# Supplementary material for: Comparison of RNA-Seq and Microarray in Transcriptome Profiling of Activated T Cells
Source: PLoS One. 2014 Jan 16;9(1):e78644. doi: 10.1371/journal.pone.0078644 (PMC3894192; doi:10.1371/journal.pone.0078644)
Supplement: Table S1 — Summary of RNA-Seq read mapping. (XLSX) [file pone.0078644.s003.xlsx]

## Sheet: Sheet1
Sample	JNJ1	JNJ2	JNJ3	JNJ4	JNJ5	JNJ6	JNJ7	JNJ8	JNJ9	JNJ10	JNJ11	JNJ12
Observation1	JNJ1_1	JNJ2_1	JNJ3_1	JNJ4_1	JNJ5_1	JNJ6_1	JNJ7_1	JNJ8_1	JNJ9_1	JNJ10_1	JNJ11_1	JNJ12_1
Observation2	JNJ1_2	JNJ2_2	JNJ3_2	JNJ4_2	JNJ5_2	JNJ6_2	JNJ7_2	JNJ8_2	JNJ9_2	JNJ10_2	JNJ11_2	JNJ12_2
Total read#	108511956	94511032	103945410	91625358	100093544	98445284	92507076	104673748	94795698	94776444	97259232	91291332
Uniquely paired read#	83450108	72339146	81377378	66568486	77850982	75806530	74029864	86227886	75308880	77891028	79555082	73525550
Non-uniquely paired read#	11454856	9902088	7781048	6349814	8980524	7320054	6253168	7193414	4701946	4824834	6315722	5943380
Uniquely mapped read1#	3159699	2851798	3925824	5112755	2959832	3285941	2927601	2256572	3445608	3185359	2944318	3065445
Non-uniquely mapped read1#	1249072	1122314	1168985	1601121	1300496	1196690	1090098	836598	1047730	885204	805389	945263
Uniquely mapped read2#	1186700	1026146	1203985	1039874	1106602	1324881	1134074	1457113	1245695	1140770	1099200	1074667
Non-uniquely mapped read2#	557502	513804	443446	455316	499063	583668	426721	489063	479115	365104	364791	380169
Unmapped read1#	2394725	2160787	2298683	2639653	2370691	3176719	2094323	2533054	2899098	1959728	1944507	1900493
Unmapped read2#	5059294	4594949	5746061	7858339	5025354	5750801	4551227	3680048	5667626	4524417	4230223	4456365
Uniquely paired read%	76.9041	76.5404	78.2886	72.6529	77.7782	77.0037	80.0262	82.3778	79.4434	82.184	81.7969	80.5395
Non-uniquely paired read%	10.5563	10.4772	7.4857	6.9302	8.9721	7.4357	6.7597	6.8722	4.9601	5.0908	6.4937	6.5103
Uniquely mapped read1%	2.9118	3.0174	3.7768	5.5801	2.9571	3.3378	3.1647	2.1558	3.6348	3.3609	3.0273	3.3579
Non-uniquely mapped read1%	1.1511	1.1875	1.1246	1.7475	1.2993	1.2156	1.1784	0.7992	1.1053	0.934	0.8281	1.0354
Uniquely mapped read2%	1.0936	1.0857	1.1583	1.1349	1.1056	1.3458	1.2259	1.3921	1.3141	1.2036	1.1302	1.1772
Non-uniquely mapped read2%	0.5138	0.5436	0.4266	0.4969	0.4986	0.5929	0.4613	0.4672	0.5054	0.3852	0.3751	0.4164
Unmapped read1%	2.2069	2.2863	2.2114	2.8809	2.3685	3.2269	2.264	2.42	3.0583	2.0677	1.9993	2.0818
Unmapped read2%	4.6624	4.8618	5.528	8.5766	5.0207	5.8416	4.9199	3.5157	5.9788	4.7738	4.3494	4.8815
