# Supplementary material for: Comparison of RNA-Seq and Microarray in Transcriptome Profiling of Activated T Cells
Source: PLoS One. 2014 Jan 16;9(1):e78644. doi: 10.1371/journal.pone.0078644 (PMC3894192; doi:10.1371/journal.pone.0078644)
Supplement: Dataset S3 — Microarray data for all 12 samples after RMA normalization. (XLSX) [file pone.0078644.s006.xlsx]

## Sheet: Sheet1
probe set id	JNJ1	JNJ2	JNJ3	JNJ4	JNJ5	JNJ6	JNJ7	JNJ8	JNJ9	JNJ10	JNJ11	JNJ12
229819_PM_at	5.4638	5.3079	5.3039	5.1378	4.5884	4.8947	4.596	4.3353	4.9301	5.1364	5.6072	5.0967
220951_PM_s_at	3.3933	3.0114	3.1806	2.9837	3.3634	2.9341	3.0521	3.4887	3.3136	3.1783	3.3148	3.1434
235070_PM_at	2.5216	2.4368	2.5206	2.5541	2.4809	2.6207	2.4186	2.6806	2.6199	2.6924	2.8446	2.5107
221217_PM_s_at	3.6136	3.7178	3.5697	3.5767	3.63	3.8665	3.702	3.5828	3.7169	3.6817	3.6987	3.9035
1555456_PM_at	3.4103	3.2634	2.9765	3.1787	3.2087	3.2346	3.2474	3.2848	3.2897	3.4737	3.1626	3.0687
1553422_PM_s_at	2.816	2.7012	2.779	2.787	2.8035	2.6992	2.7186	2.7492	2.8521	2.8094	2.8564	2.5971
237869_PM_at	4.1698	4.194	4.1916	4.2436	4.2271	4.1299	4.4	4.2641	4.2783	3.9473	4.0528	4.1473
232422_PM_at	5.2897	4.5011	4.1255	4.4231	4.0383	3.9995	4.3509	3.9084	4.3681	4.4147	4.4599	4.669
217757_PM_at	6.7865	6.1131	5.0633	5.1855	4.8157	5.005	4.9743	4.3535	3.6318	3.5919	3.4188	3.6298
1558450_PM_at	4.1692	3.914	3.886	3.8518	4.1047	3.8285	3.8487	4.1907	4.2072	4.2196	4.4028	4.0353
1564307_PM_a_at	2.4575	2.3234	2.6028	2.3787	2.3618	2.4571	2.3369	2.254	2.3929	2.4552	2.6188	2.4927
1553505_PM_at	2.792	2.6963	2.6806	2.6663	3.0848	2.7994	2.6455	2.7569	2.9302	2.9384	2.9279	2.8339
219488_PM_at	5.3709	5.0833	5.4195	5.1579	5.3787	5.4471	5.2022	5.385	5.1197	5.6323	5.5944	5.2482
221131_PM_at	2.6229	2.4502	2.6506	2.5206	2.6395	2.634	2.53	2.4859	2.4016	2.6114	2.6694	2.7431
234117_PM_at	3.2642	3.4047	3.4456	3.3893	3.3191	3.6316	3.5234	3.5963	3.4342	3.5189	3.5416	3.3797
1561490_PM_at	2.802	2.9847	3.006	3.0651	2.9968	2.7466	2.9438	3.0632	2.9308	2.5614	3.1288	2.994
218075_PM_at	6.2583	6.2939	5.9783	5.8952	6.0528	6.0902	6.4419	6.4127	7.4631	7.5744	7.3842	7.4814
218434_PM_s_at	6.2012	6.0409	5.6889	5.8528	6.0443	6.0689	5.6534	6.3907	6.2984	6.5127	7.625	7.6276
1570020_PM_at	3.1214	3.2935	3.2124	3.4354	3.3223	3.0807	3.3827	3.3606	3.2896	3.2713	3.0999	3.1724
205969_PM_at	2.6503	2.5088	2.718	2.7024	2.6525	2.8632	2.6421	2.5653	2.5735	2.7007	2.6989	2.781
240420_PM_at	2.4568	2.4052	2.5499	2.4721	2.7289	2.6572	2.4285	2.641	2.5354	2.7389	2.5152	2.6629
223593_PM_at	3.2543	3.4213	3.443	3.3881	3.5273	3.552	3.4906	3.5922	3.5441	3.5668	3.7051	3.5272
202852_PM_s_at	8.3074	8.6198	7.9599	7.766	8.4554	8.6853	8.8457	8.6772	9.3479	9.192	8.6646	8.7908
202851_PM_at	6.8622	6.8048	6.6929	6.6676	7.1543	6.9939	7.4762	7.3936	7.5217	7.6459	6.5816	6.5742
243284_PM_at	4.5541	4.5384	4.5219	4.6512	4.4795	4.6091	4.5021	4.7618	4.4142	4.4272	3.5958	4.1374
238100_PM_at	4.2134	3.8985	4.6219	4.2389	4.5973	4.2197	3.8927	4.0766	3.7713	3.6388	3.9769	3.7614
214956_PM_at	3.6936	2.9948	2.9457	2.8286	2.6454	2.7366	2.6838	2.3977	2.6179	2.4488	2.524	2.5737
211186_PM_s_at	3.6085	3.8253	3.6364	3.6854	3.7782	3.2661	3.564	3.8333	3.6516	3.9043	3.4488	3.7366
205434_PM_s_at	5.3376	5.4446	4.5381	4.7127	4.6935	4.3758	4.3242	4.0399	3.9913	3.513	3.7584	4.0666
225522_PM_at	10.101	10.1997	9.4184	9.3735	8.3188	8.728	8.4435	8.4894	9.0185	8.8493	9.6467	9.6748
214998_PM_at	3.4756	3.3812	3.1488	3.6759	3.3519	3.4364	3.3346	3.5721	3.0875	3.6595	3.8214	3.4134
205435_PM_s_at	3.35	4.1418	3.4311	3.1451	3.6596	3.2709	3.5783	3.5708	3.4494	3.729	3.4165	3.576
201511_PM_at	7.0571	7.3312	7.4473	7.4384	7.9607	7.7377	8.0194	8.0076	8.0548	8.0946	7.9539	7.9323
207225_PM_at	3.7678	3.6604	3.6805	3.8005	3.5333	3.6703	3.7738	3.9956	3.8483	3.7353	3.5646	3.4753
201000_PM_at	8.7063	8.742	8.9441	9.2593	10.5255	10.2714	10.438	10.498	10.7995	10.8715	10.2603	10.1232
231845_PM_at	6.6127	6.54	6.5147	7.0927	7.707	7.5499	7.7965	7.8887	8.4491	8.3556	7.8796	7.7776
230024_PM_at	7.3571	7.2584	7.0173	6.9276	6.9692	7.1756	7.3145	7.3088	7.6347	7.7097	7.6286	7.4904
238740_PM_at	2.5657	2.4118	2.5082	2.573	2.4684	2.7648	2.6242	2.456	2.4181	2.5905	2.6693	2.8942
222064_PM_s_at	5.8301	5.7358	6.0719	5.7348	6.7688	6.8881	7.2141	7.522	7.274	7.3321	6.4804	6.6644
235435_PM_at	5.0815	4.9999	4.5418	4.452	4.5879	4.9138	5.0615	5.0174	4.4141	4.9784	4.4882	4.8154
228041_PM_at	7.7188	7.5542	6.7811	6.7204	6.2715	6.4163	6.1559	6.3065	7.1371	7.1872	7.5439	7.6536
202170_PM_s_at	7.2238	7.2459	7.4858	7.3874	7.9878	8.0646	8.1038	8.2145	8.5487	8.5108	8.4604	8.3303
224313_PM_at	2.5884	2.6205	2.7425	2.4978	2.4423	2.9596	2.8716	2.7646	2.6886	2.626	2.7782	2.8507
202169_PM_s_at	9.1135	9.0329	8.7161	8.6242	8.8098	8.8171	8.9729	8.7271	8.965	8.9946	8.6942	9.0142
210852_PM_s_at	4.3731	4.187	4.0286	4.2341	4.2471	4.1694	4.3452	3.8467	4.4539	4.3881	4.682	5.1748
214829_PM_at	2.7904	2.8386	2.7139	2.7516	2.8249	2.5354	2.4594	2.71	2.7203	2.5802	2.7859	2.9209
209165_PM_at	9.6085	9.5754	9.6996	9.7477	10.2612	10.1495	10.3495	10.5167	10.0663	10.3255	10.174	10.02
205986_PM_at	5.2557	5.0642	5.4764	5.3621	5.4716	5.6333	5.2908	5.5271	5.321	5.5864	5.3309	5.14
209460_PM_at	6.326	6.6025	8.2571	8.0723	8.3855	7.9593	6.7116	6.9406	6.9933	7.2424	6.5786	6.4277
206527_PM_at	4.4797	5.3773	5.5905	6.2202	6.1314	6.2321	5.9523	6.1067	6.6207	5.5902	4.9308	5.7527
209459_PM_s_at	6.4898	6.8691	8.3034	8.4245	8.6629	8.1937	7.0538	7.1215	7.0166	7.2261	6.3104	6.5689
216066_PM_at	3.0233	2.9547	2.8956	2.942	2.8209	3.2549	2.9987	2.8149	3.0266	3.1578	3.076	2.7033
203505_PM_at	3.4128	3.1304	3.6809	3.6401	3.1609	3.3834	2.863	3.4546	2.8156	2.7136	3.2067	3.6778
1570279_PM_at	3.7215	3.3527	3.4223	3.4667	3.4135	3.5011	3.5975	3.5157	3.3716	4.0356	3.6131	3.6096
203504_PM_s_at	2.5061	2.7908	2.9152	3.037	2.3823	2.3656	2.4326	2.4448	2.4636	2.1796	2.3658	2.6417
220159_PM_at	4.0389	4.3026	4.1202	4.1227	3.7997	3.8965	3.9862	4.1304	4.0211	3.8741	3.9179	3.8432
215465_PM_at	2.7776	2.6665	2.7548	2.6349	2.7127	2.7709	2.7225	2.7147	2.7365	2.7245	2.8612	2.7649
1553605_PM_a_at	2.4086	2.3563	2.4875	2.7377	2.3645	2.3003	2.535	2.4692	2.3841	2.5599	2.4683	2.4961
1553604_PM_at	2.0871	1.8697	2.1248	2.0804	2.0804	2.2314	1.8697	2.0306	2.0476	2.0611	2.2258	2.1024
1553295_PM_at	2.9489	2.7902	2.8159	2.5982	3.0178	2.7721	2.9219	2.7234	3.0711	3.0786	3.1058	3.0418
231164_PM_at	4.0411	3.9805	3.7979	3.6836	3.3198	3.6756	3.9927	4.0405	4.697	4.9593	4.0377	4.4544
210099_PM_at	4.4358	4.3982	4.3636	4.3486	4.5891	4.5239	4.1804	4.308	4.3509	4.6548	4.9573	4.711
210100_PM_s_at	5.7206	5.7026	5.805	5.3037	5.7097	5.8916	5.7085	5.6004	5.7705	5.8517	5.9243	5.6354
212772_PM_s_at	5.5411	5.5827	5.4909	5.5238	5.3249	5.4423	5.1802	5.2561	6.1176	5.9643	5.9753	5.6044
204343_PM_at	6.8948	6.6051	6.3696	6.391	6.0663	5.858	5.8735	6.1342	6.3623	6.4141	6.6013	6.6343
1569102_PM_at	3.6929	3.7149	3.8411	3.6303	3.6434	3.8587	3.6857	3.6661	3.9348	4.095	3.7795	3.69
210082_PM_at	4.1258	4.2754	4.0938	4.2216	4.1951	4.2303	4.5929	4.534	4.589	4.3134	4.5183	4.4115
241705_PM_at	5.5551	5.4411	5.3021	5.5573	5.142	5.4378	5.2174	5.3299	5.5829	5.5992	4.2458	5.056
213353_PM_at	4.649	5.1387	4.9492	4.7881	4.2691	4.1249	4.1441	4.4174	4.8657	5.296	4.4735	4.4182
217504_PM_at	2.9025	2.7825	2.6395	2.9972	2.9614	2.8847	2.7113	2.7279	3.1103	2.5871	2.6229	2.7546
219577_PM_s_at	6.1063	6.2722	5.9122	6.0351	5.7353	5.8851	5.4351	5.5177	5.5391	5.5144	5.5673	5.6385
1565780_PM_at	3.3026	3.42	3.0578	3.2798	3.138	3.3192	3.0397	3.338	3.3414	3.3548	3.1527	3.0806
204719_PM_at	2.7174	2.8161	3.1181	2.8146	2.6575	2.7948	2.7389	2.7754	2.8798	2.7141	3.1988	2.8521
1565778_PM_at	2.9468	3.1956	3.2801	3.2446	2.946	3.1121	3.3441	3.1905	3.3468	2.7943	3.4003	3.3493
235335_PM_at	2.4469	2.5333	2.6651	2.37	3.0411	2.5189	2.6908	2.6506	2.6531	2.6664	2.4684	2.5607
239185_PM_at	3.2578	3.1032	3.2676	3.1552	3.2687	2.711	3.1053	3.181	3.1501	3.2344	3.0599	3.2965
242541_PM_at	2.8613	2.926	2.7457	2.9084	2.8649	2.8881	2.813	2.904	2.9378	2.8827	2.8476	2.9151
209993_PM_at	6.866	6.7209	7.3363	7.0275	7.1622	7.0012	6.3632	6.3448	5.0213	5.4928	5.2574	5.1516
243951_PM_at	4.7844	4.6979	4.6505	4.7559	3.8218	3.9807	2.9656	3.2705	2.2895	2.6211	2.0492	2.1417
209994_PM_s_at	7.1222	7.4085	7.6354	7.8904	7.3134	7.4825	6.842	6.4437	5.615	5.8365	5.6257	5.6026
223320_PM_s_at	6.5687	6.4707	5.9125	5.3981	6.0399	5.265	6.1169	5.9654	6.2894	6.5889	6.7871	6.8873
211224_PM_s_at	2.8076	2.6733	2.7628	2.7337	2.8403	2.7603	2.852	2.7851	2.7803	2.9095	3.0391	2.8789
208288_PM_at	2.4173	2.492	2.5412	2.5667	2.7005	2.5711	2.6559	2.4621	2.7492	2.4987	2.6077	2.5145
1570505_PM_at	3.2441	2.8598	2.7926	2.7998	2.9478	2.5638	3.0619	3.0908	2.6019	2.7654	2.7849	2.6332
207819_PM_s_at	3.3405	3.3601	3.5284	3.5222	3.6559	3.3005	3.6595	3.5793	3.465	3.6949	3.4336	3.5076
1555371_PM_at	2.8666	2.8654	2.7629	2.8248	2.8672	2.9193	2.9434	2.8312	2.8247	2.9135	3.0993	2.8363
243167_PM_at	3.0922	2.9607	2.8739	3.2149	3.1256	3.2963	3.0262	3.0014	3.2737	3.1509	3.1967	3.1126
1569072_PM_s_at	3.258	3.1126	3.0185	3.1251	3.2093	3.1766	3.3644	3.2197	3.283	3.6205	3.3747	3.2531
240717_PM_at	2.4918	2.3398	2.4297	2.422	2.5878	2.3628	2.2695	2.3328	2.1885	2.3377	2.5205	2.491
203191_PM_at	5.0673	5.0968	5.0581	4.9894	5.1916	5.3766	5.0916	5.3641	5.1872	5.0918	5.104	5.0812
203192_PM_at	5.2459	4.8623	5.072	4.6762	5.0215	5.1124	5.7115	5.8048	6.962	7.2574	6.8436	6.7111
209620_PM_s_at	7.8136	7.6447	7.4837	7.5101	7.7086	7.7583	7.5084	7.7024	7.7586	8.059	8.7145	8.601
229539_PM_at	4.518	5.1738	5.2645	5.7178	4.5012	4.7847	5.0303	5.1498	6.1428	5.9669	5.649	5.8534
206317_PM_s_at	5.3525	5.1951	5.086	5.0227	5.1892	4.9468	5.0607	5.2332	6.1496	5.9762	5.9396	5.9126
214209_PM_s_at	5.0604	4.9059	4.5315	4.9716	4.2141	4.6792	4.756	4.7995	5.2903	5.3846	5.4875	5.3156
1555323_PM_at	3.0298	2.7067	2.856	2.797	2.8752	2.7509	2.9478	2.94	2.9783	2.8155	2.7283	2.8265
207321_PM_s_at	4.5757	4.6573	4.2667	4.2141	4.1366	3.9905	3.8485	4.1653	4.864	5.1139	4.7796	4.4803
202805_PM_s_at	4.6855	4.7564	4.7038	4.8609	5.1681	5.1381	5.2069	5.2076	5.702	5.8484	5.9834	5.929
202804_PM_at	10.859	10.7367	10.6526	10.7204	10.8258	10.827	10.8232	10.9333	10.6711	10.7769	10.8195	10.8107
215873_PM_x_at	7.7059	7.4263	6.5661	6.481	5.8934	5.9185	6.9433	7.1653	7.3759	7.4828	7.6882	7.4065
213485_PM_s_at	8.7871	8.7925	7.6767	7.8077	7.4864	6.8265	7.9747	7.9355	8.337	8.4912	8.618	8.4964
1554911_PM_at	3.3175	3.3221	3.0464	3.111	3.2333	3.3527	3.712	3.2247	3.6469	3.0988	3.3422	2.8789
224146_PM_s_at	3.2522	3.1277	2.9259	3.1089	3.284	3.0501	3.3547	3.5493	3.1724	3.5338	3.0248	3.2133
1552590_PM_a_at	2.3557	2.2716	2.2634	2.2752	2.3009	2.3516	2.2511	2.3934	2.2556	2.3939	2.3939	2.2215
1553410_PM_a_at	3.5977	3.4677	3.4845	3.5574	3.6915	4.0051	3.7683	3.4709	3.7342	3.4934	3.6614	3.5437
1552583_PM_s_at	2.4027	2.5477	2.4421	2.4915	2.7316	2.5196	2.4595	2.784	2.4265	2.6041	2.3578	2.5543
1552582_PM_at	2.5064	2.575	2.2982	2.5502	2.2725	2.6095	2.6757	2.6183	2.7366	2.5009	2.5868	2.5839
1555265_PM_at	2.667	2.4532	2.5569	2.8043	2.7739	2.5416	2.6673	2.734	2.4846	2.7262	2.7853	2.6981
233371_PM_at	2.7497	2.5424	2.8514	2.6911	2.8295	2.6984	2.8695	2.867	2.8312	2.8614	2.7269	2.6334
206155_PM_at	3.8656	4.2131	3.4003	3.9015	3.5707	3.5061	3.5447	3.335	3.6305	3.549	3.9194	3.6779
230682_PM_x_at	4.437	4.7567	4.6914	4.6465	4.6873	4.9815	4.5241	4.3794	4.6012	4.1619	4.7995	4.854
209641_PM_s_at	3.8247	3.8974	3.8079	3.6195	4.0081	3.8736	3.9439	3.8697	4.016	3.8003	3.901	3.9161
214979_PM_at	2.9092	2.9189	2.7252	2.927	2.9303	2.9259	3.0012	2.9172	2.9485	2.9885	2.7695	2.8904
242553_PM_at	4.273	4.0489	4.1557	4.2763	4.4297	4.402	4.2986	4.2799	3.9635	4.4347	4.5464	4.1263
239217_PM_x_at	4.1487	4.126	4.1053	4.022	4.379	4.3511	3.9772	4.3277	3.9615	4.1982	4.6481	4.4069
208161_PM_s_at	3.0573	3.1664	3.2201	3.0568	3.3664	2.9911	3.1108	3.0985	3.1913	3.0785	2.9658	3.218
1554918_PM_a_at	3.2061	3.3781	2.9273	3.4461	3.4412	3.4334	3.9757	3.9927	3.377	3.3011	3.8815	3.3804
1555039_PM_a_at	2.789	2.7968	2.6533	3.0407	3.2476	3.0522	3.1981	3.5683	2.8672	2.7118	2.5121	2.5251
203196_PM_at	6.9517	6.7805	6.8496	6.7749	6.966	6.9556	7.5721	7.6013	6.8146	6.9262	7.3247	7.3125
243928_PM_s_at	3.6071	3.2097	3.7298	3.4868	3.7237	3.0798	3.526	3.1236	3.2532	3.169	3.0235	3.2674
1558460_PM_at	4.2	4.1512	3.5911	3.597	3.5491	3.4229	3.9826	3.9001	4.0274	3.9633	3.8175	3.815
209380_PM_s_at	7.4706	7.3787	6.2093	5.873	5.4133	5.242	5.3925	4.9118	6.5334	6.4546	6.5869	6.6567
226363_PM_at	7.981	8.2211	7.1676	7.2097	5.896	5.5242	5.8865	4.9661	6.8356	6.5742	7.0424	6.8931
214033_PM_at	2.6709	2.7575	2.7137	2.7954	3.1797	2.6938	2.8416	2.8758	2.866	2.6847	2.5716	2.8094
208480_PM_s_at	4.0807	4.1575	4.2823	4.0129	4.6638	4.4065	3.8061	4.3669	4.2537	4.2376	4.4703	4.5795
215559_PM_at	3.4751	3.9228	3.9811	3.9847	3.6491	3.4882	4.1334	3.9387	3.8193	4.4315	3.7109	3.8548
236205_PM_at	2.7685	2.7748	2.6923	2.5753	2.9245	2.6549	2.6344	2.5962	2.6035	2.8677	2.7992	2.7131
210245_PM_at	5.5909	5.3674	5.5765	5.5631	5.7569	5.681	5.6871	5.7151	5.773	5.7601	5.5562	5.577
210246_PM_s_at	3.656	3.6185	3.7332	3.7291	3.7146	4.0276	3.97	3.7706	3.8022	3.93	3.8304	3.9128
1557374_PM_at	2.6397	2.7284	2.9459	2.7878	2.6798	2.9579	2.8452	2.6113	2.5267	2.8801	2.8976	2.7446
208462_PM_s_at	2.2834	2.5967	2.4139	2.3208	2.481	2.6777	2.4857	2.4485	2.5063	2.5771	2.5795	2.4418
208561_PM_at	2.8988	3.0372	3.1191	3.0403	3.0231	2.8559	3.0403	3.0401	2.9975	2.8108	3.3632	2.7886
235578_PM_at	2.513	2.3207	2.5768	2.6923	2.3979	2.3851	2.3807	2.3375	2.6825	2.3551	2.4834	2.3526
208562_PM_s_at	3.7173	3.6668	3.5704	4.0167	2.8265	3.6303	3.788	3.8468	3.7683	3.8895	3.726	3.8873
216418_PM_at	3.4548	3.3464	3.8095	3.9469	3.5653	3.4124	3.5893	3.5752	3.6014	3.6802	3.5164	3.9616
205142_PM_x_at	5.5333	5.4027	5.929	5.7405	5.1064	5.0182	5.1028	5.1689	5.7457	5.5495	5.6298	5.8547
207583_PM_at	4.2548	4.5872	2.616	2.6488	2.4654	2.5712	2.4248	2.3027	2.4865	2.4489	2.791	2.7765
202850_PM_at	7.0936	7.3566	6.8161	6.8169	6.6312	6.6868	6.9888	6.8525	7.4918	7.3963	6.8778	6.9733
1554878_PM_a_at	3.8896	4.1754	5.2971	4.9491	3.8776	3.5093	4.5542	4.2811	4.73	5.2009	4.7682	4.4811
203981_PM_s_at	5.8664	6.0027	5.0961	5.1223	5.0179	4.5132	5.7782	5.5821	6.0441	5.8905	6.0288	6.1932
203982_PM_s_at	3.536	3.6171	3.5704	3.665	3.2068	3.5232	3.4277	3.4246	3.3245	3.4306	3.5609	3.6215
201872_PM_s_at	8.9988	8.9867	9.756	9.596	10.2942	10.2496	10.5194	10.4447	10.4533	10.3564	10.2072	10.4419
201873_PM_s_at	9.529	9.4348	10.3463	10.2476	10.4834	10.4888	10.6372	10.5337	9.9697	10.0781	9.7889	9.9099
200045_PM_at	8.8617	8.8121	10.0259	9.9344	10.0375	9.9995	9.9112	10.0869	9.8261	9.8011	9.5512	9.492
209247_PM_s_at	7.3803	7.0625	8.1612	7.8424	9.3587	9.5508	9.5499	9.375	9.2167	9.0162	8.6983	8.8141
207623_PM_at	8.9494	9.0308	7.8765	7.9143	7.2373	7.4372	6.9111	6.6075	5.7968	5.9726	6.1421	6.0993
207622_PM_s_at	8.2205	8.2285	7.765	7.7806	8.2457	8.3999	8.6857	8.6667	8.2984	8.1355	7.4367	7.4322
209246_PM_at	6.229	6.5678	7.1627	7.1996	8.5327	8.0656	8.6126	8.8391	8.5257	8.3148	7.9617	7.7344
202394_PM_s_at	8.2089	8.0946	7.8372	7.7965	8.2644	8.128	8.2057	8.3501	8.3219	8.333	8.0179	7.8193
204567_PM_s_at	6.5822	6.377	9.355	9.3346	6.9918	7.0916	5.4313	4.9534	4.2844	3.4875	4.2399	3.7111
211113_PM_s_at	4.1324	3.7304	5.8964	5.6192	3.9716	4.2247	2.9971	3.4333	2.9626	3.5404	3.4224	3.3171
209735_PM_at	3.835	3.3895	3.9363	3.7498	3.9988	4.2434	4.3981	4.3609	5.7906	4.9382	5.3071	5.771
207593_PM_at	4.3843	4.5157	4.2468	4.4001	4.3349	4.4067	4.3142	4.4796	4.5591	4.4952	4.5051	4.3484
220383_PM_at	3.4363	3.3255	3.2618	3.2815	3.422	3.2629	3.4442	3.3586	3.3829	3.5395	3.6859	3.3762
231751_PM_at	3.1038	3.0799	3.21	3.1725	3.0562	3.0201	3.1015	3.1929	3.1705	3.5036	3.1815	3.2848
232550_PM_at	3.815	3.724	3.7878	3.7617	3.9812	3.7265	3.7995	3.7222	4.1555	4.2726	3.7341	4.0639
1560117_PM_at	2.5909	2.6581	2.4186	2.3322	2.3131	2.3439	2.3764	2.3703	2.5585	2.5074	2.4809	2.4655
236461_PM_at	3.354	3.3566	3.1516	3.4109	2.8197	3.5628	2.9437	3.1802	3.1357	3.0943	3.5308	3.1642
222697_PM_s_at	3.0042	3.662	3.431	3.5297	3.2949	3.2274	2.9885	3.1655	3.6191	4.2244	4.3352	4.9678
218633_PM_x_at	9.6898	9.6578	8.5573	8.1242	8.3788	8.5283	8.7458	8.7165	9.7942	9.7676	10.2134	10.1138
1552470_PM_a_at	3.5827	4.2088	4.2299	4.4208	4.2449	4.5368	4.3779	4.4078	4.0333	4.1988	4.1886	4.3982
1552800_PM_at	3.7042	3.5454	3.5863	3.4685	3.4913	3.6619	3.6537	3.417	3.8446	3.6394	3.9951	4.0239
221927_PM_s_at	6.5592	6.6642	5.7284	5.8283	6.2267	6.091	6.195	6.4755	7.6532	7.5567	7.6088	7.4233
228123_PM_s_at	7.3019	7.1387	6.9998	6.6712	5.9749	6.0267	5.9347	5.9847	6.2784	6.4761	6.2643	6.1759
228124_PM_at	8.587	8.292	8.3534	8.3822	7.3953	7.1337	7.0201	7.2589	7.3315	7.3914	7.2565	7.0859
224742_PM_at	8.1478	8.0417	7.724	7.7217	7.5756	7.4101	7.1016	7.039	7.3616	7.6719	7.6754	7.4716
237974_PM_at	2.4357	2.4911	2.6263	2.5038	2.3922	2.6363	2.6372	2.6339	2.5404	2.5682	2.5559	2.7543
1564357_PM_at	2.759	2.6082	2.7144	2.7003	3.0132	2.6891	2.8936	2.6132	2.5865	2.5987	2.6264	2.7375
234993_PM_at	5.5641	5.3959	7.0504	6.6173	6.9475	6.6952	5.8908	5.5564	4.7685	3.9575	3.5349	3.4731
235348_PM_at	3.8162	3.9329	4.6874	5.1506	4.6035	4.7765	4.7784	4.5362	3.4567	3.2198	2.9458	2.8021
210006_PM_at	7.8117	7.9192	6.7581	6.9446	5.1753	5.5043	5.544	4.8044	6.8181	6.925	6.8927	6.7924
224821_PM_at	10.8013	10.8035	10.1758	10.0776	9.0239	9.036	8.3889	8.2772	9.6594	9.6249	9.8596	9.8474
226796_PM_at	7.0448	7.001	6.037	6.0132	5.628	4.7533	5.5802	5.8215	6.259	6.3412	6.4671	6.2979
63825_PM_at	5.0155	5.0241	4.5341	4.6511	3.972	4.0034	4.1153	3.9757	4.6746	4.7188	4.3512	4.4248
225337_PM_at	7.2567	7.331	6.7151	6.4929	5.2061	5.4051	5.4685	5.6394	6.5318	6.5602	6.4139	6.0532
87100_PM_at	4.5001	3.813	4.0262	4.0638	4.2528	3.9678	3.796	4.2904	4.1566	4.4611	4.0812	3.8863
205566_PM_at	4.7937	4.6264	4.9161	4.9052	5.0593	5.0817	5.3898	5.1026	6.134	5.6889	5.8016	5.9069
221815_PM_at	7.3171	7.2094	6.4523	6.4423	5.4152	5.2733	5.3409	5.5186	6.539	6.2532	6.0888	6.0023
228490_PM_at	5.4562	4.8266	6.141	5.5882	6.1076	6.359	6.2024	6.2934	6.3289	6.6976	6.6197	6.4927
213017_PM_at	5.1833	5.3725	4.8898	4.5705	4.5597	4.6745	4.7705	4.6334	5.4037	5.2017	4.7867	5.2054
242023_PM_at	6.8818	6.0732	4.7477	4.7276	4.5598	4.9218	4.6587	4.3878	4.4563	4.4717	5.8597	5.2249
218581_PM_at	5.8873	5.9867	4.5366	4.3431	4.1735	4.3993	3.8377	3.9672	4.5796	4.7948	5.7234	5.8389
232862_PM_at	2.9935	3.1968	2.9324	3.2292	3.3047	3.3004	3.411	3.3652	3.3707	3.341	2.9748	3.1984
213935_PM_at	5.7264	5.964	6.2442	6.1405	6.2117	6.18	6.2807	6.0622	6.1454	6.1016	5.2748	5.6155
213805_PM_at	3.9732	3.6751	3.921	4.0155	3.5169	3.9869	4.0524	3.7167	4.3001	4.5456	3.5694	3.7313
218739_PM_at	6.4883	6.7987	6.6622	6.9918	6.8828	6.9477	7.113	7.1527	8.8256	8.5166	8.4646	8.5001
221679_PM_s_at	3.4235	3.6442	3.6408	3.7809	3.2387	3.7101	3.4101	3.2451	3.4016	3.4258	4.0181	3.5003
221678_PM_at	3.4742	3.1871	3.5307	3.2704	3.4665	3.4332	3.2493	3.4483	3.3454	3.1866	3.9035	3.3393
221552_PM_at	7.1435	7.2084	6.9231	6.9379	6.4738	6.2547	6.5419	6.679	6.8639	7.0615	7.0145	6.531
45288_PM_at	7.2817	7.5422	7.2344	7.2695	6.6955	6.4346	6.9421	6.8683	7.1181	7.1706	7.2424	6.8069
219101_PM_x_at	3.8426	3.611	3.6672	3.6885	3.9898	3.3503	3.7756	3.7853	4.0624	3.78	3.8176	3.8136
209027_PM_s_at	7.564	7.4854	7.8871	7.8136	7.7542	7.6131	7.9652	7.7776	7.9195	8.1605	8.183	8.3115
1559890_PM_a_at	2.2677	2.4525	2.3385	2.3865	2.2567	2.7366	2.3523	2.6357	2.4653	2.5533	2.4474	2.2707
209028_PM_s_at	9.0735	9.0886	8.9774	8.8278	8.5185	8.6311	8.4995	8.5065	8.3102	8.4689	8.5588	8.6271
209856_PM_x_at	4.0928	3.7398	4.4182	4.0941	3.9517	4.128	3.9156	3.7013	4.2699	4.4245	5.0821	5.2559
207268_PM_x_at	4.7749	4.7345	5.3541	4.8239	4.8372	4.8995	4.9821	4.6602	5.1315	5.3466	6.5641	6.6383
216113_PM_at	2.9295	2.8793	2.9637	2.7583	3.0039	2.8773	2.656	2.5931	2.6568	2.7988	2.7965	2.691
211793_PM_s_at	3.7291	3.4963	3.5228	3.3701	3.4479	3.8475	3.2418	3.4074	3.9916	3.9681	5.4568	5.7627
225112_PM_at	8.3306	8.6825	7.9807	7.9614	8.1997	8.0784	7.5705	7.7952	7.7119	7.3801	8.0544	7.9671
225098_PM_at	6.333	6.1006	6.1915	5.8773	6.1964	6.1917	5.7966	5.771	5.6052	5.7745	5.7375	6.0076
223615_PM_at	6.0925	5.9619	6.3911	6.5445	6.6569	6.3599	6.1756	6.4277	7.1894	6.9626	7.1738	6.9614
220518_PM_at	2.3785	2.0788	2.2739	2.2598	2.2634	2.163	2.2201	2.2116	2.2555	2.2622	2.2553	2.4074
1559077_PM_at	2.7156	2.5639	2.6178	2.6323	2.7308	2.7063	2.6979	2.6637	2.5759	3.0033	2.5421	2.6586
223395_PM_at	2.3211	2.1425	2.4231	2.2244	2.2971	2.3856	2.2306	2.2238	2.1577	2.205	2.3686	2.4271
202123_PM_s_at	6.4134	6.6781	6.3223	5.893	5.883	5.9009	5.7036	5.8667	6.4847	6.194	6.1078	6.0911
231907_PM_at	7.19	7.1764	7.5529	7.1791	7.5157	8.1107	7.633	7.5822	6.21	6.2874	6.0837	6.1992
226893_PM_at	8.3198	8.12	8.3029	8.0877	8.4783	8.526	8.1321	8.2446	7.1583	7.1848	7.4081	7.2667
206411_PM_s_at	4.6105	4.2138	4.4765	4.6541	5.3641	5.1705	5.3764	5.4602	4.6762	5.141	4.7403	4.8364
210461_PM_s_at	9.9543	9.9278	9.6538	9.6788	8.911	9.011	8.0909	8.2361	8.4861	8.503	8.9269	8.9581
200965_PM_s_at	11.4435	11.3242	11.0047	11.0228	10.2759	10.2799	9.5995	9.5999	9.9637	10.06	10.4208	10.3344
1567623_PM_at	3.4875	3.3541	3.75	3.4058	3.6139	3.5202	3.5594	3.8444	3.7173	3.6222	3.7466	3.6862
242624_PM_at	3.3099	3.2115	2.8166	3.0622	3.0225	3.1462	3.1922	3.2918	3.3417	3.8062	3.0292	3.1392
1567622_PM_at	3.3398	3.1177	3.6183	3.0065	3.35	3.4182	3.5338	3.2097	3.6834	3.397	3.5472	3.3636
228132_PM_at	6.3289	6.0209	6.1211	6.0767	5.0334	4.8104	4.4418	4.8252	5.5129	4.9446	4.2854	4.7135
236087_PM_at	6.8596	6.5654	6.9733	6.8468	6.7989	6.837	6.8828	6.7736	6.7827	6.6835	6.9929	6.7029
205730_PM_s_at	3.1631	3.2181	3.1688	3.3424	3.0104	3.4828	3.3443	3.4591	3.427	3.407	3.5411	3.8502
214504_PM_at	4.7466	4.6634	4.6837	4.4682	4.3175	4.7602	4.675	4.6656	4.7512	4.7624	5.1107	4.6701
216716_PM_at	4.4185	4.7602	4.6931	4.9182	4.6406	5.0003	4.8641	4.8961	4.7388	5.0256	4.7979	4.6876
216929_PM_x_at	6.2782	6.69	6.5392	6.895	6.845	6.7438	7.0494	7.0736	7.0604	6.6366	6.4519	6.6287
203559_PM_s_at	5.2517	5.3068	5.357	5.8435	5.4439	5.6231	5.4124	4.7284	4.1367	4.5132	3.7617	4.0021
212895_PM_s_at	8.6514	8.7653	8.3618	8.4233	7.4832	7.636	7.1423	7.0022	8.1342	8.2832	8.3282	8.1128
214671_PM_s_at	3.1861	3.17	3.1722	3.196	3.1547	3.114	2.8677	3.044	3.0904	3.1978	3.3038	2.9042
1552731_PM_at	3.4656	2.9822	2.9672	2.8241	3.0402	2.9205	2.7737	2.7638	2.804	3.0897	2.6884	2.9876
1552732_PM_at	2.5576	2.5532	2.7235	2.6395	2.7408	2.6304	2.6582	2.5096	2.3912	2.5567	2.6233	2.6291
218405_PM_at	6.4191	6.3453	6.7048	6.805	6.7994	6.9731	6.867	6.9931	6.6839	6.5368	6.3358	6.4374
228848_PM_at	3.2674	3.2493	3.3609	3.2771	3.2766	3.5962	3.303	3.6763	3.4451	3.6281	3.3665	3.3548
226442_PM_at	5.5076	5.7921	5.3764	5.6253	5.7529	5.9038	5.8145	5.8046	5.6958	5.3625	5.4108	5.5518
229164_PM_s_at	6.1791	5.8528	5.6576	5.6017	5.4737	5.2755	5.1341	4.648	5.3581	5.125	5.231	5.114
229162_PM_s_at	4.3032	4.4324	4.2263	4.1974	3.3742	3.1869	3.1775	2.7775	3.7719	3.4865	3.2223	3.35
242567_PM_at	4.7463	4.7799	4.7716	4.6739	5.0232	4.9699	4.7687	4.6606	5.0297	4.8418	5.1535	4.8345
232624_PM_at	3.2147	3.0822	3.132	2.8676	2.8421	3.1746	2.9172	2.9251	3.0659	3.1651	3.2528	2.9505
213497_PM_at	4.8042	5.4447	6.3985	6.2895	6.841	6.8836	6.6315	6.7752	5.8147	5.88	4.8283	4.5402
202025_PM_x_at	8.2291	8.3472	7.8612	7.9652	7.546	7.3874	7.2006	7.4861	8.1259	8.1675	8.1566	8.0443
214274_PM_s_at	8.5889	8.5247	7.9882	8.1818	7.4143	7.3812	7.4186	7.6186	8.2526	8.1462	8.2235	8.2987
202002_PM_at	5.4613	5.273	4.7525	5.2018	4.967	4.7969	5.1242	4.9984	5.6468	5.4526	5.2876	5.3026
202003_PM_s_at	10.6414	10.4874	10.3514	10.5485	10.6287	10.3849	10.1062	10.14	10.9189	10.9686	11.6053	11.4713
212186_PM_at	7.8733	7.7284	7.5628	7.5455	7.5397	7.7904	8.7967	8.6678	8.9857	9.0248	9.3587	9.3102
214358_PM_at	4.1139	3.6664	5.7694	6.0796	7.8171	8.1946	8.0335	8.3201	6.8217	6.6973	7.2148	7.1457
43427_PM_at	8.038	8.3825	7.4186	7.564	5.5684	5.236	4.6435	4.7519	5.4716	5.4884	6.7837	6.2034
221928_PM_at	7.5481	7.8825	6.6158	6.8551	5.5258	5.5221	5.5177	4.9975	5.5039	5.3088	6.2234	5.7516
49452_PM_at	8.4969	8.5404	7.5416	7.7068	5.7007	5.4128	4.4522	4.6812	5.3019	5.2698	6.8026	6.436
1552616_PM_a_at	4.4441	4.0773	4.311	4.1464	4.1623	4.1794	4.1313	4.2344	4.166	4.1082	4.3784	4.2823
214584_PM_x_at	2.7874	2.5622	2.6373	2.7699	2.4417	2.5959	2.5958	2.3678	2.6044	2.4107	2.5796	2.4791
1552615_PM_at	7.8501	7.9241	8.1186	7.8585	7.9928	7.9792	8.0265	7.959	7.8754	7.9675	8.0071	7.8492
237482_PM_s_at	4.7675	4.4929	4.0014	3.7513	4.0704	4.2669	3.494	3.9377	4.2071	4.3826	4.1754	4.2914
219986_PM_s_at	6.2758	6.1947	5.7344	6.0406	5.2131	5.6751	5.6429	5.5297	6.3468	6.252	6.4191	6.0205
237481_PM_at	3.8231	3.4016	3.3948	3.9465	3.4435	3.0779	3.3801	3.733	3.9639	3.8756	3.5198	3.5984
238655_PM_at	4.1776	4.0465	3.8736	4.1441	4.2728	4.0681	4.1818	4.1754	4.3949	4.2374	4.2279	4.1557
225573_PM_at	5.449	5.5527	5.2627	5.5466	5.1562	4.7029	4.9251	5.1592	4.9242	5.211	5.7083	5.2779
221669_PM_s_at	3.5534	2.8595	2.5698	2.9393	2.6375	2.3217	2.8246	2.518	2.6862	3.249	2.9037	3.1348
239976_PM_at	3.5046	3.8193	3.5424	3.6303	4.022	3.8883	4.0145	3.5407	4.4368	3.418	3.2511	3.8017
224160_PM_s_at	8.0258	7.8022	7.6302	7.5985	8.1164	8.0202	8.5046	8.6126	9.1791	9.2429	9.2987	9.2813
206069_PM_s_at	2.5713	2.4641	2.4009	2.4735	2.5676	2.5101	2.5763	2.5419	2.4847	2.6346	2.6124	2.5132
206068_PM_s_at	2.912	2.5795	2.6701	2.6892	2.9603	2.789	2.895	2.9576	2.8522	2.8733	2.9082	2.6717
202502_PM_at	5.7762	5.5388	5.6532	5.313	5.8867	5.5341	5.4902	5.1588	6.2373	6.0828	6.8468	6.91
202366_PM_at	6.547	6.598	6.1896	6.0874	5.9744	6.4451	6.2715	6.5063	6.6985	6.6585	6.7017	6.5452
226030_PM_at	6.2232	6.3113	5.9286	5.9555	3.7834	3.9927	4.3172	4.1776	4.8913	5.2541	4.9556	5.05
205355_PM_at	5.0898	5.2927	5.4551	5.3459	4.1527	4.1131	3.5508	3.8737	5.0311	5.2488	5.4852	5.3794
200710_PM_at	8.0577	8.0114	7.9926	8.0039	7.7625	7.7766	7.6746	7.6622	8.8306	8.8058	9.3277	9.3645
207692_PM_s_at	4.3653	4.2492	4.2848	4.3709	4.4162	4.4356	4.4181	4.2876	4.4765	4.5435	4.4976	4.229
217161_PM_x_at	4.0839	4.0412	4.3464	4.0347	4.2234	4.3144	3.9289	4.2036	4.0027	4.1347	4.6638	3.9782
1554950_PM_at	3.1607	3.1621	3.3417	2.8614	3.1798	3.313	3.196	3.1685	3.0909	3.0001	3.1415	3.4847
205679_PM_x_at	3.9753	3.9534	3.76	3.7471	3.9204	4.1594	3.9664	4.1786	4.1711	4.2442	4.58	3.8932
242081_PM_at	6.4629	6.4381	5.9368	6.1354	6.015	5.6075	5.5886	5.8442	5.9185	6.0314	6.333	6.0224
205213_PM_at	9.0537	9.3772	8.6111	8.7566	6.9791	6.8271	6.3987	6.6037	8.6136	8.5618	9.537	9.404
205212_PM_s_at	8.3091	8.3256	7.582	7.7188	6.2238	6.0452	5.7597	5.9084	7.5764	7.5655	8.5895	8.5712
1552472_PM_a_at	6.932	6.8735	7.1637	6.6873	6.2099	6.5298	6.2429	6.1417	7.9345	7.8128	8.1991	8.1552
212476_PM_at	8.8878	9.2214	8.2348	8.157	6.6451	6.7585	7.025	6.8366	7.876	7.9082	7.5932	8.0076
225529_PM_at	5.4277	5.2638	5.4611	5.3708	5.451	5.0812	5.0221	4.7358	4.8654	5.1744	5.0835	4.9823
225542_PM_at	5.2449	5.2014	5.1295	4.6236	5.4261	5.0565	4.6532	5.129	5.5361	5.2572	5.7615	5.6954
205412_PM_at	7.4828	7.7581	7.065	7.4546	6.8648	7.1702	7.9974	7.8982	8.8171	8.5682	8.9797	8.8882
1559239_PM_s_at	3.9956	4.064	3.9809	3.9572	4.0275	4.2483	3.972	4.7984	3.9038	4.1267	3.9522	4.009
1554947_PM_at	2.5228	2.5225	2.8364	2.5758	2.5731	2.7576	2.593	2.685	2.6266	2.6798	2.6358	2.9446
209608_PM_s_at	9.159	9.3128	8.75	8.6822	8.2407	8.3029	8.8754	8.884	10.1277	10.1226	10.5194	10.6569
202324_PM_s_at	8.6176	8.4591	8.7664	8.728	8.3367	8.4525	8.3642	8.2849	7.9471	8.0974	8.0646	8.163
202323_PM_s_at	5.15	4.9019	5.4308	5.3768	5.458	5.2052	5.2079	5.0104	4.8782	4.5598	4.8157	4.544
219413_PM_at	5.3594	5.4581	5.2808	5.4793	5.097	5.5175	5.2363	5.4165	5.496	5.312	5.3216	5.4333
225663_PM_at	7.6168	7.6146	7.3045	7.3759	6.4845	6.0485	6.2626	6.4113	6.9239	7.3078	7.4343	7.6938
1568877_PM_a_at	3.2682	3.0499	3.1923	3.132	3.0509	3.7196	3.2545	3.4921	3.913	3.8343	3.7753	3.5941
225317_PM_at	8.5919	8.1459	8.6354	8.5712	8.4073	8.2493	8.9483	9.0438	9.3183	9.3657	9.2255	9.1916
206690_PM_at	3.5183	3.5786	3.551	3.734	3.5287	3.4535	3.4548	3.4484	3.4914	3.4792	3.5758	3.5404
37953_PM_s_at	3.5073	3.4236	3.3905	3.2135	3.393	3.3872	3.2766	3.2518	3.36	3.207	3.5461	3.3037
205156_PM_s_at	2.678	2.6557	2.6505	2.6414	2.8178	2.7331	2.6478	2.81	3.2211	2.9359	2.896	2.93
207561_PM_s_at	4.288	3.6259	3.7158	3.7738	4.0078	3.7673	3.8001	3.8465	3.9856	3.9866	4.2872	4.0777
221226_PM_s_at	4.6368	4.5675	4.7214	4.5793	4.6103	4.8423	5.1056	4.9364	4.8899	4.8957	4.8372	4.8534
1564504_PM_at	3.5261	3.3851	3.5685	3.5145	3.822	3.6702	3.6008	3.4473	3.5331	3.5985	3.9254	3.7316
228264_PM_at	6.2529	6.4504	6.5122	6.6958	6.2708	6.4627	5.8262	5.855	5.2983	5.5748	6.0447	5.9985
204617_PM_s_at	8.783	8.7546	8.8757	9.0267	8.8106	8.8911	8.9245	8.8728	9.7061	9.6737	9.5555	9.4237
209749_PM_s_at	3.6715	3.7936	3.4927	3.8908	3.6799	4.0212	3.6262	3.4433	3.7261	3.7968	3.7612	3.5564
227463_PM_at	4.5508	4.8806	5.017	4.3303	4.4881	4.5969	4.4291	4.4341	4.472	4.3782	4.3634	4.3977
219962_PM_at	2.6184	2.692	2.6469	2.6346	2.6886	2.7841	2.8556	2.7043	2.5782	2.7529	2.6623	2.6614
222257_PM_s_at	2.7808	2.6629	2.5202	2.6664	3.0181	2.468	2.8795	2.9481	2.5934	2.755	2.4734	2.4402
1553929_PM_at	4.1121	3.8592	3.8559	4.204	3.8996	4.103	3.9507	3.969	4.117	4.0658	4.4557	4.1523
222687_PM_s_at	5.4394	4.8763	5.1356	4.8663	4.6349	4.8419	5.5426	5.4228	5.6315	5.5219	5.7446	5.8499
222688_PM_at	6.518	6.1789	6.649	6.2774	6.0684	5.8835	6.8279	6.8893	7.3158	7.2747	7.4417	7.7644
222689_PM_at	4.714	4.8528	5.0546	4.958	5.0241	4.1658	5.2476	5.2605	5.7178	5.4617	6.0492	6.0837
227776_PM_at	6.5542	6.5344	6.3143	6.2372	4.9731	5.9131	6.2034	6.1604	6.8685	6.7601	6.4777	6.7865
231321_PM_s_at	3.9854	3.5329	3.2263	3.3553	3.0432	3.4628	3.7547	3.763	4.0361	4.2039	4.1345	4.3946
205377_PM_s_at	3.3542	3.2668	3.2791	3.6629	3.6492	3.7249	3.3173	3.5631	3.5174	3.3403	3.5495	3.5555
205378_PM_s_at	4.0167	3.8204	4.2242	4.3683	4.9961	4.7419	4.7919	4.9188	4.2364	4.2775	4.1341	4.0653
201715_PM_s_at	5.6514	5.9175	5.7367	5.8386	5.7571	6.0425	5.8027	6.0158	5.8499	6.1006	5.9431	6.271
201127_PM_s_at	6.9233	7.7766	5.4671	7.4752	8.0109	7.7946	8.4752	8.6969	8.7439	6.2782	6.3494	6.3358
201128_PM_s_at	9.61	9.5928	9.1992	9.3266	9.4048	9.6211	10.0663	9.72	9.8458	9.7619	10.0812	9.8107
210337_PM_s_at	6.3415	6.0988	5.8395	5.6763	6.5561	6.2609	7.2768	7.2295	7.3722	6.9166	7.4716	7.1878
230602_PM_at	2.9162	2.8035	2.9499	2.8326	3.3506	3.0414	2.85	2.9575	2.7946	2.8938	2.8861	2.6506
218981_PM_at	4.0075	4.0912	3.5652	3.4221	2.9976	3.2373	4.2805	3.4977	4.7425	4.4392	4.5708	4.9639
207071_PM_s_at	6.502	6.5358	5.8724	5.8635	6.1478	5.7502	6.1438	5.8638	7.0272	6.8584	7.406	7.5442
200793_PM_s_at	7.741	7.7027	7.8513	8.1023	8.1541	7.8669	8.3308	8.4678	8.7724	8.761	8.4678	8.3318
217307_PM_at	4.4715	4.6488	4.5075	4.4862	5.0627	4.3038	4.8974	4.7783	4.3297	5.0491	4.8841	4.6505
202982_PM_s_at	5.595	6.0392	5.7826	5.91	5.7936	5.9158	5.4834	5.5802	5.6192	5.2687	5.4292	5.6869
216103_PM_at	4.141	4.1392	4.0818	4.1035	4.0447	4.2305	4.1016	3.9984	4.2922	4.2427	4.0357	4.2989
1554938_PM_a_at	4.2719	3.9375	4.3182	3.8979	4.1341	3.9643	4.3231	3.9598	4.1046	4.1226	4.3114	4.3073
1555321_PM_at	4.0446	4.1983	4.2912	3.9618	4.1987	4.4666	4.6084	4.1618	3.9354	4.5786	4.2059	4.4833
214763_PM_at	4.8176	5.0525	5.1274	5.0927	5.0924	5.1481	5.2946	5.3268	5.1332	5.4027	5.8271	5.4909
238160_PM_at	2.3977	2.3447	2.4684	2.3073	2.4358	2.4124	2.4124	2.4956	2.2884	2.3525	2.4961	2.4545
204565_PM_at	9.1417	8.993	8.6118	8.541	8.4138	8.3086	8.3152	8.4627	10.6552	10.4259	10.788	10.6436
229534_PM_at	5.9568	6.1179	7.1925	7.3955	7.4691	7.2036	7.4693	7.3261	8.0235	7.7545	7.341	7.2311
241949_PM_at	3.6202	3.3773	3.5848	3.589	3.6464	3.7198	3.6113	3.4736	3.7086	3.4999	3.4605	3.5739
215728_PM_s_at	3.8543	4.0424	4.0174	3.9073	4.2697	4.2555	4.5235	4.6694	5.751	5.3553	5.4632	5.4445
208002_PM_s_at	6.7946	6.8029	7.793	7.6629	8.333	8.1494	8.9556	8.9172	10.2344	10.0737	10.2967	10.1616
204212_PM_at	5.8524	5.5629	5.331	5.3339	5.4135	5.2974	5.332	5.1877	6.15	5.9974	6.0898	5.86
236514_PM_at	5.2395	5.2171	6.0678	5.7823	6.0324	6.127	5.8069	5.6756	6.0798	6.0177	4.9998	4.8396
221641_PM_s_at	9.1642	9.0559	8.7141	8.6962	8.3179	8.4557	8.938	8.8085	9.6364	9.469	9.8183	9.7533
209600_PM_s_at	6.313	6.2174	6.5499	6.741	6.7017	6.7943	6.6646	6.7146	8.1177	8.0916	7.5358	7.8606
207656_PM_s_at	4.3912	4.3388	4.3913	4.34	4.4545	4.5803	4.595	4.146	4.4273	4.2286	4.5361	4.3704
213501_PM_at	3.7427	3.9479	4.1339	3.9814	4.5326	4.1308	3.9088	4.2293	5.389	6.0896	5.5329	5.9747
227962_PM_at	8.6224	8.5119	7.7642	7.5084	7.1592	7.3622	6.9122	6.5023	8.0909	8.1625	7.9331	7.8532
209601_PM_at	2.8857	2.6778	2.3916	2.938	2.9312	2.626	2.8667	2.9291	2.7238	2.8285	2.428	2.5146
205364_PM_at	3.0716	3.3235	3.2171	3.3755	3.0896	3.1413	3.3906	3.1543	3.1946	2.9762	3.0009	3.4672
204241_PM_at	5.7539	5.9694	6.0876	5.7134	6.0441	5.9662	6.5081	6.7697	7.7679	7.3622	7.6341	7.5166
204242_PM_s_at	4.8502	4.6248	4.3981	4.6014	4.9847	4.7457	5.0953	4.8622	5.6296	5.2848	5.5281	5.6011
220845_PM_at	2.6859	2.384	2.5827	2.4406	2.7774	2.6745	2.5759	2.7076	2.6066	2.6914	2.7701	2.5516
240189_PM_at	3.8886	3.7705	3.5955	3.7372	3.9768	4.0994	3.8085	3.9592	4.028	4.0047	3.9007	3.9214
1554808_PM_at	2.8333	2.6569	2.8402	2.8569	2.8028	2.8585	3.0318	2.8849	3.0565	2.9925	3.2404	3.0245
215227_PM_x_at	9.9262	9.5859	9.7259	9.7738	10.4632	10.468	10.7041	10.6386	11.0324	11.0456	11.6628	11.4599
201630_PM_s_at	8.8911	8.8777	8.5452	8.6108	8.833	9.0801	9.1316	9.0594	9.0035	9.0925	8.7222	8.797
201629_PM_s_at	7.2363	7.2369	7.6333	7.6383	8.7974	8.6726	9.0632	8.9923	9.7753	9.8251	10.3507	10.2852
202767_PM_at	7.3767	7.2784	7.8117	7.9286	7.9328	7.6317	7.8072	7.984	8.2436	8.1872	7.3017	7.1875
204638_PM_at	5.241	6.0077	4.8262	4.8834	3.4193	4.2947	4.0591	4.1464	4.7271	4.6671	5.1088	5.0382
218795_PM_at	7.1274	7.067	5.2605	6.1623	5.3897	4.9173	5.5339	5.3456	6.219	5.6428	6.6676	6.5428
239475_PM_at	3.8888	3.837	3.7295	3.7169	3.8527	3.6844	3.6811	3.9507	4.0317	3.7032	3.7515	3.6912
226925_PM_at	5.0836	5.4163	3.7568	4.1172	3.2105	3.5006	3.8881	3.7133	4.2009	4.1336	4.5401	4.1953
204393_PM_s_at	2.9176	2.8757	2.884	2.8771	2.472	2.8274	2.727	2.5749	2.6716	2.9247	3.846	4.4944
237030_PM_at	3.6036	3.706	3.6794	3.7305	3.7133	3.7192	3.757	3.8312	3.6862	3.7439	3.8467	3.8344
241715_PM_x_at	6.6219	6.3443	6.505	6.2772	6.5052	6.6028	6.5669	6.5659	6.5988	6.359	6.6332	6.367
207427_PM_at	2.7568	3.0308	3.0954	2.919	3.034	3.3081	3.0154	3.1743	3.1144	2.9969	3.0176	3.158
230833_PM_at	4.1244	4.086	3.7613	3.9745	3.9659	4.5913	3.8637	4.0485	4.2742	4.0566	4.1147	3.8113
223718_PM_at	3.1268	3.268	3.3113	3.2037	3.4141	3.4232	3.1283	3.4669	3.1041	3.6826	3.3883	3.145
223717_PM_s_at	5.3294	5.3148	5.0094	5.1952	5.006	4.9627	5.0039	5.0846	5.2321	5.0563	4.9297	4.9401
238825_PM_at	4.2834	4.2222	5.04	5.1841	4.5955	4.5171	4.2584	4.5501	4.2482	4.4127	4.491	4.2473
207973_PM_x_at	2.5791	2.7464	2.6411	2.6843	2.7885	2.3627	2.7954	2.4716	2.9061	2.6518	2.8818	2.9384
208013_PM_s_at	2.5743	2.5377	2.6291	2.4506	2.539	2.3807	2.5511	2.5964	2.6257	2.6926	2.5645	2.9254
207990_PM_x_at	2.5471	2.8911	2.7523	2.7897	2.7766	2.9835	2.8829	2.9315	3.0322	2.9381	2.9092	3.0963
207991_PM_x_at	2.7094	2.7261	2.8737	2.6948	2.7342	2.6987	2.7967	2.5734	2.8225	2.8292	2.7072	2.9673
206776_PM_x_at	2.9211	3.2554	3.0568	3.0138	3.1101	3.043	3.1248	3.1849	3.2722	3.0815	3.0491	3.18
207969_PM_x_at	2.75	2.8769	2.7885	2.6029	2.71	2.7049	2.7723	2.6956	2.8229	2.8103	3.0351	3.1107
206465_PM_at	3.5892	3.6592	3.8233	3.7155	3.5998	3.8635	3.9054	3.4658	3.5957	3.4537	3.3466	3.5553
206466_PM_at	3.0921	3.0258	3.1887	3.1292	3.2859	3.3532	3.4617	3.3884	3.2964	3.5441	3.4129	3.2499
221716_PM_s_at	2.6569	2.8161	2.7342	2.6616	2.8256	2.6561	2.7425	2.907	2.6664	2.673	2.9593	3.42
218844_PM_at	5.8983	5.9286	5.65	5.6235	5.1254	4.8219	4.7454	4.2897	4.8459	5.1378	6.0302	6.3477
227464_PM_at	6.2163	5.9017	5.6285	5.5353	5.7939	5.2671	5.6804	5.7201	6.1767	5.8187	5.9508	5.8187
1556552_PM_a_at	3.2793	3.5371	3.1755	3.4161	3.3432	3.5751	3.7009	3.6767	3.7768	3.5812	3.8272	3.6624
201963_PM_at	5.8708	5.9603	8.8225	8.9373	8.4646	8.6681	8.2382	7.9596	7.079	7.5076	7.4724	7.6564
207275_PM_s_at	5.1516	5.5594	8.3462	8.0869	7.9557	8.0954	7.5562	7.3394	6.7503	6.9021	7.162	7.0703
201662_PM_s_at	7.8265	8.2305	9.0897	9.0755	9.074	8.8531	8.7439	8.8352	9.0821	8.9658	8.7066	8.8435
201661_PM_s_at	6.591	6.8461	6.4307	6.871	6.6013	6.501	6.5176	6.5033	6.361	6.1969	6.456	6.1776
201660_PM_at	5.7944	5.4964	5.4889	5.7591	4.9534	5.482	4.9813	5.1195	5.4158	5.5388	5.9448	5.7584
1557418_PM_at	3.7921	4.0336	5.178	5.1695	5.1385	5.2634	5.2478	5.2804	4.0376	4.316	4.1379	4.4116
1557419_PM_a_at	4.3348	4.8996	6.1674	6.2979	5.9386	5.8724	5.5939	5.6335	4.5982	4.9143	4.2156	4.5313
202422_PM_s_at	6.2254	6.3541	7.3865	7.2418	7.9696	7.9789	7.8382	7.7938	7.2195	7.1767	7.5797	7.9446
222592_PM_s_at	7.8435	8.0028	7.9469	8.0611	9.1355	9.1859	9.5854	9.6855	9.2346	9.106	9.1154	8.8594
218322_PM_s_at	9.5027	9.5218	8.7844	8.7934	8.7398	8.7894	9.2242	9.213	8.8563	9.0132	8.453	8.4001
213683_PM_at	3.0287	2.8462	2.7186	2.5951	2.8117	2.3699	2.6169	2.6463	2.4942	2.4587	2.5199	2.5859
223918_PM_at	3.1488	3.2543	3.3885	3.4331	3.3235	3.343	3.3749	3.1386	2.9727	3.1739	3.2041	3.2016
216409_PM_at	4.6116	4.564	4.6133	4.4706	5.1853	4.7789	5.3285	4.8593	4.685	4.842	4.9868	5.037
229725_PM_at	5.5497	5.5216	4.3637	4.3685	3.3867	3.1551	3.6915	3.5721	2.7514	2.7559	2.6337	2.8966
211207_PM_s_at	4.0137	3.9042	3.7037	3.1801	3.1952	3.2291	4.069	3.8461	2.4797	2.5827	2.4374	2.5197
234197_PM_at	2.523	2.5442	2.4344	2.5298	2.7626	2.6345	2.4871	2.7489	2.4647	2.4036	2.5945	2.4452
215432_PM_at	3.1521	3.0969	3.2804	3.0582	2.9083	3.1162	3.0644	3.1078	3.0155	2.9778	3.1883	3.0989
241914_PM_s_at	3.9968	3.9515	4.0305	3.6121	4.1809	4.2226	4.0713	3.9314	3.9343	3.7309	4.091	3.8927
241915_PM_at	2.6368	2.5155	2.6202	2.4212	2.7967	2.5877	2.8216	2.4867	2.3398	2.5707	2.6561	2.7698
214069_PM_at	2.994	2.8095	3.1009	2.9432	3.0557	3.0753	3.309	2.9577	3.2133	2.8778	3.0264	3.2989
230554_PM_at	2.2842	2.4106	2.4036	2.2494	2.2865	2.4761	2.271	2.3639	2.2238	2.4597	2.4838	2.3358
210377_PM_at	4.0412	4.2053	3.115	3.2722	2.8443	2.8536	2.9213	3.1771	3.7222	3.5925	4.2824	4.1916
205942_PM_s_at	4.6016	4.7996	3.9947	3.4295	3.8055	3.1918	3.2019	3.1185	4.1419	4.1606	5.7079	5.3236
1554514_PM_at	2.3552	2.2365	2.5023	2.603	2.3228	2.4616	2.4013	2.4814	2.5556	2.4847	2.2272	2.4575
89977_PM_at	2.8501	2.7653	2.9363	2.8796	2.6366	2.6994	2.8014	2.7019	2.9072	2.8943	2.9332	2.9635
220061_PM_at	3.8477	3.753	3.8343	3.822	3.797	4.0326	3.897	3.7814	3.9461	4.3568	3.9382	3.746
234801_PM_s_at	3.4193	3.7831	3.296	3.1607	3.6493	3.3847	3.3787	3.386	3.2	3.1131	3.2444	3.0355
235724_PM_at	4.0127	3.8602	3.7315	3.7586	4.1823	3.9282	4.1964	3.6548	3.7305	4.0574	4.1663	4.1796
234484_PM_s_at	4.1873	4.5952	4.5984	4.6544	4.5827	4.5539	4.5311	4.6271	4.8988	4.4343	4.5666	4.3108
224882_PM_at	7.6577	7.8988	7.1274	7.2027	6.4516	6.5025	6.68	6.5117	6.5742	6.4671	6.3445	6.1241
234483_PM_at	3.2949	3.1142	2.6901	2.9676	3.1849	2.6584	3.301	2.7997	2.9166	3.392	3.5101	2.8571
234312_PM_s_at	7.531	7.2392	6.6374	6.9633	6.84	6.7705	6.4475	6.5227	7.9246	7.742	9.0574	9.163
229222_PM_at	3.0658	2.9716	3.0078	3.3697	3.2299	2.9329	3.1222	3.091	3.3991	3.0415	2.9919	3.0837
219616_PM_at	2.6242	2.3086	2.6106	2.4939	2.6641	2.4392	2.4134	2.4385	2.4079	2.4555	2.5153	2.6977
203872_PM_at	3.6362	3.4138	3.7306	4.126	3.6668	4.0725	4.1694	4.2654	3.9225	4.1014	3.722	3.6307
243140_PM_at	3.9985	3.9441	4.0719	3.8768	4.2227	4.2484	4.1265	4.2758	3.9586	4.0219	4.1807	3.9936
215787_PM_at	2.4535	2.4227	2.1007	2.5445	2.4245	2.3324	2.3483	2.12	2.5189	2.2902	2.4512	2.3313
200974_PM_at	8.4349	8.5722	6.8749	7.2109	7.2901	7.2646	7.7734	7.741	9.3077	9.3587	9.6632	9.4609
AFFX-HSAC07/X00351_3_at	12.8176	12.7183	13.0222	13.0171	13.0497	12.9227	12.9647	12.8437	12.9157	12.8728	12.9157	12.931
AFFX-HSAC07/X00351_5_at	7.4709	7.3983	9.2456	8.8586	8.959	9.4716	8.9193	8.8665	8.5483	8.82	8.7659	8.9946
AFFX-HSAC07/X00351_M_at	10.0765	10.131	11.5012	11.5462	11.4047	11.5806	11.2937	11.3876	11.0717	11.0634	11.1638	11.264
200801_PM_x_at	12.9564	12.9976	13.2021	13.1333	13.263	13.1804	13.1333	13.1249	13.0294	13.1333	13.2325	13.2021
213867_PM_x_at	13.2325	13.1665	13.5253	13.3008	13.3129	13.3873	13.3309	13.2509	13.2325	13.2509	13.445	13.445
224594_PM_x_at	13.0535	12.9889	13.1501	13.1131	13.1051	13.1131	13.1501	13.0535	13.003	13.0769	13.1804	13.1249
205132_PM_at	2.9208	2.7962	3.1486	2.8205	3.0849	3.2527	2.89	2.8738	2.9947	2.9843	3.0818	3.008
224585_PM_x_at	11.3362	11.5563	12.2844	12.2642	12.1429	12.2869	12.021	11.983	12.0486	11.8407	12.0058	11.9963
211983_PM_x_at	11.7774	11.8527	12.4289	12.532	12.2909	12.5009	12.2807	12.2731	12.2909	12.2042	12.3564	12.2642
211970_PM_x_at	11.1361	11.4732	12.2731	12.1983	12.0486	12.1065	11.8433	11.7774	11.745	11.7419	12.0308	11.9106
212988_PM_x_at	11.2099	11.089	12.278	12.2252	12.057	12.2425	11.885	11.8617	11.9226	11.7125	11.9406	11.9247
212363_PM_x_at	10.461	10.6601	12.2869	12.2074	11.9053	12.0092	11.6126	11.674	11.582	11.6294	11.9106	11.9796
211995_PM_x_at	10.0711	10.2449	12.0428	11.976	11.4823	11.7214	11.4099	11.3696	11.1853	11.308	11.5298	11.6516
221607_PM_x_at	11.2927	11.6071	12.2527	12.2951	12.2113	12.2527	12.0394	11.9297	11.976	11.9075	12.0659	11.9735
213214_PM_x_at	11.8571	12.0308	12.4934	12.4576	12.3745	12.5183	12.3101	12.2609	12.2492	12.2425	12.3197	12.2985
201550_PM_x_at	11.0134	11.0057	12.168	12.1854	11.9001	12.0365	11.88	11.7419	11.8543	11.7596	11.8985	11.8882
241148_PM_at	3.6843	3.7385	3.7022	4.1529	3.7164	3.6115	3.5932	4.0075	3.8014	3.8902	3.9588	4.0165
202274_PM_at	3.3444	3.1968	3.5899	3.7728	4.5161	3.7733	3.2673	3.8569	3.1753	3.1776	3.5356	3.7828
202666_PM_s_at	5.3647	5.5305	5.3395	5.594	6.1354	6.2237	6.6925	6.5652	6.4097	6.4748	6.3996	6.9355
206013_PM_s_at	3.5593	3.689	3.5235	3.5613	3.6053	3.6859	3.6758	3.5519	3.7584	3.4798	3.8406	3.4692
206014_PM_at	3.5925	3.7526	3.5478	3.9126	3.898	3.7955	3.8984	4.1648	4.1456	3.717	3.952	3.6823
220501_PM_at	2.9745	3.2779	3.133	3.3012	3.1535	3.4351	3.5177	3.0585	3.3603	3.0641	3.3346	3.2167
220498_PM_at	4.3966	4.2373	4.0779	4.1602	4.1394	4.3988	4.3917	4.1039	4.4508	4.3068	4.2337	4.3615
214957_PM_at	3.9026	4.049	4.347	4.1393	3.8792	3.9949	4.0943	4.1149	4.2731	3.9869	4.3856	3.9123
243208_PM_x_at	3.0159	3.0087	3.0484	3.0856	3.1821	3.0356	3.1556	3.0794	3.067	3.1686	3.173	3.457
208637_PM_x_at	5.6356	5.7959	5.5451	5.5796	5.345	5.518	5.9428	6.1227	6.6289	6.4041	6.2876	6.1586
237401_PM_at	4.3319	4.3869	4.3276	4.2146	4.3985	4.5432	4.5452	4.4783	4.2416	4.9186	4.8893	4.6403
208636_PM_at	7.6961	7.7734	7.3019	7.3796	7.2907	7.3639	7.8663	7.8319	8.3472	8.2089	8.0892	8.0658
211160_PM_x_at	4.9684	4.8416	5.0835	5.3255	5.0485	5.1211	5.0791	5.5143	5.8861	5.9738	5.4499	5.7589
203861_PM_s_at	4.3721	3.9483	4.123	3.9457	4.4961	4.1959	4.2486	4.0229	4.377	4.311	4.7822	4.2123
203864_PM_s_at	3.206	3.1851	3.0227	3.1233	3.31	3.1181	3.2399	3.0126	3.1367	3.1983	3.0231	2.9961
203863_PM_at	2.5535	2.6017	2.8418	2.8158	2.5611	3.0722	2.913	2.6323	2.6416	2.921	2.8896	2.8031
203862_PM_s_at	3.2449	3.2177	3.3585	3.3086	3.2903	3.3642	3.3509	3.0251	3.3398	3.1176	3.238	3.1482
206891_PM_at	3.9728	4.0302	3.8812	4.2779	3.8442	3.7328	3.9837	4.1095	4.1268	4.0098	4.286	4.3067
200601_PM_at	8.9172	8.986	8.7758	8.7728	9.1708	9.0934	9.2389	9.3183	9.2102	9.1507	9.4823	9.2854
222230_PM_s_at	8.7011	8.5211	8.3822	8.4488	8.4075	8.463	8.4112	8.4643	8.4776	8.6248	8.4126	8.3541
200720_PM_s_at	8.4675	8.1813	8.8997	8.9209	9.0817	8.9114	8.886	8.7871	9.2448	9.1159	8.8476	8.7448
200721_PM_s_at	10.7283	10.6328	10.4895	10.3821	10.5305	10.6443	10.5026	10.5344	10.7508	10.6228	10.5677	10.6973
202135_PM_s_at	8.4771	8.5339	8.3242	8.3227	8.5688	8.28	8.249	8.2328	8.7041	8.3106	8.7191	8.7026
200729_PM_s_at	9.3	9.3695	10.0977	10.1121	9.967	10.0743	9.9902	9.8904	10.1167	10.039	9.989	9.9897
234212_PM_at	2.7808	2.8164	3.0707	2.8924	2.8841	2.7958	2.761	2.7148	2.8561	2.6598	2.7185	2.6733
234210_PM_x_at	3.1826	3.1277	3.2069	3.4147	3.3531	3.0271	3.2701	3.0507	2.9664	2.7614	2.6089	2.7797
200728_PM_at	9.2452	9.1962	9.2189	9.2982	8.7793	8.9763	8.7297	8.4794	8.7219	8.9707	9.0801	9.1422
200727_PM_s_at	9.0385	8.9717	8.8334	8.5816	8.7944	9.0325	8.7974	8.5431	8.8196	8.8551	8.7884	8.7533
1554390_PM_s_at	6.7718	6.7756	7.981	7.8415	8.1113	7.6611	7.5101	7.7814	8.1296	8.1888	8.0132	8.0737
1558015_PM_s_at	4.1975	4.2318	4.9537	4.6585	4.8611	4.8808	4.8543	5.4501	5.0855	5.4766	5.3806	5.8279
213101_PM_s_at	11.6898	11.688	12.0659	11.9195	12.1941	12.0782	12.1002	12.0283	12.1508	12.1397	12.235	12.2219
200996_PM_at	10.7844	10.7626	11.2182	11.3113	11.4395	11.3713	11.4744	11.4395	11.4282	11.5347	11.3328	11.4823
228603_PM_at	6.5213	6.3716	8.1079	7.8124	7.2655	7.6614	7.0248	6.8009	5.8312	6.0682	5.5942	5.6587
213102_PM_at	9.683	9.7421	10.0381	10.1697	10.2522	10.3191	10.2121	10.0938	10.0644	9.9619	9.9732	10.0163
239170_PM_at	4.1498	4.308	4.8996	4.7474	4.8469	5.3919	4.335	4.885	4.5931	4.1522	4.0064	3.9441
218868_PM_at	6.2433	5.8865	5.8995	6.103	6.3682	6.1776	6.6267	6.5465	6.6769	6.9451	6.5657	6.4842
1555487_PM_a_at	5.6038	4.9371	5.388	5.1466	5.375	5.6214	5.8949	5.892	6.7038	7.153	6.0719	6.064
223874_PM_at	3.3366	3.9782	3.6543	4.0064	4.0761	3.7124	3.9561	3.8042	5.7523	5.2226	5.3726	5.2194
219623_PM_at	7.5371	7.3991	7.2213	7.6617	8.3831	8.0274	8.3733	8.2958	7.4959	7.7965	7.5899	7.2864
222147_PM_s_at	4.713	4.616	4.6071	4.7925	5.6831	5.0718	5.9865	5.4115	5.2742	4.5443	4.8863	4.4092
218395_PM_at	7.456	7.375	7.5767	7.3669	6.9803	7.0936	7.0913	7.1732	7.368	7.4914	7.6212	7.5744
241794_PM_at	3.9182	4.0095	4.0379	3.9158	4.0064	4.2185	4.0057	3.7529	3.7568	3.9143	4.1035	3.9472
218658_PM_s_at	5.7327	5.6799	4.5183	4.5051	4.686	4.7417	5.1947	4.8359	5.6358	5.7297	5.2241	5.6598
222707_PM_s_at	7.5625	7.6115	7.1177	6.8446	7.3947	7.2727	7.4263	7.4904	7.9802	8.0431	8.0433	8.2653
237360_PM_at	3.4143	3.1628	3.2099	3.3475	3.306	3.2189	3.1048	3.2978	3.2436	3.5899	3.4549	2.9574
203935_PM_at	5.097	5.1758	4.9764	4.8469	5.1586	5.2487	4.4043	4.7802	4.9019	4.9714	5.321	5.1259
205209_PM_at	5.0344	4.8714	5.1928	5.13	5.2494	5.375	5.6995	5.8876	5.8012	5.3159	5.4262	5.0486
208219_PM_at	3.4044	3.2021	3.1841	3.1318	2.9148	2.8831	3.1154	2.7254	3.0313	3.2395	3.1647	3.1934
208218_PM_s_at	3.817	4.0262	4.0876	4.3024	4.2717	3.9967	3.9531	4.5353	3.7981	4.2654	4.1598	3.9598
208222_PM_at	3.4222	3.3172	3.1624	3.0889	3.5011	3.1153	3.2841	3.2825	3.0765	3.511	3.2003	3.0482
213198_PM_at	7.4196	7.4961	7.9643	7.975	8.2563	8.038	8.3169	8.3629	7.5649	7.5483	7.5126	7.3168
208223_PM_s_at	2.4065	2.5237	2.5222	2.8554	2.3022	2.7079	2.7404	2.5692	2.5138	2.6324	2.6026	2.472
1552519_PM_at	2.8349	3.4228	2.8743	2.6974	3.2491	3.1398	2.9448	2.7828	2.5791	2.4921	2.9145	2.6234
1563182_PM_at	2.5287	2.854	2.9012	3.0426	2.7954	2.6795	2.517	2.627	2.455	2.2578	2.5111	2.3851
228416_PM_at	9.6425	9.7112	8.528	8.2758	8.4846	8.4372	8.1115	8.1118	7.0159	6.8152	6.6576	6.6757
205327_PM_s_at	5.4746	5.5201	5.3794	5.7276	5.9867	5.8786	5.6801	5.7253	5.0945	4.6822	4.8812	4.9667
1559548_PM_at	3.2292	3.637	3.1538	3.5986	3.2929	3.4629	3.4322	3.6642	3.5327	3.7802	3.3975	3.6526
236126_PM_at	7.5111	7.1941	5.8528	5.7843	6.5253	6.1813	6.8021	6.6144	6.5514	6.8092	6.9229	6.8978
220028_PM_at	4.1932	4.0681	4.2721	3.9092	3.7837	4.1225	4.1856	4.1582	4.2932	4.5002	4.8337	4.7639
210838_PM_s_at	4.6358	4.7459	5.0615	4.9202	4.615	4.4093	4.6956	4.7568	4.6563	4.9231	4.898	4.7655
226950_PM_at	3.3225	3.4527	3.1853	3.3902	3.2532	3.2083	3.3693	3.4251	3.2935	3.2654	3.4798	3.1046
202740_PM_at	6.3832	6.3116	6.2345	6.2516	6.3116	5.879	6.5038	6.5184	8.471	8.2358	8.849	8.6357
238849_PM_at	3.9164	3.9983	3.3493	3.8893	4.0286	4.0058	3.9594	3.9058	4.3782	4.1997	3.8642	3.9794
1554974_PM_at	2.7762	3.0584	2.6996	2.851	2.8056	3.1704	3.0887	3.0984	3.1144	2.9266	3.0856	2.7747
230481_PM_at	4.2149	4.2494	4.5217	4.4869	4.6214	4.4365	4.4481	4.4708	4.4552	4.6137	4.7747	4.3655
205260_PM_s_at	7.4634	7.2594	6.2303	6.7353	5.8604	5.8515	6.3755	6.3384	8.1472	8.5084	8.8487	8.9877
206833_PM_s_at	7.7512	7.6655	7.5938	7.4322	6.9039	7.0535	6.6005	7.1741	7.3644	7.4024	7.1077	7.0944
204639_PM_at	8.9508	8.9368	8.3374	8.7048	8.3452	8.3367	8.5036	8.2382	8.729	8.5266	9.1719	8.9325
216705_PM_s_at	7.3822	7.2766	6.7519	7.5186	6.6007	6.7733	7.1488	6.9849	7.5068	7.3839	7.6403	7.4419
240299_PM_at	2.6795	2.8733	2.5866	3.1068	2.5612	2.7909	3.0426	2.7324	2.919	2.8076	2.5297	2.7621
231448_PM_at	3.0167	2.8614	3.1106	2.946	2.8262	2.7356	2.8841	2.8841	2.8128	2.9013	2.6805	2.8955
236463_PM_at	5.452	5.1498	4.8897	5.1	5.2121	5.4954	5.4798	5.2977	5.2835	5.482	5.3886	5.3946
238424_PM_at	4.922	5.3803	4.3876	4.9379	5.3878	4.9068	4.9953	4.8	5.7725	5.7921	5.7982	5.6957
239711_PM_at	3.1098	2.8011	2.8249	3.0021	2.9513	2.947	2.729	2.6664	2.8139	3.0621	3.071	4.1034
202604_PM_x_at	6.5368	6.4301	5.8418	5.9521	5.6632	5.6194	6.2344	6.227	6.4239	6.272	6.6551	6.4629
214895_PM_s_at	5.1076	4.8918	4.9183	4.7969	4.6403	5.1407	5.0133	4.9585	5.3112	5.043	4.9421	4.755
202603_PM_at	10.4284	10.6101	9.7798	9.5863	8.728	9.0686	9.3033	9.1257	9.5286	9.442	9.2736	9.3969
239837_PM_at	4.6475	4.5638	4.8066	4.6529	4.7577	4.7248	4.6563	4.7303	4.7848	4.7156	4.7309	4.6074
207880_PM_at	4.1899	4.2691	3.984	3.8955	4.6523	4.2048	4.2885	4.0888	4.168	4.6872	4.818	4.6078
215613_PM_at	3.5383	3.3209	2.9787	3.2559	4.2149	4.0564	3.34	4.542	2.8456	3.1464	2.8047	2.7726
213790_PM_at	6.9225	6.531	6.7534	6.9107	7.489	7.3839	7.6411	7.8518	6.1142	5.9623	4.9118	5.0835
204943_PM_at	5.2564	5.0082	4.9484	5.0211	5.2428	5.3689	5.2609	5.1149	5.0718	4.9457	5.1092	4.6322
202952_PM_s_at	5.1962	4.9904	5.3623	5.4158	6.5724	6.049	7.2465	7.0829	5.2863	5.4148	5.0437	4.9154
217007_PM_s_at	5.0095	4.6439	4.8517	4.7096	4.6734	4.565	4.9275	4.839	4.5854	5.2257	5.7026	5.2369
1555896_PM_a_at	5.3856	5.3058	5.4943	5.8158	5.3296	5.7157	5.5556	5.5627	6.0167	6.1677	6.4187	6.0941
205745_PM_x_at	8.9738	8.979	9.7599	9.5532	9.3562	10.2227	9.6507	9.5068	8.3401	8.4646	8.1681	8.5329
237897_PM_at	4.7999	4.1879	4.4009	5.4011	4.9694	4.3864	4.3868	5.3892	4.8788	4.4408	4.4819	4.2539
205746_PM_s_at	3.7669	4.0388	4.3588	3.9723	4.7459	4.8154	5.0741	4.4443	4.0678	3.6972	3.7305	3.8151
213532_PM_at	8.4017	8.0575	9.3409	9.1945	9.3317	9.5877	9.1863	9.3	8.1684	8.2256	8.2507	8.1794
207597_PM_at	2.8638	3.0261	2.7198	2.8596	2.9423	2.9136	2.9553	2.8186	3.1065	2.8125	3.0115	2.6578
1568970_PM_at	2.4007	2.543	2.4518	2.4573	2.6308	2.6568	2.5048	2.5871	2.6715	2.2954	2.5855	2.564
209765_PM_at	10.1444	10.2294	11.4084	11.6071	11.2428	11.2515	10.7844	10.8694	10.2921	10.4688	11.0108	11.0853
221128_PM_at	3.9368	3.7827	4.4896	4.0887	4.5491	4.6232	4.4645	4.859	4.2824	4.0373	4.1839	4.0226
207664_PM_at	2.5987	2.5069	2.685	2.4954	2.539	2.455	2.5994	2.5831	2.4354	2.6438	2.5958	2.4935
207422_PM_at	2.6713	2.8901	2.5598	2.9483	2.5303	2.5197	2.7262	2.9523	2.6208	2.3666	2.5994	2.5628
207423_PM_s_at	3.5514	3.4539	3.4384	3.2675	3.0887	3.0406	3.3315	3.4622	2.991	3.2682	2.9947	2.9019
1552579_PM_a_at	3.5133	3.439	2.9071	3.3931	2.9433	3.3618	3.455	3.3996	3.3447	3.112	3.2137	3.5098
207665_PM_at	2.5524	2.5058	2.4699	2.4154	2.2545	2.4606	2.4764	2.4521	2.5529	2.6202	2.4998	2.3578
208237_PM_x_at	2.6089	2.4435	2.4954	2.5848	2.419	2.4287	2.5451	2.5045	2.4073	2.4763	2.4708	2.5557
244194_PM_at	4.4339	3.9761	3.9918	3.9408	4.0207	3.7606	3.928	3.7127	3.8942	3.8773	4.466	3.8664
206615_PM_s_at	2.4288	2.4483	2.5464	2.5584	2.5197	2.5613	2.5074	2.7275	2.5734	2.5545	2.8926	2.6404
208227_PM_x_at	2.6748	2.8467	2.6381	2.6652	2.6745	2.4919	2.7604	2.9242	2.8268	2.585	2.5352	2.6439
208226_PM_x_at	2.8651	2.997	2.8955	2.7054	2.7159	3.155	2.907	2.906	3.0149	2.7172	3.0541	3.0717
1555024_PM_at	2.5915	2.3487	2.2668	2.6031	2.4768	2.4765	2.5678	2.4181	2.4965	2.498	2.6064	2.4118
206616_PM_s_at	3.5966	3.9907	3.8432	3.8711	4.1688	3.9543	3.9876	3.9203	3.8654	3.8465	3.7718	3.9222
244463_PM_at	4.8	5.3953	4.8193	4.2685	3.0878	2.9661	2.775	2.7341	2.5099	3.0975	2.8497	2.5698
206046_PM_at	4.6066	4.6441	4.8688	4.4822	4.3252	4.2135	3.9666	4.0257	3.8594	4.2983	4.0126	3.7691
1559268_PM_at	2.7236	2.9973	2.648	2.5086	2.4246	2.7554	2.4099	2.364	2.4689	2.432	2.5411	2.4058
241446_PM_at	3.1332	3.2897	3.1686	3.2392	3.2793	3.122	2.9789	3.3238	3.2867	2.93	3.399	2.9192
208268_PM_at	4.357	4.2472	3.8926	4.1718	3.9695	3.9804	3.9747	4.0623	3.6173	3.7413	3.3684	3.6312
205997_PM_at	3.177	3.9069	3.4155	3.8451	3.1405	2.8753	2.8458	2.8288	2.7795	2.5615	2.8696	2.9797
208269_PM_s_at	2.9837	2.9468	2.9136	2.9748	2.8908	3.337	2.9214	3.2219	2.9441	3.1209	2.9629	2.9852
221337_PM_s_at	2.5403	2.3333	2.4078	2.5019	2.755	2.4876	2.4919	2.514	2.4074	2.5523	2.3619	2.5583
221446_PM_at	3.0208	2.9452	3.2671	3.0552	3.3262	3.0305	3.0915	3.1994	3.1432	3.3088	3.0023	3.1429
243520_PM_x_at	2.4139	2.3632	2.4121	2.2011	2.4463	2.3106	2.3046	2.3181	2.5433	2.5056	2.208	2.4144
1552266_PM_at	3.1626	3.1238	3.3683	3.2851	3.1811	3.3263	3.1337	3.4102	3.3235	3.4339	3.4703	3.3651
233868_PM_x_at	6.1403	6.0302	6.3366	6.2731	6.4092	6.2592	6.2704	6.3074	5.8683	6.213	6.0519	6.0036
232570_PM_s_at	4.576	4.5466	4.5575	4.4813	5.1391	4.5745	4.6609	4.7132	4.406	5.0398	4.5521	4.2325
216276_PM_s_at	3.4249	3.809	2.9573	3.7073	4.0054	3.0811	3.8604	3.8453	3.6055	3.3898	3.413	3.0292
217003_PM_s_at	2.892	2.8063	2.788	2.7603	2.8723	3.1157	2.9439	2.8127	2.9453	2.7401	2.7942	2.8205
216998_PM_s_at	2.5167	2.7251	2.7515	2.8023	2.6469	2.6424	2.6204	2.6727	2.6872	2.84	2.7992	2.6644
237909_PM_at	3.1213	3.0653	2.9153	2.7481	3.1776	3.0084	2.9289	2.881	2.8931	3.1363	3.1812	3.2852
239079_PM_at	3.2017	3.2211	3.0155	3.0712	3.0891	2.8889	3.0451	3.1103	3.3254	3.1494	3.0088	2.8328
211238_PM_at	4.2631	4.2232	4.2928	4.3333	4.1037	4.2728	4.0076	4.1974	4.3243	4.6004	4.0203	4.1625
211239_PM_s_at	2.398	2.1794	2.2536	2.3463	2.2451	2.3577	2.2546	2.3236	2.3151	2.338	2.3987	2.3693
205180_PM_s_at	8.9807	8.8188	8.7993	8.8352	7.8489	7.7856	6.8396	7.117	8.4092	8.3354	8.911	8.8538
205179_PM_s_at	3.6477	3.404	3.8014	3.6802	3.2492	3.4602	3.5479	3.7082	3.3981	3.3912	3.2233	3.1768
1555326_PM_a_at	3.7071	3.1663	3.3552	3.4646	3.1793	3.3421	3.1307	3.3935	3.3038	3.4965	3.4652	3.2522
202381_PM_at	3.7505	3.9454	3.9872	3.7542	3.6125	3.9421	3.7982	3.9389	4.0086	3.9906	5.279	5.6509
1570042_PM_a_at	2.7196	2.7163	2.9065	2.9662	2.9764	3.2347	2.5446	2.8375	3.3852	2.9926	3.0295	3.0635
206134_PM_at	2.7415	3.0853	2.6375	3.0373	2.8465	3.0273	4.014	4.0687	2.9018	3.3174	2.2283	2.2652
222486_PM_s_at	3.0563	2.8512	2.9689	3.1214	2.8479	3.0592	2.9009	3.0886	3.0703	3.119	2.9505	2.9636
222162_PM_s_at	2.3849	2.9353	2.851	3.0022	2.7825	2.8131	2.8538	2.9819	3.0467	2.8116	2.8446	3.0929
232133_PM_at	3.4772	3.4678	3.9009	3.41	3.8548	3.559	3.2843	3.6656	3.7333	3.2282	3.8039	3.7548
230341_PM_x_at	5.1105	5.1378	5.249	5.4206	4.4219	5.2615	5.0149	5.1408	5.2432	5.0409	4.7629	4.4706
226997_PM_at	3.0694	3.1278	3.4443	3.173	3.5636	3.4403	3.4552	3.3507	3.375	3.2674	3.1494	3.5534
221421_PM_s_at	3.9051	3.9999	4.3683	4.1126	4.0066	4.191	4.1019	4.159	4.1841	3.9948	4.2836	4.1245
220208_PM_at	4.909	4.8007	4.9027	4.6949	5.0767	4.977	4.7425	4.9706	5.0193	5.4602	5.1157	4.9517
223844_PM_at	4.1347	4.3404	4.2728	4.154	4.4894	4.4944	4.0762	4.4889	4.3557	4.5021	4.5722	4.6931
230167_PM_at	3.1522	2.8166	3.0001	2.9258	3.1628	3.054	2.9585	3.0363	3.1914	3.3728	3.0789	3.4125
1553427_PM_at	4.2325	3.9772	4.5179	4.0925	4.2363	4.5049	4.1128	4.2765	4.2521	4.3105	4.4128	4.3402
229004_PM_at	2.8622	2.88	2.6602	2.5715	2.7275	2.7716	2.7234	2.7392	2.7268	2.5456	2.5796	2.725
238125_PM_at	3.9413	4.0819	3.9776	3.8932	4.0603	4.0501	4.0119	4.0683	3.8923	4.0946	3.8904	4.2221
1552727_PM_s_at	3.1187	3.6132	2.9926	3.0219	3.5821	3.8092	4.9541	5.0579	3.0087	2.7466	2.5857	2.7485
1552726_PM_at	3.7771	4.1244	3.8764	4.2363	4.5013	4.8093	5.8033	5.7262	3.7226	4.162	3.5968	3.5489
1552725_PM_s_at	4.6266	4.5641	4.6222	4.5027	5.0694	4.7609	4.7418	4.5822	4.7806	4.7377	4.6009	4.7929
230040_PM_at	2.5249	2.3293	2.3288	2.189	2.3456	2.2811	2.3409	2.3575	2.1847	2.2688	2.3105	2.2437
242823_PM_at	2.8588	2.8151	2.785	2.5849	3.0548	3.0689	2.9194	2.652	2.7613	2.7437	2.8541	2.8536
1553234_PM_at	3.8826	3.703	3.8573	3.8233	3.6151	3.8709	3.9	3.9167	3.6717	4.0664	4.0465	3.8474
1553180_PM_at	2.5005	2.3338	2.3704	2.4376	2.6292	2.272	2.3417	2.4801	2.4931	2.4728	2.3812	2.4028
1553179_PM_at	3.7727	3.6735	3.8462	3.8644	4.0316	3.9252	3.9203	3.7192	3.8555	3.6101	4.0525	3.8247
214535_PM_s_at	3.1904	3.3434	3.2022	3.5211	3.1241	3.2833	3.22	3.152	3.457	3.282	3.4379	3.1686
214454_PM_at	3.3153	3.4399	3.5843	3.4257	3.5889	3.5683	3.6396	3.5322	3.5437	3.4168	3.3908	3.4259
220717_PM_at	2.5532	2.779	2.5567	2.5802	2.5867	2.6737	2.5109	2.4717	2.4573	2.6676	2.824	2.8363
1553409_PM_at	2.5727	2.7635	2.9696	2.7252	2.865	2.673	2.8467	2.8409	2.7706	2.7211	2.7011	2.9282
214913_PM_at	2.9291	2.798	2.8767	2.8537	2.6201	2.7206	2.8557	2.8478	2.7793	2.8333	2.7039	2.7593
1555380_PM_at	3.8472	3.6115	3.6985	3.7161	3.8375	3.9803	3.8856	3.9179	3.6351	3.9451	3.854	3.6636
229357_PM_at	3.0065	3.2157	3.1758	3.0218	3.1704	3.2786	2.9957	2.9918	3.2976	2.9315	3.0392	3.144
235368_PM_at	2.9109	2.6485	2.5479	2.5529	2.7092	2.3723	2.7297	2.6946	2.5971	2.6144	2.5867	2.7601
1558636_PM_s_at	2.6224	2.4195	2.4289	2.4567	2.514	2.3105	2.5501	2.5947	2.4355	2.516	2.3737	2.6849
219935_PM_at	2.2108	2.2884	2.3255	2.289	2.3248	2.2018	2.3983	2.4018	2.2882	2.4252	2.3076	2.4874
1570351_PM_at	2.9486	2.8742	2.9261	2.9568	3.0555	2.957	3.0507	2.9961	2.8513	2.9927	2.7125	2.5619
220866_PM_at	2.7236	2.7326	2.6216	2.5135	2.9246	2.832	2.3695	2.5984	2.6945	2.746	3.0132	2.8683
237411_PM_at	2.7265	2.9109	2.5441	2.6456	2.6567	2.5855	2.6069	2.4596	2.5575	2.6432	2.7511	2.5778
220705_PM_s_at	4.4377	4.5714	4.0253	4.177	4.3579	4.1951	4.655	4.4624	4.558	4.7607	4.4942	4.3238
228911_PM_at	4.6367	4.8706	4.9955	4.897	5.2497	5.1984	5.001	5.09	5.3417	4.9177	5.1651	4.9508
220706_PM_at	3.1293	3.2407	3.1314	3.5179	3.0728	3.7445	3.2814	3.5479	3.3552	3.1774	3.5889	3.4014
235649_PM_at	3.9713	3.7346	4.0097	3.76	3.7573	3.9485	3.963	3.8223	3.8896	3.8081	4.2542	4.0215
220677_PM_s_at	4.8094	4.8192	4.6016	4.5192	4.8318	4.7925	4.7122	4.586	4.8825	4.8214	4.7264	4.9563
220676_PM_at	3.5043	3.4882	3.5485	3.3222	3.5499	3.447	3.5727	3.4806	3.477	3.6471	3.1914	3.6334
1554697_PM_at	3.4882	3.6826	3.7645	3.7069	3.4334	3.8324	3.7685	3.9918	4.1186	3.6414	3.8134	3.8682
220287_PM_at	2.5559	2.6454	2.6533	2.4407	2.5785	2.354	2.5617	2.4622	2.2592	2.8524	2.8297	2.6522
226814_PM_at	3.6451	3.221	3.3614	3.1568	3.1176	3.4138	3.3739	3.2688	3.2517	3.5768	3.7688	3.4113
233785_PM_at	3.6404	3.3864	3.4575	3.7536	3.6045	3.597	3.5673	3.8292	3.7093	3.5829	3.6681	3.5949
237217_PM_at	2.7225	2.8166	2.6509	2.7752	2.4858	2.6265	2.7482	2.7341	2.7481	2.595	2.5088	2.6364
239909_PM_at	4.4792	4.4366	4.4961	4.3917	4.5744	4.6196	4.7478	4.6248	4.7065	4.8342	4.6694	4.6451
1552457_PM_a_at	2.8482	3.0355	3.0535	3.2217	3.1385	2.9745	3.2024	3.0348	3.2248	3.0322	3.1394	3.2009
1552808_PM_at	3.0209	2.9329	2.8624	2.8848	3.0867	2.7808	2.9963	3.1119	2.9317	3.0769	2.9619	3.0474
224371_PM_at	3.5869	3.1635	3.4699	3.7138	4.0191	3.4858	3.2989	3.3014	3.1209	3.1225	3.4604	3.2639
229585_PM_at	2.7045	2.5047	2.628	2.8097	2.5731	2.6044	2.6224	2.834	2.796	2.6193	2.6683	2.5985
206629_PM_at	4.1716	4.0658	4.1809	4.3222	4.1082	4.2744	4.3767	4.3467	4.3584	4.2747	4.1912	4.168
213974_PM_at	3.1456	3.1313	3.3562	3.162	3.2662	3.603	3.3632	3.1299	3.2342	3.2189	3.2	3.2078
1559748_PM_at	5.3831	5.7451	5.702	5.723	5.6376	6.0115	5.8297	6.1078	5.9809	5.7944	5.6854	5.7831
226071_PM_at	2.8522	2.8632	3.0326	2.8998	2.9309	2.9068	2.7942	2.9236	2.8645	3.0047	3.0802	3.0586
220578_PM_at	2.809	2.6877	2.7623	2.6454	2.9103	2.723	2.7225	2.9976	2.7764	2.6965	2.8153	2.6989
242200_PM_at	4.8769	4.7289	4.8141	4.6679	4.9942	4.8451	4.8508	4.6212	4.7991	4.7487	5.0095	4.7029
219150_PM_s_at	4.8687	4.7322	5.0621	4.5886	6.113	6.0449	6.5281	6.4435	5.7413	5.7369	5.1303	4.2456
90265_PM_at	7.0864	7.0816	7.6225	7.3438	8.3091	8.4212	8.7385	8.693	8.3648	8.122	6.426	6.133
222876_PM_s_at	3.3655	3.3585	3.4641	3.3513	3.1442	3.1946	3.3711	3.1986	3.3164	3.2816	3.3354	3.2463
219358_PM_s_at	5.6519	5.1068	4.8008	4.9973	5.0884	4.9809	4.9538	4.7271	4.5712	4.7417	4.4762	4.4651
201786_PM_s_at	10.9333	10.8868	10.4967	10.6789	10.9572	10.8666	10.9686	11.0739	10.8356	10.855	10.7262	10.6191
234539_PM_at	3.6785	3.8712	3.7498	3.6297	4.1458	3.8148	3.7771	3.726	3.606	3.3783	3.7276	3.7854
203865_PM_s_at	7.9428	7.94	7.3796	7.329	8.1043	8.074	7.5982	7.9211	7.6276	7.9627	7.5408	7.4641
209979_PM_at	5.0306	5.1263	5.1415	5.2755	5.1796	5.2872	5.0278	5.4863	4.9781	5.2254	5.4913	4.9104
234799_PM_at	5.3637	5.182	7.5111	7.6149	9.7325	9.805	8.471	8.6055	6.6777	6.0872	6.0016	5.692
207999_PM_s_at	3.4479	3.6271	3.4909	3.7743	4.5141	4.4659	3.9909	3.6464	3.8494	3.675	3.8547	3.851
220648_PM_at	4.8126	4.6915	4.6363	4.3274	4.4813	4.7003	4.253	4.3178	4.4855	4.6996	4.4813	4.6206
237437_PM_s_at	3.3473	3.1408	3.1997	3.0964	3.2223	3.428	3.2367	3.3281	3.1385	3.292	3.3391	3.2321
219384_PM_s_at	7.9374	7.8881	7.5495	7.7011	7.1335	7.1036	6.9957	7.1756	6.8079	6.7272	6.7323	6.6163
236817_PM_at	4.8261	4.3957	3.9682	4.1567	4.9271	5.1851	6.0719	6.3982	5.706	5.547	5.7712	6.1618
227213_PM_at	4.8908	5.1235	4.9921	5.0558	6.4985	6.2571	6.6629	7.056	6.0032	6.0862	6.154	6.1444
1553968_PM_a_at	6.3991	6.5721	7.2123	7.0836	7.4239	7.1616	6.8952	7.0044	7.1602	7.3451	7.2617	7.1156
1553967_PM_at	3.4	3.7324	3.6241	3.5439	3.75	3.601	3.5677	3.7892	3.7989	3.7054	3.8851	3.3898
230634_PM_x_at	6.5377	6.6667	7.554	7.4856	7.308	7.5291	7.1862	7.2996	7.6061	7.4055	7.7279	7.3759
228000_PM_at	4.1544	4.4973	4.0752	4.3717	3.9774	3.6298	3.9104	3.8296	4.2379	4.0254	3.8913	3.9384
1554393_PM_a_at	3.1578	3.1317	3.2485	3.335	3.341	3.2224	3.3597	3.2244	3.441	3.0071	3.26	3.1603
227482_PM_at	6.1725	6.0179	5.8082	5.7137	6.1031	6.1371	6.7676	6.5455	7.5115	7.5369	6.428	6.2074
44120_PM_at	6.8058	6.946	6.3718	5.8613	6.6624	6.3747	6.4684	6.3047	6.8311	6.8753	7.2537	7.2259
222117_PM_s_at	6.1947	6.1876	5.9626	5.3116	5.9834	5.959	5.7599	6.0106	5.752	5.6875	5.4086	5.1065
221893_PM_s_at	4.4259	4.4963	4.4741	3.8815	3.733	4.5231	4.5022	4.0134	4.941	5.2622	5.1193	5.5125
221894_PM_at	6.0228	6.3484	6.031	5.907	6.1674	5.6679	6.0663	6.1297	6.17	6.3668	6.6114	6.555
227324_PM_at	6.1865	6.4026	6.212	6.119	5.5025	6.1337	5.7863	6.1171	6.7902	6.7517	6.6531	6.9318
220434_PM_at	3.3527	3.529	3.4966	3.2109	3.4584	3.4859	3.2431	3.4475	3.1632	3.4598	3.355	3.2211
228524_PM_at	4.9319	4.6105	4.7903	4.7364	4.6555	4.6597	4.5738	4.6584	4.8315	5.1343	4.543	4.6579
235049_PM_at	4.2697	4.483	3.6364	4.2804	3.6493	4.1718	4.4213	4.4626	4.0775	4.55	4.1242	4.5031
232062_PM_at	3.2222	3.1536	2.9344	2.7776	2.951	3.2044	2.8702	3.0078	2.9157	3.1342	2.6806	3.0274
215348_PM_at	4.9901	4.771	4.8761	4.5356	4.9498	4.9072	4.5838	4.8555	5.1592	5.1715	5.4358	5.0977
213245_PM_at	2.4501	2.65	2.3114	2.3968	2.397	2.5659	2.5117	2.6376	2.3624	2.5879	2.8011	3.0506
215340_PM_at	4.0467	4.0524	4.1359	4.0557	4.1965	4.1404	4.2009	4.2929	4.4278	4.0663	4.374	4.2486
214547_PM_at	3.3345	3.3194	3.287	3.418	3.2625	3.5046	3.3279	3.2907	3.5827	3.5139	3.6594	3.462
217305_PM_s_at	3.2812	3.1225	3.1796	3.1634	3.4211	3.0321	3.1548	3.2736	3.094	3.3473	3.0249	3.0834
213219_PM_at	2.7063	2.6309	2.6678	2.6566	2.5504	2.8024	2.9936	2.6133	2.8618	2.7117	2.6852	2.8068
217687_PM_at	3.2463	3.5524	3.8234	3.5085	3.5613	3.8266	3.554	3.5967	3.7136	3.4988	4.0386	3.7801
213217_PM_at	4.0328	4.0413	4.0099	4.1374	4.0871	3.7455	4.0497	3.8652	4.1832	4.0656	3.4325	3.8172
209320_PM_at	5.7078	5.5458	5.9568	5.8743	6.1107	6.1593	5.9914	6.083	7.4926	7.3867	7.535	8.0957
209321_PM_s_at	6.4087	6.4876	6.7199	6.4189	7.0998	7.178	7.0645	6.9453	8.7615	8.6779	9.283	9.4189
230800_PM_at	4.9837	4.8931	5.3762	5.3422	4.1251	4.5783	4.2055	4.6286	3.9531	4.4769	4.2315	4.2379
228182_PM_at	3.259	3.3512	3.3535	3.3671	3.7298	3.2182	3.4964	3.6251	3.3903	3.3904	3.1573	3.299
242891_PM_at	4.7249	4.6258	4.8574	4.4959	4.8608	4.9045	4.9392	4.8302	5.1112	4.8974	4.7622	5.1237
209195_PM_s_at	3.2435	3.1385	3.0851	3.3768	3.5085	3.4024	3.3561	3.4439	3.5319	3.4247	3.2129	3.4832
1554827_PM_a_at	4.4029	4.6766	5.7538	5.2028	3.8281	4.1036	3.4225	3.5429	5.0817	4.9096	5.2516	5.0663
203741_PM_s_at	8.667	8.9376	8.6622	8.548	7.2334	7.4634	7.1086	6.9721	8.0109	8.2648	8.6046	8.8103
206811_PM_at	4.5195	4.3032	4.3621	4.6125	4.5174	4.4543	4.6355	4.6021	4.4649	4.4284	4.2587	4.7113
204497_PM_at	5.3107	5.2508	4.5596	4.4086	3.8523	3.3677	3.5249	3.6283	4.4165	4.187	4.684	4.6075
204498_PM_s_at	5.2002	5.1833	5.235	5.06	5.1553	4.7167	4.8426	4.8711	5.79	5.9886	5.9561	5.974
215400_PM_x_at	5.0492	4.7862	5.2678	5.0131	5.1909	5.235	5.0205	5.2084	5.3129	5.3912	5.5219	4.8409
206281_PM_at	2.6831	2.6479	2.5795	2.4769	2.7012	2.7292	2.7149	2.7836	2.6961	2.6749	2.5763	2.5819
230237_PM_at	3.1065	2.9079	3.0221	2.6948	2.5249	3.2216	2.8381	2.702	2.8725	3.0048	3.5225	3.3186
207151_PM_at	2.9025	2.9184	2.9129	2.8855	2.8873	2.7698	2.8297	2.8519	2.9432	3.1462	3.1975	2.9662
226690_PM_at	2.9857	3.1279	3.4297	3.1063	2.9554	2.9151	3.1108	3.1131	2.9895	2.7644	2.8951	3.1399
214726_PM_x_at	5.9258	6.0323	5.7523	5.9069	5.6677	5.9902	6.2561	6.055	6.144	5.9483	6.2534	6.1994
214736_PM_s_at	9.2971	9.4698	8.7176	8.5917	8.2614	8.2761	8.6012	8.3638	8.8524	8.7656	8.8387	8.7754
238939_PM_at	2.4844	2.4665	2.4831	2.4597	2.6588	2.6254	2.4854	2.6	2.6382	2.4716	2.5895	2.628
208030_PM_s_at	10.2212	10.2422	9.5257	9.5583	9.3033	9.2099	9.2372	9.2146	9.6244	9.4741	9.6886	9.6684
205268_PM_s_at	3.4843	3.3296	3.3371	3.2898	3.6731	3.4833	3.5142	3.5197	5.1222	4.6841	5.2291	5.3814
206807_PM_s_at	4.1235	4.016	4.3175	4.4776	4.623	3.9475	4.3541	4.3111	4.6917	4.1702	4.1617	4.0541
230988_PM_at	2.5702	2.7812	2.7089	3.0394	2.7115	2.7082	2.6009	2.6898	3.0163	2.8046	3.0623	3.2354
239530_PM_at	4.3007	4.239	4.2422	4.2829	4.4685	4.2605	4.2846	4.3062	4.3946	4.4294	4.2868	4.4222
237336_PM_at	4.6284	4.4433	4.462	4.3504	4.6042	4.8775	4.5262	4.4087	4.7616	4.5544	4.6696	4.6558
201753_PM_s_at	8.4776	8.676	7.9872	8.3236	6.3967	6.4406	5.9704	5.8406	6.3139	6.3675	6.611	6.7017
201752_PM_s_at	9.3616	9.3877	8.9777	8.9567	7.6072	7.274	6.6183	6.5657	7.2283	7.3471	7.6646	7.796
201034_PM_at	10.7597	11.0228	10.4704	10.4525	9.1118	9.0059	8.5317	8.5147	9.1179	9.1359	9.5728	9.6407
205882_PM_x_at	9.3326	9.2657	8.8303	8.7083	7.4284	7.1655	6.5113	6.22	7.0429	7.1541	7.6414	7.7266
207820_PM_at	2.5496	2.4944	2.4879	2.5221	2.4403	2.5456	2.4286	2.4311	2.4778	2.5661	2.78	2.6722
209612_PM_s_at	2.174	2.189	2.1993	2.2922	2.1331	2.3063	2.3634	2.258	2.2464	2.1845	2.2203	2.2163
209614_PM_at	4.0012	4.0071	4.0817	4.1968	4.0456	4.2585	4.0716	4.4976	4.207	4.0409	4.093	4.079
209613_PM_s_at	2.3437	2.3709	2.4528	2.2822	2.231	2.4954	2.3955	2.3682	2.1936	2.3415	2.4669	2.4463
243544_PM_at	2.3675	2.517	2.3382	2.4736	2.494	2.4242	2.315	2.4874	2.455	2.3558	2.3337	2.5621
206262_PM_at	2.858	2.7787	2.762	2.9136	2.9919	2.7638	2.7652	2.9146	2.9626	3.1404	3.0463	2.7976
231678_PM_s_at	3.0322	2.8477	3.192	3.1082	3.151	2.9265	2.8753	2.9813	3.2227	3.1763	2.7281	3.2606
231703_PM_s_at	2.6265	2.6611	2.8713	2.614	2.8154	2.7354	2.7877	2.7184	2.7314	2.8125	2.6513	2.8323
231675_PM_s_at	3.8028	3.7547	4.03	4.0386	3.9546	3.5993	3.9532	3.9378	3.8815	4.002	3.8597	3.9175
223781_PM_x_at	3.156	3.3618	3.3656	3.4721	3.1579	3.3136	3.3956	3.4626	3.3984	3.38	3.3217	3.3327
208848_PM_at	5.4973	5.3619	5.1348	4.8161	4.4261	5.0069	5.0653	4.3404	5.2638	5.2083	5.2302	5.1977
208847_PM_s_at	9.7599	9.7671	9.4231	9.279	8.8375	8.8409	9.0541	8.9064	9.6814	9.9236	10.0747	10.1226
207544_PM_s_at	2.7621	2.7518	2.9596	2.9162	3.0235	2.8423	2.8876	3.1623	2.9099	2.9769	2.8631	2.7563
214261_PM_s_at	4.3328	3.8328	3.9342	3.8738	4.0403	3.9511	3.8052	4.0909	4.289	4.1583	4.0264	3.9367
210505_PM_at	2.6614	2.5626	2.7431	2.8455	2.8108	2.6457	2.8521	2.7306	2.7186	2.5038	2.3855	2.9435
227113_PM_at	6.6788	6.4315	5.5798	5.7913	4.8534	5.1239	4.8837	4.6775	4.8362	4.7455	4.7399	4.6157
217761_PM_at	9.9093	10.0191	9.5482	9.4519	8.1026	8.3723	8.2968	8.118	9.3037	9.3387	9.0132	9.0288
222400_PM_s_at	10.5536	10.6287	9.683	9.8175	8.548	8.391	8.4235	8.3886	10.1843	10.1407	9.9537	9.7579
1554129_PM_a_at	4.3128	4.4533	4.1816	4.47	4.4357	4.8163	4.8617	4.5408	4.6257	4.3259	4.687	4.3469
1554128_PM_at	6.5047	6.0876	6.3541	6.0748	6.6504	6.8986	6.5252	6.268	6.5005	6.3661	6.4221	6.196
207175_PM_at	2.5223	2.4351	2.546	2.3576	2.3635	2.5824	2.4664	2.3599	2.5462	2.39	2.4678	2.5961
217748_PM_at	7.9286	8.0152	8.1409	8.2305	7.981	8.2766	8.2482	8.0611	8.4752	8.3806	8.3723	8.4187
201346_PM_at	8.9926	8.7074	9.2772	9.2353	9.2896	9.316	9.382	9.4284	9.2381	9.1932	9.3099	9.2077
204119_PM_s_at	10.5366	10.2725	10.0125	10.0552	8.6184	8.3625	8.8781	9.1291	10.4069	10.2725	10.6184	10.4208
204120_PM_s_at	4.6491	4.7979	4.5286	4.6596	3.5314	3.3203	3.6761	3.9133	4.6004	5.0494	4.8808	4.9897
202912_PM_at	5.8632	5.5127	6.7111	6.9016	6.4695	6.319	5.6227	5.7411	4.4395	3.9073	9.3957	9.6835
220538_PM_at	5.9506	5.7651	5.8994	6.1347	6.2125	6.1664	6.0946	6.2425	6.3573	6.5285	6.2909	6.1652
226426_PM_at	10.0892	10.1915	9.2755	9.1427	9.04	8.7087	8.8431	8.9498	9.4797	9.501	9.4708	9.535
201773_PM_at	8.7844	8.8141	8.6853	8.8908	8.3258	8.5802	8.4441	8.3901	8.0308	8.0596	7.9828	8.0338
203322_PM_at	8.0097	8.1432	8.823	8.9463	8.6111	8.6622	8.5028	8.3489	8.1211	8.1082	8.0005	7.9518
203321_PM_s_at	6.1011	6.3928	7.3377	7.6904	7.3064	7.0927	6.8655	6.9517	6.1307	6.3464	6.1725	6.2526
212502_PM_at	8.3256	7.8887	10.5773	10.4895	10.3281	10.3268	10.0398	9.874	9.1031	9.178	8.7241	8.7762
212500_PM_at	8.6585	8.9133	10.6264	10.7196	10.5545	10.535	10.2282	10.1745	9.1608	9.1504	8.6286	8.9039
216220_PM_s_at	6.0192	5.8802	6.065	6.1328	6.2634	6.2545	6.341	6.1763	6.2592	6.2905	6.4293	5.9719
205481_PM_at	4.2888	4.321	4.3324	4.1826	4.1556	4.3517	4.2983	4.4499	4.5147	4.5096	4.53	4.2417
205013_PM_s_at	10.7375	10.6794	10.6657	10.7577	10.496	10.3987	10.355	10.3369	9.9117	9.8169	10.0591	10.0026
205891_PM_at	3.802	3.4474	3.6527	3.7505	4.3501	3.8771	3.6972	3.5348	3.4556	3.6238	3.6752	4.1524
206171_PM_at	3.8562	4.0428	3.8329	3.5407	3.7908	3.7241	3.9445	3.9145	3.8824	3.9489	3.8529	4.0642
223660_PM_at	2.7096	2.4992	2.2047	2.6153	2.4826	2.1377	2.5878	2.6071	2.3654	2.3826	2.4626	2.3211
224455_PM_s_at	4.4213	4.2913	4.285	4.2186	4.5214	4.7182	4.9381	4.8748	4.8651	4.9591	4.167	4.0291
220980_PM_s_at	8.9751	8.8244	8.7908	8.7465	8.8964	9.057	9.1122	9.0397	8.7997	8.8213	8.4478	8.6245
207863_PM_at	2.5201	2.6372	2.7226	2.8442	2.6706	3.0892	2.745	2.8023	2.9016	2.6281	2.6481	2.7243
228042_PM_at	6.103	6.0839	5.7777	5.6797	6.1876	6.1774	6.1343	5.9755	6.7179	6.8662	7.1086	7.0223
238505_PM_at	2.8829	2.7568	2.9871	2.5762	2.9246	3.0108	3.078	2.9285	2.9518	2.9842	3.1869	2.8545
1553163_PM_at	3.7966	3.5675	3.6218	3.555	3.6209	3.4586	3.3927	3.6455	3.4366	3.5667	3.8025	3.5629
238054_PM_at	3.6932	3.6713	3.6146	3.7236	3.4106	3.3118	3.2142	3.5412	3.6473	3.682	3.8579	3.6796
223097_PM_at	10.1167	10.1156	10.0288	9.8045	10.4813	10.5135	10.5379	10.482	10.2706	10.0977	10.5493	10.339
211489_PM_at	2.6758	2.7054	2.6674	2.8162	2.7487	2.499	2.6636	2.7701	2.6947	2.5073	2.6255	2.7008
211490_PM_at	2.5116	2.5278	2.775	2.5091	2.5525	2.7397	2.375	2.4635	2.542	2.434	2.8398	2.7679
211491_PM_at	3.6933	3.5433	4.0592	3.4947	4.097	3.7632	3.6817	3.7478	3.7016	3.6999	4.0672	3.9575
211492_PM_s_at	2.7903	2.8714	2.8255	2.909	3.042	3.091	2.9601	2.9363	3.0254	2.9412	2.9389	2.8556
207589_PM_at	4.4508	4.043	4.3362	4.2558	4.4128	4.5297	4.3877	4.6675	4.342	4.284	4.2775	4.2801
210960_PM_at	3.5949	3.6566	3.4581	3.7769	3.6065	3.6639	3.6617	3.7202	3.7657	3.71	3.4108	3.5335
210961_PM_s_at	2.9558	2.8237	2.7656	2.4768	2.9011	2.7939	2.7002	2.6661	2.9203	2.619	2.7988	2.8273
209869_PM_at	2.5511	2.6708	2.9069	2.8575	2.7886	3.0872	2.7827	2.7049	2.765	2.886	2.9858	3.0344
208544_PM_at	5.4384	5.4517	5.503	5.1995	5.5807	6.1128	5.8845	5.6323	5.6933	5.559	5.6278	5.7131
206128_PM_at	5.2956	5.2929	5.4498	5.4101	5.2317	5.1245	5.7791	5.4218	5.5999	5.6173	5.5159	5.3331
229309_PM_at	2.6574	2.6227	2.584	2.5129	2.7502	2.3661	2.6559	2.5054	2.6804	2.6149	2.6134	2.5595
229277_PM_at	2.6596	2.6624	2.82	2.7836	2.6033	2.8611	2.673	2.6992	2.9178	3.0171	2.8573	2.6542
208214_PM_at	3.1983	3.1896	3.2667	3.1815	3.2264	3.2312	3.3491	3.4406	3.2945	3.5172	3.3234	3.3366
206170_PM_at	6.7104	6.8458	5.429	4.7502	3.7717	4.0289	2.9738	3.1675	3.4711	3.4615	3.4563	3.5738
206812_PM_at	4.1176	3.8942	4.0133	3.9611	3.994	4.2003	3.9972	3.8717	3.7626	4.0838	4.1419	4.086
217303_PM_s_at	3.8436	3.838	4.0681	3.9804	4.005	4.3367	3.8905	4.2874	4.2064	4.5669	4.7823	4.4
201401_PM_s_at	5.1689	5.4048	6.239	6.1464	5.0532	4.8768	5.0711	5.434	5.9011	5.3867	5.8144	5.4203
38447_PM_at	4.6405	4.5711	4.5595	4.6129	4.5794	4.5134	4.356	4.3011	4.7132	4.6967	4.8118	4.7888
201402_PM_at	4.0541	3.8116	3.7841	3.8599	3.8252	3.8494	4.0305	3.9727	4.0502	4.0334	3.8311	4.1132
204184_PM_s_at	4.6814	4.3777	4.1323	3.8849	4.351	4.4552	4.6783	4.677	4.5866	4.535	5.5737	5.0614
228771_PM_at	7.3738	7.4292	5.7702	5.7804	5.8812	6.1649	6.2038	6.58	5.7306	6.0222	6.6475	6.4576
204183_PM_s_at	5.4758	5.9924	5.872	5.8005	6.0238	5.8431	5.9578	5.8584	6.2042	6.0785	6.2294	6.3783
201281_PM_at	8.6337	8.6678	9.3115	9.3634	9.4792	9.345	9.4146	9.4787	9.7503	9.6782	9.2596	9.2801
202144_PM_s_at	10.8509	10.7616	10.0869	10.1556	10.8666	10.7827	11.1771	11.1145	11.3206	11.3893	11.6403	11.5768
210250_PM_x_at	9.0809	9.0957	8.9542	9.0101	9.592	9.6332	10.03	10.012	9.9471	9.9322	9.9357	9.9396
227310_PM_at	6.049	5.818	5.8128	5.7954	5.9494	6.0767	6.2761	6.3252	5.4954	5.8367	4.9478	5.8445
221761_PM_at	8.7184	8.6665	8.5538	8.5561	8.4794	8.726	8.6838	8.5715	8.2385	8.0909	8.1494	8.2223
238259_PM_at	4.3534	4.2011	4.1484	3.8704	4.513	3.8683	4.2122	4.338	4.196	4.016	4.3249	4.0268
226325_PM_at	6.69	6.3364	5.9005	5.631	4.5095	4.5708	4.4063	4.1684	5.4546	5.2381	5.0329	5.295
201792_PM_at	5.7546	5.7603	5.9742	5.9962	6.7946	6.8048	6.8269	6.866	6.7795	6.2552	6.3343	6.1137
225889_PM_at	7.8585	7.6648	8.6145	8.5144	8.5859	8.6746	8.3386	8.2942	8.5528	8.7007	8.5743	9.0138
235184_PM_at	3.2629	3.1798	4.1021	3.4314	3.4338	3.9447	3.2189	3.631	3.5037	3.2972	3.7407	3.7549
219361_PM_s_at	7.9802	8.0064	8.4861	8.7005	8.9691	9.0674	9.2102	9.1287	8.8935	8.7111	8.3766	8.212
217729_PM_s_at	10.5638	10.6365	10.3325	10.1822	9.3263	9.3803	8.789	8.674	9.509	9.5294	9.8888	9.7166
203563_PM_at	2.3496	2.3448	3.3557	3.4454	4.0696	4.3339	4.22	4.1986	3.9228	3.9202	4.0986	4.2706
1555542_PM_at	4.9865	5.2087	5.1041	4.9916	5.2439	5.498	5.2045	5.1559	5.3387	5.2478	5.5317	5.6367
226955_PM_at	3.1337	2.8602	3.1599	2.7031	3.0132	2.9046	3.1152	2.8478	2.8365	3.0261	3.2469	3.278
226829_PM_at	4.1723	3.3357	3.312	3.3116	3.2103	2.928	2.8968	3.2079	3.2682	3.2193	3.678	3.2447
201924_PM_at	11.1708	11.1005	10.2456	10.3255	10.008	10.1293	9.8283	10.0453	9.6624	9.769	10.3578	10.1532
215451_PM_s_at	5.1034	5.2972	4.0631	3.9964	5.0549	4.5529	4.6403	4.0728	4.0572	4.4376	4.1973	4.8856
211826_PM_s_at	3.5748	3.2309	3.6722	3.038	3.2904	3.5736	3.4158	3.4337	3.1129	3.4746	3.7039	3.3472
210957_PM_s_at	2.6023	2.5343	2.493	2.3828	2.512	2.4447	2.4792	2.3764	2.6316	2.4847	2.5484	2.5275
216364_PM_s_at	2.6667	2.4212	2.5217	2.8402	2.9271	2.2121	2.6747	2.9252	2.7323	2.8953	2.7708	2.6331
206105_PM_at	2.7638	2.8287	2.6875	2.9553	2.8109	3.257	2.9341	2.6692	2.9368	2.8255	2.5786	2.8743
205734_PM_s_at	3.4142	3.3921	4.1156	3.7809	3.3896	3.674	3.8557	4.0601	4.2169	3.7234	3.7355	4.3513
205735_PM_s_at	2.995	3.1152	3.2069	3.509	3.0934	3.0869	3.1195	3.0658	2.9547	3.3009	3.1969	2.9772
243967_PM_at	2.6459	2.4148	2.5005	2.4219	2.5608	2.4727	2.3966	2.256	2.3372	2.3689	2.4736	2.521
227198_PM_at	5.7031	5.9217	4.702	5.2071	3.4589	3.3158	3.3538	3.3773	3.1407	3.4622	2.8198	2.8168
1565034_PM_s_at	2.1293	2.7306	2.4664	2.5448	2.6218	2.3532	2.6183	2.5765	2.5807	2.3308	2.3237	2.7474
225229_PM_at	9.194	9.4261	9.163	9.3896	8.8153	8.8606	8.7529	8.7606	8.0899	8.1374	8.2736	8.3287
219199_PM_at	2.9965	2.8925	2.8895	3.0521	3.0094	2.8407	3.0346	2.6431	3.0443	2.9482	3.3552	3.5532
232865_PM_at	5.3236	5.8381	5.8764	5.7282	5.5451	5.0703	5.5019	5.3844	4.3986	4.7789	4.2871	4.6992
232864_PM_s_at	3.6359	3.7057	3.755	3.9103	3.7931	3.4044	3.8369	3.7349	3.004	3.4941	3.0996	3.2061
239439_PM_at	2.764	2.8459	3.056	2.7849	3.2006	3.1729	3.0777	3.008	2.785	2.7793	2.6806	2.5962
243487_PM_at	3.3101	3.4194	4.1132	3.5087	4.0333	3.7949	3.7076	3.8906	3.702	3.6644	3.8712	3.8945
1555435_PM_at	2.4099	2.4863	2.2946	2.4975	2.494	2.092	2.465	2.5097	2.319	2.536	2.2837	2.2338
1555436_PM_a_at	4.9142	4.4406	4.9654	4.9238	5.0981	4.6058	4.9452	4.5452	4.3182	4.3064	3.7783	3.9797
1559863_PM_a_at	4.3453	4.0305	4.2971	4.2748	4.2042	3.7491	4.3447	4.2114	4.1891	4.5829	4.9815	4.2588
236250_PM_at	4.7614	5.057	5.0452	4.8855	5.1493	5.7621	5.4188	5.8476	5.3226	5.5814	6.0055	5.9115
1552287_PM_s_at	5.1331	5.7629	6.1506	6.15	5.9529	6.24	6.3412	6.262	5.573	5.9143	5.4323	5.486
1557820_PM_at	8.986	9.001	9.0759	8.7522	9.3558	9.2102	9.5238	9.4833	9.5134	9.56	9.3829	9.3043
202486_PM_at	7.6227	7.608	7.8558	7.8098	8.1417	8.0511	8.3279	8.2688	8.5147	8.4073	8.494	8.5053
206840_PM_at	2.6935	2.6465	2.5606	2.626	2.5262	2.6553	2.5611	2.4587	2.6461	2.4942	2.455	2.5786
240318_PM_at	3.1094	3.3546	3.3078	3.257	3.5898	3.4549	3.229	3.4868	3.4098	3.8865	3.5475	4.4204
212221_PM_x_at	10.5887	10.5727	10.7041	10.5188	10.1587	10.0174	9.2263	9.0093	9.3787	9.3153	9.751	9.8517
204694_PM_at	3.5176	3.1872	3.1941	3.3971	3.2904	3.2003	3.2639	3.3036	3.2319	3.3194	3.826	3.003
222472_PM_at	10.2002	10.0565	10.6392	10.465	10.3687	10.2316	9.979	9.6413	9.3583	9.3374	9.2728	9.5227
217939_PM_s_at	9.5205	9.3833	10.0139	10.0706	10.1244	9.8825	9.4747	9.3613	8.7226	8.6825	8.6068	8.5191
227099_PM_s_at	5.4413	5.6001	8.2288	8.3338	6.9757	6.8568	5.9985	5.9545	6.2378	6.1153	4.2064	4.2866
204332_PM_s_at	8.8531	9.1379	8.9882	8.9853	8.9357	8.7841	8.6201	8.4416	9.6538	9.3404	9.0522	8.9645
204333_PM_s_at	5.4655	5.6161	4.969	4.9777	4.5995	4.1135	4.5049	3.8169	5.4535	5.489	4.888	4.8641
216064_PM_s_at	6.6846	6.5939	6.5265	6.5597	6.8026	6.8345	6.6973	6.614	7.4479	7.8058	6.8079	6.9379
204066_PM_s_at	4.3717	4.7092	4.0467	4.1421	3.2739	3.5078	2.961	2.9065	3.6801	3.5977	3.9713	3.685
235968_PM_at	3.6373	3.5379	3.3808	3.5019	3.2874	3.2811	3.7866	3.5408	3.4837	3.777	3.4807	3.4829
242393_PM_x_at	4.4288	4.4904	4.2644	4.5648	4.177	4.4802	5.157	4.9387	4.3303	4.1163	4.3769	4.3145
238553_PM_at	2.621	2.6231	2.7298	2.9959	2.8211	2.7331	2.868	3.0657	2.8416	2.5947	2.5253	2.7011
243937_PM_x_at	3.7308	4.2349	4.1506	4.1353	3.978	4.5374	4.1167	4.7459	3.9918	3.6627	3.8712	4.0088
1557382_PM_x_at	2.988	3.3698	3.0304	3.1376	2.6783	3.0012	3.0972	3.0159	2.9442	2.6576	2.9325	3.0622
1557380_PM_at	2.8957	3.2761	3.5945	3.5987	2.7802	3.101	3.1144	3.3068	3.3055	3.0207	2.8872	3.8852
229917_PM_at	7.371	7.5026	7.4437	7.4716	6.7446	6.7397	5.9783	6.3055	6.8622	6.9892	7.8211	7.4274
215080_PM_s_at	4.3883	4.413	4.7856	4.6807	5.0303	5.0099	4.5384	4.8016	4.7713	4.7917	4.8497	4.8599
206152_PM_at	6.3238	6.7122	6.3546	6.3957	6.2462	6.3407	5.976	6.2056	6.0925	6.3777	6.4243	6.5798
231299_PM_at	3.0612	3.128	3.0125	3.0917	2.7486	3.2506	2.9587	3.3632	3.2341	3.5466	3.0771	3.3374
225789_PM_at	6.9062	6.9871	6.8983	6.7672	6.0975	6.026	6.0296	5.6722	6.5569	6.6329	7.1515	7.127
239026_PM_x_at	6.194	6.1604	6.2524	6.4113	6.6094	6.5684	6.3395	6.4919	7.1074	6.504	7.4959	7.4663
1565620_PM_at	4.061	4.126	4.2793	3.9724	4.3262	4.2477	4.1643	4.0448	3.8688	3.8906	4.0619	3.6696
221850_PM_x_at	7.2882	7.4335	7.2205	7.0632	7.3375	7.441	7.3985	7.4964	6.7342	6.8131	6.5669	6.7989
221971_PM_x_at	7.2358	7.161	7.2319	6.9313	7.0908	7.2592	6.9047	7.3149	6.8359	6.8523	6.8255	6.878
1553447_PM_at	2.8544	2.8008	2.9274	2.6609	2.841	3.1489	2.7095	2.8174	2.8742	2.8885	3.0865	2.7395
220390_PM_at	3.6166	3.8143	3.5778	3.5812	3.8671	3.2629	3.4718	3.614	3.2578	3.4471	3.2232	3.6123
232395_PM_x_at	2.6191	2.6118	2.7951	2.649	2.4076	2.7366	2.7149	2.6715	2.3152	2.974	2.4484	2.8356
1554820_PM_at	2.4103	2.6916	2.8397	2.6644	2.4812	2.4994	2.62	2.5723	2.9187	2.3665	2.7158	2.9885
220649_PM_at	2.8021	2.719	2.459	2.5813	2.5928	2.551	2.5941	2.5343	2.6745	2.6224	2.5702	2.5375
1553412_PM_at	4.4086	4.0641	4.5694	4.4346	4.2683	4.2615	4.5226	4.4214	4.4729	4.4618	4.227	4.2581
1569570_PM_at	2.853	2.8272	2.9996	2.9629	3.1111	3.2943	3.1559	3.0937	3.3544	3.2307	3.0114	3.2028
231857_PM_s_at	5.1484	5.1448	5.1427	4.881	4.7642	4.7745	4.8898	5.1664	5.1211	5.434	5.6175	5.6576
218480_PM_at	5.3506	5.5349	5.225	5.2698	4.2568	4.5233	3.9429	4.303	5.144	4.6253	5.6024	5.8536
238889_PM_at	3.5439	3.473	3.5171	3.4523	3.2242	3.95	3.8338	3.7861	4.0563	3.5577	3.6862	4.296
217046_PM_s_at	5.4319	5.2478	4.6311	5.0531	4.9097	5.0504	4.8732	4.909	4.9177	4.9599	5.2379	4.6698
210081_PM_at	5.1788	5.0461	4.7423	4.462	4.1798	4.2905	4.4187	4.374	4.8897	4.7203	4.7965	4.3142
218091_PM_at	9.4833	9.259	10.5796	10.5608	10.7995	10.628	10.7225	10.6428	10.1149	10.1121	10.1015	9.9037
218092_PM_s_at	7.1594	7.344	8.1202	8.1191	8.831	8.8438	9.316	9.2346	9.0985	8.906	8.8088	8.849
213928_PM_s_at	3.9125	3.6728	4.4484	3.9311	4.3278	4.7047	4.6212	4.3358	4.2452	4.3043	4.2173	4.2039
226561_PM_at	6.614	6.5853	7.9641	7.8672	7.9268	8.2079	8.0946	7.9683	6.7142	7.0216	6.4175	6.5465
213926_PM_s_at	3.4501	3.5485	3.8525	3.6814	5.2567	4.7009	5.3512	4.9874	4.0963	4.8289	4.4708	4.6607
206821_PM_x_at	5.0999	5.1332	5.2688	5.0854	5.3143	5.3179	5.3157	5.3621	5.2852	5.3409	5.5253	5.3955
222126_PM_at	7.8432	7.7217	7.1256	6.873	6.3957	6.5966	6.7707	6.7871	7.8733	7.7636	8.0431	7.9685
222362_PM_at	4.849	4.716	4.7662	4.2204	4.6926	3.4168	4.5682	4.1467	4.6374	4.7677	4.766	4.5678
217450_PM_at	3.3996	3.3856	3.3496	3.6615	3.2292	3.3453	3.4831	3.5301	3.4849	3.4632	3.6212	3.585
1554618_PM_at	2.8766	2.7772	2.605	2.5712	2.6645	2.387	2.5259	2.4995	2.4371	2.5003	2.6482	2.24
206820_PM_at	2.7607	3.1039	3.0863	3.0054	2.813	3.3054	2.9768	3.0129	3.1178	3.1193	2.8151	3.023
218534_PM_s_at	7.3259	7.4372	7.0478	7.0809	7.2766	7.0403	7.6056	7.3622	8.0782	7.9742	8.2877	8.2314
222661_PM_at	6.9966	6.8072	6.6457	6.4709	6.4919	6.4881	6.2838	6.2144	5.9947	6.3718	6.563	6.6307
208042_PM_at	3.6657	3.8232	3.8518	3.5512	3.612	3.536	3.7851	3.9439	3.8553	4.1295	3.7794	4.0197
210710_PM_at	3.8744	4.0823	5.9181	5.6907	5.6468	5.5082	5.5022	5.3637	4.6612	5.2151	4.1173	4.4581
222132_PM_s_at	5.944	5.8902	5.7762	5.5746	6.0751	6.3436	6.9529	6.6438	6.6656	6.5176	6.4338	6.1774
218568_PM_at	7.0354	7.3416	7.4823	7.3179	7.5912	7.7304	8.5087	8.1071	8.1331	8.0747	7.731	7.6919
1555610_PM_at	2.1773	2.2548	2.4463	2.2588	2.3343	2.6648	2.4619	2.6441	2.4219	2.2746	2.4594	2.5656
203566_PM_s_at	8.0303	8.2529	7.8333	7.737	7.6889	7.5018	7.581	7.7182	8.0079	8.0426	8.4242	8.3102
222930_PM_s_at	5.878	5.6447	5.7108	5.5736	6.5702	6.7596	6.9614	7.0648	7.1695	7.2401	7.2982	7.1362
219792_PM_at	4.0865	4.2699	4.061	4.0616	3.9369	4.217	3.9361	4.0479	4.2404	4.321	4.1383	4.0525
215535_PM_s_at	5.9674	5.7915	5.7828	5.3919	5.4168	4.9006	5.1407	4.6854	6.4534	6.3607	6.1039	6.4362
32836_PM_at	6.1798	5.979	6.2254	5.7728	6.0862	5.8705	5.6271	5.1459	6.7303	6.7311	6.6099	6.717
210678_PM_s_at	5.8621	6.003	6.0268	6.3045	6.0954	6.2974	6.3963	6.1667	6.509	6.3055	6.3277	6.0506
32837_PM_at	5.7739	5.9158	5.8222	5.7636	6.1661	5.7728	6.2828	5.7398	6.2514	6.1096	6.4315	6.0793
223183_PM_at	7.6383	7.7566	7.1905	7.3985	7.3367	6.9671	7.5532	7.5732	7.7647	7.7415	7.5036	7.3669
223184_PM_s_at	7.2722	7.3164	7.3521	7.7086	7.4263	7.2081	7.476	7.3779	7.6951	7.6397	7.975	7.6478
225440_PM_at	8.4916	8.3841	8.6297	8.7615	9.0686	8.6919	8.9463	8.9601	9.1564	9.1847	8.9916	9.1046
224282_PM_s_at	4.9186	4.5741	5.4975	4.9512	5.6814	5.1432	5.3229	5.4951	5.6686	5.5356	5.3397	5.2116
219723_PM_x_at	4.0608	4.6704	5.1088	4.4215	5.4904	5.2144	5.6527	5.7097	5.478	5.5736	5.423	5.3585
223182_PM_s_at	9.6062	9.6693	9.4099	9.509	9.2864	9.3187	9.3768	9.4331	9.6669	9.7161	9.5789	9.282
228667_PM_at	7.2055	7.1325	7.5652	7.2824	5.9362	5.4012	5.4333	5.1223	5.9619	6.0726	5.6847	5.6409
219693_PM_at	4.8442	4.68	5.2066	4.8808	4.5902	4.643	4.6789	4.0677	4.6719	4.7246	5.0952	4.5708
218096_PM_at	6.065	6.3284	6.4299	6.3099	7.6869	7.6463	7.9365	7.8277	7.2001	7.4305	7.1552	7.1435
232007_PM_at	4.2886	4.664	3.9351	3.5017	4.0418	4.8128	4.483	4.373	3.8429	4.2242	3.8995	4.278
229577_PM_at	6.0517	6.1158	6.6438	6.2569	5.5375	5.6026	5.8357	6.0927	5.3413	5.3881	5.3172	5.3368
224776_PM_at	9.8862	10.0812	10.1099	10.0139	10.1886	10.2622	10.2308	10.3957	10.3166	10.357	10.1482	10.1314
236743_PM_at	2.7569	2.7371	2.885	2.6232	2.6352	3.0499	2.5963	2.6744	2.5062	2.6652	2.8711	2.9295
224480_PM_s_at	7.2895	7.6828	6.7116	7.2192	6.316	6.1532	5.7292	5.5631	6.1608	6.319	5.1298	5.6909
236150_PM_at	4.7297	4.8995	5.5368	5.8137	2.8291	4.3181	4.5883	4.4847	5.1105	4.8328	5.8305	5.6831
225108_PM_at	8.2893	8.1848	7.2047	7.4741	7.5115	7.3517	7.8086	7.6487	7.984	7.6677	7.2439	7.6261
225113_PM_at	7.607	7.4515	7.404	7.5356	7.9823	8.0182	8.3504	8.2668	8.3653	8.4485	8.6637	8.7503
225114_PM_at	6.4786	6.768	6.8941	6.8694	7.7519	7.358	7.9898	7.9	7.8579	7.9198	7.6475	7.6584
205401_PM_at	5.1933	5.3908	5.0703	5.1457	6.2321	6.1245	6.3424	6.5706	7.0401	6.5281	7.0288	6.9425
228969_PM_at	2.5988	2.6979	2.7147	2.6271	2.6711	2.6442	2.6553	2.5832	2.6908	3.0946	2.8075	2.7617
209173_PM_at	2.7238	2.708	2.4345	2.7925	3.2417	2.6366	2.9125	2.8478	2.6671	2.8585	2.7401	2.9078
228241_PM_at	2.7141	2.6472	2.5315	2.5742	2.5771	2.7263	2.5998	2.5876	2.586	2.7597	2.6482	2.7592
217419_PM_x_at	7.3817	7.3377	7.4757	7.2789	7.4754	7.65	7.4793	7.4595	7.3371	7.3182	7.8171	7.4644
217410_PM_at	4.918	4.4809	4.6984	4.671	5.1528	4.7262	5.0279	4.7348	4.9573	4.9295	4.9368	4.8373
212283_PM_at	4.2491	4.1447	4.3053	4.3707	4.2269	4.3303	4.131	4.3667	4.4053	3.9377	4.6763	4.2464
212285_PM_s_at	7.4825	7.3112	7.4959	7.33	7.4183	7.6235	7.5649	7.5904	7.3566	7.2914	7.7754	7.5095
207193_PM_at	3.592	3.6746	3.8716	3.7539	4.0944	3.9677	4.0241	3.7653	3.8864	3.9052	3.9283	3.8788
202834_PM_at	3.0314	2.9902	3.0068	2.9091	2.9891	3.1259	3.0318	3.0276	3.0999	3.0913	2.8931	2.9001
204500_PM_s_at	8.1558	8.07	7.9262	7.7799	6.7159	6.4888	6.4609	6.4784	7.0574	6.8582	7.7734	7.7919
204499_PM_at	5.5862	5.7489	5.7544	5.1003	3.9576	4.2792	4.1257	3.8928	4.2363	4.3205	4.7453	4.5623
208016_PM_s_at	2.9612	2.9625	2.8658	2.8855	2.7079	3.0273	3.0749	3.0222	3.2339	2.986	2.8198	2.9259
205357_PM_s_at	2.8664	2.952	3.0495	3.1337	3.0882	2.8741	2.8665	2.9442	2.8543	2.9488	2.6931	2.9828
207294_PM_at	2.4926	2.4448	2.4099	2.24	2.3633	2.3151	2.2007	2.3437	2.3625	2.3827	2.5525	2.4763
207293_PM_s_at	2.7697	2.7121	2.6367	2.6832	2.592	2.9023	2.9004	3.1047	2.8436	2.6509	3.0649	2.8403
222321_PM_at	2.5618	2.3541	2.836	2.5166	2.5732	2.7952	2.5298	2.484	2.3276	2.701	2.6961	2.5698
225059_PM_at	5.6869	5.6549	5.3172	5.1479	4.3986	4.7838	4.7071	4.9726	6.0196	5.5543	5.6441	5.6425
1555736_PM_a_at	3.78	3.9145	3.5992	3.4018	3.6018	3.3462	3.4259	3.4598	3.944	4.0847	3.9483	4.7663
206957_PM_at	2.3445	2.3983	2.4511	2.4724	2.445	2.2452	2.3052	2.4327	2.2247	2.4012	2.3059	2.3164
210327_PM_s_at	4.7274	4.6385	5.0216	4.8682	4.8983	4.9796	4.9084	5.1407	4.9002	5.0515	5.1345	4.892
210326_PM_at	3.2881	3.3702	3.2227	3.2469	3.5756	3.5293	3.4118	3.4415	3.4604	3.4802	3.6122	3.3164
229229_PM_at	2.5935	2.5328	2.356	2.4358	2.5312	2.374	2.4479	2.3035	2.5649	2.608	2.445	2.5159
221008_PM_s_at	3.0409	2.8619	3.111	2.8339	3.1121	2.9511	3.1507	3.1295	3.0479	3.2439	3.2114	3.2027
226783_PM_at	7.4021	7.368	7.346	7.3152	7.7927	7.722	7.6539	7.5764	6.5071	6.6245	6.2509	6.0851
232488_PM_at	6.5176	6.3832	6.5036	6.0538	5.8321	5.6912	5.9526	6.0244	5.7799	6.2125	6.3047	6.5501
226519_PM_s_at	7.8	7.8111	7.8787	7.7389	7.064	7.275	7.2928	7.389	7.5106	7.3731	7.8654	7.5369
1560224_PM_at	3.0446	3.1089	3.0306	2.9772	2.9128	2.9439	3.0054	3.2853	2.962	3.0006	2.7731	2.7298
226115_PM_at	8.0096	8.1797	8.1077	8.1837	7.9213	8.1064	7.7512	8.0393	7.506	7.4138	7.4487	7.2215
214766_PM_s_at	7.8745	7.9063	7.9858	8.0548	8.266	8.2556	8.4703	8.6986	8.372	8.5092	8.536	8.5199
200903_PM_s_at	7.5232	7.3355	7.1318	7.0196	8.2964	8.3157	8.9828	8.9729	9.3783	9.3803	9.5394	9.554
200850_PM_s_at	9.8431	9.9748	9.3758	9.3099	9.0047	9.2448	9.5186	9.3681	9.8464	9.9262	9.9897	10.0898
207464_PM_at	2.9446	3.336	3.1727	3.0659	3.268	3.4365	3.2326	3.2798	3.1223	3.2555	3.3156	2.8673
200849_PM_s_at	8.6815	8.7256	7.813	7.7501	7.813	7.8901	8.391	8.3005	8.8144	8.6786	8.9645	9.106
200848_PM_at	5.5432	5.6339	4.8694	5.16	5.2436	5.4499	5.8524	5.9113	6.2799	6.2851	6.4625	6.6354
215672_PM_s_at	4.8359	4.2287	4.9043	5.0294	4.9793	4.3939	4.9882	5.0134	6.8009	6.7296	8.5913	8.4916
212814_PM_at	6.7272	6.8273	5.9807	5.8575	4.4658	4.6434	4.9876	4.698	7.8735	7.6714	8.9019	9.2612
243793_PM_at	3.5311	3.6608	3.6554	3.3794	3.9222	3.7069	3.8328	3.5075	3.7003	4.1621	3.6303	3.9954
205002_PM_at	5.6502	5.7475	5.572	5.4917	5.3462	5.472	5.6797	5.639	5.7144	5.4242	5.5931	5.761
229379_PM_at	4.3725	4.5763	4.6236	4.473	4.9336	4.9457	5.0292	4.7311	5.1383	4.9381	4.8569	4.8386
221569_PM_at	7.4305	7.1888	6.6739	6.2789	6.6995	6.7453	7.3973	7.4854	7.7494	7.6619	7.7879	7.8956
232461_PM_at	2.7521	2.5102	2.6947	2.9651	2.5051	2.4111	2.6385	2.6813	2.5839	2.8151	2.7782	3.1084
244699_PM_at	2.944	2.9349	2.7978	2.9394	3.075	2.9274	2.9738	3.0221	2.7677	2.9673	2.817	2.7467
220841_PM_s_at	4.2128	4.4217	4.9598	5.0143	4.5914	5.0263	5.0875	5.3129	5.8226	5.5791	5.9894	6.0387
220842_PM_at	4.7252	4.275	4.9314	4.1651	4.8493	5.3511	4.6999	5.1846	5.2358	5.176	5.5847	5.5039
220016_PM_at	9.2285	8.9874	9.3896	9.1016	6.7395	6.4677	5.5732	5.5988	5.7083	5.4098	6.6832	6.5253
235281_PM_x_at	3.3856	3.6515	3.4267	3.1989	3.3807	2.8239	2.8318	3.4053	3.0051	3.283	3.1894	3.1957
238855_PM_at	4.1346	4.2848	4.3794	4.4058	4.8691	4.3591	4.4028	4.5641	4.3585	4.3839	4.4468	4.3206
1563560_PM_at	5.0563	5.0757	4.7629	4.612	4.3532	4.717	4.3372	4.5219	4.5489	4.4889	4.5315	4.7896
211986_PM_at	11.8777	11.986	11.2262	11.2549	9.791	9.8437	9.4003	9.307	9.127	9.3065	10.1907	9.9051
1558378_PM_a_at	3.0129	3.4529	3.3706	3.1177	3.0691	3.1461	3.2985	3.2913	3.5278	3.2718	2.9702	3.4064
212992_PM_at	2.3827	2.6042	2.5295	2.4681	2.4051	2.6614	2.4182	2.3138	2.6475	2.4155	2.3636	2.5342
202820_PM_at	6.6832	6.5394	7.8233	8.1768	8.2189	8.6559	7.9807	8.0553	7.4591	7.4921	7.7764	7.8549
229354_PM_at	4.9807	5.3535	5.4108	5.5154	5.2594	5.1112	5.1138	5.6435	6.1303	5.7303	5.675	5.6925
201491_PM_at	10.0277	10.0213	10.0503	9.997	11.0303	11.0467	11.4253	11.3538	11.6557	11.7934	11.5476	11.484
230148_PM_at	5.9959	5.6831	5.2895	5.2484	5.0499	5.2687	5.1625	4.9145	4.7809	5.1723	5.4432	5.2562
226665_PM_at	3.7404	4.0932	3.584	4.2321	3.507	3.4929	3.2581	2.996	3.3193	3.2588	3.6392	3.7101
226334_PM_s_at	5.8745	6.1937	6.113	6.2803	5.859	6.1351	5.3355	5.9559	5.808	6.3898	6.441	6.5336
204551_PM_s_at	3.1632	2.8082	3.086	3.0182	3.163	2.847	2.8844	3.2198	3.127	2.9874	2.9526	2.8598
210929_PM_s_at	2.6417	2.7722	2.558	2.8154	2.4449	2.8699	2.8357	2.7702	2.7613	2.9446	2.7981	2.7528
219672_PM_at	4.6057	4.7756	4.8208	4.7142	4.5694	4.8753	4.8588	4.541	4.7955	4.7533	4.9402	4.616
224499_PM_s_at	2.9879	3.2124	2.9599	3.0867	2.7746	3.41	3.1357	3.19	3.3987	3.2016	2.9441	2.9802
219841_PM_at	2.7972	2.7044	2.6296	2.6949	2.5674	2.4027	2.6108	2.6538	2.5528	2.6201	2.4774	2.7011
226801_PM_s_at	11.7712	11.7618	11.2315	11.2515	11.0511	11.1449	11.0511	11.122	11.3845	11.3362	11.4897	11.5432
220199_PM_s_at	4.7437	4.5392	4.0724	4.4588	4.0792	4.2597	4.2529	4.5712	4.8785	5.0849	5.2669	5.1107
213095_PM_x_at	7.4295	7.3834	6.6958	7.0424	6.3998	6.2745	5.7093	5.9886	7.4159	7.4395	9.0225	9.0067
215051_PM_x_at	9.3613	9.0645	8.3644	8.6252	8.1902	7.802	7.5529	7.6685	9.5045	9.4651	11.4449	11.1251
207823_PM_s_at	2.5674	2.5982	2.52	2.4117	2.361	2.4551	2.52	2.4169	2.6283	2.5742	2.608	2.6543
209901_PM_x_at	6.9529	6.9524	6.1909	7.0042	6.2999	5.945	5.6365	5.6671	7.1552	6.9628	8.6672	8.7034
223075_PM_s_at	3.5427	3.9988	3.7357	4.3181	5.5221	5.1842	5.8907	5.3019	6.0419	5.4238	5.4882	5.0237
223074_PM_s_at	4.2758	4.0936	4.2718	3.8961	4.1398	4.392	4.2549	4.266	4.3693	4.3784	4.6429	4.6082
205512_PM_s_at	7.2381	7.1431	6.5239	6.4374	6.365	6.1	6.7685	6.4999	8.0624	8.0608	7.9971	8.0042
228445_PM_at	6.2342	6.144	5.1178	5.2801	4.9314	5.4966	5.3755	5.4248	6.9352	6.6917	6.916	6.9497
224461_PM_s_at	5.3639	5.8881	5.1374	5.6632	5.5329	5.8297	6.24	6.3524	8.5818	8.4551	8.1368	8.5634
244084_PM_at	3.9553	4.0968	4.2849	4.2888	4.1305	4.5779	4.4432	4.4325	4.5536	4.3687	4.3886	4.3245
232810_PM_at	2.4739	2.3696	2.4913	2.1952	2.3802	2.5103	2.439	2.3742	2.51	2.6352	2.4851	2.4327
230520_PM_at	2.6815	2.9083	2.6231	3.3041	3.1409	3.4922	2.9601	3.2489	3.0593	2.8944	2.5524	2.6861
223136_PM_at	5.9249	6.3233	5.8754	5.9171	4.5788	4.3542	4.7455	4.9889	6.7534	6.9207	5.924	6.3795
212543_PM_at	9.8544	10.0005	9.5361	9.7205	9.8024	9.7533	9.8704	9.9332	9.0782	9.3483	8.8141	8.8077
220290_PM_at	3.6677	3.9737	3.8542	4.006	3.8451	4.1346	3.9248	3.868	3.9933	4.0266	4.272	3.8271
220289_PM_s_at	4.6736	4.9576	4.4224	4.3595	4.8395	4.5475	4.201	4.5877	4.1258	4.4682	4.7769	4.8697
206513_PM_at	9.3608	9.3142	8.972	8.9735	10.6029	10.4901	11.2413	11.2282	11.1167	10.7616	10.8176	10.7543
227605_PM_at	8.1089	8.2328	8.3685	8.4196	8.6694	8.5592	8.6324	8.6538	7.2315	7.576	6.4674	6.8958
235594_PM_at	7.8013	7.7785	8.3021	8.2638	8.4043	8.4961	8.1717	8.5518	6.9433	6.3747	6.4583	6.6492
202541_PM_at	8.4457	8.2888	9.013	9.2551	9.4303	9.545	9.7249	9.5621	8.7321	8.501	8.1985	8.3423
202542_PM_s_at	9.5684	9.5001	9.7185	9.4609	10.1264	10.1499	10.3944	10.4632	10.1816	10.01	10.1214	10.1062
209972_PM_s_at	11.1771	11.1112	10.3957	10.4063	10.2784	10.2121	10.3409	10.4326	10.5887	10.8204	11.2207	11.2413
209971_PM_x_at	8.4303	8.5483	8.2852	8.4823	9.7365	9.7138	10.3017	10.2725	10.1551	9.9732	9.7802	9.7732
202138_PM_x_at	8.6684	8.5056	8.3157	8.4814	9.8376	9.8686	10.4063	10.3842	10.2159	10.2921	9.8427	9.8682
201781_PM_s_at	7.2982	7.1732	6.6726	6.6037	6.8139	7.0462	7.1448	7.2283	7.5383	7.6748	7.4544	7.5646
201782_PM_s_at	10.4237	10.4915	9.9601	9.8384	9.7371	9.8561	10.0468	10.0493	10.4807	10.4731	10.4747	10.4032
219977_PM_at	3.0404	2.9988	3.2815	3.0071	3.1747	3.3466	2.9643	2.9651	2.9766	3.0719	3.2974	3.3049
235731_PM_at	4.329	4.2816	4.5192	4.1129	4.3226	4.465	4.1202	4.3758	4.3248	4.7334	4.3912	4.2486
208090_PM_s_at	4.4564	4.1822	4.5294	4.0486	4.4452	3.6875	4.1527	3.7244	4.235	4.584	4.1933	4.0296
215790_PM_at	3.0723	2.9059	3.067	3.186	3.2009	3.0322	3.022	3.277	2.8659	2.9316	3.0532	3.0247
215789_PM_s_at	2.9811	3.0094	3.0003	3.0443	3.1209	2.9691	3.1269	2.9537	2.8444	3.2573	3.3524	3.4258
206460_PM_at	2.7513	2.7679	2.6918	2.7494	2.7457	2.6586	2.9079	3.0404	2.6483	3.0094	2.909	2.96
202588_PM_at	5.264	5.4909	5.1892	5.8547	5.2564	5.2669	4.9723	4.8052	5.0467	5.1188	5.3577	5.0798
202587_PM_s_at	7.507	7.234	7.2864	7.3115	6.4545	6.6149	6.2731	5.5832	5.8137	5.8305	6.7873	6.7895
212172_PM_at	3.0168	3.0709	3.3278	3.0056	3.2697	3.3784	3.087	3.4137	3.0651	3.3998	3.764	3.5677
212174_PM_at	8.5787	8.756	8.5215	8.6168	8.9126	8.8206	9.2619	9.0488	9.6843	9.4686	9.5205	9.5316
212175_PM_s_at	8.3809	8.4889	7.9661	7.7598	8.993	8.886	9.4573	9.469	9.8087	9.8761	10.1785	10.1073
208967_PM_s_at	7.8539	7.7707	8.159	8.1395	9.6688	9.6054	10.1556	10.2488	9.8117	9.9037	10.1032	9.9843
212173_PM_at	5.9519	5.7174	6.6083	7.0187	7.5689	7.1881	7.915	8.1681	8.2101	8.3723	7.912	7.8443
205996_PM_s_at	6.7294	6.8287	7.0375	6.9217	7.2868	7.4902	7.9338	7.866	8.4604	8.291	8.1858	8.1841
224151_PM_s_at	4.9532	5.0109	4.136	4.4615	3.611	3.7209	3.9793	4.1486	4.5259	4.49	4.9603	5.2794
224655_PM_at	7.4817	7.2118	6.5402	6.854	5.9751	6.186	6.3919	6.2324	6.9097	6.78	7.3244	7.1071
225342_PM_at	2.9376	3.2225	2.7321	3.7935	4.1468	4.5546	6.0938	5.5876	5.0276	4.7813	7.4266	7.0854
230630_PM_at	3.693	4.0126	4.0336	4.1245	3.8537	4.0046	4.0391	4.0778	4.1775	3.7774	4.5918	4.4426
204347_PM_at	3.1688	3.1137	2.9902	2.982	4.0615	3.9757	5.441	5.6042	4.3905	4.0941	7.2697	7.4015
204348_PM_s_at	4.0311	4.2428	4.0919	3.9224	4.6239	5.0953	4.9662	5.084	5.2923	5.1525	6.7101	6.7157
219308_PM_s_at	3.742	3.7194	2.7666	3.313	2.6382	2.6323	2.6288	2.626	2.6004	2.514	2.6122	2.3296
222862_PM_s_at	7.7068	7.4112	6.7544	7.2319	5.2782	5.2005	4.6032	4.3754	4.3261	4.0525	4.5527	4.9471
1569699_PM_at	2.4592	2.5442	2.5769	2.6096	2.5308	2.5115	2.2995	2.6531	2.8887	2.4204	2.796	3.1632
1569700_PM_s_at	2.9477	2.8617	2.913	2.9572	3.3201	2.6202	2.8305	2.8967	2.9203	3.2811	3.1223	3.4887
1553734_PM_at	2.2974	2.2861	2.2802	2.3441	2.5598	2.2546	2.4492	2.3118	2.4927	2.4239	3.0937	2.7878
241326_PM_at	3.3558	3.5852	3.5771	3.6979	3.3655	3.6605	3.5041	3.4408	3.5801	3.7023	3.6781	3.6711
210625_PM_s_at	3.8949	3.748	3.6037	3.7147	3.6703	3.7207	3.6538	4.0302	3.9037	4.1488	3.615	4.1358
210626_PM_at	3.769	3.5144	3.5953	3.6796	3.6184	3.5878	3.6369	3.8416	3.5675	3.4444	3.8351	3.6224
201674_PM_s_at	4.4109	4.4303	4.8653	4.6458	5.7666	5.5568	6.1031	5.9781	5.5175	5.4652	5.3365	5.3994
201675_PM_at	7.7644	7.7754	7.7566	7.5111	8.4382	8.5528	9.0846	9.0973	8.3074	8.2348	8.1586	8.153
236006_PM_s_at	4.3942	5.6431	4.8592	5.1911	5.1823	4.6335	5.123	5.2904	3.9174	4.1732	2.869	2.8456
213396_PM_s_at	8.6701	8.3208	8.3999	8.3945	8.4818	8.4193	8.5466	8.5696	8.1853	8.3382	8.332	8.4407
236007_PM_at	8.1843	8.2682	7.9113	7.9446	8.0608	8.1002	8.0292	8.0937	6.8502	7.1017	5.9679	5.8321
205045_PM_at	5.0292	4.7844	4.8646	4.9409	5.2017	5.1319	4.8306	5.08	5.16	4.5918	4.8286	4.9097
215336_PM_at	6.867	6.5922	7.1784	6.8756	6.962	7.1369	6.7507	6.9024	6.0018	6.1584	5.8865	5.7897
203156_PM_at	6.3505	6.0624	6.2864	5.8154	6.6361	6.7311	6.1795	5.9824	5.5193	5.4462	5.0997	5.6144
210517_PM_s_at	2.9078	2.88	2.6245	2.9409	2.73	2.955	3.1109	3.1957	2.8786	2.8126	3.7641	3.9656
227529_PM_s_at	3.9155	4.0328	4.2018	3.8828	4.1072	4.0521	3.7115	3.7502	3.6374	3.8903	4.2659	4.3825
231067_PM_s_at	4.1462	3.661	3.8178	3.7674	3.5613	3.7267	3.3237	3.5359	3.14	3.6217	4.071	4.0611
227530_PM_at	2.5287	2.5181	2.4693	2.5143	2.3473	2.5733	2.2615	2.7816	2.4662	2.7812	4.5312	4.0518
1555395_PM_at	3.4264	3.2549	3.3229	3.5855	3.3351	3.319	3.4205	3.3633	3.2541	3.3039	3.1926	3.2628
227039_PM_at	4.8745	5.3039	6.1011	5.8215	6.0935	6.038	5.6981	5.9794	5.0057	5.1821	4.3036	4.8562
208325_PM_s_at	10.2503	10.1264	10.0584	10.1085	10.102	9.9784	9.7129	10.005	8.3905	8.4612	8.3176	8.5283
232188_PM_at	2.6286	2.5497	2.3924	2.4804	2.512	2.6996	2.5612	2.6461	2.4985	2.5597	2.666	2.5617
209534_PM_x_at	7.7182	7.8558	7.8382	7.9491	7.9022	7.9297	7.6032	7.8432	6.3872	6.3302	6.2342	6.0323
222023_PM_at	5.545	5.7183	5.6193	5.8656	5.6742	5.827	5.7396	5.6917	4.6932	4.5878	3.7715	3.8346
221718_PM_s_at	8.2216	8.1825	8.651	8.5799	8.2358	8.2576	8.3796	8.6717	6.811	7.0462	7.0517	6.929
213516_PM_at	3.2506	3.3489	3.3903	3.6165	3.1332	3.1678	3.2832	3.2618	2.9404	2.9498	3.0915	3.0828
222024_PM_s_at	8.6912	8.7131	8.7078	8.7838	8.86	8.6819	8.4675	8.6188	7.1485	7.1101	6.9642	6.8667
224884_PM_at	7.2936	7.3206	7.2218	7.2697	7.1407	7.2557	6.7401	7.1006	5.5184	5.3433	5.7427	5.4536
242698_PM_at	3.0697	3.0567	2.9172	3.1051	3.1959	2.8297	3.1008	3.2462	2.9944	2.8915	2.8655	3.0701
237282_PM_s_at	2.8173	2.7496	2.7639	2.6622	3.0015	2.7563	2.9334	3.1156	2.9483	2.7641	2.7638	2.823
237281_PM_at	2.9026	3.01	2.91	2.678	2.6153	2.6812	2.6821	3.2256	2.8443	2.7655	2.9926	2.819
1553502_PM_a_at	3.6385	3.6499	3.6348	3.7866	3.659	3.8766	3.7804	3.8316	3.8162	3.7518	3.3538	3.5616
202760_PM_s_at	6.9001	6.9174	6.5728	6.8574	6.7527	7.0169	7.5866	7.5065	7.2198	7.8663	7.9742	8.1484
226694_PM_at	7.5863	7.8762	6.8066	7.1613	7.3336	7.3094	7.953	7.846	7.9054	7.8745	8.4776	8.8409
202759_PM_s_at	7.1575	7.0442	6.4713	6.6245	6.8425	6.8042	7.4074	7.5347	7.303	7.6553	8.266	8.4142
207344_PM_at	3.9663	4.1343	3.8235	3.7657	3.7636	3.9494	3.5963	3.784	4.0784	4.1998	4.5	4.3424
207019_PM_s_at	4.9613	4.9667	4.7504	4.7198	5.229	4.8212	4.7868	4.7444	5.1326	5.0168	4.7491	4.7991
207800_PM_at	2.5322	2.4955	2.7047	2.6908	2.5176	2.6275	2.7219	2.6109	2.4468	2.6695	2.5928	2.8143
230846_PM_at	3.9032	3.9175	4.1022	4.7373	3.6961	4.3609	4.2638	4.104	4.2981	4.2519	3.8506	3.945
217669_PM_s_at	3.639	3.7227	3.7426	3.5813	3.773	3.3912	3.9792	3.7391	3.4472	4.0013	4.155	4.0519
205359_PM_at	2.5952	3.1913	3.1648	2.7667	2.7031	2.7737	2.6947	2.845	2.844	2.7306	2.6327	3.0196
205771_PM_s_at	8.2246	8.3491	6.9058	6.9384	5.6264	5.5636	4.9032	4.7296	5.3708	5.6108	6.087	6.2178
211172_PM_x_at	4.679	4.4615	4.5928	4.6025	4.5876	4.7833	4.7825	4.5438	4.7403	4.6526	4.5341	4.55
203848_PM_at	10.5038	10.5337	10.6386	10.5861	10.5135	10.4038	10.3124	10.468	9.9601	9.9748	10.1358	9.9417
203847_PM_s_at	7.6557	7.2109	8.8695	8.5538	8.8085	9.043	8.7955	9.1198	8.5176	8.3864	8.892	8.649
240554_PM_at	4.6876	4.5137	4.6036	4.7775	4.805	4.4624	4.4303	4.7218	4.0959	4.1588	3.9533	3.9939
215741_PM_x_at	5.8012	5.5651	5.7174	5.9391	5.846	5.8397	5.9084	5.6065	5.9508	6.0257	6.0918	5.81
227691_PM_at	4.3375	4.5439	4.6238	4.5149	4.7284	4.7649	4.8016	4.9715	4.7997	4.8555	4.5926	4.6405
218064_PM_s_at	4.5715	4.2687	4.2349	4.7265	4.6484	4.3474	3.8942	4.3826	4.2893	4.3376	4.5679	4.7413
222160_PM_at	4.1976	4.0642	4.2032	4.1809	4.3361	4.2879	4.3725	4.2404	4.3716	4.2742	4.4064	4.102
215483_PM_at	6.4608	6.7431	5.3363	5.8685	5.8195	6.0649	5.3729	5.7246	5.0728	5.1448	3.7774	3.5357
207870_PM_at	2.5076	2.2162	2.3429	2.2953	2.3531	2.3515	2.3385	2.2929	2.2566	2.3662	2.5371	2.3342
210962_PM_s_at	7.305	7.0861	7.0816	7.227	7.0182	6.3163	6.9797	7.1412	6.6154	7.2195	6.969	7.2134
1552299_PM_at	3.529	3.6139	3.6929	3.7498	3.6356	3.7792	3.461	3.8329	3.474	3.5264	3.1955	3.4409
239828_PM_at	3.2108	3.3151	2.9311	2.9924	3.0856	3.1545	3.2748	3.2415	3.3141	3.5651	3.143	3.3781
1564002_PM_a_at	6.1966	5.5898	5.6376	5.1159	5.5612	4.495	4.7326	4.811	4.3471	5.0485	5.4387	5.1856
217893_PM_s_at	7.7479	7.7677	8.9	8.5986	7.9971	8.5459	8.332	8.193	7.7208	7.8834	7.3033	7.2584
222458_PM_s_at	4.5899	4.6376	5.4807	6.6067	6.2739	6.2824	5.9545	6.1261	6.4167	6.1435	5.9175	6.3144
222459_PM_at	5.9775	5.9908	6.7705	6.9566	6.3621	6.7167	6.4984	6.4146	6.0545	6.09	5.8226	6.041
223145_PM_s_at	7.8645	7.3389	7.7575	7.982	8.2283	8.0351	8.1742	8.1205	8.6965	8.7443	8.6764	8.5674
223144_PM_s_at	7.6854	8.0249	7.6924	7.7975	7.6737	7.8058	7.9599	7.8669	7.8739	7.8435	7.6719	7.7048
223143_PM_s_at	2.7726	2.9455	2.8035	2.8853	2.8842	2.8249	2.7798	2.8552	2.7425	3.0842	3.0259	2.9054
237715_PM_at	3.7638	3.5995	3.3316	3.6777	3.3306	3.6686	3.5258	3.4472	3.7867	3.6591	3.2626	3.4645
1558565_PM_at	3.5876	3.4456	3.0863	3.1854	3.0455	2.9591	3.2745	3.2093	3.2746	3.0703	3.0492	3.0554
225701_PM_at	11.4961	11.5106	10.5993	10.4696	9.7946	9.5956	9.4864	9.4879	10.1299	10.0693	10.1927	10.1249
1563834_PM_a_at	2.6959	2.8318	2.7754	2.8078	2.7462	2.9399	2.9045	2.9431	3.1453	2.6503	3.0588	2.8162
1552933_PM_at	2.3178	2.427	2.4904	2.2447	2.2607	2.5136	2.2781	2.1958	2.3998	2.2822	2.5616	2.3677
1558834_PM_s_at	2.1422	2.2886	2.26	2.4551	2.2442	2.336	2.323	2.4746	2.4597	2.2894	2.1756	2.4171
201900_PM_s_at	9.8869	9.7483	9.8169	9.6782	10.2686	10.2766	10.7577	10.6762	10.838	10.9333	10.4953	10.5738
241978_PM_at	2.9533	2.8058	2.7277	2.9463	2.782	2.8108	2.7454	2.7618	2.5896	2.8013	2.7475	2.7263
201272_PM_at	10.1138	10.0264	9.7586	9.591	9.2027	9.2505	9.2444	9.1497	10.0108	9.8257	9.9525	9.9316
206561_PM_s_at	2.868	3.3622	3.0074	3.378	2.5732	3.2919	3.2149	3.1399	3.2044	3.0578	3.03	3.1545
217626_PM_at	4.3709	4.2271	4.0939	3.8634	4.4082	4.3519	4.2445	4.0917	3.6972	4.3327	3.914	3.4714
216594_PM_x_at	5.5999	5.5917	5.7436	5.8628	6.706	6.9501	6.9104	6.8601	5.4697	5.5524	5.2904	5.3452
244266_PM_at	2.9991	3.2755	2.9616	3.2609	2.9643	3.2458	3.2309	3.0425	3.5043	3.5128	3.1785	3.2312
1562102_PM_at	2.4661	2.4347	2.395	2.4851	2.4581	2.4635	2.5343	2.447	2.4626	2.3578	2.4444	2.5242
204151_PM_x_at	6.4013	6.6525	6.0096	5.6613	8.3871	8.1993	8.4349	8.16	5.6514	5.1762	5.3995	5.176
1555854_PM_at	2.6335	2.7427	2.4061	2.5589	2.5163	2.8435	2.6983	2.6221	2.4533	2.3366	2.1243	2.2769
211653_PM_x_at	5.6648	5.5429	5.4934	5.5547	6.2782	6.2838	6.1937	6.1238	4.4701	4.7098	4.6627	4.7386
1560098_PM_at	2.1894	2.1727	2.231	2.3915	2.4599	2.115	2.1407	2.2093	2.1121	2.4363	2.2586	2.3347
209699_PM_x_at	5.7012	5.8918	5.6139	5.4975	7.0116	7.0436	7.0126	6.6913	5.0854	5.1242	5.4986	5.0766
209160_PM_at	7.2569	7.1948	7.3102	7.5172	6.9021	6.6048	6.277	5.7656	5.2331	5.814	5.3647	5.2176
210558_PM_at	3.1834	3.2041	3.3675	3.1171	3.04	3.0748	3.2462	2.953	3.2766	3.2683	3.5601	3.4267
207102_PM_at	3.2211	3.2403	3.318	3.3913	3.3601	3.067	3.3696	3.5517	3.1476	3.6145	3.2669	3.3761
1559982_PM_s_at	4.2845	4.6737	4.7784	5.1034	4.8831	4.7443	4.8661	4.6941	4.9681	4.0376	4.8155	4.4319
223856_PM_at	3.8426	4.0962	3.9337	4.015	3.5486	3.9235	3.8168	3.7586	4.5265	4.445	4.3551	4.4328
1555220_PM_a_at	2.9586	3.0335	2.6678	2.9687	3.0575	2.9583	2.8866	3.4124	3.3681	3.3834	3.7972	3.2363
202139_PM_at	7.7989	8.0338	6.9708	7.0654	5.5039	5.248	5.812	5.1685	7.4681	7.499	7.9739	7.8642
214259_PM_s_at	10.2739	10.1771	9.2192	9.1849	7.8501	7.4848	7.1642	7.1409	9.4087	9.3052	9.9112	9.8854
216381_PM_x_at	4.6497	4.2635	3.9474	3.6495	3.1989	2.9406	3.3974	3.53	4.1572	4.1265	4.7157	5.1866
206469_PM_x_at	3.6013	3.6512	3.457	2.9037	2.6912	3.3111	3.111	3.0555	3.0919	3.2931	3.5095	3.8954
207163_PM_s_at	7.5512	7.5935	7.5772	7.4487	7.5778	7.6906	7.5742	7.478	8.0996	7.8003	8.0706	8.0553
1555821_PM_a_at	3.3475	3.3106	2.8574	3.4096	2.8096	3.1859	3.1918	3.2412	3.5196	3.2962	3.1702	3.2886
224982_PM_at	4.9576	5.061	4.1821	4.7034	4.2938	4.6393	4.2732	4.3464	5.2074	5.4423	5.2206	4.9847
226156_PM_at	8.4459	8.4011	9.0348	8.9395	8.4834	8.3933	8.1342	8.1177	7.6327	7.7091	8.1689	8.0321
236664_PM_at	5.8597	5.7892	5.9779	5.3813	5.376	5.4648	5.2035	5.4007	4.7074	4.7626	4.8864	4.658
203809_PM_s_at	2.9933	3.0516	3.1385	2.9983	3.718	3.2348	3.2389	3.248	3.2462	3.1686	3.5322	3.045
1560689_PM_s_at	3.6387	4.2832	4.4083	4.4764	4.4117	4.3216	4.5026	4.5536	3.5125	3.284	3.0477	3.1022
211453_PM_s_at	3.8594	3.8585	3.8822	3.9288	3.7198	3.6925	3.9877	4.0741	3.989	3.867	3.8674	3.8595
225471_PM_s_at	8.9853	8.9892	9.0651	8.917	9.1287	9.1417	9.1755	9.1243	9.1485	9.1925	9.1992	9.0059
224229_PM_s_at	6.2772	6.3402	6.0968	6.3321	6.0145	6.0134	5.6125	5.2344	5.105	4.8461	5.6179	5.4855
212607_PM_at	9.03	8.9724	8.9476	9.1422	9.0812	9.1316	8.2391	8.1809	7.8435	8.0173	8.3415	8.1317
222880_PM_at	5.4768	6.0232	5.5388	5.9223	5.8855	6.2522	4.8564	4.6544	4.8193	5.0565	4.7778	4.7543
212609_PM_s_at	9.9373	9.9659	8.9189	8.9972	8.7066	8.3707	7.8006	7.7835	8.3306	8.4831	8.5899	8.7606
219393_PM_s_at	2.9284	2.7458	2.6719	2.8898	3.0897	2.6554	2.6475	2.7395	3.071	3.3513	3.7892	4.0126
242876_PM_at	3.8988	3.5559	3.4183	3.5036	3.4071	3.01	3.203	3.2295	3.2332	2.9571	2.9826	2.9347
223894_PM_s_at	7.0201	7.4101	6.4548	6.0914	6.6553	5.8033	5.5013	6.1983	7.7613	7.8345	7.5106	7.4664
218373_PM_at	6.2599	6.3945	5.4132	5.5329	4.9142	5.1203	4.985	5.2282	6.393	6.3623	6.1151	6.0218
218487_PM_at	6.0409	6.3418	5.3245	5.66	3.8195	3.9161	4.0714	3.9654	5.766	5.5299	5.1766	5.1933
218489_PM_s_at	4.2572	4.0562	4.188	4.4125	3.9809	4.6349	4.2265	4.5233	5.3884	5.142	5.4081	5.6655
205633_PM_s_at	6.8016	6.6793	6.1255	6.4295	6.8136	7.0177	7.0775	6.9752	8.1097	8.0433	7.8816	7.9539
211560_PM_s_at	3.1252	3.4531	3.2726	3.2648	3.0822	3.1203	3.6125	3.1978	3.5655	2.9199	3.2054	3.183
244205_PM_at	2.8701	2.8009	2.7193	2.7806	2.8843	2.6144	2.908	2.7448	2.7614	3.069	2.8261	2.8709
1565228_PM_s_at	3.1693	3.2524	3.2293	3.2502	3.2097	3.334	3.4045	3.4349	3.1463	3.1985	3.1307	3.3882
211298_PM_s_at	2.5175	2.5203	2.3803	2.524	2.4101	2.4854	2.405	2.3483	2.4356	2.5601	2.4652	2.4634
201952_PM_at	10.9312	10.9572	10.6207	10.7803	11.0123	10.8634	10.5842	10.7647	10.0488	10.2998	10.0381	9.821
201951_PM_at	7.0277	7.5554	7.5866	7.4052	7.7986	8.0114	7.7413	7.8011	7.0886	7.0922	6.3377	6.7251
227592_PM_at	6.1652	6.1301	5.8867	6.0608	5.906	5.8837	5.8891	5.8971	6.5704	6.6644	6.227	6.1917
217791_PM_s_at	5.2106	5.0098	4.9673	5.0155	6.1564	6.2056	6.5149	6.5537	5.4805	6.1532	6.5558	6.148
222416_PM_at	7.5408	7.3822	7.0377	7.2624	8.3595	8.491	9.0629	8.8717	8.0265	7.9027	8.5503	8.3999
212224_PM_at	3.6176	3.5121	3.578	3.5013	3.4988	3.6824	3.4965	3.5552	3.5676	3.4881	3.3541	3.428
207015_PM_s_at	4.1786	4.381	4.4815	4.1644	4.4202	4.1886	4.2571	4.4752	4.5546	4.2671	4.1828	4.3467
207016_PM_s_at	3.0387	3.0287	3.0467	3.129	2.8795	2.8353	3.1516	2.8696	3.2038	2.9065	2.9922	3.0855
203180_PM_at	2.696	2.503	2.4652	2.3802	2.4773	2.7131	2.5887	2.4171	2.5244	2.5696	2.7552	2.3359
209646_PM_x_at	9.4631	9.4298	8.5847	8.8098	9.0925	9.107	9.4083	9.4033	9.9823	9.8511	10.0683	10.0558
209645_PM_s_at	5.7079	5.6929	5.6422	5.7144	6.2509	5.7411	6.1769	6.3277	6.6251	6.2957	7.0007	6.7948
205208_PM_at	5.5566	5.4846	5.5187	5.5742	5.6142	5.8971	5.6777	5.5762	5.7198	5.4894	5.8814	5.6944
215798_PM_at	4.1774	4.196	4.254	4.1874	4.2139	4.4996	4.3862	4.5239	4.3734	4.3036	4.4245	4.1241
1559393_PM_at	4.1844	4.202	3.5536	4.0956	3.7842	4.1988	4.1779	3.9406	4.2982	3.7832	4.0037	4.1644
231202_PM_at	2.6429	2.6581	2.447	2.8507	2.2389	2.4809	2.7422	2.7616	2.9114	3.0684	2.963	3.0395
1556841_PM_a_at	2.3742	2.5179	2.355	2.5188	2.532	2.5305	2.5094	2.3303	2.6563	2.6627	2.6648	2.6032
201425_PM_at	8.5576	8.5595	8.426	8.438	8.6815	8.0241	7.9919	8.0062	7.0921	7.2567	4.7194	5.1551
205623_PM_at	2.8884	3.0984	3.4528	3.155	3.1617	3.3741	3.4115	3.2267	3.4703	3.3453	3.6171	3.4196
202054_PM_s_at	7.355	7.2925	6.2454	6.4968	5.5095	4.6449	4.9973	4.9927	6.504	6.3549	6.4002	6.3422
210544_PM_s_at	3.4556	2.8908	2.7539	2.741	2.7031	2.4675	2.8009	2.7057	2.8886	3.3841	2.6686	3.0608
202053_PM_s_at	7.802	7.9231	7.4851	7.0717	6.0547	5.6466	6.3128	6.0477	8.0835	8.2663	8.4312	8.1144
211004_PM_s_at	2.714	2.9654	3.043	3.2271	3.0356	3.1414	3.0913	3.1304	3.0401	3.0089	3.0611	2.8001
205640_PM_at	3.8532	4.0295	3.59	3.6809	3.8964	3.7678	3.4807	3.6856	3.511	3.9945	3.8663	3.7236
1565731_PM_at	4.3909	4.3194	4.5956	4.4229	4.3817	4.145	4.468	4.5329	4.302	4.5521	4.8395	4.5187
204941_PM_s_at	2.3867	3.0923	2.7881	3.1616	3.2124	3.0174	2.918	3.0442	3.0744	2.6766	2.7529	2.7814
204942_PM_s_at	2.4557	2.7967	2.6534	3.0194	2.4655	2.7244	2.736	2.5912	2.8899	2.4952	2.5678	2.7095
211552_PM_s_at	3.5057	3.5145	3.029	3.427	2.9972	3.0034	3.1508	3.0787	3.9396	3.3704	3.7881	3.661
203722_PM_at	5.8517	5.8388	6.1623	5.951	6.1483	6.0732	6.2999	5.9547	6.3264	6.4408	6.6567	6.5782
203609_PM_s_at	4.6981	4.5655	4.2613	4.3982	4.3207	4.3192	4.4668	4.1902	4.6311	4.4281	4.8242	4.7203
203608_PM_at	6.9294	6.7136	6.1185	6.1472	4.9183	5.3138	4.4158	5.3189	6.1725	6.5563	6.1125	6.103
221588_PM_x_at	5.6431	5.4333	4.5159	4.6855	2.768	2.692	2.8628	2.8631	5.196	4.9928	6.2597	5.8975
204290_PM_s_at	5.6634	5.379	4.4325	4.8375	4.1379	4.071	4.1776	4.3501	5.456	5.1966	6.186	5.6461
204289_PM_at	3.1494	2.9315	2.8477	2.817	2.9965	2.5866	2.7839	2.8735	3.059	2.9425	3.037	2.9241
221589_PM_s_at	8.9984	8.9187	7.7352	7.4711	4.1701	4.8259	4.9792	4.8972	7.4421	7.7418	8.378	8.5542
208950_PM_s_at	4.4452	4.5444	4.4072	4.4861	4.0673	4.2719	4.0563	4.2359	4.1809	4.3736	6.0251	5.7376
213591_PM_at	4.2202	4.1709	4.0736	4.2075	4.0381	4.2173	4.0293	4.1935	4.1756	4.0954	4.2885	4.2215
208951_PM_at	2.9931	3.2186	2.9716	3.0236	2.78	2.727	2.5061	2.7764	2.9817	2.8277	3.6046	3.9923
220148_PM_at	4	4.5066	3.5044	3.7667	3.4792	3.4928	3.1844	3.4755	3.1454	3.4189	3.7609	4.9876
201612_PM_at	9.1528	9.2228	8.2736	8.2425	8.7226	8.596	8.7066	8.7026	8.8379	8.6878	8.4369	8.5416
200966_PM_x_at	11.3113	11.2668	11.4926	11.5106	11.5498	11.5972	11.3858	11.4879	11.7354	11.7993	12.1193	11.986
214687_PM_x_at	11.4004	11.3024	11.4682	11.484	11.5644	11.5263	11.4322	11.4479	11.8116	11.8169	12.1543	11.9462
238996_PM_x_at	8.57	8.8661	9.1436	9.2027	9.3864	9.2054	9.1767	9.1188	9.4703	9.3277	9.6574	9.8111
211617_PM_at	3.0965	3.4447	3.4844	3.5633	3.465	3.2921	3.5974	3.8505	3.5643	3.103	3.4416	3.6825
217238_PM_s_at	2.7422	2.4031	2.5867	2.4711	2.5714	2.6342	2.4862	2.6703	2.7415	2.8011	2.7997	2.669
216600_PM_x_at	4.783	4.8331	4.8784	5.3268	5.0916	5.2039	5.1098	5.1742	5.3933	5.1829	5.1897	5.1287
243901_PM_at	2.5238	2.5025	2.6221	2.6473	2.6327	2.6391	2.6466	2.5283	2.7056	2.4823	2.6674	2.2839
241280_PM_at	2.3096	2.3175	2.3703	2.4148	2.3662	2.4036	2.3882	2.4843	2.4231	2.3775	2.3925	2.3466
214424_PM_s_at	3.4878	3.5287	3.7838	3.4413	3.69	4.0082	3.5783	3.6887	3.4459	3.6382	4.0696	3.8259
204705_PM_x_at	2.7099	2.9404	2.9232	3.2247	2.6481	3.0755	3.0659	3.1153	3.0843	2.907	3.1176	2.9567
204704_PM_s_at	2.7991	2.7468	2.8772	2.8088	3.1993	2.7014	3.0698	3.0752	2.7538	2.6856	2.8726	2.9269
214423_PM_x_at	4.1016	4.2309	4.1434	4.279	4.4901	4.1381	4.1381	4.3181	4.2527	3.9674	4.0204	4.5366
211357_PM_s_at	3.5025	3.6296	3.2137	3.7856	3.656	3.0446	3.5277	3.6036	3.6745	3.7163	3.3647	3.4869
202022_PM_at	8.2696	8.2977	8.0613	7.9274	7.0403	6.6755	5.8277	6.0944	7.4263	7.341	10.0335	9.9779
236626_PM_at	3.6056	3.6727	3.5137	3.2912	3.8773	3.357	4.2976	3.7459	3.5047	3.9491	3.5962	3.5313
223355_PM_at	6.3559	6.1593	5.4432	5.603	6.454	6.3126	7.2984	6.8106	7.216	6.6741	6.079	6.5491
1552306_PM_at	4.4994	4.7854	4.6663	4.9474	5.1736	5.1549	4.9088	5.0481	5.7192	5.7455	5.7881	5.8938
1552304_PM_at	3.3722	3.7406	4.0576	3.6047	3.8108	3.7671	3.6278	3.8015	3.7697	4.457	4.2624	4.3958
242900_PM_at	2.7181	2.7814	2.5564	3.0885	2.5715	2.4796	2.6466	2.4238	2.6148	3.2205	2.5874	2.3881
238475_PM_at	3.683	3.6634	4.1247	3.875	3.34	3.7996	3.8984	3.7164	3.4997	3.9826	4.1244	4.0199
228941_PM_at	4.8023	4.6193	4.5105	4.1603	3.9798	4.1719	4.1233	3.9069	4.0533	4.3467	4.2055	4.1389
218444_PM_at	6.2494	6.1727	5.7165	5.7947	5.5791	5.4443	5.979	6.1092	6.3614	6.2894	6.4627	6.1318
222808_PM_at	6.1922	6.1785	8.2472	8.1827	8.1077	8.2657	8.1547	7.9634	7.0019	7.0601	6.0983	6.477
219015_PM_s_at	4.9158	4.3284	7.4085	7.5877	7.8639	8.0536	7.7418	7.9351	7.6562	7.638	7.0277	6.9214
205583_PM_s_at	7.7151	7.4837	7.0568	7.0672	6.1759	6.2923	5.8426	5.8826	6.3608	6.5497	6.9231	7.1527
205584_PM_at	6.3882	6.168	5.9472	5.9911	5.074	4.9853	4.9487	4.9672	5.3109	5.899	5.5802	6.0435
1553954_PM_at	5.9056	6.1983	6.809	6.5702	7.2667	7.2472	7.1362	7.3121	7.7352	7.7804	7.4101	7.8136
228166_PM_at	5.6553	5.7553	6.7251	6.4097	7.5767	7.4055	7.4982	7.2148	6.0911	5.9742	5.9073	6.1841
225621_PM_at	9.0759	9.0222	9.3387	9.357	9.6392	9.883	9.8356	9.6066	9.0358	8.9994	8.635	8.6959
207396_PM_s_at	7.8906	8.0782	7.6161	7.7583	8.9019	8.7867	9.2081	9.1979	9.0752	8.9357	8.5016	8.4894
218203_PM_at	7.7757	7.7986	7.8921	8.0252	8.2325	8.4714	8.646	8.4937	8.3164	8.3256	8.0516	8.0396
219649_PM_at	7.0131	7.0705	6.9109	7.0454	6.7915	6.638	6.8628	6.9831	7.4896	7.7762	7.4437	7.5536
203545_PM_at	8.4274	8.3074	8.3263	8.183	8.886	8.8299	8.8124	8.7078	9.283	9.2309	9.2389	9.2121
228817_PM_at	8.0646	7.8804	7.7011	7.8648	7.812	7.7642	7.971	8.0012	7.6698	7.7479	7.5476	7.4245
219374_PM_s_at	8.0497	8.241	7.9489	8.217	8.0435	8.0782	8.6267	8.5243	8.5881	8.5816	8.8957	8.7977
208212_PM_s_at	4.4731	4.438	4.3862	4.3785	4.1375	4.2705	4.2542	4.2103	4.7998	4.3335	4.1863	4.2103
208211_PM_s_at	3.9318	3.8582	4.0441	3.9495	3.7621	4.0452	3.989	3.8198	3.7127	3.5012	3.6884	3.8332
236721_PM_at	3.4581	3.527	3.5123	3.3482	3.4105	3.3963	3.7741	3.2527	3.6453	3.9054	4.184	4.3055
205621_PM_at	6.0888	5.8046	6.4298	6.8139	6.3353	6.4189	6.2748	6.2708	6.0085	6.0238	6.1548	6.3668
225625_PM_at	6.3865	6.4888	6.2311	6.255	7.0223	6.9789	7.4946	7.2713	7.1914	7.1875	6.8948	7.0829
226127_PM_at	9.0231	8.9019	8.291	8.2208	8.2736	8.1577	8.4256	8.4616	9.1387	9.0837	8.8435	8.6797
222228_PM_s_at	5.4554	5.5814	4.0766	3.9669	4.4185	4.0112	4.8663	4.9331	5.141	5.7538	5.3362	5.2345
234302_PM_s_at	10.7253	10.8422	10.6057	10.6814	10.1661	10.2251	10.2739	10.2692	10.5528	10.5834	10.7298	10.717
1553101_PM_a_at	7.064	7.1543	7.3759	7.1637	6.3016	6.532	6.5933	6.6355	7.0785	7.0189	7.7355	7.6367
228034_PM_x_at	4.6381	4.7729	4.7921	4.8926	4.5439	4.9223	4.8576	4.6719	4.9231	4.7442	4.9288	5.0908
225969_PM_at	7.5431	7.6989	7.7595	7.7938	7.0944	6.919	7.0297	6.8818	8.1308	8.2337	8.3222	8.5429
227879_PM_at	8.9877	8.9631	8.1653	8.2571	7.3022	7.6034	7.0042	6.5406	8.0124	7.8382	8.072	8.3018
227878_PM_s_at	7.7533	8.0843	7.1832	7.487	6.6993	7.015	6.5117	6.1709	7.2481	7.1227	7.3552	7.2807
223318_PM_s_at	7.1852	7.484	6.8007	6.5583	5.9097	5.9683	5.3611	5.6108	6.7889	6.5036	6.5426	6.8838
223317_PM_at	3.9074	3.476	3.9913	3.7654	3.943	3.8476	4.0287	4.2432	4.0782	4.2055	4.2361	4.0182
235713_PM_at	2.8463	3.0082	3.099	2.9814	2.8006	3.3319	3.0912	3.0961	3.074	2.9235	2.9995	3.0379
235610_PM_at	7.5731	7.527	6.9157	6.7444	7.461	7.6314	7.7682	7.5463	7.2401	7.3556	6.6458	6.6879
220365_PM_at	2.885	2.8703	3.1165	2.9909	3.0551	3.2285	2.9988	2.9713	2.9273	3.1126	3.0738	2.962
214220_PM_s_at	7.6394	8.0916	6.9783	6.9741	6.2921	5.4911	6.1057	6.5769	7.4112	7.1583	7.1533	7.1239
214707_PM_x_at	6.0643	6.0807	6.1913	5.8941	5.8479	5.9613	6.0275	5.7855	5.592	5.5112	5.4765	5.7219
214221_PM_at	5.6009	5.8142	5.2908	4.9741	4.5658	4.5464	4.5036	4.1392	5.339	4.9753	4.9439	5.3054
1552576_PM_at	4.5405	4.3503	4.2144	4.2841	4.2027	4.1128	4.0777	4.1614	4.0946	4.0919	4.123	3.9905
207206_PM_s_at	3.0074	2.9356	3.105	3.1153	3.0802	2.7136	2.8332	2.8719	3.2603	2.9214	3.0593	2.8615
207381_PM_at	3.9814	3.6394	3.9557	3.8178	3.7496	3.8912	4.1427	4.3019	5.0831	4.5588	5.3488	5.6488
214340_PM_at	3.1606	3.3975	3.1645	3.618	3.6345	3.2091	3.3899	3.247	4.0001	3.3567	3.2408	3.3979
207328_PM_at	2.2685	2.5694	2.4079	2.5795	2.398	2.4047	2.361	2.3406	2.4575	2.4241	2.4965	2.4983
1555416_PM_a_at	2.9376	3.0153	2.8116	2.9509	3.3978	3.0255	3.0141	3.0453	3.2303	2.7732	2.8273	2.9469
206714_PM_at	3.2811	3.729	3.4474	3.8036	3.8586	3.1809	3.6319	3.4644	3.696	3.5684	3.4435	3.2985
204446_PM_s_at	5.9007	5.7929	4.9439	4.7557	4.8619	3.9351	3.8577	3.6103	2.8955	3.2496	3.4165	3.9172
213952_PM_s_at	3.9266	3.4722	3.7023	3.5599	3.5571	3.5998	3.2301	2.8872	3.0709	2.8582	3.3041	3.2492
214366_PM_s_at	3.7092	3.4074	3.4888	3.7266	3.8264	3.6937	3.6005	3.8796	3.8809	3.5916	3.7659	3.9966
204445_PM_s_at	3.7868	4.0342	3.7592	3.9661	4.1476	3.834	3.9079	4.3018	4.0653	3.9805	3.8565	3.6033
204174_PM_at	9.1253	9.0461	8.0949	7.7287	7.0419	7.355	6.9904	6.6161	7.1254	6.9799	7.2313	7.3498
222383_PM_s_at	2.4923	2.6158	2.3653	2.4856	2.4294	2.4866	2.3647	2.3653	2.5101	2.5334	2.3172	2.446
207708_PM_at	4.7239	4.6447	4.6476	4.8455	4.7706	4.5366	4.7082	4.6884	4.6996	4.5707	4.7296	4.6592
211618_PM_s_at	3.6764	3.8291	3.5215	3.4731	3.7153	3.7804	3.6184	3.6741	3.8513	3.7492	3.7161	3.6956
207140_PM_at	3.7247	3.8517	3.8458	4.081	4.2402	4.0202	3.8721	4.2368	4.0997	4.1245	4.1126	4.1972
227438_PM_at	6.9477	6.4147	6.2229	6.3304	5.4669	5.7978	5.9633	6.0645	6.8403	7.1099	8.1239	8.194
243352_PM_at	3.3585	3.4236	3.4236	3.6782	3.5955	3.4198	3.7505	3.8135	3.5392	3.7301	3.5422	3.5439
207133_PM_x_at	7.2066	7.3041	7.3632	7.4423	7.4358	7.297	7.2722	7.3609	7.161	7.1358	7.0223	7.0399
228367_PM_at	3.6479	4.0053	3.7974	3.826	3.1915	3.9633	3.8356	3.376	4.7458	4.9349	4.8359	5.6164
228342_PM_s_at	4.1218	4.1643	3.8942	4.2805	4.009	4.2156	3.9201	3.9798	4.0888	3.9597	3.8486	3.9691
214846_PM_s_at	3.3445	3.2845	3.5317	3.1494	3.635	3.3332	3.296	3.0689	3.2299	3.1595	3.337	3.4126
1557924_PM_s_at	3.0652	3.0817	2.8449	3.1362	2.8439	3.1507	3.2083	3.4933	3.0637	2.797	3.2119	2.9371
215783_PM_s_at	3.8317	3.63	3.7051	3.481	3.7709	3.8222	3.8273	3.7702	3.8167	3.6192	3.7465	3.7108
204664_PM_at	4.0895	4.3582	4.7899	4.6803	4.7046	4.4504	4.4677	4.8629	4.5397	4.1667	4.1713	4.4209
211619_PM_s_at	4.9064	4.9828	5.3512	5.0712	5.3525	5.3268	5.1132	5.1041	4.9354	4.9133	4.8537	4.7323
216377_PM_x_at	4.3404	3.9727	4.0802	4.0219	4.0743	4.0693	4.5727	3.6329	4.1017	4.1901	4.6682	4.1399
210431_PM_at	4.4431	4.5961	4.8899	4.573	4.8997	4.8008	4.6506	4.4951	4.612	4.6116	4.7519	4.5087
232184_PM_at	4.621	4.4239	4.4336	4.8947	5.9865	6.0397	6.5691	6.2664	5.9586	5.9608	4.9077	5.511
226291_PM_at	6.5721	6.4432	5.4478	5.462	5.7627	5.811	5.8814	5.8234	6.3195	6.3709	6.0853	6.4397
1555284_PM_at	2.6671	2.6735	2.4409	2.3868	3.1634	2.5666	2.7196	2.9222	2.9021	2.7468	2.7597	2.766
243276_PM_at	4.3292	3.7228	4.007	3.8476	4.3012	4.5185	4.172	3.9168	4.4682	4.328	4.3462	4.2842
229887_PM_at	3.6758	3.9704	3.6607	3.6889	3.6378	3.7492	3.4098	3.6745	3.3832	3.426	3.7618	3.6181
222333_PM_at	3.6497	3.3584	3.5114	3.5585	3.7506	3.8861	3.7213	3.9244	3.5293	3.7632	3.7188	3.3862
1556924_PM_at	7.145	7.8124	7.7701	7.9331	8.3611	8.498	8.3907	8.3747	7.9908	7.8713	7.879	8.003
1554831_PM_x_at	2.4213	2.53	2.5067	2.74	2.5707	2.6903	2.4329	2.1763	2.5245	2.6427	2.6845	2.5284
1553261_PM_x_at	2.3967	2.4763	2.5885	2.5607	2.3923	2.5707	2.4782	2.604	2.7437	2.6081	2.5911	2.7749
1553260_PM_s_at	2.3689	2.4068	2.4562	2.3376	2.4158	2.6746	2.3859	2.4845	2.3483	2.535	2.4027	2.436
1563673_PM_a_at	2.5704	2.5098	2.4773	2.4945	2.4389	2.6957	2.4579	2.6327	2.3554	2.7093	2.3647	2.5132
1558428_PM_at	2.3543	2.3999	2.3715	2.4738	2.3445	2.2751	2.2918	2.2883	2.2994	2.425	2.4	2.4721
1556757_PM_a_at	2.5859	2.9319	2.8553	3.001	2.8972	2.6058	3.0036	2.8514	2.6591	2.7944	2.5482	2.879
242661_PM_x_at	3.338	3.4252	3.193	3.7467	3.3402	2.9623	3.251	3.2748	3.0965	3.4062	3.058	3.155
239458_PM_at	4.1168	4.3599	3.8088	4.3817	4.1869	3.784	4.1202	3.8799	3.7296	3.6555	3.2834	3.4412
1553956_PM_at	4.5113	4.6078	4.45	4.5918	4.9088	5.1001	5.3858	5.0497	6.2585	6.0042	6.1925	6.5272
228255_PM_at	5.4966	5.5167	5.5931	5.7497	4.9772	4.9524	4.4153	4.7039	5.1704	5.2806	5.079	5.0815
1555391_PM_a_at	3.0759	2.6851	2.4543	2.8653	2.3219	2.6008	2.7217	2.7278	2.7369	2.5537	2.4322	2.5699
219834_PM_at	2.8946	2.8077	3.2756	2.9652	2.5291	2.7736	2.5029	2.4841	2.8171	2.5322	2.5447	2.8607
206837_PM_at	3.6414	3.6374	3.3918	3.6677	3.6853	3.4876	3.6337	3.6509	3.6819	3.6593	3.5156	3.7779
207690_PM_at	4.3051	4.1849	4.1581	4.2938	4.2403	4.2246	4.1125	4.3272	4.1844	4.2627	4.3045	4.1491
208330_PM_at	4.3851	4.5405	4.685	4.5325	4.7483	4.7693	4.9799	4.588	4.7059	4.5954	4.4302	4.6387
1553471_PM_at	3.0957	3.1622	3.2779	3.4376	3.0127	3.0883	2.9623	2.8506	2.8031	2.8091	2.9351	2.8079
1553340_PM_s_at	3.8241	4.0131	3.9902	3.7531	3.7934	3.7886	3.9036	3.6985	3.891	3.6912	4.4378	4.2686
236365_PM_at	5.0793	4.2167	3.4814	3.5766	3.7761	3.5045	3.6373	3.5871	3.8615	3.9373	3.9801	3.744
217113_PM_at	4.8506	5.0728	4.7425	4.5974	5.2588	5.1612	5.0707	4.951	5.0734	5.0326	4.835	5.0774
217111_PM_at	4.5621	5.1237	3.8804	4.5164	4.5409	4.4009	4.4994	4.5981	4.5137	5.0786	4.7967	4.8465
209425_PM_at	6.5361	5.9966	3.6555	3.9074	4.0564	3.938	4.3794	3.9397	5.4289	5.4271	5.1982	5.6452
209424_PM_s_at	4.5115	4.4858	3.7519	3.8013	3.383	4.3087	3.845	4.2511	4.1796	4.8423	4.354	3.7714
209426_PM_s_at	7.0307	6.8209	5.2618	5.2651	5.8515	5.2698	6.0152	6.1148	7.4325	7.0976	7.6422	7.623
221114_PM_at	2.6582	2.8636	2.7871	3.1385	3.0329	3.1276	2.9502	3.0711	3.0435	2.7223	3.2798	3.1289
205477_PM_s_at	4.6766	4.594	4.9352	4.8911	4.7988	4.9012	4.7716	5.0934	5.1143	4.9623	4.7516	4.8771
214425_PM_at	3.0857	2.6737	2.8945	3.108	3.0767	3.1826	2.7897	3.0515	3.0263	2.9197	2.9225	3.036
234237_PM_s_at	3.0686	2.8727	2.8938	2.6713	2.7947	3.3316	2.7626	2.9738	2.9784	3.2087	2.9559	2.9054
219141_PM_s_at	8.0441	8.3131	8.7195	8.3631	8.6426	8.8575	8.3699	8.2741	8.4669	8.2626	8.3043	8.0357
52731_PM_at	8.3258	8.4043	8.388	8.3472	8.4557	8.5663	8.3483	8.1882	8.1975	8.0303	8.0807	7.9378
234236_PM_at	2.8026	2.9391	2.8115	2.9454	2.8905	3.1257	2.9645	2.9636	2.9845	3.0575	2.9213	2.6223
201197_PM_at	9.8735	9.7753	10.7634	10.563	10.846	10.8569	10.9065	10.8323	10.3994	10.53	10.2202	10.0724
201196_PM_s_at	7.7352	7.5632	9.5778	9.5147	9.9117	9.9287	9.9823	9.8102	9.3846	9.4151	9.1283	9.1092
229596_PM_at	2.5812	2.9055	2.7115	2.8749	2.5524	2.6496	2.5368	2.5206	2.8965	2.5434	2.717	3.0129
219082_PM_at	6.5844	6.2807	6.8978	6.6072	6.2372	5.9622	5.9699	5.9563	6.6991	6.6259	6.9645	6.8075
208410_PM_x_at	3.2979	3.3246	3.2588	3.1678	3.3875	2.9958	3.3194	3.5955	3.1679	3.1583	3.1918	3.1373
208220_PM_x_at	3.2761	3.5176	3.5066	3.5886	3.2744	3.3905	3.6136	3.5849	3.7632	3.3827	3.4252	3.318
202203_PM_s_at	3.8369	3.3561	3.1328	2.9441	2.9383	3.0205	2.7975	2.9442	2.4188	2.8673	2.7556	3.0212
202204_PM_s_at	6.2866	5.935	5.5955	5.6898	5.7615	5.883	5.7623	5.5823	6.2672	6.2031	5.9777	5.9181
206516_PM_at	4.6416	4.3766	4.7718	4.7945	4.5328	4.5171	4.684	4.44	4.8719	4.7004	4.8039	4.8331
206892_PM_at	4.5924	4.836	4.7917	4.8622	5.0519	4.9312	4.796	4.7151	4.7522	5.1241	4.7539	4.7363
228094_PM_at	11.1287	11.0373	10.1131	10.0448	10.067	9.9709	10.1099	10.2129	9.6085	9.5825	9.554	9.5265
226718_PM_at	9.0248	8.7515	5.4023	5.8316	4.9107	5.0437	5.5737	4.7774	6.2787	6.0843	4.9498	5.3497
222108_PM_at	6.4034	6.2861	7.4001	7.4165	7.5643	7.8033	7.5515	7.139	5.4342	5.1162	5.068	5.5835
229717_PM_at	6.0273	5.8852	5.7768	5.7621	5.9734	6.1919	5.6065	5.8735	5.9156	5.8217	5.9654	5.9608
236760_PM_at	6.9817	6.3712	7.103	6.8122	7.045	7.3091	6.4108	6.4486	6.5149	6.3005	6.038	5.8807
1553219_PM_a_at	3.1522	3.2304	3.0112	2.9804	3.1986	2.8578	3.1028	2.9691	3.1743	3.134	2.8775	3.0371
226421_PM_at	8.0962	8.0488	6.92	7.2003	6.9489	7.0162	7.0245	7.2765	8.1597	7.6722	7.6951	7.7997
204976_PM_s_at	8.8786	8.9064	7.612	7.3953	7.6083	7.3983	7.7442	7.8787	8.4964	8.5919	8.2308	8.3071
223297_PM_at	8.1728	8.0443	9.1027	9.0016	9.0934	9.0669	9.0418	8.8396	8.3448	8.3685	8.0218	8.1395
223587_PM_s_at	4.8452	4.5779	4.5953	4.3967	4.8134	4.6758	5.13	4.8254	4.8157	5.0806	4.7271	4.5357
220989_PM_s_at	4.8277	5.0972	4.9905	5.4049	5.5373	5.4917	5.4765	5.4124	5.4629	5.6445	5.6343	5.1421
226258_PM_at	5.6787	5.3855	4.8701	4.5519	4.3834	4.2513	3.7897	4.3782	4.4275	4.8723	4.8314	4.8796
209521_PM_s_at	3.4381	3.5839	3.5899	3.2172	2.8286	3.2708	3.3916	3.0265	3.7754	3.3746	3.2366	3.4449
225459_PM_at	2.9377	3.1308	3.1968	3.0931	3.1719	3.2109	3.2834	3.2704	3.0598	2.7422	3.1936	3.2801
235277_PM_at	3.932	4.026	3.843	3.9176	4.0843	4.225	4.2116	4.5292	4.3298	4.0037	3.9527	4.0406
228840_PM_at	3.2241	3.5579	3.5387	3.5673	3.4697	4.1476	3.566	3.8508	3.8257	3.8404	3.4428	3.6005
225450_PM_at	4.7874	4.4582	4.0922	4.2081	4.5229	4.7124	4.5077	4.3779	4.7391	4.6905	4.7891	4.6249
203002_PM_at	3.6778	3.8248	4.1661	3.8712	3.6944	3.8664	3.721	3.6278	3.5284	3.5387	3.7067	3.7012
206121_PM_at	2.8935	2.8658	2.7892	3.1124	2.7119	2.6587	2.6127	2.8105	2.5888	2.7683	2.995	2.6462
212360_PM_at	9.517	9.4807	8.7317	8.8692	9.1784	8.9027	9.5138	9.5772	9.8849	9.7463	9.9145	9.8034
209491_PM_s_at	3.5354	3.64	3.8721	3.8282	3.5996	3.5863	3.6479	3.7838	3.7518	3.7963	3.7458	3.8984
207992_PM_s_at	7.8946	7.8006	7.7688	7.8948	8.2531	8.3483	7.4615	7.4266	7.0047	7.3014	8.2924	8.185
205257_PM_s_at	3.115	3.2248	2.7824	2.7805	2.8918	3.1002	3.177	3.0779	3.0565	2.6805	3.0582	2.9874
204294_PM_at	5.6179	5.6063	5.456	5.4962	5.1303	4.7852	5.0785	4.641	4.7479	5.0767	5.3619	5.2056
208498_PM_s_at	5.8549	6.954	5.6929	6.0229	5.1112	4.9518	4.68	5.0143	4.8076	4.6906	4.2893	4.2235
228023_PM_x_at	4.138	3.9535	3.6896	3.773	3.5896	3.82	3.8671	3.7082	3.768	3.5154	3.399	3.6595
1561179_PM_s_at	5.4512	5.1804	5.2872	5.5759	5.5418	5.4913	5.5163	5.3932	5.5084	5.7497	5.7314	5.4926
1562261_PM_at	2.9781	3.1314	2.5102	2.9883	2.8216	2.9442	2.7735	2.774	2.8499	2.9275	2.9361	2.9834
218167_PM_at	9.4797	9.4189	9.9363	9.8781	9.3379	9.2843	8.972	9.0473	9.4664	9.5956	10.0934	10.0799
223443_PM_s_at	6.3453	6.2448	6.9712	6.9677	6.1285	6.037	6.1643	5.7405	6.0719	5.8182	6.0613	6.0782
218575_PM_at	7.6095	7.9266	7.123	7.0827	7.9442	8.0325	8.3115	8.3889	8.6261	8.5856	8.6198	8.6916
229267_PM_at	7.4423	7.0388	6.7043	6.6212	7.2342	7.3731	7.5413	7.6592	7.4399	7.5147	7.588	7.5356
231973_PM_s_at	9.881	9.4177	8.9833	8.9447	8.7921	8.7265	8.7602	8.7563	8.6302	8.7301	9.1958	9.0253
207845_PM_s_at	6.5102	6.3777	6.781	6.9758	7.1192	7.0767	7.1693	7.0099	7.9126	7.8245	7.5731	7.7986
241959_PM_at	5.4396	5.6655	5.0992	5.0703	5.0848	4.2834	5.1314	5.6474	5.7764	5.4812	5.8578	6.0983
224010_PM_at	3.284	3.3259	3.2236	3.252	3.3942	3.2093	3.3404	3.3936	3.3757	3.3378	3.7597	4.204
226414_PM_s_at	9.0921	9.0669	8.6609	8.7191	8.6216	8.8722	9.0878	8.9886	9.9045	9.5895	9.5482	9.453
209001_PM_s_at	9.3907	9.3969	9.1175	9.0182	8.5422	8.7717	8.8802	8.8769	9.4228	9.1681	8.7147	8.7398
215282_PM_at	2.8841	2.7643	2.4345	2.5934	3.089	2.4658	3.0382	2.8856	3.5676	3.884	3.2499	2.7073
224665_PM_at	9.3825	9.3147	9.6234	9.7147	9.9457	9.9519	9.7606	9.7468	9.8633	9.8349	9.72	9.5759
229145_PM_at	8.3901	8.4698	8.1684	8.2193	7.884	7.8438	7.623	7.7295	6.9695	6.7175	6.2042	6.4989
224664_PM_at	10.5392	10.5677	10.0706	10.2561	9.9316	10.0213	10.133	10.0743	10.2571	10.2751	10.1186	9.9818
224667_PM_x_at	7.5676	7.5068	7.7712	7.6542	7.3465	7.518	7.5166	7.5403	7.1349	7.1772	6.8378	7.2445
218555_PM_at	6.0946	6.0643	6.306	6.4163	6.4913	6.5931	6.6203	6.51	6.5884	6.5975	6.1118	6.3138
232524_PM_x_at	9.7767	9.896	8.7034	8.7695	9.0171	8.9172	9.3941	9.3224	9.7758	9.7122	9.7922	9.8364
226917_PM_s_at	10.1073	10.1853	9.1328	9.2935	9.5375	9.3018	9.8063	9.8376	10.0584	9.8935	10.1594	10.2002
208722_PM_s_at	9.7196	9.8156	9.3052	9.2919	9.4467	9.3881	9.6492	9.6342	9.7666	9.6316	9.9577	9.874
211036_PM_x_at	10.6378	10.4788	9.9897	9.9188	10.076	10.0403	10.2593	10.3268	10.3402	10.3007	10.6254	10.4362
208721_PM_s_at	2.9082	3.1032	3.2517	2.7507	3.0518	3.0239	3.1017	2.8894	2.9389	3.2814	3.0489	3.1527
239651_PM_at	3.5116	3.4601	3.4397	3.383	3.8957	3.104	3.7856	3.4815	3.1237	2.9377	2.9415	2.9041
200098_PM_s_at	11.0553	11.0303	10.4881	10.5747	10.6639	10.5379	10.7809	10.8045	10.8222	10.8786	11.0294	10.9845
225521_PM_at	5.2875	5.7361	5.1112	5.4362	5.7126	5.8014	5.7828	5.7968	5.3299	4.8563	4.4092	5.0955
225554_PM_s_at	10.3255	10.1556	9.5789	9.5639	10.2673	10.0869	10.2721	10.355	10.357	10.3225	10.4772	10.2866
205141_PM_at	5.1778	4.9873	3.8031	4.7599	4.0767	3.8518	3.824	3.801	4.1937	3.918	7.3604	7.4239
36865_PM_at	6.8519	6.6706	6.3277	6.3709	6.6448	6.8752	7.0769	7.2873	6.7392	6.7043	6.9245	6.883
213099_PM_at	7.0401	6.9409	6.2006	6.1311	7.0949	7.1556	7.3086	7.2434	6.8048	6.8895	7.3062	7.0354
244685_PM_at	2.9377	2.815	3.1849	3.0228	3.0298	3.3016	2.8828	3.1317	2.8132	2.8127	3.1601	3.4094
221826_PM_at	4.8079	4.3262	4.5556	4.6706	5.0302	4.5276	4.7754	4.6994	4.7221	5.117	5.1073	4.9406
221825_PM_at	9.2084	9.2843	8.9307	9.121	8.3616	8.2517	8.3401	8.3058	8.4834	8.638	8.3082	8.4987
217630_PM_at	5.6001	5.4066	6.3434	6.5612	6.3916	5.9435	6.5954	6.4724	6.9971	6.5489	6.3443	6.3299
205609_PM_at	3.067	2.6513	2.9733	2.7568	2.7977	2.7423	2.6334	2.9058	2.7247	2.9542	2.5797	2.7897
205608_PM_s_at	3.1045	3.1433	3.1171	3.0321	2.9861	3.0454	3.1737	3.2023	3.1526	3.1098	3.0426	2.9967
1552939_PM_at	2.3832	2.5105	2.2519	2.2981	2.4571	2.5241	2.4905	2.4359	2.3069	2.487	2.5667	2.4606
237261_PM_at	2.7937	2.9456	2.7795	2.705	2.9432	2.9606	2.9557	3.257	3.0179	2.7596	2.7052	3.0622
236034_PM_at	3.5978	3.7011	3.5159	3.2189	3.9261	3.5727	3.9604	3.7241	3.6059	3.4694	3.6327	3.6023
205572_PM_at	3.6207	3.6463	3.5439	3.6636	3.8847	3.4426	3.5749	3.7638	3.5881	4.019	3.563	3.46
211148_PM_s_at	4.813	4.8661	5.2291	4.9678	4.8913	4.9211	4.9885	4.9928	5.0685	4.9081	5.1127	5.0577
221134_PM_at	3.895	3.9801	4.0093	3.8157	3.9391	3.895	4.1288	3.957	3.8243	4.0808	4.274	4.2344
239183_PM_at	2.593	2.6938	2.9013	2.6767	2.454	2.7416	2.501	2.7181	2.6348	2.6215	2.7783	2.531
224339_PM_s_at	3.709	3.9975	3.9636	4.1405	4.0394	4.0207	3.9842	4.0586	4.3574	3.968	3.7386	3.9989
231773_PM_at	2.8897	2.6587	2.9038	2.5983	2.7323	2.6204	2.6264	2.6575	2.7177	2.7855	2.7255	2.7421
213001_PM_at	3.7223	3.9621	3.6145	4.1767	3.7786	3.9238	4.1067	3.9306	3.9353	3.4395	3.2834	3.651
219514_PM_at	3.6666	3.4006	3.2964	3.7843	3.7287	3.4725	3.7144	3.5687	3.6655	3.3449	3.5162	3.4564
213004_PM_at	3.8339	3.7139	4.2318	4.0263	3.5189	4.5051	3.9854	3.9736	3.9936	3.7484	4.1086	4.0497
243799_PM_x_at	3.2964	3.2991	3.6154	3.0864	3.5692	3.5021	3.4751	3.2466	3.2669	3.1863	3.3468	3.6045
231684_PM_at	2.4674	2.4751	2.552	2.393	2.5345	2.4185	2.3239	2.4381	2.4146	2.4904	2.4906	2.3805
219803_PM_at	3.1347	3.1736	3.2294	3.3087	3.2027	3.3818	3.1851	3.301	3.2153	3.1479	3.1728	3.0388
223333_PM_s_at	4.4804	4.4984	4.531	4.6086	4.7882	4.5812	4.5544	4.6506	4.5891	4.7324	5.4193	5.261
221009_PM_s_at	4.4406	4.2086	4.3141	4.2987	3.9178	4.2617	4.2427	4.3646	4.7017	4.3501	7.4823	7.2129
223967_PM_at	5.3209	5.441	6.1677	6.4161	6.7426	6.5754	6.3546	6.3351	5.6506	5.8319	6.6722	6.6156
206423_PM_at	3.7568	3.7688	3.8507	4.0409	4.0382	3.7059	3.8852	3.8699	4.1787	4.2581	3.8489	3.92
208353_PM_x_at	5.471	5.1065	4.5024	4.6238	4.3163	4.1452	4.5507	4.4666	4.8369	4.993	4.51	4.1642
208352_PM_x_at	3.9881	4.5627	3.6453	3.6718	3.8174	3.6307	3.5485	3.7169	3.9237	4.1389	3.5226	3.4732
205389_PM_s_at	6.8396	6.9297	6.1024	6.0445	5.7105	5.5195	6.3002	6.2606	6.7434	6.9521	6.3348	5.755
240363_PM_at	5.291	5.8075	5.0849	5.4567	4.9135	5.27	5.3564	5.2083	4.6939	5.4959	4.8281	4.4851
205390_PM_s_at	6.792	6.0721	6.1474	6.1876	5.0947	5.3024	5.3071	5.0397	5.1065	5.748	5.2494	5.2226
205391_PM_x_at	3.4709	3.5996	3.1854	3.1396	2.8924	2.9568	3.2271	3.2414	2.9382	3.1674	2.9265	2.6932
207087_PM_x_at	3.8498	4.3498	3.6644	3.6884	4.0406	3.7344	3.9816	4.164	3.7096	3.9388	3.9616	3.7701
232606_PM_at	2.5502	2.4637	2.6646	2.5481	2.4871	2.4118	2.4082	2.5719	2.5743	2.6291	2.7732	2.6388
202920_PM_at	2.6817	2.8062	2.6499	2.7934	2.579	2.7908	2.7333	2.8201	2.9453	2.7706	3.1477	3.0904
202921_PM_s_at	3.1262	3.15	2.9764	2.9547	3.1179	3.0131	3.2459	3.1248	3.1512	3.0702	3.2811	3.4758
216195_PM_at	2.8532	2.8569	3.1039	2.8499	2.9816	2.8773	2.9225	2.9027	3.0474	2.8778	2.9909	2.9473
209442_PM_x_at	6.7362	6.8069	6.9566	6.7027	6.1664	6.1608	5.5358	6.0072	6.4753	6.8756	5.8112	5.8082
207950_PM_s_at	4.8049	4.4032	4.7963	4.6841	4.3224	3.9395	4.5429	4.5217	4.3531	4.4655	3.9721	4.1888
206385_PM_s_at	7.6811	7.6578	7.746	7.5767	6.7956	6.2778	6.2566	5.9119	7.2574	7.2186	6.209	6.3226
1552438_PM_a_at	2.1522	2.3275	2.2398	2.2917	2.3529	2.2616	2.4499	2.3647	2.211	2.3806	2.2942	2.1461
1556653_PM_at	3.2157	3.1655	3.1785	3.2358	3.1826	3.0343	3.1091	3.1487	3.2728	3.3343	3.3198	3.0461
229497_PM_at	3.6991	3.761	3.713	3.8182	3.5641	3.2832	3.3597	3.5625	3.4746	3.6337	4.3482	4.3852
237316_PM_at	4.7916	4.9304	4.4288	4.7977	4.6154	4.4022	4.0643	4.2445	4.8427	4.8709	5.9126	6.2369
1553211_PM_at	3.692	3.4792	3.542	3.476	3.5502	3.543	3.5472	3.5824	3.5294	3.5692	3.4464	3.847
1559640_PM_at	2.5181	2.6611	2.4896	2.5788	2.6744	2.6469	2.6341	2.5289	2.9272	2.7163	2.7866	2.6259
224900_PM_at	9.6737	9.7218	8.6232	8.4643	9.0882	8.9491	9.2272	9.0479	8.6297	8.8709	8.3928	8.5667
239073_PM_at	4.4954	4.5015	4.3433	4.137	4.127	3.7768	4.3691	4.2995	4.4713	4.3266	4.0589	4.4557
1562495_PM_at	2.7612	3.149	3.1894	3.083	3.3994	3.3132	3.5356	3.257	3.2156	3.1116	2.9897	2.9312
219868_PM_s_at	4.0278	4.1743	3.6852	3.7917	3.9333	3.8391	4.2942	3.985	4.3501	4.073	3.7018	3.4184
1560369_PM_at	3.3291	3.1315	3.4277	3.2316	3.1819	3.526	3.306	3.0794	2.9393	3.0988	3.2978	3.3156
223092_PM_at	9.3336	9.3699	9.3907	9.3441	9.9445	10.1635	9.6438	9.5566	9.4303	9.4228	9.4044	9.6543
223093_PM_at	8.0511	7.8797	8.0318	8.0816	8.7338	8.7058	8.3306	8.2314	7.7448	7.5889	7.6743	7.7977
223094_PM_s_at	6.8055	6.9116	7.5082	7.1052	7.8065	7.8774	7.47	7.625	7.8793	7.7363	8.7713	8.7114
229176_PM_at	6.5973	6.6515	6.6388	6.5647	7.0736	6.8696	6.2125	6.4225	6.0855	5.842	5.9409	5.6825
1560370_PM_x_at	3.6175	3.4407	3.9326	3.6305	3.4523	4.0334	3.6762	3.3658	3.0814	3.2891	3.3822	3.478
220076_PM_at	6.4804	6.4095	5.9278	5.7212	5.8077	6.0321	5.7208	5.5301	4.9834	5.0065	4.6753	4.7645
219081_PM_at	8.5773	8.5549	10.1238	10.1661	10.2827	10.0369	9.5427	9.7241	9.6927	9.8894	9.2823	9.225
229457_PM_at	6.897	6.9995	6.9245	6.7789	6.9306	6.839	7.1259	7.1941	5.5955	5.7005	4.9736	4.8964
233292_PM_s_at	3.7971	3.8745	3.285	3.4921	3.4479	3.6189	3.778	4.0701	3.8084	3.7215	3.6654	3.8814
208773_PM_s_at	9.0358	9.0167	8.6008	8.4416	8.3812	8.3529	8.2213	8.1536	7.9949	8.0039	7.9885	8.1662
208772_PM_at	8.9619	9.1722	8.8409	8.9133	8.9926	8.7391	8.827	9.0735	8.463	8.3616	7.906	8.1558
214919_PM_s_at	8.8853	9.0325	8.3323	8.3815	8.6213	8.5638	8.7124	8.8379	8.957	8.8206	8.8372	8.7431
243181_PM_at	2.6061	2.5987	2.6011	2.7168	2.4192	2.5561	2.7569	2.8056	2.4865	2.4954	2.3566	2.57
224687_PM_at	4.9755	5.2628	4.6315	5.0168	4.9696	4.951	5.6319	5.1525	5.1138	5.1211	4.8097	4.9381
224682_PM_at	7.6253	7.5152	7.8268	7.7472	7.0992	7.1586	7.3829	7.3202	7.0812	7.176	7.3132	6.9942
1553138_PM_a_at	3.6799	3.2198	4.0605	3.4634	3.2392	4.2844	4.2648	4.5481	5.425	5.2695	6.5363	6.1719
213962_PM_s_at	5.217	5.2983	6.6919	6.8525	7.1762	7.2819	7.078	7.0717	6.0338	6.2817	6.0253	6.3738
212200_PM_at	7.677	7.3129	8.8944	8.7596	8.6565	8.8175	8.621	8.6216	8.5269	8.4762	8.3426	8.5127
212201_PM_at	6.4667	6.1774	7.2118	7.5013	7.7295	7.5255	7.8252	7.6986	7.5721	7.6319	7.6667	7.239
220280_PM_s_at	5.6074	4.9528	5.6282	5.5744	4.8897	4.7376	4.7083	4.2552	4.9971	4.9247	5.0195	4.7902
210486_PM_at	6.1181	6.0475	5.6557	5.7698	5.2779	5.5997	5.3581	5.3939	4.9009	5.509	4.8924	4.7672
1554610_PM_at	3.9765	4.4801	4.2235	4.4261	4.2371	4.5552	4.4083	4.4534	4.3656	4.2825	4.4373	4.3682
212798_PM_s_at	7.9729	8.161	6.9333	6.9501	6.3348	6.3317	6.4625	6.7023	6.8441	6.6955	7.1419	7.2574
218769_PM_s_at	4.9793	4.9733	4.6425	4.1446	3.4948	3.4362	3.366	3.1274	4.3365	3.9837	5.1421	5.0186
206029_PM_at	2.5852	2.5121	2.6274	2.3593	2.4913	2.4649	2.4397	2.552	2.3779	2.4739	2.4183	2.2936
226663_PM_at	6.3179	6.4625	6.3213	6.9504	6.5205	6.4814	6.506	6.8309	5.7718	5.8852	4.8633	5.6331
223251_PM_s_at	10.1714	10.1205	10.2092	10.3606	10.2744	10.2846	9.7093	9.7325	9.4989	9.4278	9.8302	9.7844
218093_PM_s_at	5.7367	5.8211	5.3906	5.0007	4.974	5.0098	4.7775	4.5727	4.8639	5.1867	4.5587	4.9072
241414_PM_at	2.8002	3.0325	2.8181	2.7113	2.8451	2.5891	2.7086	2.8908	2.8383	2.6321	2.745	2.8017
239116_PM_at	2.3098	2.3204	2.3256	2.417	2.4235	2.2721	2.4329	2.4757	2.5127	2.6017	2.4587	2.4034
227260_PM_at	4.4772	4.6374	5.076	4.9315	4.9331	5.0118	4.6192	4.8528	4.662	4.4944	4.445	4.9163
227661_PM_at	3.509	3.4171	3.5749	3.722	3.8206	3.8505	3.7271	3.5839	3.5297	3.8004	4.1381	3.6064
228356_PM_at	6.8986	6.6873	7.3845	7.1237	8.5173	8.4465	8.0553	8.2457	7.242	7.2744	7.5679	7.2858
234701_PM_at	5.7239	5.8084	5.9543	5.5621	6.5641	6.1765	5.8912	6.2796	5.966	6.1733	5.7056	5.3478
231999_PM_at	8.0252	8.074	7.7346	7.8322	8.1157	8.0965	7.8154	7.8994	7.5945	7.7057	7.4691	7.0679
219437_PM_s_at	5.6186	5.6741	5.858	5.441	6.4981	6.5534	6.0432	6.2078	6.0427	6.204	5.5838	5.7536
226012_PM_at	7.8936	8.053	7.8812	7.9037	8.9564	8.827	8.3413	8.6452	8.42	8.4714	8.3936	8.1371
238538_PM_at	8.1036	8.0051	7.8357	7.6466	8.3287	8.3867	7.8871	8.0835	7.9503	8.092	8.0335	7.898
212289_PM_at	8.1321	7.9675	7.6885	7.8726	8.2477	8.529	8.1723	8.1665	7.0989	7.1586	6.9204	7.031
216563_PM_at	10.4219	10.5181	10.3131	10.101	10.5399	10.3612	10.2822	10.3375	9.4807	9.3383	9.159	9.3524
216550_PM_x_at	10.1299	10.3578	10.1426	10.1488	10.357	10.1873	10.2129	10.3687	9.362	9.4534	9.2922	9.3707
212286_PM_at	8.2	7.9246	8.463	8.5257	9.096	9.2087	8.8738	9.1143	7.6195	7.7904	7.4875	7.4493
224810_PM_s_at	11.6704	11.5702	11.1316	11.203	10.7383	10.6386	10.4696	10.4081	10.3535	10.3344	10.3714	10.1293
238851_PM_at	3.3632	3.4568	3.8378	3.6597	3.5914	3.8832	3.4858	3.2316	3.5746	3.4861	3.3794	3.5775
227720_PM_at	6.4627	6.8968	6.6886	6.6257	8.7019	8.4521	8.8413	9.013	8.737	8.674	9.0267	8.922
1554471_PM_a_at	5.5121	5.5311	5.8839	6.0143	6.2003	6.2913	6.0853	6.168	6.2176	6.374	5.7702	5.8979
227375_PM_at	5.3577	5.6356	5.9561	5.3842	5.3045	5.2801	5.3792	5.4223	5.8018	5.9617	4.854	5.2106
223418_PM_x_at	7.1996	6.7997	7.3951	7.1586	6.937	7.1541	7.0101	6.8868	7.069	7.0967	6.4282	6.5
1556361_PM_s_at	4.7359	3.8609	6.5296	6.9991	7.2817	7.5358	7.675	6.8717	5.4292	5.7714	4.6993	4.4484
238597_PM_at	5.1147	4.9862	4.3422	4.449	4.4245	4.2758	4.0217	4.0825	4.5672	4.5761	4.1943	4.3302
244756_PM_at	5.2178	5.6419	5.012	5.1358	5.092	5.031	5.0532	4.7724	5.0397	5.3592	4.7423	5.0024
226205_PM_at	5.8182	5.9024	5.8386	5.2901	5.6345	5.2249	5.025	5.4262	5.6329	5.8602	5.9011	5.8257
238642_PM_at	3.2402	3.3498	3.2794	3.046	3.454	3.3183	3.247	3.3265	3.5347	3.372	3.3608	3.4124
229058_PM_at	4.6009	4.423	4.3751	3.9333	4.915	4.7844	4.7342	5.2035	5.761	5.3797	5.0837	5.1802
231423_PM_s_at	4.7362	4.6708	4.0048	3.8554	4.6512	5.0704	5.2525	5.4173	5.128	5.2428	5.3853	5.2122
212211_PM_at	6.561	6.5237	6.1634	6.3393	6.4185	6.4147	6.8749	6.7731	6.2599	6.3104	6.7922	6.464
225852_PM_at	7.9415	8.0562	8.292	7.8924	8.5963	8.5595	8.5555	8.7435	8.212	8.2142	8.2794	8.1997
1559406_PM_at	2.6369	2.4606	2.5537	2.7858	2.4655	2.8044	2.6084	2.5598	2.688	2.5864	2.6346	2.6144
242045_PM_at	3.8859	3.6375	3.6857	3.4661	3.7561	3.8877	3.9749	3.673	3.5729	3.7078	3.9373	3.9499
233592_PM_at	3.2116	3.2788	3.1624	3.0128	3.0262	3.4719	3.1385	3.2488	3.2092	3.0577	3.0455	3.0551
244297_PM_at	4.6082	4.2045	5.0366	4.4541	4.5828	3.9717	3.8566	3.6004	4.0388	3.9272	4.0991	3.6809
232926_PM_x_at	9.3224	9.3539	9.3339	9.2616	9.0495	9.1704	9.0382	9.1375	9.1016	8.9729	8.9751	8.9921
221232_PM_s_at	4.6502	4.5194	4.746	4.6708	4.9894	4.5722	4.662	4.6864	4.8599	4.7716	5.0749	4.9367
224012_PM_at	2.3179	2.3382	2.54	2.2501	2.2268	2.4519	2.3124	2.2134	2.2346	2.228	2.4315	2.4157
1569607_PM_s_at	6.0429	5.6755	3.9679	4.0415	3.7825	3.3963	2.7291	3.0876	4.4124	4.0525	4.7249	5.8457
1570255_PM_s_at	2.5567	2.3703	2.5997	2.544	2.4656	2.2802	2.4524	2.4651	2.3222	2.4468	2.7883	3.2178
238439_PM_at	3.7364	3.5633	3.5609	3.4797	3.7324	3.5264	3.6517	3.7917	4.9871	4.8562	7.6419	8.2417
239196_PM_at	3.3938	4.1536	3.1346	3.2412	3.2522	3.109	3.6361	3.5794	4.6066	3.8544	7.8299	7.4138
229052_PM_at	5.3186	5.3806	4.4803	4.1508	4.7812	4.388	4.9048	4.8234	5.1612	5.1639	6.0194	5.4432
1553366_PM_s_at	3.7762	3.9682	4.0737	4.4099	3.721	4.0538	4.0433	3.6993	4.0663	3.9544	4.0394	4.2614
233895_PM_at	4.8309	4.2118	4.7704	4.5456	5.04	4.8202	4.645	4.6152	4.6193	4.3834	4.6745	4.5416
1558400_PM_x_at	4.6546	4.7548	4.4788	4.6893	4.6213	5.0137	4.7639	4.5929	4.6589	4.8873	4.8129	4.4588
1558398_PM_at	4.8231	4.8264	4.8359	4.997	4.5258	4.8843	4.6238	4.8679	4.7107	4.9361	5.1181	4.9662
205706_PM_s_at	4.4411	4.639	4.087	4.0901	4.4931	4.1423	4.0181	4.2309	4.7779	4.5262	5.2561	5.2142
205705_PM_at	3.4338	3.143	2.8804	2.8993	2.9576	2.3697	2.695	2.3705	3.424	3.192	3.7616	3.4713
221522_PM_at	8.2332	8.3552	7.8397	7.7369	7.6085	7.6276	8.1917	8.1285	7.8958	7.837	7.8834	7.828
226025_PM_at	8.485	8.2895	8.0747	8.0268	8.5388	8.1101	8.6213	8.5986	7.9409	7.9655	8.177	8.2634
213035_PM_at	8.1182	8.0431	7.0193	7.0254	7.1283	7.1681	7.1962	7.3445	6.9785	6.9467	7.5676	7.2109
1561079_PM_at	6.5189	6.9736	6.6468	7.2408	7.7363	6.9869	7.2868	7.677	5.9458	6.4717	5.1827	5.4175
238332_PM_at	2.6111	2.5183	2.6128	2.6218	2.5984	2.9556	3.0045	2.5805	2.6566	2.6246	2.8033	2.8998
229308_PM_at	2.3434	2.4075	2.4654	2.4205	2.4176	2.4622	2.44	2.3396	2.3385	2.7009	2.4498	2.6544
223864_PM_at	2.5065	2.4987	2.7445	2.4517	2.4301	2.3248	2.3229	2.3438	2.5698	2.4031	2.4589	2.4607
1562292_PM_at	3.3241	3.5941	3.1139	3.3088	3.0569	3.2498	3.0246	3.3879	3.1827	3.3719	3.2728	2.9868
1562294_PM_x_at	2.4671	2.7766	2.5674	2.6129	2.9103	2.5654	2.4877	2.7559	2.483	2.5258	2.6878	2.5869
1564000_PM_at	2.3798	2.4133	2.2645	2.6763	2.4478	2.5333	2.5045	2.326	2.3	2.4651	2.3297	2.3339
223542_PM_at	4.7792	4.8708	4.8277	5.0645	5.2127	4.9197	4.8604	4.5865	5.5224	5.7174	5.417	5.47
1558076_PM_at	3.3096	3.5712	3.1823	3.3349	3.4339	2.9172	3.0296	2.993	2.918	2.6857	2.5798	3.1388
242209_PM_at	2.6016	2.7015	2.8513	2.8422	2.7324	2.6653	2.7844	2.7598	2.8023	2.7695	2.6483	2.7707
231963_PM_at	4.7493	4.8576	5.1105	5.3711	4.7955	5.1563	5.9829	5.5397	5.4469	5.1513	4.8898	4.6626
232735_PM_at	4.7438	5.0179	5.5059	5.2213	5.3537	5.3004	5.5418	5.4265	5.8343	5.8426	6.1696	6.1535
216073_PM_at	2.7809	2.5359	2.7508	2.6581	2.6202	2.7477	2.4074	2.7385	2.6817	2.7325	2.8256	2.9285
231118_PM_at	3.7458	3.7091	3.6867	3.3441	3.5011	3.4964	3.4223	3.4651	4.2429	3.8386	4.587	4.6321
214723_PM_x_at	8.842	8.774	8.3837	8.6582	7.9584	7.8047	7.45	7.5371	7.1869	7.2858	7.0334	6.9438
220940_PM_at	9.2854	9.5437	9.1115	9.2619	8.0539	7.647	7.2348	7.7379	7.1592	7.6011	7.4186	7.7429
227337_PM_at	7.7119	7.6611	8.5257	8.5036	8.8979	9.1638	9.1328	9.0196	8.292	8.3611	11.0821	11.4021
242548_PM_x_at	3.5123	3.2466	3.5887	3.6287	3.4844	3.8419	3.5602	3.6935	3.7643	3.8812	3.9649	3.9964
223532_PM_at	6.0519	6.2446	5.6237	5.7581	5.6497	5.8144	6.2691	5.9532	7.4274	7.4709	7.1925	7.4122
241032_PM_at	2.4679	2.558	2.6845	2.807	2.7393	2.7343	2.5514	2.7485	2.7359	2.6521	2.8387	2.6972
227064_PM_at	9.615	9.3707	9.8326	9.881	9.7628	10.0625	9.9225	9.8572	9.3579	9.497	9.1528	9.26
211717_PM_at	5.6102	5.6573	6.3729	6.3308	7.33	7.422	7.5422	7.4372	6.9001	6.7397	6.4929	6.5851
243151_PM_at	2.7626	2.653	2.5781	2.7489	2.5435	2.7163	2.7661	2.7189	2.7951	2.6851	2.7375	2.6319
230238_PM_at	2.4954	2.4782	2.3956	2.5797	2.4297	2.3557	2.3824	2.4578	2.4046	2.3044	2.2694	2.4702
235778_PM_s_at	5.8354	5.4399	6.1631	5.9088	6.5737	6.3675	6.0558	5.8433	5.2758	5.3327	5.879	6.0944
228471_PM_at	6.7827	6.7581	6.93	6.7119	7.4452	7.2828	7.229	7.4419	6.4984	6.423	6.0584	6.1287
235777_PM_at	3.8543	3.4938	3.8502	3.9254	6.0714	5.9203	5.6443	5.5714	4.204	4.7622	6.3878	6.3541
233361_PM_at	3.4124	3.4113	3.7386	3.4186	3.6745	3.4388	3.9617	3.6477	4.428	3.7897	3.8684	3.9579
236421_PM_at	2.6117	2.6924	3.1349	2.6707	2.7592	2.7942	2.755	2.6967	2.7647	3.063	3.2222	2.6134
212731_PM_at	8.6884	8.7894	7.959	7.8359	7.7704	7.828	8.3076	7.8932	8.1806	7.8013	7.2554	7.2443
219069_PM_at	9.2389	9.2743	8.8299	8.9376	8.7268	8.6753	8.6828	8.548	8.5263	8.5311	8.0951	8.0067
220144_PM_s_at	5.9804	6.1451	5.6047	5.5275	4.332	4.3482	3.8563	4.0225	4.4121	4.2084	4.6354	4.5152
222951_PM_s_at	3.8521	3.9751	3.6836	3.5009	3.4942	3.9936	3.638	3.5335	3.5942	3.5926	3.7129	3.6393
225731_PM_at	3.5425	3.2067	2.9151	3.5921	3.0057	3.0663	2.6457	2.697	2.691	2.7418	2.8984	2.886
225735_PM_at	3.1733	3.1405	3.1535	3.737	3.3056	2.9102	3.0213	2.9419	2.89	2.9229	3.2491	3.1667
236189_PM_at	4.2946	4.2515	4.4232	3.9342	4.2026	3.9802	4.4054	4.1676	3.9983	3.8976	3.8548	3.6448
228257_PM_at	6.4615	6.5744	6.1289	6.2016	6.5817	6.5186	6.6653	6.8345	7.3367	7.2003	6.7198	6.7451
215759_PM_at	4.0493	4.1025	3.9366	4.1415	3.8518	3.9162	4.3664	4.1184	4.364	2.9035	3.5227	3.6766
244453_PM_at	3.2762	3.152	3.0327	3.4561	3.1916	3.3409	3.325	3.2469	3.3016	3.2402	3.1425	3.0059
231847_PM_at	7.1647	6.898	6.679	6.9831	6.8546	6.8639	7.2662	7.2946	7.9739	7.7328	7.7423	7.7838
220112_PM_at	5.1359	4.905	3.3058	3.3957	3.5304	3.1657	2.5229	2.9434	2.8257	2.5507	3.0338	2.7897
240456_PM_at	2.4645	2.5159	2.8575	2.63	2.6878	2.5774	2.5322	2.3705	2.5422	3.0443	2.5072	2.7358
227034_PM_at	5.7055	5.4998	5.479	5.6044	5.4074	5.5125	4.9796	5.2017	5.1881	5.1041	5.526	5.2572
219496_PM_at	3.1617	3.2874	3.4477	3.3406	3.0102	3.2973	3.3038	3.3667	3.2168	3.3525	3.123	3.2813
204672_PM_s_at	5.1612	5.7105	5.3488	5.1252	5.4501	5.1872	5.285	5.4001	5.3173	5.3175	4.7907	4.8352
204671_PM_s_at	5.6898	6.0479	5.8462	6.2465	5.7629	5.5285	6.1442	6.4185	5.9523	6.1689	5.909	5.6955
234511_PM_at	2.953	3.1021	2.9113	3.0593	3.0443	3.2562	3.123	3.043	3.1437	2.9035	3.0892	2.9151
206112_PM_at	2.4974	2.5395	2.3551	2.3377	2.444	2.46	2.4954	2.5155	2.7393	2.6459	2.9665	2.7047
244245_PM_at	4.0553	3.6894	4.0457	4.145	3.9613	4.0762	3.9784	4.0755	4.285	4.0287	4.1754	4.1004
230972_PM_at	5.2461	5.2406	6.5641	6.5229	5.4163	5.7413	6.7498	6.6553	8.1505	8.0187	8.156	8.1496
212747_PM_at	6.7619	7.0659	5.9765	6.0613	6.1222	5.8442	6.6242	6.6644	6.6149	6.6529	6.6457	6.6556
227440_PM_at	5.4353	5.5397	4.7138	5.106	4.6446	4.7449	4.9638	4.9236	4.2842	4.6908	4.935	5.1192
227439_PM_at	4.8401	4.5748	4.6542	4.6746	4.526	4.6234	4.7216	4.729	4.6443	4.5483	4.7145	4.6384
219989_PM_s_at	4.5243	4.3047	4.5992	4.3239	4.4989	4.5479	4.3454	4.4086	4.3816	4.5172	4.453	4.4724
227441_PM_s_at	2.7385	2.4909	2.6375	2.7186	2.627	2.8451	2.6283	2.5135	2.6708	2.7369	2.6438	2.6285
240292_PM_x_at	2.6777	2.4405	2.5941	2.6704	2.1613	2.5449	2.3835	2.5098	2.3153	2.3828	2.3698	2.6683
227303_PM_at	4.7327	5.572	5.0535	5.116	5.3395	5.2641	5.5857	5.5479	5.4753	5.3771	5.6753	5.5533
239087_PM_at	3.1946	3.2865	3.5959	3.5184	3.3417	3.7255	3.4605	3.3698	3.4385	3.5289	3.3233	3.4229
1554923_PM_at	2.3923	3.8439	3.5012	3.606	3.0234	4.411	4.7336	4.923	4.092	3.9492	2.5244	2.9087
235903_PM_at	5.1134	4.8243	4.9699	5.004	5.7231	5.5289	6.1394	5.8508	6.1915	6.1348	6.8058	6.2833
238626_PM_at	2.583	2.6299	2.6965	2.5386	2.6967	2.8612	2.6265	3.3178	2.6752	2.8216	2.5356	2.6918
226586_PM_at	8.4235	8.1665	7.5433	7.5634	7.7556	7.4691	7.963	7.9908	8.2252	8.1427	8.0934	8.0491
218274_PM_s_at	7.8914	8.3245	6.9438	6.9229	6.4002	6.5478	6.9834	6.7534	7.9599	7.8343	8.7405	8.6341
1552619_PM_a_at	3.1116	3.1914	3.0426	2.5668	2.8759	2.9404	3.1429	3.1253	3.1522	3.1947	4.022	4.8064
222608_PM_s_at	2.7005	2.7147	2.4007	2.7654	2.9401	2.6945	2.9135	2.7376	3.4318	3.3842	6.6135	6.7918
1555269_PM_a_at	5.1971	5.0485	5.2938	5.198	5.2211	5.2412	5.2618	5.3134	5.2278	5.1315	5.43	5.2355
218804_PM_at	2.6114	2.4889	2.6521	2.6519	2.7373	2.5361	2.5298	2.6564	2.5893	2.5931	2.6085	2.6381
218910_PM_at	6.8508	6.3561	6.6873	6.6779	4.5347	5.9232	5.5419	5.5025	7.1139	6.8069	6.7928	6.9636
220111_PM_s_at	2.364	2.4742	2.3258	2.3302	2.484	2.2966	2.4099	2.5077	2.4284	2.2603	2.256	2.3333
234718_PM_at	4.0129	4.0582	3.739	3.7146	3.9877	3.5185	4.058	3.7686	4.0599	3.9064	4.0839	3.5964
215241_PM_at	2.3323	2.3022	2.4729	2.3431	2.3144	2.4638	2.4585	2.32	2.3856	2.2383	2.3912	2.4076
236420_PM_s_at	2.4433	2.5773	2.45	2.2863	2.6081	2.5891	2.5253	2.4544	2.5875	2.6082	2.7896	2.3678
239883_PM_s_at	3.0333	2.9108	2.9055	2.6908	2.8619	2.9522	3.1567	2.9899	2.7533	3.0431	3.0026	2.8913
229749_PM_at	3.1682	3.0185	3.3823	2.7975	3.439	3.3068	3.037	3.1048	3.0169	3.6004	2.9745	3.4572
229313_PM_at	2.7333	2.485	2.5277	2.582	2.5	2.4988	2.5322	2.4872	2.4909	2.6006	2.4968	2.6497
240947_PM_at	2.5546	2.6265	2.8675	2.7379	2.8843	2.406	2.5583	2.5099	2.6263	2.7733	2.5403	2.994
224906_PM_at	6.4702	6.6725	5.8519	5.9283	5.328	5.339	5.4127	5.3431	6.5962	6.6457	7.069	6.9599
241918_PM_at	3.8663	3.8843	3.6705	3.7691	3.9135	3.8464	4.2723	4.1513	4.1031	4.2924	3.7802	4.1199
1563549_PM_a_at	6.3806	6.8148	6.4891	6.2976	6.0061	6.0185	5.9594	5.5946	6.1188	6.0689	6.1903	6.1654
227393_PM_at	6.6214	6.5522	6.0425	6.2672	5.7506	6.1369	5.3914	5.6615	5.7904	5.8271	5.7575	5.9871
201043_PM_s_at	6.9308	7.0164	7.1578	6.5822	7.272	7.8395	8.0443	8.0173	8.9388	8.8706	8.5712	8.7522
201051_PM_at	10.3721	10.474	9.6204	9.7806	9.6171	9.7392	10.1259	9.9396	10.3881	10.3687	10.0277	10.0019
201038_PM_s_at	9.9589	10.2077	9.7161	9.7902	9.6207	9.5712	10.0346	9.8205	9.923	10.0139	9.4065	9.6265
208571_PM_at	2.5156	2.6121	2.8121	2.5103	2.602	2.5311	2.665	2.5628	2.5284	2.5907	2.5834	2.8032
201306_PM_s_at	11.9226	11.9406	11.5893	11.5165	11.6939	11.8747	11.8928	11.9589	12.0308	12.013	11.8676	12.0607
201305_PM_x_at	11.8169	11.8928	11.528	11.4763	11.5462	11.6203	11.8169	11.8196	11.8958	11.8676	7.6544	11.726
208538_PM_at	2.4626	2.4399	2.5419	2.5476	2.5071	2.5203	2.5094	2.6039	2.512	2.6698	2.5611	2.5103
208103_PM_s_at	4.37	4.3711	5.8041	5.6481	6.2147	6.1769	6.1298	6.0483	6.6037	6.7083	7.4315	7.724
221505_PM_at	9.6004	9.643	9.808	9.6974	9.4261	9.4261	9.2854	9.3037	9.6507	9.7268	10.0329	10.0853
234576_PM_at	3.0998	3.2885	3.3785	3.2037	3.2554	3.4063	3.2785	3.0913	3.3049	3.3307	3.4297	3.2837
234458_PM_at	4.5915	4.4401	4.2961	4.8159	4.3029	4.5574	4.8921	4.9841	4.7877	4.5899	4.2993	4.5654
202888_PM_s_at	5.5172	5.9193	5.0139	5.4156	4.9356	5.3924	5.2867	4.7745	5.183	4.498	4.8044	4.1701
227660_PM_at	3.2594	3.3796	3.4289	2.963	3.4265	3.5605	3.249	3.3465	3.3021	3.3151	3.462	3.7281
234430_PM_at	2.631	2.4809	2.5512	2.735	2.6094	2.8278	2.6129	2.9355	2.8861	2.6831	2.7415	2.6386
224694_PM_at	2.7637	2.8482	2.6135	2.7771	2.5868	2.5572	2.7335	2.6834	2.7215	2.6474	2.5153	2.5477
220092_PM_s_at	2.666	2.7582	2.6921	2.9037	2.5981	2.4057	2.7395	2.6099	2.5605	2.6264	2.6483	2.5142
220093_PM_at	3.6215	3.5165	3.6677	3.6993	3.3835	3.7915	3.8358	3.6817	3.5983	3.9536	3.374	3.5215
234832_PM_at	2.8387	2.8025	2.9031	2.972	3.0721	3.3177	2.8417	2.9228	3.0019	2.8737	3.1861	2.9331
228573_PM_at	9.1019	9.1897	8.3625	8.2653	8.601	8.4229	8.0706	8.101	6.1894	5.9683	5.7259	5.3755
238050_PM_at	5.3331	5.3296	4.2109	3.7845	4.0404	3.5329	3.7247	3.8686	2.3734	3.3403	2.9362	2.9259
225524_PM_at	10.9065	10.8611	9.8965	9.7541	10.3662	10.2416	9.9601	10.0876	8.0431	8.2086	8.131	8.0508
1555536_PM_at	4.831	4.7912	4.2689	4.3669	4.995	5.0557	4.4797	4.642	4.2126	4.1425	3.8857	4.1445
244206_PM_at	4.6716	3.969	4.9728	4.7441	4.8804	4.8634	4.909	5.0469	4.8121	4.8447	4.9207	4.8888
223624_PM_at	4.8705	5.0003	3.6306	3.5369	3.6948	3.6517	3.6997	3.7	3.3847	3.1605	3.1471	3.0396
201012_PM_at	11.0926	11.1121	10.7437	10.7727	9.7076	9.7671	9.61	9.5904	5.9869	6.3215	6.4717	6.5669
233011_PM_at	2.5923	2.4709	2.5035	2.4597	2.4968	2.7422	2.7045	2.5589	2.5606	2.4667	2.5979	2.4448
210143_PM_at	2.783	2.688	2.8059	2.6355	2.7504	2.8408	2.7524	2.8265	2.7151	2.7297	2.8199	2.8575
206200_PM_s_at	11.1372	11.0312	10.5727	10.6766	10.1339	10.0223	9.9595	9.9601	10.6928	10.7101	10.8868	10.6601
228727_PM_at	6.8311	6.8632	6.2385	5.706	5.2933	4.5944	4.9314	5.0595	5.3357	4.8697	4.4671	4.4844
214783_PM_s_at	8.9291	8.8203	8.6242	8.9357	8.428	8.1681	8.5709	8.5155	8.9988	8.7955	8.1484	7.9604
208323_PM_s_at	3.1017	2.9783	3.2416	3.0822	3.1558	3.0669	2.9932	3.011	3.1675	3.0842	3.3069	3.4732
210427_PM_x_at	12.0058	12.0607	11.8747	11.8958	11.6857	11.7618	11.8362	11.9195	11.5518	11.54	12.0394	11.9638
213503_PM_x_at	11.88	11.7474	11.6501	11.7214	11.4667	11.5382	11.616	11.6425	11.3155	11.2709	11.825	11.6994
1568126_PM_at	5.2581	5.277	7.7907	7.7226	8.6514	8.8345	8.3861	8.4516	6.9313	6.9888	6.6715	6.9826
201590_PM_x_at	12.0156	12.013	11.8341	11.8905	11.697	11.7341	11.8341	11.825	11.5382	11.5362	12.0748	11.9273
210876_PM_at	5.3332	5.0415	5.0292	5.2056	5.4125	5.3123	5.1895	5.4744	5.3302	5.4609	5.5147	5.3071
208816_PM_x_at	8.1026	8.0686	8.0697	8.1928	7.9409	7.9991	8.1616	8.1407	7.6629	7.7172	8.0959	8.0951
211241_PM_at	4.1515	4.4325	4.5435	4.3995	4.6462	4.7193	4.4344	4.849	4.3644	4.3395	4.7917	4.8149
209369_PM_at	2.5966	2.5594	2.6912	2.5824	2.4727	2.5764	2.7341	2.5986	2.6844	3.0081	2.9511	3.147
201301_PM_s_at	7.1562	7.2089	6.6234	6.6254	5.5573	5.5108	5.7712	5.9228	7.5529	7.7719	8.1703	8.2648
201302_PM_at	6.7415	6.6231	6.199	6.7296	4.9604	4.4736	4.2632	4.4694	6.2687	6.3998	6.6884	6.5761
200782_PM_at	8.654	8.5567	8.7052	8.6068	8.5847	8.671	8.0846	8.1481	9.0206	8.8292	9.1192	9.2956
244250_PM_at	3.8944	3.8458	3.9607	4.0471	4.1175	4.2558	4.0525	4.066	4.1947	4.0312	5.3126	4.988
200982_PM_s_at	10.9593	11.0498	10.4518	10.4985	9.5468	9.6684	9.2298	9.0435	10.4704	10.2642	10.8432	11.0294
201366_PM_at	9.0364	9.2956	9.3868	9.2334	9.011	9.1791	9.1648	9.0993	9.1648	8.889	8.5303	8.6681
209860_PM_s_at	8.7529	8.5859	8.6838	8.884	8.6605	8.8503	8.8726	8.7881	8.9527	8.9774	8.4692	8.5863
203074_PM_at	4.9604	4.7432	5.0481	4.5386	5.0189	4.6981	4.9031	4.5835	5.5033	5.5411	5.1657	5.0505
1557094_PM_at	4.0619	4.107	4.034	4.1748	4.0769	4.051	4.0386	4.0933	4.0248	3.9875	3.8726	3.9365
210085_PM_s_at	3.6889	3.5631	3.5301	3.4564	3.3253	3.4868	3.4654	3.5158	3.5547	3.5033	3.6161	3.5919
211712_PM_s_at	3.1277	2.8568	2.9096	2.9443	2.9922	3.271	2.9431	2.9079	3.0658	2.9426	2.8793	3.0189
205639_PM_at	7.7393	8.1468	7.6078	7.4319	6.9721	6.6919	5.4698	5.5552	6.4939	6.1155	5.5093	5.7329
207064_PM_s_at	3.8362	3.7326	3.6274	3.627	3.6764	4.0657	3.5885	3.4971	3.7541	3.5518	3.7776	3.7535
204894_PM_s_at	3.0858	3.0887	3.2103	3.0784	3.036	3.2366	3.2148	2.9676	3.0249	3.0925	3.3834	3.1551
205082_PM_s_at	2.7841	2.9349	2.9461	2.8776	2.8763	2.8879	2.9117	3.0645	3.0104	2.8368	3.1439	3.0132
205083_PM_at	3.4715	3.6085	3.6616	3.8186	3.4623	3.4979	3.591	3.413	4.0081	3.7987	3.8075	3.8339
242753_PM_x_at	2.15	2.5566	2.5134	2.4642	2.5716	2.4877	2.3681	2.4508	2.8554	2.627	2.6083	2.6086
219023_PM_at	3.8629	3.5576	3.4715	3.3816	2.8269	2.9996	4.0608	3.7448	3.6763	4.2899	3.0375	3.1653
231010_PM_at	2.3624	2.5016	2.314	2.3863	2.3309	2.3843	2.1367	2.2402	2.4552	2.3152	2.1486	2.2673
205423_PM_at	7.8588	7.7617	7.6572	7.7352	8.1749	8.0232	8.1651	8.2699	8.6307	8.61	8.6955	8.5363
225754_PM_at	7.0868	6.948	8.0582	8.0962	8.1007	8.254	8.0371	8.041	7.998	8.0649	7.8028	7.5973
203350_PM_at	8.479	8.2604	8.6707	8.651	9.0038	8.7687	8.6393	8.7394	9.1572	8.931	9.0465	9.1013
225771_PM_at	9.5054	9.4939	9.6419	9.4583	9.0632	9.204	8.8427	8.833	9.0067	8.9198	8.7141	8.9938
201613_PM_s_at	10.4864	10.434	9.8458	9.8565	9.2195	8.9638	8.8897	9.0418	9.5019	9.6106	10.1709	10.2166
223024_PM_at	9.8755	10.0534	9.0581	9.1595	9.2207	9.2896	9.5759	9.4897	9.7599	9.7523	9.6649	9.5473
223025_PM_s_at	5.5848	5.6787	5.4474	4.9988	5.5548	5.4142	5.4998	5.6146	5.3777	5.8493	5.773	5.5812
218261_PM_at	3.3107	3.2412	3.3214	3.235	3.089	3.1503	2.9488	2.9677	3.082	3.2308	3.2288	3.4878
65517_PM_at	3.6839	3.9836	3.7663	3.7241	3.8874	3.78	3.7185	3.7481	3.6966	3.791	3.5881	3.7862
209635_PM_at	6.1595	6.4977	5.5219	5.3896	5.4868	4.8302	5.7419	5.66	7.075	6.954	7.4317	8.0482
205195_PM_at	4.9651	4.9826	4.643	4.3705	4.6255	4.657	4.824	4.4585	5.9494	6.1356	6.3384	6.891
205196_PM_s_at	4.9489	5.2669	4.4098	4.5008	4.649	4.668	4.8418	4.468	5.2102	5.3239	6.0134	6.6019
230413_PM_s_at	9.0529	9.007	8.4356	8.3853	8.0694	8.1723	8.1869	8.2159	8.3581	8.1774	7.875	8.0982
203300_PM_x_at	5.2334	4.8228	4.7312	4.2664	4.3267	4.3855	4.5856	3.8132	4.3028	4.563	3.8956	4.1145
230264_PM_s_at	9.4203	9.627	8.9556	8.8556	8.6043	8.6969	8.5743	8.5353	8.7622	8.6976	8.4541	8.5569
203299_PM_s_at	7.3043	7.4153	7.0316	6.7915	6.7269	6.3822	6.5457	6.6231	6.5179	6.6619	6.4635	6.3724
228415_PM_at	6.8297	6.9011	7.5945	7.6459	7.6594	7.8245	7.765	7.8357	7.8837	7.5828	7.0442	7.3774
1555734_PM_x_at	3.0022	3.1641	3.0047	2.8629	3.0589	3.0667	3.0971	3.1092	3.345	2.9787	2.9858	3.0806
1555731_PM_a_at	3.24	2.7171	3.1472	2.9168	3.0642	3.1438	2.921	3.2297	3.1031	3.2207	3.0992	3.0983
1555421_PM_at	2.8859	2.8306	3.0999	2.9291	2.8795	3.2135	2.8521	2.8822	3.1059	2.8695	2.8949	2.8874
1555733_PM_s_at	2.3339	2.3813	2.3422	2.4584	2.5678	2.4067	2.3648	2.4019	2.3432	2.4324	2.3291	2.5159
237159_PM_x_at	3.3536	3.8543	4.3262	4.5989	4.9589	4.6152	5.5363	4.5229	4.9608	4.6744	4.3508	4.5487
223237_PM_x_at	5.9679	5.7423	5.476	5.4494	5.4474	5.5585	5.6879	5.9617	6.6879	6.6785	6.7787	6.5474
1558792_PM_x_at	5.826	5.9125	5.7902	6.0714	5.7801	5.9978	6.0072	5.6698	5.5637	6.0319	5.6543	5.7656
234068_PM_s_at	3.8481	3.554	3.2552	3.5499	3.5816	3.6821	3.6256	3.7862	4.0144	4.1751	3.7442	4.1323
229617_PM_x_at	5.7151	5.756	5.3872	5.4589	5.5678	5.2336	5.4338	5.8206	6.1268	6.3608	6.5947	6.2895
212161_PM_at	5.3694	5.4852	5.0907	5.49	5.1481	5.5845	5.1427	5.3737	5.4712	5.0311	4.774	4.9426
212159_PM_x_at	8.014	7.9334	7.6122	7.5192	8.118	8.0235	8.1684	8.0853	8.578	8.6653	8.9352	8.61
215764_PM_x_at	8.1064	8.0258	7.5299	7.5258	8.0536	7.9763	7.8145	7.9581	8.3272	8.1821	8.5506	8.1002
211779_PM_x_at	8.0428	8.1809	7.5855	7.6914	8.1376	7.9955	8.1975	8.2758	8.6061	8.6932	8.8276	8.6698
200615_PM_s_at	5.3387	6.0589	6.1412	5.8999	6.925	6.7772	7.3432	6.9361	8.2688	7.8693	8.2597	8.176
200612_PM_s_at	8.0993	8.0672	7.4646	7.4846	7.6951	7.6731	7.8277	7.909	7.9974	8.0202	7.7812	7.6152
200613_PM_at	8.9634	9.0272	8.3763	8.1794	8.4698	8.6327	8.6497	8.7203	9.1355	9.211	8.7724	8.6609
208074_PM_s_at	7.7116	7.6452	7.5673	7.3047	7.7938	7.9007	7.7486	7.7196	8.3137	8.1224	8.2841	8.3118
202120_PM_x_at	8.5108	8.6598	8.3074	8.2873	8.4969	8.6043	8.5816	8.6393	9.0642	9.1104	9.0701	9.2755
211047_PM_x_at	8.8908	9.002	8.5561	8.5416	8.6595	8.8369	8.8924	8.8878	9.4313	9.3915	9.3933	9.3591
203141_PM_s_at	5.175	5.2234	5.1379	5.3639	5.609	5.4232	5.3762	5.2949	5.3627	5.3244	5.255	5.2184
203142_PM_s_at	6.1535	5.8957	5.8595	5.9767	5.5363	5.0614	5.8997	5.8301	6.2634	6.3387	6.3395	6.6804
205678_PM_at	3.7632	3.7634	3.9479	4.0756	4.0578	3.7333	3.91	3.8072	3.938	3.9429	3.8722	3.7799
1570032_PM_at	2.6553	2.6645	2.5586	2.6823	2.7304	2.5929	2.9328	2.6285	2.5394	2.5751	2.4747	2.4118
210974_PM_s_at	5.0258	5.4384	5.4979	5.3226	5.5814	5.8152	5.7239	5.609	5.6592	5.5985	5.7829	5.5258
206592_PM_s_at	8.529	8.5185	8.2597	8.391	8.7967	8.6452	8.7687	8.7941	8.6973	8.9008	8.9491	8.8824
208710_PM_s_at	7.0809	7.0582	7.1565	6.9421	7.1678	7.1762	7.4709	7.6308	7.3054	7.5532	7.4676	7.217
222516_PM_at	8.4462	8.3452	7.9421	8.2648	8.615	8.7589	8.8698	8.8461	9.1183	9.0495	8.3049	8.5297
222517_PM_at	6.7296	6.6318	6.8604	6.4479	7.0973	7.2092	7.0367	6.878	6.5489	6.9443	6.0238	5.7863
1569053_PM_at	6.6571	6.766	8.728	8.6563	8.1665	8.3733	8.1046	8.1189	7.3771	7.5118	6.3248	6.4472
203410_PM_at	8.9011	8.9472	10.116	10.3782	10.0239	9.8749	9.8175	9.9715	9.8277	9.7696	9.0812	8.9863
202442_PM_at	9.897	10.0032	9.8175	9.6419	9.3536	9.4643	9.614	9.5201	9.6835	9.7117	10.2159	10.2895
213215_PM_at	8.2794	8.517	6.6355	6.4089	6.374	5.8323	5.826	6.1511	6.5824	6.3358	6.7756	6.5569
202398_PM_at	5.7833	5.5533	5.3162	5.2106	5.6562	5.6584	5.5265	5.5967	5.6241	5.6493	5.7502	5.743
202399_PM_s_at	10.3059	10.2321	9.3395	9.5054	9.6511	9.567	9.6265	9.6777	10.07	10.0412	10.2344	10.2129
231962_PM_at	4.6498	4.6321	4.6608	4.5764	4.6206	5.0346	4.9274	4.8798	4.9753	4.83	4.7406	4.358
236221_PM_at	2.1434	2.2923	2.5422	2.6388	2.9523	2.6197	2.4318	2.5252	2.3089	2.4268	2.4501	2.3816
231714_PM_s_at	8.5376	8.7405	8.8675	8.7431	8.7198	8.6684	8.583	8.6698	8.9991	9.0088	9.1485	9.0909
228164_PM_at	7.64	7.6924	7.9405	8.0351	7.9465	8.2604	7.9602	7.8929	7.8105	7.8971	7.5628	7.7759
241174_PM_at	2.4998	2.4392	2.4968	2.6206	2.3249	2.5347	2.8741	2.8769	2.52	2.6082	2.4926	2.6106
220229_PM_s_at	2.7938	2.8263	3.2322	2.9359	2.9488	3.1563	2.9571	3.3449	3.2032	3.2684	3.1941	2.9466
220228_PM_at	2.7423	2.7675	2.6455	2.4834	2.6034	2.6419	2.8001	2.6667	2.8588	2.4849	2.8319	2.5206
209837_PM_at	5.1294	5.2555	5.4465	5.3715	5.2756	5.2568	5.0893	4.6887	6.2532	6.1371	5.7052	5.484
235647_PM_at	7.593	7.3625	7.523	7.8735	8.0206	7.9254	7.9514	7.9643	7.582	7.2847	6.6242	6.6388
210278_PM_s_at	5.2321	5.4033	5.2884	5.7906	6.1999	5.8893	5.9697	6.0888	5.6896	5.4939	5.384	5.16
210952_PM_at	3.2915	3.1618	4.0954	3.3232	3.586	3.5709	3.4648	3.7918	3.4922	3.412	3.3214	3.3873
210277_PM_at	6.5441	6.4458	6.9419	7.0336	7.7135	7.581	7.6963	7.5422	7.4583	7.8216	6.6695	6.8961
211553_PM_x_at	2.9631	2.8271	2.997	2.6324	2.7609	3.297	2.9068	2.8073	2.7605	2.9187	3.2068	2.8684
211554_PM_s_at	5.4059	5.3654	4.7107	4.616	4.9191	5.041	5.008	4.5198	5.5874	5.694	6.483	6.17
204859_PM_s_at	6.0798	5.4821	4.7772	4.7594	4.4227	4.6519	4.3046	4.0494	4.7986	4.9071	6.215	6.0102
206679_PM_at	4.1407	4.2196	4.2469	4.3352	4.3987	4.1028	4.2461	4.1487	4.3123	4.022	4.1962	4.0912
228101_PM_at	4.4261	4.0746	3.9954	3.9299	3.9259	3.7541	4.1614	3.6035	4.0249	3.9468	4.4431	4.2599
209871_PM_s_at	6.5485	6.7334	6.3561	6.1769	4.0017	3.673	3.3729	3.8576	3.8194	3.4085	3.3438	3.5209
209870_PM_s_at	7.9141	8.0121	7.9073	8.3567	6.3814	6.2518	6.3231	6.1533	6.1466	6.0457	5.6698	5.5657
215148_PM_s_at	8.9845	8.9333	8.905	8.9247	9.2432	9.0537	8.6024	8.6661	8.8938	9.1451	9.0067	8.7492
205146_PM_x_at	6.4834	6.5659	6.6137	6.5695	7.0162	6.8007	6.5837	6.4172	6.4804	6.7181	6.8458	6.6187
202652_PM_at	5.0308	5.0135	4.8254	4.9653	4.6639	4.4496	4.4097	4.5592	4.9068	5.0413	5.0899	5.2208
230925_PM_at	10.323	10.2171	9.5745	9.5891	10.2212	9.9127	9.1704	9.1734	8.4551	8.3861	8.9328	8.6661
1554571_PM_at	2.8862	2.6855	2.4581	2.6177	2.8989	2.3116	2.6784	2.4968	2.5325	2.6651	2.4396	2.4815
219994_PM_at	6.1779	6.3803	6.0578	5.8802	5.9944	5.9092	5.2677	5.3355	4.7016	4.7895	4.896	4.6877
216750_PM_at	3.8886	3.7276	3.6009	3.7351	4.0006	3.9663	3.997	3.5439	3.7963	3.8788	4.0564	3.853
40148_PM_at	3.3893	3.4001	3.2617	3.4328	3.6454	3.709	3.6183	3.8317	4.3152	4.3223	4.3972	4.2094
216747_PM_at	2.7431	2.6938	2.6211	2.7998	2.7689	2.7041	2.781	2.7153	2.6245	2.7025	2.491	2.6485
212972_PM_x_at	4.4895	4.766	4.7912	4.6426	4.6883	4.7975	4.649	4.5998	4.4322	4.312	3.9432	4.231
212970_PM_at	3.3237	3.0153	3.2962	3.4263	3.5224	3.3675	3.3251	3.6674	3.3586	3.9632	3.8603	3.7332
213419_PM_at	3.3221	3.1631	3.2688	2.9839	3.5043	3.6108	3.287	3.219	4.053	3.5583	4.1869	4.2251
212985_PM_at	2.5037	2.3058	2.2813	2.2452	2.5651	2.0788	2.2896	2.2492	2.4047	2.6171	2.2905	2.4408
204650_PM_s_at	5.8321	5.744	5.511	5.6841	5.497	5.2778	5.3266	5.4244	5.8194	5.6203	5.6335	5.7672
216933_PM_x_at	3.7091	3.3827	3.0779	3.0782	2.9325	2.8965	2.6386	2.9362	2.7996	2.8584	2.6054	2.8756
215310_PM_at	4.9147	5.3069	4.2754	4.5631	4.6895	4.8932	4.9659	4.7154	4.17	4.2281	3.5112	3.5997
203527_PM_s_at	4.3241	3.5607	3.7627	3.5839	3.4606	3.2308	3.532	3.3354	3.1789	3.6359	3.2287	3.4885
203525_PM_s_at	4.5786	5.3568	4.4422	4.4855	4.0912	4.0336	4.2845	4.352	4.6763	4.6074	4.4434	4.9616
203526_PM_s_at	3.5338	3.6396	3.0955	3.2709	3.1852	2.8349	3.1568	3.1016	3.2624	3.1586	3.1293	3.2794
217174_PM_s_at	3.8072	3.8027	3.7362	3.9297	4.3521	4.0121	4.1586	4.0821	3.9002	4.4253	4.3002	4.0361
205320_PM_at	4.8493	4.8404	4.9715	5.08	4.9408	4.9764	5.0972	4.9421	5.0631	4.9943	5.2384	4.9007
225016_PM_at	3.2036	3.1778	3.111	3.5563	3.1494	3.1407	3.1802	3.335	3.6102	3.1206	3.0606	3.0357
235548_PM_at	3.774	3.8332	3.8488	3.7872	3.6773	3.6795	3.8706	3.8469	3.832	3.3952	3.933	3.95
206350_PM_at	3.3486	3.4749	3.2718	3.2703	3.8162	3.4904	3.7434	3.3826	3.4756	3.3255	3.4494	3.5684
242015_PM_x_at	5.1841	5.419	4.4772	4.6112	5.1778	4.7835	5.0776	4.6239	5.6551	5.4695	5.0107	5.2379
201284_PM_s_at	8.5495	8.4928	7.3656	7.5575	7.1082	7.1039	7.9664	7.7669	9.192	9.036	8.9777	9.1183
210027_PM_s_at	9.0145	8.9385	8.3819	8.4459	9.041	9.2309	9.4904	9.5015	9.8298	9.7138	9.5674	9.662
204408_PM_at	5.5976	5.2645	6.0061	5.9714	6.2729	6.1559	6.0821	6.154	6.7743	6.8219	7.0052	6.8124
238813_PM_at	6.66	6.4945	6.0457	6.0023	5.592	5.1755	4.897	4.7632	5.6173	5.5831	6.0778	5.9318
237327_PM_at	4.799	5.0086	4.5063	4.6339	4.2417	4.0694	4.0389	4.0033	4.4711	4.0238	4.4822	4.2976
1554417_PM_s_at	5.023	4.883	4.3638	4.4528	4.4778	4.943	5.1434	5.261	5.7455	4.4953	4.9055	5.2695
218389_PM_s_at	7.3991	7.6011	7.4021	7.3685	6.9601	7.2807	7.4052	7.1678	7.2123	7.267	6.9171	7.0767
221036_PM_s_at	7.1809	7.4952	7.3547	7.3755	6.3041	6.3171	5.7365	5.7174	6.8479	6.5075	7.3919	7.1678
226358_PM_at	7.1693	7.2638	6.47	6.0425	5.0769	5.2473	5.1496	4.7145	5.4115	5.4428	5.7952	5.7269
201686_PM_x_at	3.7217	3.4456	4.4844	3.9532	4.8107	5.0045	5.3343	5.4221	5.3229	5.3932	5.3302	5.11
233078_PM_at	2.9027	3.1991	3.8236	3.4514	3.7315	4.1477	4.4711	4.7059	3.9469	4.0653	2.7022	2.6914
201687_PM_s_at	11.0478	11.0634	10.8509	11.0057	10.9887	10.9621	11.015	11.0951	11.0982	11.1976	10.9583	10.9698
214959_PM_s_at	5.3913	5.2592	5.9735	6.0508	6.6093	6.6741	7.2136	7.4714	7.1308	7.3351	6.9844	7.2192
214960_PM_at	5.0289	4.4942	5.4693	4.9587	6.0397	6.0364	6.4322	6.3549	6.5394	6.4052	6.3914	6.4593
232630_PM_at	2.5994	2.5772	2.5193	2.4801	2.57	2.5723	2.6047	2.6978	2.7005	2.5554	2.407	2.6121
218698_PM_at	5.1979	5.1838	5.3285	5.2634	5.2478	5.112	5.4425	5.2833	5.817	5.844	5.7833	5.748
213454_PM_at	7.7315	7.3738	6.5791	6.7461	7.0201	7.1622	7.289	7.4749	8.8303	8.8556	8.9853	8.8464
241379_PM_at	4.2883	4.2791	4.3018	4.266	4.0409	4.1424	4.3419	4.5475	4.2442	4.1512	3.7145	3.4065
1555100_PM_at	3.623	3.7211	3.322	3.4013	3.3891	3.6487	3.6862	3.5155	3.3695	3.5944	3.6152	3.5119
222856_PM_at	4.3169	4.0885	4.1112	4.6796	4.2227	4.266	4.1875	4.057	4.2853	4.3627	4.5881	4.1073
244166_PM_at	5.892	5.4012	5.3305	6.3524	4.2685	5.7787	4.7431	5.1351	5.5893	5.0837	6.1964	5.5958
213592_PM_at	3.2878	3.248	3.284	3.5166	3.1426	3.1837	3.4218	3.3937	3.5903	3.3342	3.2529	3.3338
209462_PM_at	3.3698	3.2259	3.3784	3.4425	3.4729	3.1778	3.2059	3.2899	3.4403	3.3409	3.9751	4.5799
214875_PM_x_at	6.235	6.3479	6.596	6.4598	7.0604	6.9674	7.179	7.1624	7.329	7.3668	6.9671	6.9245
208702_PM_x_at	7.8065	7.7408	8.1468	7.8598	8.4372	8.2077	8.3925	8.6036	8.6132	8.5483	8.4662	8.2378
228520_PM_s_at	10.7189	10.7253	10.4106	10.6909	10.0283	9.8083	9.9738	9.9913	9.9813	10.174	9.907	9.8761
208703_PM_s_at	6.2985	6.4307	6.2724	6.3534	6.0962	5.9498	5.9243	6.2634	6.0129	6.0402	5.1462	5.5736
208248_PM_x_at	9.2342	9.3014	9.0126	9.1997	8.6919	8.6157	8.6845	8.5954	8.8507	8.6698	8.4779	8.5678
208704_PM_x_at	9.3977	9.312	9.1042	9.4114	8.9117	8.6806	8.8769	8.7309	8.8706	8.7314	8.6111	8.6777
208701_PM_at	5.1229	5.0057	4.6341	5.1918	5.3596	4.8079	5.1818	5.1428	5.1413	4.9687	4.8251	4.9352
211404_PM_s_at	6.459	6.5798	6.6536	6.6632	7.5195	7.1479	7.4258	7.4898	7.4914	7.7381	7.3102	7.1642
204450_PM_x_at	3.725	3.6829	4.3822	4.1131	3.8221	3.8156	3.9686	3.9182	4.0271	3.7605	3.9749	4.3149
217073_PM_x_at	5.8957	5.6769	6.1476	5.9478	6.363	6.1611	5.5673	5.8863	6.0509	5.9104	6.1557	6.1721
225427_PM_s_at	9.8384	9.8242	9.4621	9.2839	9.6377	9.6398	10.0864	10.0905	10.2409	10.2395	10.06	10.084
219466_PM_s_at	3.229	2.9809	3.3078	3.0494	3.1332	3.3997	3.0961	3.3775	3.2899	3.4557	3.2032	3.4883
219465_PM_at	3.3058	3.188	3.0598	3.1584	3.0867	3.0924	3.1331	3.1007	3.1302	3.6314	3.2025	3.3673
206894_PM_at	4.9225	5.0848	5.0982	5.312	5.115	5.1184	4.9932	5.2933	5.3625	5.4202	5.1118	5.4208
224244_PM_s_at	2.8661	2.7566	3.0239	2.9169	2.9766	3.0909	2.9814	3.0326	3.0877	2.9718	3.169	3.0756
224243_PM_at	4.175	4.2314	3.8692	4.1292	4.3063	4.126	4.05	4.0794	4.1747	4.2832	4.4548	4.1264
205108_PM_s_at	3.0852	3.1022	3.182	3.0136	3.0643	3.0561	3.0061	3.0446	2.8383	3.1838	3.1019	3.1944
223579_PM_s_at	3.4336	3.4897	3.5381	3.5226	3.78	3.5017	3.4403	3.4252	3.1145	3.6231	3.7071	3.4807
220023_PM_at	7.0427	7.7507	6.9501	6.9517	6.6237	6.5094	5.8445	5.9714	5.9647	6.1359	6.5681	5.9384
207158_PM_at	2.9083	2.7961	3.0712	2.8063	3.0424	2.868	2.923	2.9377	3.046	3.0892	3.0815	3.0566
206160_PM_at	5.0807	5.225	4.2742	4.4753	4.3306	4.279	4.4223	4.4223	4.1895	4.2645	4.3258	3.8232
210873_PM_x_at	2.8028	2.5755	2.4792	2.6821	2.7675	2.631	2.6757	2.724	2.6872	2.8598	2.6569	2.6421
206632_PM_s_at	3.5417	3.9997	4.6346	4.2754	4.8864	4.0833	4.244	4.136	4.2265	4.0994	7.2858	6.8207
209584_PM_x_at	8.0734	8.2332	8.4619	8.6804	9.1714	9.0167	8.7713	8.8955	9.0997	9.015	9.1664	9.1854
1553831_PM_at	3.7795	3.908	3.7913	3.9644	3.6567	3.8959	4.0396	4.1726	3.8612	4.0591	3.8177	3.9455
214994_PM_at	6.7021	6.2183	7.6066	7.9313	8.2025	8.1902	7.6408	7.6385	7.6754	7.3602	7.9395	7.6158
243912_PM_x_at	5.0348	4.6563	4.8717	4.6825	5.1904	4.9755	5.013	5.1048	4.8334	4.8488	4.9482	4.8798
214995_PM_s_at	4.5765	4.2972	5.8097	5.4059	6.2941	6.6529	6.1028	6.1572	5.9796	5.6858	6.0483	5.9031
215579_PM_at	4.6613	4.6371	5.2742	5.149	5.7698	5.7108	5.0258	5.2241	4.818	5.3147	5.0975	4.8862
204205_PM_at	10.5903	10.8744	11.498	11.6628	11.7243	11.6704	11.3269	11.3555	11.3527	11.4807	11.5066	11.4961
1554545_PM_at	2.5514	2.4421	2.615	2.5455	2.6669	2.7919	2.629	2.6457	2.6977	2.5275	2.7561	2.6925
213553_PM_x_at	5.1639	5.3229	4.8121	5.2208	5.03	4.988	4.9409	5.0861	5.0059	5.2872	5.9027	5.8812
204416_PM_x_at	5.4971	5.851	5.454	6.2539	5.3844	5.6816	4.9904	5.5789	5.9164	5.7002	6.7555	6.9128
231561_PM_s_at	6.0679	5.7295	5.917	6.0582	6.0767	6.4595	6.1569	6.3646	6.2058	6.2232	6.5081	6.0862
231562_PM_at	3.3566	3.2051	3.1752	3.1418	3.5193	3.3939	3.2609	3.5027	3.1952	3.117	3.4027	3.1656
204561_PM_x_at	5.2577	5.2255	5.1745	4.9753	5.3113	5.2402	5.301	5.2736	5.3903	5.0286	5.5165	5.2461
205820_PM_s_at	3.8976	4.047	3.9156	3.7017	4.3885	4.0525	4.0072	4.0771	4.0799	4.3513	4.3687	4.1605
231587_PM_at	3.818	3.9366	3.9101	4.167	3.6495	4.2829	4.0226	3.9835	4.3798	3.8689	3.9747	4.0824
206738_PM_at	4.0586	4.3973	4.2542	4.4793	4.1966	4.4769	4.3335	4.2281	4.3082	4.4012	4.3871	4.3851
201525_PM_at	2.98	3.0722	3.0219	2.7279	2.7576	2.9041	3.2169	3.0621	5.0793	4.6063	9.5134	9.6886
203381_PM_s_at	5.221	5.2022	5.2777	5.2245	5.5726	5.595	5.6316	5.5232	5.7814	5.5093	5.599	5.6937
212884_PM_x_at	5.4281	5.3203	5.689	5.6401	5.7845	5.6568	5.6655	5.6243	5.5695	5.7779	5.6933	5.5133
203382_PM_s_at	3.8379	4.7042	4.6863	4.5319	4.3668	4.4631	4.6883	4.8272	5.06	4.3592	4.0905	4.0097
207262_PM_at	3.0547	2.818	2.9114	3.0184	3.3345	2.9355	3.0142	3.0419	2.746	3.0501	3.1724	2.989
205216_PM_s_at	3.1411	3.1502	3.0765	3.2881	2.9198	3.1528	3.1214	3.181	3.5039	2.9891	3.0663	3.1085
231359_PM_at	3.0816	2.8339	3.2918	3.1313	3.4666	3.2137	3.3632	3.4252	3.044	2.9181	3.1965	3.0286
209546_PM_s_at	7.8145	7.4462	6.9617	7.2579	8.1472	8.1211	9.0253	9.0882	8.517	8.5495	8.5166	8.5013
221013_PM_s_at	6.7023	6.5879	5.8846	6.1303	6.7619	6.7125	7.2459	7.2348	6.7951	6.9529	6.5338	6.4506
221653_PM_x_at	11.3746	11.4358	10.6468	10.6126	11.3374	11.5315	12.1543	12.2042	12.0264	11.9133	11.4435	11.6765
221087_PM_s_at	8.8103	8.8403	8.092	8.0658	7.6468	7.7719	8.0036	8.1721	6.5622	6.7669	7.1989	7.14
224491_PM_at	3.0269	3.4164	3.3406	3.2173	2.6774	3.3286	3.3252	3.2234	3.6309	3.0691	3.2518	3.229
223801_PM_s_at	4.2305	4.1699	4.1009	4.3963	4.4129	4.0286	4.2791	4.4892	4.298	4.6846	4.4532	4.3522
1555600_PM_s_at	4.622	4.4285	4.4727	4.3564	4.6124	4.6273	4.7132	4.3228	4.3878	4.5125	5.1035	4.2395
220478_PM_at	5.093	4.8042	5.0099	5.1234	5.1717	5.1373	5.126	5.255	5.344	5.0359	5.1021	5.0474
241869_PM_at	7.2069	7.3382	6.8961	5.8217	7.0483	7.9143	8.7766	7.6891	7.7377	7.8846	6.4734	6.319
1557236_PM_at	6.0268	6.532	7.0105	6.8072	8.1459	8.5733	8.6261	8.4092	7.6297	7.4601	5.4564	5.6555
1557116_PM_at	10.2817	10.2949	9.2609	9.2162	9.9659	9.8565	9.9732	10.1015	8.7191	8.8103	7.7507	7.636
219716_PM_at	6.3731	6.3727	6.4697	6.5673	8.6219	8.7826	9.5232	9.378	8.429	8.3562	6.1884	6.526
221031_PM_s_at	5.0701	4.915	3.8588	4.3841	4.0242	4.4126	4.3487	4.1838	4.882	5.0854	6.2662	6.4332
205682_PM_x_at	5.8637	6.016	6.5164	6.5901	6.3846	6.375	6.0988	5.7795	5.8659	6.0323	5.964	5.8147
214910_PM_s_at	5.9515	5.8506	5.8992	6.4734	6.2691	6.2613	5.7455	5.7833	5.2605	5.6186	5.8033	5.2968
221620_PM_s_at	6.9957	6.753	6.8842	7.0913	6.8309	6.89	7.5676	7.4878	8.6865	8.6553	8.3602	8.4545
213282_PM_at	7.0582	6.9738	6.7085	6.6337	6.8791	6.8406	6.7991	6.8813	7.4724	7.7688	7.365	7.73
244187_PM_at	3.5292	3.5806	3.8074	3.8958	3.466	3.6886	3.7988	4.0066	3.9495	3.8249	3.8756	3.7188
213289_PM_at	3.1523	3.2234	3.1176	3.2731	2.9442	3.3181	3.3555	3.11	3.6526	3.5149	3.1822	3.4733
222269_PM_at	5.5845	4.9514	5.2893	5.8735	6.4306	5.4392	6.521	6.2526	7.1665	7.3656	7.9159	7.6385
235433_PM_at	9.0604	9.0889	8.8114	8.8665	8.8829	8.8623	8.9559	8.9564	9.5863	9.5332	9.2887	9.3455
200602_PM_at	8.5917	8.7321	8.1872	8.0823	7.6449	7.7592	8.3527	8.2205	7.638	7.3949	8.125	8.2308
214953_PM_s_at	8.7929	8.7941	8.5385	8.153	7.8505	7.903	8.4912	8.577	7.9952	8.0164	8.4671	8.5584
211277_PM_x_at	5.1724	5.3343	5.4526	5.4118	5.9551	5.5378	5.5353	5.8828	5.1203	5.2581	5.2708	5.3619
202629_PM_at	8.0262	7.8576	8.1794	8.1484	7.6388	7.7721	7.7589	7.4967	7.702	7.8742	7.5979	7.8072
215402_PM_at	3.0841	3.0712	3.252	3.2537	3.0061	3.1548	3.1902	3.1216	3.1947	2.9203	3.1115	2.8829
202631_PM_s_at	6.8155	6.8616	7.3064	7.5727	7.6403	7.6233	7.4239	7.4605	8.0008	7.9188	7.9634	7.8316
202630_PM_at	8.9538	9.1581	8.2503	8.2439	7.5192	7.3158	7.4571	7.2424	7.4497	7.4939	7.2472	7.0959
222538_PM_s_at	4.4413	4.6989	4.1361	3.9926	3.884	3.9123	4.5835	4.1437	4.5587	4.379	4.6971	4.6868
218158_PM_s_at	7.6425	7.8492	7.0332	7.0267	6.1111	6.6976	6.9168	6.8696	7.3071	7.5403	7.308	7.7154
218218_PM_at	4.6476	4.8221	4.4423	4.8515	4.0525	4.1199	3.9413	3.7265	4.0127	3.6328	3.3995	3.9188
213892_PM_s_at	10.9978	10.9978	10.6126	10.6114	10.6404	10.8035	11.0547	11.0092	11.3641	11.3316	10.8885	10.9721
203219_PM_s_at	10.9145	10.8599	10.2784	10.3865	10.461	10.5738	10.9104	10.9721	11.3299	11.3389	10.6616	10.6821
218527_PM_at	7.5195	7.3647	7.6351	7.4909	8.0064	7.9248	8.3236	8.1766	8.3091	8.4404	8.2142	8.4366
222658_PM_s_at	6.1369	5.948	6.2189	6.0317	6.9248	6.8281	7.3528	6.9757	7.5227	7.3252	7.4568	7.5801
209047_PM_at	3.7518	3.7268	3.3283	3.3669	3.7701	3.5753	3.5942	3.5457	3.6978	3.8534	3.3815	3.3141
207542_PM_s_at	3.8803	4.0806	3.7646	4.3507	3.9721	4.2455	4.06	4.0681	4.1643	3.3998	3.7222	3.7879
1555338_PM_s_at	3.1004	3.0278	3.1387	3.2437	3.0913	3.194	3.2103	3.1233	3.3071	3.4157	3.1084	3.2673
229526_PM_at	3.431	3.6316	3.4403	3.1967	3.315	3.3655	3.3651	3.4458	3.4046	3.5619	3.7172	3.7202
1554344_PM_s_at	5.5488	5.5175	5.6912	5.5424	5.7887	5.9417	5.9547	5.846	5.9521	5.5325	5.935	5.8414
1559575_PM_a_at	3.414	3.5667	3.3872	3.5189	3.7728	3.658	3.7478	3.7713	3.7076	3.3859	3.5561	3.4118
236630_PM_at	4.0495	4.0249	4.1879	4.0886	3.9391	4.202	4.1086	4.1231	4.2056	4.0192	4.2521	4.0029
240285_PM_at	3.1178	3.1658	2.9647	3.3605	3.2238	3.1025	3.2383	3.2948	3.4524	2.9203	3.0301	3.0191
206672_PM_at	4.2555	3.9728	4.0803	4.1416	3.9827	4.2311	3.9811	3.9725	4.3011	4.1686	4.2732	4.2546
39248_PM_at	11.4585	11.6819	11.0081	10.8974	10.8045	10.8432	10.0982	9.8162	10.3439	10.1941	10.5668	10.7409
39249_PM_at	8.4565	8.5743	7.4079	7.215	7.3152	7.5397	6.2826	6.1769	6.7766	6.5712	7.0725	7.0664
203747_PM_at	7.7363	7.6122	6.5824	6.4413	6.3663	6.533	5.3283	5.3111	5.6369	5.7459	6.2016	6.5218
210068_PM_s_at	3.5483	3.7423	3.973	3.8784	3.9183	4.0995	3.6717	4.0862	3.671	3.6175	3.954	4.0702
210906_PM_x_at	2.9648	2.8413	2.9126	2.8538	2.7283	2.6554	2.9153	2.921	2.8448	3.0222	3.0183	2.9004
210067_PM_at	2.7985	2.5899	2.7643	2.599	2.6837	2.6196	2.9501	2.7321	2.7262	2.8556	2.7808	2.5031
226228_PM_at	2.6064	2.7346	2.692	2.5723	2.6169	2.7723	2.6151	2.6058	2.6385	2.5359	2.6706	2.7588
210066_PM_s_at	2.8392	2.6726	3.0599	2.9028	2.8719	3.1007	2.7801	2.9059	2.8184	2.7841	2.9859	2.9292
213611_PM_at	3.0953	3.0647	3.0637	2.6967	3.2484	3.2838	3.1748	3.2738	3.1531	3.4989	3.5086	2.9447
208435_PM_s_at	4.5215	4.7568	4.8305	4.8472	4.6874	5.0134	4.9097	4.9153	4.6935	4.6909	4.5752	4.7982
216219_PM_at	3.5236	3.5195	3.5682	3.7771	3.4885	3.5942	3.6192	3.433	3.6531	3.7915	3.5499	3.2611
206955_PM_at	4.0754	4.583	4.3431	4.5109	4.5222	4.3382	4.3007	4.3584	4.1885	4.557	4.648	4.1572
206784_PM_at	3.7257	3.8426	3.561	4.18	4.0787	3.8913	4.127	3.8898	3.7477	3.6799	3.733	3.5813
205568_PM_at	2.7706	2.8596	2.8694	2.8222	3.5614	3.27	2.9806	3.1769	2.7769	3.2536	2.607	2.5917
235382_PM_at	2.5684	2.4978	2.4703	2.3893	2.2363	2.4756	2.3047	2.3372	2.3109	2.2898	2.5354	2.6432
239895_PM_at	2.3983	2.383	2.3172	2.3249	2.4208	2.2806	2.4359	2.391	2.445	2.3929	2.5083	2.4515
212584_PM_at	8.2977	8.2433	8.2493	8.432	8.5863	8.5368	8.8799	8.9159	8.7826	8.9019	8.6318	8.6991
212583_PM_at	6.9285	7.0903	6.2193	6.6432	6.3521	6.4825	6.431	6.7464	6.2053	6.0848	5.0565	5.8204
226192_PM_at	3.1285	3.1024	3.5477	2.8183	3.3893	3.135	3.3097	3.4766	3.4122	3.554	3.0894	3.031
226197_PM_at	3.0289	3.0136	2.7447	2.8329	2.7919	2.856	3.0006	3.0675	2.9952	2.9758	3.016	2.8425
211110_PM_s_at	3.424	3.2686	3.2574	3.319	3.6666	3.2617	3.5051	3.3121	3.3292	3.2133	3.3389	3.2489
211621_PM_at	4.1876	4.05	3.8406	3.8415	4.2554	4.0959	4.2229	4.202	3.756	3.8609	3.7828	3.8441
201895_PM_at	7.6257	7.4151	7.4793	7.4721	7.5036	7.3878	7.2363	7.2397	7.5403	7.3022	7.2437	7.1814
230652_PM_at	2.9455	2.8991	3.1425	3.3209	3.5393	3.497	3.2436	3.721	3.3538	3.3321	2.9842	3.4651
212516_PM_at	5.9774	5.8236	5.5543	5.4876	5.5933	5.3962	5.1527	5.3132	5.8406	5.7764	6.1085	5.7788
34206_PM_at	5.7723	6.0653	5.5911	5.2092	5.2187	5.162	5.2066	5.1959	5.6987	6.1504	6.3492	6.1139
242039_PM_at	4.6917	4.419	4.5282	4.9532	4.7968	4.6742	4.6097	5.1707	4.9576	5.2069	5.4934	4.7121
213618_PM_at	9.556	9.7295	9.5238	9.6016	10.1641	10.2166	10.2488	10.1539	8.8661	8.8783	8.7344	8.8288
242402_PM_x_at	5.1493	4.9553	5.02	5.0146	5.2316	5.1155	4.9285	5.4172	5.4325	4.9069	5.4838	5.1926
214102_PM_at	8.5398	8.5398	8.2696	8.4352	8.5263	8.456	7.9313	8.0548	6.9814	7.015	6.4206	6.8921
1561407_PM_at	2.9141	2.9114	2.8186	2.7167	2.7084	2.8709	2.8059	2.9079	3.0164	2.756	3.0388	2.9327
218950_PM_at	7.3712	7.4565	6.4919	6.4755	6.0617	6.282	5.3836	5.2916	5.1641	4.7724	6.2736	6.21
235806_PM_at	4.0641	4.1556	4.1392	4.4472	4.2534	4.123	4.4599	4.3232	4.4334	4.0813	4.5281	4.3447
210090_PM_at	3.8347	3.4753	5.8878	5.5341	5.3111	4.7118	4.012	3.7131	3.5829	3.4862	3.7964	3.5645
201176_PM_s_at	10.3507	10.2443	10.5878	10.4915	10.535	10.5018	10.6029	10.57	10.4063	10.1321	10.1407	10.2338
205239_PM_at	2.583	3.0302	3.4028	4.6973	5.3302	5.4554	5.0678	5.1575	3.2793	2.5167	3.0427	3.0546
215564_PM_at	2.5742	2.5059	2.4647	2.6351	2.7858	2.4588	2.4115	2.6543	2.4775	2.6366	2.57	2.3868
1557285_PM_at	2.3993	2.2422	2.6	2.4699	2.5096	2.5869	2.3967	2.3172	2.3388	2.3962	2.5117	2.3502
208750_PM_s_at	4.6657	4.5738	4.6515	4.3582	4.7371	4.9672	4.9303	5.0771	4.9649	4.9609	4.753	4.9468
244504_PM_x_at	4.0392	4.4674	4.6508	4.6853	4.5617	4.8782	4.6606	4.9492	4.7284	4.7988	4.9029	5.0306
200065_PM_s_at	10.9189	10.8894	10.9845	10.8774	10.7508	10.9686	10.8394	10.8242	10.9721	10.9075	10.8966	10.999
232175_PM_at	5.4079	5.4873	6.1065	5.8905	5.648	5.9747	6.2426	5.9989	5.0511	5.4218	4.8835	4.7819
1565651_PM_at	3.6452	3.9531	4.6209	4.1385	4.413	4.1747	4.9996	4.6637	3.8888	3.6745	3.0663	3.3661
211622_PM_s_at	6.6876	6.4529	6.7451	6.4751	6.9708	6.8005	6.9363	6.8801	7.7757	7.8543	8.1912	8.1182
200011_PM_s_at	9.7397	9.8236	9.29	9.2404	9.0801	9.0764	9.1247	8.9283	9.4406	9.247	9.2092	9.3497
200734_PM_s_at	8.8738	8.6043	8.8683	8.7297	8.9991	8.8358	9.0559	8.7997	9.7081	9.5375	10.0019	9.8326
201097_PM_s_at	9.382	9.6715	10.9978	10.8906	10.4297	10.7189	10.4099	10.3528	10.0493	9.9503	9.5107	9.838
201096_PM_s_at	6.9482	7.2979	9.7329	9.9862	9.8744	10.0032	10.1843	10.1205	9.9391	10.0375	9.3981	9.6161
201526_PM_at	6.4772	6.9595	6.7316	6.878	6.5645	6.9684	6.8124	6.8189	7.1397	6.5966	6.6925	6.6285
224788_PM_at	10.3994	10.4929	10.4625	10.4641	10.2917	10.474	10.3225	10.4153	10.2354	10.2766	10.3682	10.4284
203312_PM_x_at	10.9621	10.8634	11.4506	11.152	11.1066	11.2371	11.0992	11.0373	10.8877	10.8826	10.9524	10.8885
203311_PM_s_at	5.2219	5.15	6.2607	5.7958	5.7997	6.4772	5.8022	5.8886	5.6709	6.2287	6.1171	6.0229
234001_PM_s_at	5.9333	5.7527	5.4032	5.2603	5.5147	6.0695	5.8724	5.9496	6.0809	5.8849	5.8969	5.842
217888_PM_s_at	6.9912	7.0177	7.1335	6.9387	7.2622	7.2281	7.2462	7.2844	7.0802	7.2381	7.067	6.9091
211975_PM_at	8.7659	8.9364	8.3364	8.3462	8.5286	8.4637	8.7044	8.649	8.6942	8.5747	8.3835	8.2559
202211_PM_at	8.4823	8.4533	8.8216	8.8583	9.0862	9.0541	9.2172	9.3472	8.4896	8.725	8.1558	8.068
216266_PM_s_at	4.108	3.9032	4.1631	4.2563	4.4443	4.2545	4.2653	3.5719	4.6248	5.4799	4.9267	4.9901
202955_PM_s_at	6.7544	6.4346	6.6646	6.915	7.2731	6.9068	6.7841	6.9514	6.6979	6.9285	6.8662	6.8836
202956_PM_at	10.1384	10.3318	10.1941	10.3514	9.9945	9.9761	9.5934	9.6265	9.6688	9.5023	9.6839	9.6126
218098_PM_at	7.1914	7.3907	7.2901	7.1397	7.2416	7.3528	7.0903	7.1662	7.1885	7.2363	6.9852	6.8936
222518_PM_at	4.3275	4.3178	4.1391	3.6767	3.914	4.0376	4.3015	3.8667	3.9207	3.7905	3.8831	3.9644
215927_PM_at	5.2633	5.3736	6.0935	6.1047	6.433	6.3812	6.5791	6.4175	6.886	6.6334	6.4163	6.6173
215931_PM_s_at	4.925	4.7761	5.3047	5.3239	5.9676	5.4697	5.8937	5.8938	6.0857	6.0565	5.6803	5.8756
218230_PM_at	6.9871	6.7019	6.2205	5.2754	6.0843	6.0993	6.3798	6.3564	6.2205	6.0753	5.9962	6.2205
214483_PM_s_at	3.6312	3.7266	3.5805	3.6207	3.4769	3.6425	3.7405	4.1233	4.0503	3.9826	4.059	3.7674
202109_PM_at	7.6339	7.5886	7.4329	7.4928	7.6212	7.5718	7.9185	7.7719	7.8977	7.8854	7.9805	7.6831
215984_PM_s_at	4.3367	3.9871	4.1925	3.9427	4.4023	4.3548	4.9553	4.5371	5.0997	4.8529	4.7077	4.4645
203174_PM_s_at	7.2917	6.8329	6.7807	6.5545	7.4319	7.3854	7.4767	7.586	7.4353	7.2238	7.0979	7.1658
231665_PM_at	2.3399	2.5473	2.243	2.3511	2.3138	2.2782	2.5034	2.6078	2.3783	2.4763	2.4113	2.3801
231663_PM_s_at	4.4434	4.1965	4.278	4.1097	4.3655	4.1231	4.3253	4.4401	4.3003	4.3082	4.3386	4.0947
231662_PM_at	2.9028	2.8716	3.0637	3.0422	2.8447	2.7218	3.0237	3.0055	3.3001	2.985	3.0255	3.16
206177_PM_s_at	3.0955	2.9463	2.9831	2.9759	3.0932	2.932	2.8709	2.9297	2.7323	2.9486	2.8754	2.8066
203946_PM_s_at	7.117	7.5147	7.6859	7.7991	8.2926	7.8675	8.5435	8.4666	8.638	8.4538	9.2767	9.1132
203945_PM_at	6.0472	6.3009	6.3246	6.361	6.3754	6.5426	6.406	6.5669	6.7652	6.4116	8.4934	8.4536
227448_PM_at	5.0267	5.0395	5.47	5.3405	4.9596	5.0517	5.2203	5.3413	4.8283	4.9917	3.6776	4.0473
228477_PM_at	9.9837	10.2117	10.4717	10.5452	10.4483	10.4179	10.5545	10.5194	10.2456	10.2121	9.9572	10.1038
218067_PM_s_at	9.3991	9.3468	9.8686	9.8189	9.5999	9.8676	9.8948	9.6992	9.4241	9.5116	9.2568	9.4568
222508_PM_s_at	4.3927	3.7742	4.5886	4.4952	4.0671	4.9073	4.6753	4.7682	4.5616	4.4891	4.5162	4.4569
202117_PM_at	10.6007	10.6858	9.5925	9.5867	9.098	9.3072	9.4856	9.5006	10.2998	10.1758	10.0462	9.9519
216689_PM_x_at	4.6392	4.5483	4.5475	4.1287	4.4042	4.7684	4.399	4.5323	4.5095	4.7865	4.534	4.5783
217153_PM_at	3.8064	3.9444	3.7918	4.3043	4.0358	3.9926	3.8372	4.0029	4.1277	3.7817	3.8717	4.1346
241419_PM_at	3.702	3.7731	3.7413	3.5743	3.7066	3.7185	3.799	3.7919	3.6508	3.7265	3.6404	3.6446
219431_PM_at	6.4083	6.6171	6.1428	6.166	6.7615	6.5643	6.5663	6.4068	6.0261	6.1151	6.4555	6.2181
204492_PM_at	3.5998	3.725	3.6865	3.4041	3.7116	3.181	3.5923	3.6198	3.887	4.2754	5.2164	5.7557
207606_PM_s_at	4.811	5.091	3.7687	3.7704	2.9125	2.8648	3.1266	3.0744	3.3366	3.3585	3.5816	3.3099
218870_PM_at	10.7323	10.5159	10.4194	10.1432	9.3772	9.5186	9.1262	9.3214	9.2645	9.2967	9.5032	9.45
218076_PM_s_at	6.3284	6.204	6.5478	6.6579	6.6541	6.9328	6.7579	6.6882	5.6278	6.1075	6.1384	6.0255
225171_PM_at	6.6955	6.5346	6.5447	6.1562	7.8463	7.7331	6.6642	6.7714	6.3798	6.4759	7.5282	7.4325
225166_PM_at	4.4111	3.5146	3.5838	3.5225	4.497	4.4916	3.4499	3.853	2.8287	3.3035	3.3572	3.9916
225173_PM_at	5.6171	5.1688	5.0667	4.5863	6.2308	5.851	5.6633	5.5805	4.805	4.8452	5.6455	5.8934
37577_PM_at	6.5519	6.46	5.1367	5.3169	4.6905	5.2194	5.0597	4.6798	6.7041	6.3009	7.7639	8.1707
212738_PM_at	7.7524	7.4605	6.3768	6.3033	6.1948	6.2238	6.1524	6.2245	7.6564	7.2608	9.0773	8.9658
1555020_PM_a_at	4.4521	4.3338	4.5238	4.3571	4.2698	4.1685	4.3346	4.3804	4.2434	4.3683	4.1574	4.1606
228368_PM_at	2.6786	2.7166	2.5682	2.574	2.8554	2.894	2.5689	2.6598	2.6213	2.669	2.5868	2.7071
224764_PM_at	7.2181	7.0933	6.9288	6.9111	7.2061	6.8501	7.121	7.2047	7.0951	7.2367	7.4703	7.5812
241701_PM_at	2.7523	2.8534	2.578	2.9035	2.2304	2.8241	2.9108	2.957	2.9041	2.9677	3.0382	2.8151
1560765_PM_a_at	3.0502	3.1418	3.112	2.9379	3.2772	3.1525	2.8913	3.0919	3.0872	3.1433	2.9498	2.9094
1560821_PM_at	2.4714	2.6732	2.6556	2.3212	2.5511	2.6102	2.5277	2.5502	2.5284	2.6186	2.6126	2.5788
206298_PM_at	6.9406	6.8417	6.2772	6.4315	6.3597	6.505	7.075	6.4479	4.8647	5.0685	4.0404	3.7983
1560764_PM_at	5.1031	4.8539	5.2794	4.8208	5.0925	4.9678	5.0709	4.8537	5.2077	5.2685	5.3672	4.7052
230196_PM_x_at	5.439	5.4089	5.4492	5.4807	5.5985	5.3984	5.7504	5.8257	5.6889	5.592	5.4657	5.419
231903_PM_x_at	5.3245	5.3969	5.1924	5.5627	5.5343	5.3831	5.6468	5.5317	5.4306	5.4345	5.1322	5.871
230013_PM_s_at	4.1679	4.0521	4.1688	4.193	4.0523	4.6643	4.7009	3.8199	4.4738	4.3523	4.7108	4.5828
226638_PM_at	3.8739	3.8213	3.207	3.8381	3.3642	3.6929	3.4007	3.9971	3.9792	4.2669	4.869	3.9582
230802_PM_at	2.2918	2.5307	2.38	2.4859	2.3347	2.331	2.291	2.4856	2.4948	2.3265	2.3248	2.2217
230803_PM_s_at	2.5472	2.6391	2.8747	2.7694	2.5647	2.7009	2.6968	2.655	2.571	2.8376	2.8542	2.9379
223422_PM_s_at	2.7428	2.8508	2.7097	2.6881	2.8844	2.9197	2.8512	2.6061	2.9654	2.8504	3.0284	2.5113
221030_PM_s_at	2.7405	2.6533	2.7667	2.7255	2.7685	2.8206	2.6314	2.7572	2.6592	2.7476	2.7762	2.82
204882_PM_at	11.1565	11.0263	9.9445	10.1027	10.7727	10.7647	10.4405	10.5264	9.7403	9.6624	9.9304	9.8729
38149_PM_at	11.5832	11.4785	10.4641	10.713	11.494	11.3254	10.9807	11.1607	10.2535	10.2166	10.4388	10.3593
1555076_PM_at	3.8555	3.9161	4.1508	3.911	3.9749	4.0608	3.9102	3.9437	3.8517	3.9662	4.134	4.1407
205068_PM_s_at	6.0324	5.7419	6.1394	5.7518	7.4421	7.7191	7.1272	7.1089	7.006	7.0816	7.0829	7.165
205069_PM_s_at	2.9641	3.3185	2.8294	3.1447	3.104	3.4128	3.4822	3.5141	3.6627	3.1429	2.6948	2.7688
226576_PM_at	3.9621	3.8833	3.0289	3.33	3.6496	3.0421	3.1795	3.5256	3.7038	3.4821	3.0938	3.8705
215955_PM_x_at	4.7294	4.6883	4.5182	4.4711	4.8266	5.0852	4.7231	4.63	4.6688	4.7817	4.7889	4.5095
225618_PM_at	7.4943	7.591	6.9662	6.9543	7.0262	6.8201	6.7368	7.0714	6.9404	6.9219	6.9699	7.4578
227057_PM_at	4.3607	4.2401	4.1801	4.2523	4.3454	4.2017	4.2832	4.1918	4.5664	4.3128	4.4764	4.3316
227911_PM_at	2.324	2.2089	2.472	2.2134	2.325	2.4812	2.2821	2.4173	2.2727	2.4917	2.3827	2.4777
220381_PM_at	3.0162	2.867	3.0485	3.1236	3.3209	3.1069	3.2105	3.261	2.8364	2.9586	2.9003	2.7372
220382_PM_s_at	2.7471	2.6139	2.8502	2.566	2.7342	2.5822	2.7313	2.2581	2.6496	2.7823	2.7678	3.0074
203910_PM_at	2.5288	2.7075	2.6702	2.6904	2.61	2.6023	2.4777	2.44	2.4702	2.5024	2.6807	2.6867
1560318_PM_at	2.6917	2.5466	2.4973	2.6409	2.4793	2.7301	2.573	2.5058	2.6334	2.4915	2.6484	2.7736
1554736_PM_at	2.3086	2.8144	2.432	2.7113	2.4798	2.7727	2.6387	2.9114	2.8429	2.627	2.5662	2.7441
1558280_PM_s_at	2.7115	2.6981	2.6092	2.6633	2.5021	2.8243	2.4287	2.642	2.7786	2.6881	2.7831	2.7229
226219_PM_at	10.6486	10.7418	10.569	10.4788	10.0398	9.9192	9.3695	9.1366	9.7435	9.7445	10.222	10.2858
241346_PM_at	6.8725	6.9921	6.7843	6.9835	7.1983	7.0332	6.7245	6.5721	6.7845	6.9409	6.933	6.9009
226057_PM_at	3.2687	2.7639	4.1063	3.2929	3.7723	3.3402	3.299	3.6425	3.2593	3.6836	2.7865	2.8945
226056_PM_at	5.7381	5.6511	8.4132	8.2815	7.8561	7.8357	7.4015	7.2977	7.0906	7.1729	6.964	6.8791
242196_PM_at	2.7057	2.8073	2.7701	2.4478	2.7151	2.6907	2.6126	2.5395	2.4848	2.6928	2.654	2.938
229648_PM_at	4.7694	5.0324	4.565	3.9588	4.6974	4.4925	3.747	4.1909	3.7995	3.8151	4.1034	4.1984
203431_PM_s_at	4.9712	5.2872	4.5977	4.4351	4.5829	4.4981	4.5181	4.4623	3.9007	3.7779	4.1438	4.2369
210791_PM_s_at	4.1761	4.0643	4.2907	3.943	4.2827	4.1984	4.2362	4.1952	4.3438	4.1807	3.9952	4.1798
233885_PM_at	2.7589	2.5138	3.1094	2.8577	2.7318	2.8147	2.7847	2.9531	2.7809	2.6335	3.0756	3.0123
213827_PM_at	5.8178	5.947	5.5611	5.923	5.594	4.7264	4.6371	5.1956	5.4404	5.4396	6.9865	6.8061
215256_PM_x_at	3.5709	3.6123	3.5598	3.8999	3.8275	3.8859	4.1074	4.1162	4.0682	4.4391	4.0743	3.7696
238047_PM_at	2.7413	2.6706	2.8598	2.6193	3.1181	2.7569	2.8736	2.6598	2.6953	3.0112	2.645	2.6065
227876_PM_at	3.0765	2.947	3.0206	3.2987	3.1153	2.8716	2.9717	3.0626	3.4531	3.3519	3.3227	3.2504
204425_PM_at	6.7815	6.6411	6.6676	6.6231	6.4353	6.2383	5.9086	6.0594	6.5402	6.3634	6.7255	6.6592
230047_PM_at	2.6874	2.416	2.5979	2.5007	2.6877	2.7995	2.6518	2.8199	2.6228	2.8213	2.5367	2.5199
1553383_PM_at	2.9075	3.0071	3.0025	2.8686	3.0099	2.9425	2.9202	3.0419	2.94	3.0422	3.2601	3.0771
235635_PM_at	6.4244	6.7306	4.885	4.9618	4.7316	4.7369	3.8384	4.0756	3.7008	3.9364	3.5815	3.5352
217936_PM_at	7.0199	7.4518	6.916	6.7181	6.2652	6.3143	6.4804	6.11	6.11	6.306	5.6521	6.3099
233872_PM_x_at	2.8453	2.7606	2.8963	2.7823	2.7197	2.9163	2.8553	2.8783	2.7461	2.8675	2.8128	2.8704
1552627_PM_a_at	3.6698	3.2376	3.1292	3.2338	3.115	3.1107	3.3088	2.9081	3.0964	3.3213	3.1518	3.3434
233849_PM_s_at	5.3459	5.385	5.382	4.7338	4.801	4.7126	4.4551	4.6352	4.6354	4.897	4.2436	4.6834
208085_PM_s_at	3.2217	2.7917	3.2198	3.1681	3.2318	3.1713	3.2876	3.268	3.0933	2.7835	3.1846	3.186
206167_PM_s_at	2.3868	2.7801	2.3594	2.2578	2.2569	2.1084	2.3097	2.1993	2.1985	2.3358	2.4198	2.2898
232567_PM_at	3.9376	3.9137	3.846	3.7579	3.9024	3.5901	3.8404	3.77	3.9887	3.9215	4.0071	3.8072
205980_PM_s_at	3.5524	4.127	5.3892	5.67	3.0678	3.6104	3.3253	2.5404	3.5103	3.2383	3.0617	4.0167
37117_PM_at	3.7803	4.0204	5.6009	5.5307	3.2641	3.478	3.1975	2.8981	3.5553	3.5068	4.102	3.6987
226906_PM_s_at	7.5471	7.4353	8.247	8.2852	7.3519	7.3949	6.5569	6.3188	6.7355	6.7134	7.1508	7.0313
232543_PM_x_at	9.3842	9.5261	9.9559	9.9266	9.0311	9.0967	8.0709	7.8579	8.1636	8.0661	8.6168	8.632
224451_PM_x_at	9.2892	9.5944	9.8749	9.8998	8.8824	8.9933	7.9248	8.0383	8.1667	8.0318	8.6039	8.5795
211716_PM_x_at	10.0982	10.122	10.3225	10.4373	10.3904	10.1582	10.3881	10.3038	10.2422	10.2456	10.4354	10.2603
213606_PM_s_at	5.4947	5.7535	6.375	6.2034	5.9626	6.3648	6.8155	6.7451	6.5625	6.432	6.1873	6.7579
201167_PM_x_at	7.0628	7.0026	7.5774	7.2499	7.1693	7.6237	7.7704	7.796	7.2311	7.577	7.2139	7.581
201168_PM_x_at	9.2534	9.45	9.6522	9.7942	9.703	9.5573	9.7234	9.6211	9.6984	9.391	9.718	9.6434
1555811_PM_at	6.5567	6.6428	6.647	6.4256	6.2496	6.3102	5.656	5.5007	6.1869	5.8826	6.5478	6.3621
201288_PM_at	11.9796	11.9936	11.7377	11.7596	11.3622	11.3729	10.8624	10.756	11.1279	11.0951	11.7071	11.5362
1555812_PM_a_at	11.4558	11.4793	11.2344	11.1482	10.5819	10.6065	9.7421	9.8307	10.1282	10.2817	10.8356	10.9815
206888_PM_s_at	4.5633	4.0668	4.4903	4.2692	4.7225	4.4038	4.493	4.2093	4.4288	4.5407	4.6296	4.9724
1560445_PM_x_at	5.6509	5.2999	5.6038	5.4994	5.1915	5.4857	5.6296	5.4249	5.2086	5.0968	5.1256	5.1413
203055_PM_s_at	7.5738	7.272	7.6765	7.64	7.6235	7.5155	7.0162	7.0228	6.9043	7.0947	7.17	7.0336
1554213_PM_at	4.0711	3.8307	3.9211	4.2238	4.1129	3.9844	3.9426	4.2271	4.0821	4.014	4.0435	3.8537
215139_PM_at	2.7174	2.6743	2.5295	2.5903	2.6466	2.7999	3.4117	2.8342	2.6769	2.6451	2.7236	2.7016
1554703_PM_at	2.7809	2.7759	2.5545	2.7181	2.7886	2.8447	2.4014	2.5476	2.7471	2.7807	2.6559	2.6144
216620_PM_s_at	5.3583	5.1479	5.2529	5.1575	4.6486	5.2187	6.1685	5.8335	6.5155	6.5638	7.1369	6.6096
1570511_PM_at	3.4302	3.3111	3.3975	3.7481	3.4281	3.4703	3.5706	3.6183	3.7224	3.6073	3.5352	3.6292
221656_PM_s_at	4.1526	4.1274	4.076	4.3096	4.1796	4.357	4.1022	4.21	3.9297	4.1139	3.9844	3.6065
238730_PM_at	3.1976	3.3089	3.139	2.8349	3.5987	3.0831	3.2994	3.2946	3.3098	3.4444	3.348	3.2386
202913_PM_at	6.0708	6.4713	4.7331	4.7323	4.6989	4.4611	4.2772	4.2189	4.6138	4.805	4.7342	4.5075
202914_PM_s_at	4.4828	4.2658	3.9046	4.2343	4.334	4.2528	4.0045	4.2924	4	4.1086	4.352	3.8644
210741_PM_at	2.8268	2.7338	2.7669	2.5608	3.1957	2.369	2.6134	2.7342	2.6723	2.3216	2.7822	2.4725
201335_PM_s_at	3.7062	3.6202	3.932	3.4308	3.7347	3.7375	3.9566	3.4602	4.1879	4.3349	3.9953	4.0323
233620_PM_at	2.3684	2.3325	2.3556	2.4991	2.3908	2.3317	2.3841	2.2278	2.5038	2.3265	2.2642	2.3882
234129_PM_at	3.2204	2.8245	2.8752	2.7703	2.7997	2.8029	3.0008	2.7661	2.9489	2.9753	2.8647	2.7313
233621_PM_s_at	4.6874	4.6965	4.4364	4.5582	4.6505	4.8429	4.1813	4.675	4.5821	3.9352	3.4607	3.4348
201334_PM_s_at	7.591	7.551	7.7975	7.4898	7.9889	7.9274	7.6227	7.65	7.9224	8.2054	7.7682	7.7851
1559833_PM_at	2.4775	2.4292	2.3987	2.5387	2.6923	2.6312	2.5185	2.5757	2.6624	2.3291	2.4596	2.5865
234542_PM_at	2.7285	2.6445	2.5863	3.1019	2.9134	2.8581	2.733	2.8054	2.7036	2.9337	2.8345	2.7589
1566093_PM_at	2.6879	2.584	2.61	2.3774	2.6759	2.8871	2.6198	2.6508	2.4937	2.6475	2.8189	2.5266
201333_PM_s_at	2.4253	2.3731	2.4092	2.5093	2.8448	2.362	2.6368	2.9099	2.9443	2.9959	3.1473	2.7205
1570471_PM_at	3.625	3.421	3.7305	3.6058	4.0199	3.4658	3.8835	3.817	3.7653	3.7636	3.7743	3.4471
234544_PM_at	2.6358	2.7113	2.5961	2.6435	2.6858	2.5512	2.7412	2.6163	2.6276	2.4289	2.6364	2.3727
234541_PM_s_at	3.9808	3.8028	4.1558	3.9992	3.8836	3.7493	3.9162	3.9683	3.9429	4.3045	3.8792	3.9296
205507_PM_at	3.413	3.1667	3.3332	3.224	3.1748	3.0713	3.4842	3.3685	3.4282	3.3019	3.3592	3.3847
217348_PM_x_at	4.4488	4.5019	4.5736	4.4766	4.5194	4.6284	4.6319	4.8442	4.856	4.5689	4.7487	4.7996
208009_PM_s_at	4.1984	4.2732	4.4565	4.7761	4.4291	4.5702	4.4896	4.5639	4.7931	4.2907	4.2936	4.3548
203756_PM_at	4.8422	4.8757	4.4812	4.6635	4.81	4.7145	4.5768	4.5588	4.8055	4.463	4.5029	4.2756
213039_PM_at	11.1553	11.1891	10.3886	10.3535	9.0518	9.0248	9.282	9.3285	9.9322	9.8572	9.9452	9.9489
226857_PM_at	5.0532	5.2395	5.0044	4.647	5.4551	5.6889	5.4494	5.3913	4.7729	5.3446	5.2261	4.9764
1554783_PM_s_at	5.2408	4.9202	5.3102	5.3739	5.4977	5.331	5.2994	5.5238	5.2328	5.1782	5.352	5.1524
207629_PM_s_at	4.8867	4.7148	6.0351	5.9755	5.9526	6.1289	5.9478	5.8859	5.6406	5.5818	5.3497	5.1405
235595_PM_at	5.5049	5.4815	6.834	6.8119	6.2607	6.1652	5.6606	5.4855	4.813	5.1178	4.9316	4.6361
209435_PM_s_at	10.4664	10.4396	11.0961	11.1697	11.0547	11.1104	10.9999	10.9653	10.5624	10.6314	10.5599	10.478
218501_PM_at	11.2017	11.3816	10.7803	10.9845	10.4547	10.8004	10.2858	10.2991	8.6559	8.337	7.1222	7.2071
241380_PM_at	5.2775	5.2275	5.4213	5.2147	5.3657	5.4797	5.3594	5.6292	5.6623	5.2484	5.4764	5.2467
227717_PM_at	3.5577	3.4114	3.1619	3.3708	3.21	3.3953	3.2777	3.2134	3.5515	3.3987	3.9974	3.9852
221119_PM_at	2.8086	3.0127	2.9057	2.8488	2.9462	2.8438	3.0811	2.984	2.8836	2.8699	2.9329	2.8839
211891_PM_s_at	2.8376	2.6501	2.6952	2.7957	2.7232	2.8963	2.9362	2.8654	2.8722	3.0624	2.8379	2.8612
205109_PM_s_at	4.7401	4.685	4.5206	4.1663	3.9412	3.9572	4.0769	4.2378	3.8231	3.8229	4.1017	3.7948
216912_PM_at	3.3579	3.0425	3.2223	3.0067	3.4496	2.5562	2.9389	3.1763	3.3905	3.1295	3.1929	3.0005
204765_PM_at	7.045	6.8334	6.8929	6.9336	6.9114	6.7707	7.0014	6.9336	7.3193	7.4052	7.8875	7.9316
209539_PM_at	10.2456	10.3355	9.9407	9.8162	9.5257	9.3629	9.13	9.3125	9.0718	8.9459	9.7138	9.5657
235412_PM_at	2.6792	2.6812	2.4557	2.8676	2.6669	2.4562	2.7918	2.6943	2.8497	2.6587	2.4894	2.5136
229642_PM_at	4.2508	5.4637	5.1675	5.8388	5.2603	5.0509	5.5232	5.3026	4.6602	4.919	4.0436	4.6365
242999_PM_at	3.611	3.2953	4.2278	3.9865	3.7184	4.1742	3.8086	3.5799	3.5436	3.8685	3.5179	3.5206
236416_PM_at	2.9998	2.7054	3.0344	2.838	3.3009	3.2782	2.9189	2.7562	3.0634	3.046	3.5723	3.335
202548_PM_s_at	9.8539	9.7992	9.591	9.6116	9.3187	9.3391	9.2521	9.2056	9.285	9.337	9.4119	9.5192
1562270_PM_at	3.7724	4.2328	4.1023	3.8456	4.0131	3.8101	3.9936	3.9395	3.2882	3.7322	3.533	3.6752
1562271_PM_x_at	4.3087	4.7176	4.3203	4.2954	4.3762	4.529	4.5857	4.4981	4.2574	4.3081	4.469	4.2086
202547_PM_s_at	5.12	5.4342	5.1905	5.3855	5.6714	5.6002	5.8232	5.5484	5.9106	5.7185	5.9047	5.949
[truncated: 52,716 more rows]
