# Supplementary material for: Comparison of RNA-Seq and Microarray in Transcriptome Profiling of Activated T Cells
Source: PLoS One. 2014 Jan 16;9(1):e78644. doi: 10.1371/journal.pone.0078644 (PMC3894192; doi:10.1371/journal.pone.0078644)
Supplement: Dataset S4 — Differential expression analysis results in microarray. (XLSX) [file pone.0078644.s007.xlsx]

## Sheet: Sheet1
probe set id	Time => 2 vs 0.Estimate	Time => 2 vs 0.FoldChange	Time => 2 vs 0.RawPValue	Time => 2 vs 0.FDR_BH	Time => 4 vs 0.Estimate	Time => 4 vs 0.FoldChange	Time => 4 vs 0.RawPValue	Time => 4 vs 0.FDR_BH	Time => 6 vs 0.Estimate	Time => 6 vs 0.FoldChange	Time => 6 vs 0.RawPValue	Time => 6 vs 0.FDR_BH	Time => 24 vs 0.Estimate	Time => 24 vs 0.FoldChange	Time => 24 vs 0.RawPValue	Time => 24 vs 0.FDR_BH	Time => 72 vs 0.Estimate	Time => 72 vs 0.FoldChange	Time => 72 vs 0.RawPValue	Time => 72 vs 0.FDR_BH	0	2	4	6	24	72	ClassicalProbeset	Gene Symbol	Gene Title
1552563_PM_a_at	0.0272	1.019	0.7852	0.9129	-0.0826	-1.059	0.419	0.6269	-0.0733	-1.0521	0.4708	0.6745	-0.0461	-1.0325	0.6453	0.7982	-0.2026	-1.1507	0.0776	0.1765	2.2784	2.3056	2.1958	2.2051	2.2323	2.0759	1552563_a_at	---	---
1552867_PM_at	-0.1268	-1.0919	0.513	0.755	-0.2229	-1.1671	0.2676	0.4743	-0.3185	-1.247	0.1315	0.2904	-0.5657	-1.4801	0.0211	0.0698	-0.3451	-1.2702	0.1075	0.2258	3.5853	3.4585	3.3624	3.2668	3.0196	3.2403	1552867_at	---	---
1552961_PM_at	0.4086	1.3274	0.1216	0.3249	0.2016	1.1499	0.4082	0.6173	0.5173	1.4313	0.0627	0.1675	0.3784	1.2999	0.1461	0.3071	0.2675	1.2037	0.2827	0.4535	3.5522	3.9609	3.7538	4.0696	3.9307	3.8197	1552961_at	---	---
1552974_PM_at	-0.0828	-1.0591	0.5854	0.8034	-0.0619	-1.0438	0.682	0.8278	-0.0071	-1.0049	0.9623	0.983	0.1165	1.0841	0.4486	0.647	-0.1101	-1.0793	0.4729	0.6397	3.3383	3.2555	3.2765	3.3313	3.4549	3.2283	1552974_at	---	---
1552975_PM_x_at	-0.0865	-1.0618	0.5674	0.7929	-0.0316	-1.0221	0.8326	0.917	0.056	1.0396	0.7091	0.8473	0.0513	1.0362	0.7319	0.8553	-0.0674	-1.0479	0.654	0.7843	3.0087	2.9222	2.9771	3.0646	3.06	2.9412	1552975_x_at	---	---
1553083_PM_at	0.0254	1.0177	0.5865	0.8041	0.0343	1.024	0.4673	0.6687	0.0171	1.012	0.7115	0.8489	0.2299	1.1728	0.002	0.0105	0.1498	1.1094	0.0147	0.0475	2.3432	2.3686	2.3775	2.3604	2.5731	2.493	1553083_at	---	---
1553275_PM_s_at	0.2477	1.1873	0.2301	0.4872	0.2703	1.2061	0.1952	0.3844	0.1881	1.1392	0.3497	0.5626	0.0568	1.0401	0.7699	0.8776	0.073	1.0519	0.7073	0.8228	2.5752	2.8229	2.8455	2.7633	2.632	2.6482	1553275_s_at	---	---
1553356_PM_at	-0.0096	-1.0066	0.9683	0.9884	-0.0747	-1.0531	0.7568	0.8739	-0.0281	-1.0197	0.907	0.9572	-0.0565	-1.0399	0.8146	0.9037	0.0643	1.0456	0.7894	0.878	2.7616	2.752	2.6869	2.7335	2.7051	2.8259	1553356_at	---	---
1553398_PM_at	-0.1131	-1.0815	0.5299	0.767	-0.2642	-1.2009	0.1704	0.3499	-0.0979	-1.0702	0.5849	0.7642	-0.1668	-1.1226	0.3634	0.5683	-0.1073	-1.0772	0.5504	0.7048	2.5917	2.4786	2.3275	2.4938	2.4248	2.4844	1553398_at	---	---
1553456_PM_at	-0.1342	-1.0975	0.342	0.6121	0.1198	1.0866	0.3925	0.6026	0.0317	1.0222	0.8155	0.9105	-0.0809	-1.0577	0.5567	0.7341	0.1138	1.082	0.4154	0.5876	2.6483	2.5141	2.7681	2.68	2.5674	2.762	1553456_at	---	---
1553462_PM_at	0.2843	1.2178	0.1	0.2856	0.2978	1.2292	0.0881	0.2175	0.5033	1.4174	0.0138	0.0506	0.3332	1.2598	0.0631	0.1642	0.2858	1.2191	0.0986	0.2119	3.6645	3.9488	3.9622	4.1677	3.9976	3.9502	1553462_at	---	---
1553498_PM_at	-0.0846	-1.0604	0.5818	0.801	0.1565	1.1146	0.3231	0.5347	-0.1446	-1.1055	0.3583	0.5712	-0.1466	-1.107	0.3522	0.5573	-0.2136	-1.1596	0.1922	0.3458	2.7855	2.7009	2.942	2.6409	2.6389	2.5719	1553498_at	---	---
1553817_PM_at	0.1957	1.1453	0.3192	0.589	0.3711	1.2933	0.0852	0.212	0.2264	1.1699	0.2556	0.4595	0.2803	1.2144	0.1708	0.3428	0.3499	1.2745	0.1002	0.2144	5.3694	5.5651	5.7405	5.5958	5.6497	5.7193	1553817_at	LOC100294050 /// POM121L10P /// POM121L1P /// POM121L4P /// POM121L8P /// POM121L9P	hypothetical protein LOC100294050 /// POM121 membrane glycoprotein-like 10 (rat) pseudogene /// POM121 membrane glycoprotein-like 1 (rat) pseudogene /// POM121 membrane glycoprotein-like 4 pseudogene (rat) /// POM121 membrane glycoprotein-like 8 (rat) pseudogene /// POM121 membrane glycoprotein-like 9 (rat) pseudogene
1553979_PM_at	0.2387	1.1799	0.015	0.0727	0.4624	1.3779	0.0006	0.0043	0.465	1.3803	0.0006	0.004	0.2039	1.1518	0.028	0.0874	-0.2237	-1.1678	0.0195	0.0597	10.1981	10.4368	10.6605	10.6631	10.402	9.9744	1553979_at	---	---
1554007_PM_at	0.2261	1.1697	0.4145	0.6792	-0.716	-1.6426	0.0322	0.1	-2.2268	-4.6809	0.0001	0.0013	-3.2428	-9.4661	1.5513e-05	0.0003	-2.6066	-6.0906	5.4589e-05	0.0006	8.484	8.7101	7.7681	6.2572	5.2413	5.8774	1554007_at	---	---
1554043_PM_a_at	-0.2225	-1.1667	0.2831	0.5506	0.0092	1.0064	0.9625	0.983	0.2068	1.1542	0.3151	0.5265	0.6493	1.5684	0.0138	0.0497	0.3673	1.2899	0.0996	0.2134	4.5008	4.2783	4.51	4.7076	5.1501	4.8681	1554043_a_at	---	---
1554219_PM_at	0.0004	1.0003	0.9981	0.9993	0.0698	1.0496	0.6988	0.8383	0.0196	1.0137	0.9128	0.9597	0.2085	1.1555	0.2707	0.4702	0.0328	1.023	0.8551	0.9186	3.1293	3.1297	3.1991	3.1489	3.3378	3.1621	1554219_at	---	---
1554220_PM_a_at	-0.071	-1.0504	0.6107	0.8183	-0.0202	-1.0141	0.8833	0.9438	-0.1468	-1.1071	0.3093	0.5205	-0.118	-1.0852	0.4066	0.6095	-0.1261	-1.0914	0.3768	0.5507	2.4425	2.3715	2.4222	2.2957	2.3245	2.3163	1554220_a_at	---	---
1554224_PM_at	0.0279	1.0195	0.8592	0.9458	0.0811	1.0578	0.6093	0.7775	-0.0266	-1.0186	0.8653	0.9374	0.2465	1.1863	0.1526	0.3168	-0.0226	-1.0158	0.8855	0.9365	2.4676	2.4954	2.5487	2.4409	2.7141	2.445	1554224_at	---	---
1554225_PM_a_at	-0.1209	-1.0874	0.3965	0.6638	-0.0243	-1.017	0.8602	0.9309	-0.1326	-1.0963	0.3552	0.5681	-0.1213	-1.0877	0.3949	0.5986	-0.0744	-1.0529	0.5945	0.7398	2.6857	2.5648	2.6613	2.5531	2.5643	2.6113	1554225_a_at	---	---
1554232_PM_a_at	-0.0936	-1.067	0.5266	0.7646	-0.0868	-1.062	0.5564	0.7389	-0.2453	-1.1853	0.1288	0.286	-0.1008	-1.0724	0.4966	0.6871	0.0105	1.0073	0.9421	0.9688	2.5142	2.4205	2.4274	2.2689	2.4134	2.5247	1554232_a_at	---	---
1554281_PM_at	0.0558	1.0394	0.4861	0.7349	0.048	1.0338	0.5467	0.7316	-0.0753	-1.0536	0.3551	0.568	0.0268	1.0187	0.7337	0.8563	0.1054	1.0758	0.2101	0.3686	2.5869	2.6426	2.6349	2.5116	2.6137	2.6923	1554281_at	---	---
1554372_PM_at	0.0081	1.0056	0.9619	0.9863	0.0106	1.0074	0.9502	0.9768	-0.0549	-1.0388	0.7474	0.871	-0.1497	-1.1093	0.393	0.5967	-0.2393	-1.1804	0.1917	0.3453	2.8233	2.8314	2.8339	2.7684	2.6736	2.584	1554372_at	---	---
1554374_PM_at	0.1782	1.1314	0.2566	0.5199	0.3147	1.2438	0.0687	0.1795	0.2693	1.2052	0.107	0.2501	0.1813	1.1339	0.2493	0.4458	0.2874	1.2204	0.0896	0.1968	4.156	4.3341	4.4707	4.4252	4.3373	4.4434	1554374_at	---	---
1554403_PM_a_at	-0.1447	-1.1055	0.3122	0.5813	0.0584	1.0413	0.6717	0.8209	-0.0703	-1.0499	0.6114	0.7838	-0.0222	-1.0155	0.871	0.9348	-0.0314	-1.022	0.819	0.8971	2.5724	2.4277	2.6308	2.5021	2.5501	2.541	1554403_a_at	---	---
1554404_PM_a_at	0.1088	1.0783	0.4593	0.7149	0.0218	1.0152	0.8793	0.9417	0.1461	1.1066	0.3292	0.5417	0.1236	1.0895	0.4036	0.6069	0.1563	1.1145	0.2992	0.471	4.0373	4.1461	4.0591	4.1834	4.1609	4.1936	1554404_a_at	---	---
1554597_PM_at	-0.4681	-1.3832	7.6898e-05	0.0018	-0.5036	-1.4178	5.0665e-05	0.0007	-0.0551	-1.0389	0.3059	0.5168	-0.4029	-1.3221	0.0002	0.0016	-1.4076	-2.653	1.207e-07	1.5762e-05	9.6004	9.1323	9.0968	9.5454	9.1975	8.1928	1554597_at	---	---
1554615_PM_at	0.003	1.0021	0.975	0.991	0.1341	1.0974	0.1979	0.3882	0.0776	1.0553	0.4341	0.6425	0.068	1.0483	0.4902	0.6815	0.2549	1.1932	0.0332	0.091	2.7664	2.7694	2.9005	2.844	2.8344	3.0213	1554615_at	---	---
1554723_PM_x_at	0.0335	1.0235	0.8737	0.9513	0.1001	1.0718	0.6381	0.7978	0.1173	1.0847	0.5828	0.7628	0.0516	1.0364	0.8071	0.8994	0.1231	1.0891	0.5647	0.7163	2.7111	2.7446	2.8112	2.8284	2.7627	2.8342	1554723_x_at	---	---
1554751_PM_at	0.4637	1.3791	0.0422	0.1558	0.3566	1.2804	0.0952	0.2301	0.1408	1.1025	0.4643	0.6688	0.6151	1.5316	0.0143	0.0511	0.5601	1.4744	0.0209	0.0632	2.6626	3.1263	3.0192	2.8034	3.2777	3.2227	1554751_at	---	---
1554752_PM_a_at	-0.0898	-1.0642	0.5418	0.7754	0.1542	1.1128	0.3092	0.5204	-0.2659	-1.2024	0.104	0.245	0.0365	1.0256	0.8014	0.8964	0.1457	1.1063	0.3342	0.5084	3.8015	3.7117	3.9557	3.5356	3.838	3.9472	1554752_a_at	---	---
1554766_PM_s_at	0.1283	1.093	0.2086	0.4598	0.3727	1.2948	0.0064	0.0276	0.2967	1.2284	0.0173	0.0607	0.1648	1.121	0.1205	0.2667	0.3446	1.2698	0.0091	0.0325	4.4922	4.6205	4.865	4.789	4.657	4.8368	1554766_s_at	---	---
1554813_PM_at	0.1262	1.0914	0.1208	0.3237	-0.0322	-1.0225	0.6614	0.8141	-0.0438	-1.0308	0.5542	0.7414	-0.091	-1.0651	0.2406	0.4354	0.034	1.0239	0.6435	0.7769	2.3842	2.5104	2.352	2.3404	2.2932	2.4182	1554813_at	---	---
1554825_PM_at	-0.4174	-1.3355	0.0079	0.045	-0.5012	-1.4154	0.0033	0.0165	-0.6281	-1.5455	0.0011	0.0064	-0.7652	-1.6996	0.0004	0.0028	-0.6722	-1.5935	0.0007	0.0043	3.1715	2.7542	2.6703	2.5435	2.4063	2.4993	1554825_at	---	---
1554871_PM_at	0.2086	1.1555	0.2941	0.563	0.2271	1.1705	0.2572	0.4627	0.2243	1.1682	0.2626	0.4677	0.2984	1.2298	0.1512	0.3148	0.5036	1.4178	0.0322	0.0889	2.2282	2.4368	2.4553	2.4525	2.5266	2.7318	1554871_at	---	---
1554887_PM_at	-0.2298	-1.1727	0.0891	0.2644	0.4569	1.3725	0.0069	0.0293	0.5732	1.4879	0.0023	0.0119	0.308	1.238	0.0348	0.1042	0.4076	1.3265	0.0114	0.0389	4.396	4.1662	4.8529	4.9693	4.704	4.8037	1554887_at	---	---
1554891_PM_at	-0.187	-1.1384	0.1509	0.3748	0.1328	1.0964	0.287	0.4965	-0.0174	-1.0121	0.8832	0.9458	0.0768	1.0547	0.5241	0.709	0.1489	1.1087	0.2379	0.4025	3.3718	3.1847	3.5045	3.3543	3.4486	3.5207	1554891_at	---	---
1554946_PM_at	0.3008	1.2318	0.1417	0.3594	0.2565	1.1946	0.1992	0.3898	0.3896	1.31	0.071	0.1839	0.3252	1.2528	0.1172	0.2616	0.2577	1.1956	0.1974	0.3527	3.4021	3.7029	3.6587	3.7917	3.7273	3.6598	1554946_at	---	---
1554951_PM_at	-0.1805	-1.1333	0.3009	0.5702	-0.0429	-1.0302	0.7969	0.8972	-0.1365	-1.0992	0.4248	0.6347	0.052	1.0367	0.7555	0.8695	-0.1469	-1.1072	0.3925	0.566	2.9653	2.7849	2.9224	2.8288	3.0173	2.8184	1554951_at	---	---
1554963_PM_at	-1.984	-3.9558	0.0579	0.1958	-1.1789	-2.264	0.214	0.4093	-0.6317	-1.5494	0.4846	0.6861	-1.587	-3.0042	0.1106	0.2505	-2.38	-5.2054	0.0309	0.0862	4.9772	2.9932	3.7983	4.3455	3.3902	2.5972	1554963_at	---	---
1554964_PM_x_at	-0.7337	-1.6629	0.5094	0.7525	-0.6797	-1.6018	0.54	0.7268	0.2211	1.1656	0.8396	0.9232	-0.9662	-1.9536	0.3914	0.5953	-1.01	-2.014	0.3717	0.5456	3.5348	2.8011	2.8551	3.7559	2.5686	2.5247	1554964_x_at	---	---
1554972_PM_at	-0.3019	-1.2328	0.1116	0.3075	0.2565	1.1946	0.1644	0.3411	0.2922	1.2245	0.1213	0.2738	0.0632	1.0448	0.7099	0.8404	-0.2399	-1.1809	0.1891	0.3417	4.3384	4.0365	4.5948	4.6306	4.4016	4.0984	1554972_at	---	---
1555014_PM_x_at	-0.2273	-1.1706	0.19	0.434	0.0915	1.0655	0.5736	0.7518	0.1437	1.1047	0.3863	0.5987	-0.1051	-1.0756	0.5198	0.7057	-0.0702	-1.0498	0.6644	0.7921	4.6085	4.3812	4.7	4.7522	4.5034	4.5384	1555014_x_at	---	---
1555031_PM_at	0.028	1.0196	0.8125	0.9251	0.094	1.0674	0.4367	0.6425	0.215	1.1607	0.1055	0.2477	-0.0183	-1.0128	0.8766	0.9378	-0.2915	-1.2239	0.0416	0.1087	2.9275	2.9555	3.0215	3.1425	2.9092	2.6359	1555031_at	---	---
1555059_PM_at	0.2132	1.1592	0.266	0.531	0.2227	1.1669	0.2474	0.4512	0.0812	1.0579	0.6569	0.8139	-0.0119	-1.0083	0.9478	0.9749	0.2499	1.1892	0.2005	0.3564	2.6203	2.8335	2.843	2.7015	2.6084	2.8702	1555059_at	---	---
1555084_PM_at	0.3227	1.2507	0.0902	0.2664	0.3944	1.3144	0.0487	0.1383	0.3785	1.3	0.0558	0.1531	0.0828	1.059	0.6233	0.7834	0.1928	1.143	0.2734	0.4428	5.2131	5.5358	5.6074	5.5916	5.2958	5.4059	1555084_at	---	---
1555117_PM_at	-0.3495	-1.2741	0.0745	0.2341	-0.1651	-1.1213	0.3477	0.5601	-0.2623	-1.1994	0.1568	0.3292	-0.626	-1.5433	0.0084	0.0331	-0.6359	-1.5539	0.0078	0.0284	3.7598	3.4103	3.5946	3.4975	3.1338	3.1238	1555117_at	---	---
1555129_PM_at	-0.0781	-1.0556	0.4526	0.71	0.0627	1.0444	0.5432	0.7289	-0.0534	-1.0377	0.6027	0.7779	0.0701	1.0498	0.4986	0.6886	0.1361	1.0989	0.2114	0.3702	2.9309	2.8528	2.9936	2.8775	3.001	3.067	1555129_at	---	---
1555135_PM_at	0.1444	1.1053	0.1918	0.4365	0.1764	1.1301	0.1225	0.2772	0.1451	1.1058	0.19	0.3756	-0.1827	-1.135	0.1121	0.2533	0.1777	1.131	0.1204	0.2453	3.3565	3.5009	3.5329	3.5015	3.1738	3.5341	1555135_at	---	---
1555163_PM_at	-0.1551	-1.1135	0.297	0.566	0.0186	1.013	0.8957	0.9505	-0.094	-1.0673	0.5149	0.711	-0.0951	-1.0682	0.5099	0.6976	0.0186	1.013	0.8954	0.9416	3.1926	3.0375	3.2112	3.0986	3.0975	3.2112	1555163_at	---	---
1555174_PM_at	0.0727	1.0517	0.6989	0.8688	0.0144	1.01	0.9385	0.9713	-0.0173	-1.0121	0.9261	0.9663	0.2209	1.1654	0.2638	0.4624	0.1642	1.1205	0.3948	0.5683	2.7894	2.8621	2.8038	2.7721	3.0103	2.9536	1555174_at	---	---
1555176_PM_at	0.0555	1.0392	0.723	0.8821	-0.017	-1.0119	0.913	0.9594	0.1015	1.0729	0.5221	0.7168	0.3659	1.2887	0.0497	0.1372	-0.0204	-1.0143	0.8957	0.9418	3.0961	3.1516	3.0791	3.1976	3.462	3.0757	1555176_at	---	---
1555187_PM_at	-0.1023	-1.0735	0.3023	0.5716	0.0274	1.0192	0.7724	0.8832	0.0561	1.0396	0.5592	0.7452	-0.0357	-1.0251	0.7071	0.8388	-0.0923	-1.066	0.3482	0.5223	2.5237	2.4214	2.5511	2.5797	2.4879	2.4314	1555187_at	---	---
1555204_PM_at	0.18	1.1329	0.3684	0.6372	0.3012	1.2322	0.1549	0.3271	0.1208	1.0873	0.5384	0.7294	0.4092	1.3279	0.0691	0.176	0.324	1.2518	0.1307	0.2603	3.1804	3.3604	3.4816	3.3012	3.5896	3.5044	1555204_at	---	---
1555205_PM_at	-0.0262	-1.0183	0.8379	0.9371	0.0432	1.0304	0.7363	0.862	0.1462	1.1067	0.2776	0.4851	0.1891	1.1401	0.1734	0.3465	0.0287	1.0201	0.8227	0.8994	2.8193	2.7932	2.8625	2.9655	3.0085	2.848	1555205_at	---	---
1555237_PM_at	0.2665	1.2029	0.1885	0.432	0.2791	1.2135	0.1713	0.351	0.0501	1.0353	0.7899	0.895	0.3324	1.2591	0.1138	0.2562	0.363	1.2861	0.0899	0.1972	3.2662	3.5327	3.5453	3.3163	3.5986	3.6292	1555237_at	---	---
1555261_PM_at	-0.4746	-1.3895	0.2404	0.5	-0.2543	-1.1928	0.5113	0.7045	-0.132	-1.0958	0.7295	0.8603	-0.6957	-1.6196	0.1048	0.2405	-0.496	-1.4103	0.2223	0.3837	4.1917	3.7171	3.9374	4.0596	3.496	3.6957	1555261_at	---	---
1555263_PM_at	-0.0472	-1.0333	0.7451	0.8931	0.0136	1.0095	0.925	0.9649	-0.0588	-1.0416	0.6867	0.8337	-0.1212	-1.0877	0.4158	0.6177	-0.0187	-1.013	0.8973	0.9427	2.444	2.3968	2.4577	2.3853	2.3228	2.4254	1555263_at	---	---
1555303_PM_at	0.9911	1.9877	0.0008	0.0084	0.7208	1.6481	0.0039	0.0186	0.756	1.6888	0.0031	0.0149	-0.2661	-1.2025	0.1439	0.3036	-1.0156	-2.0217	0.0007	0.004	7.6647	8.6559	8.3856	8.4207	7.3987	6.6492	1555303_at	---	---
1555344_PM_at	-0.3997	-1.3193	0.1187	0.3199	-0.4286	-1.346	0.0989	0.2369	-0.4407	-1.3572	0.0917	0.2231	-0.4782	-1.3931	0.0724	0.1822	-0.4512	-1.3672	0.0858	0.1906	3.418	3.0183	2.9894	2.9774	2.9398	2.9669	1555344_at	---	---
1555373_PM_at	-0.0484	-1.0341	0.6224	0.826	-0.1078	-1.0776	0.2916	0.502	-0.0062	-1.0043	0.9489	0.977	-0.6418	-1.5602	0.0005	0.0033	-1.1743	-2.2569	1.5354e-05	0.0003	3.7588	3.7104	3.651	3.7526	3.1171	2.5845	1555373_at	---	---
1555429_PM_at	0.0085	1.0059	0.9689	0.9887	0.1771	1.1306	0.4279	0.6346	0.2595	1.197	0.2595	0.4642	0.3126	1.2419	0.1842	0.3618	0.3334	1.26	0.1607	0.3039	4.0184	4.0269	4.1955	4.2779	4.331	4.3518	1555429_at	---	---
1555488_PM_at	-0.1476	-1.1077	0.3838	0.6527	0.0351	1.0246	0.8308	0.9161	-0.1137	-1.082	0.4964	0.6958	-0.1481	-1.1081	0.3821	0.5867	-0.0274	-1.0192	0.8672	0.9257	3.0329	2.8853	3.068	2.9192	2.8848	3.0055	1555488_at	---	---
1555489_PM_at	-0.0738	-1.0525	0.5103	0.7532	0.0283	1.0198	0.7971	0.8973	-0.1292	-1.0937	0.2666	0.4723	-0.077	-1.0549	0.4927	0.6837	-0.0348	-1.0244	0.7526	0.8542	2.2492	2.1754	2.2775	2.12	2.1721	2.2143	1555489_at	---	---
1555519_PM_at	-0.0043	-1.003	0.9709	0.9892	0.2427	1.1832	0.0764	0.1953	-0.0211	-1.0147	0.8587	0.9338	0.049	1.0345	0.6814	0.8231	0.2277	1.171	0.0917	0.2002	2.6654	2.6611	2.9081	2.6443	2.7144	2.8931	1555519_at	---	---
1555580_PM_at	0.1166	1.0841	0.584	0.8024	-0.1629	-1.1195	0.4496	0.6535	-0.0301	-1.0211	0.8862	0.9473	0.2163	1.1618	0.3242	0.5288	-0.1277	-1.0925	0.5496	0.7042	4.7257	4.8422	4.5628	4.6956	4.942	4.598	1555580_at	---	---
1555601_PM_at	0.0886	1.0634	0.7363	0.8888	0.1716	1.1263	0.5202	0.7114	0.3987	1.3183	0.1637	0.3389	0.1646	1.1208	0.5367	0.7192	-0.089	-1.0637	0.7352	0.8427	3.0289	3.1175	3.2004	3.4276	3.1935	2.9399	1555601_at	---	---
1555616_PM_at	0.269	1.2049	0.0968	0.2794	-0.0306	-1.0215	0.8302	0.916	-0.0551	-1.0389	0.7009	0.8423	-0.002	-1.0014	0.9887	0.995	0.0975	1.0699	0.5028	0.6652	2.677	2.946	2.6464	2.6219	2.675	2.7745	1555616_at	---	---
1555617_PM_x_at	0.3804	1.3017	0.0112	0.0584	0.1521	1.1112	0.1986	0.3891	0.0126	1.0088	0.9085	0.9576	0.1358	1.0987	0.2445	0.44	0.1289	1.0935	0.2667	0.4356	2.3112	2.6916	2.4634	2.3239	2.4471	2.4402	1555617_x_at	---	---
1555623_PM_at	0.0238	1.0167	0.8391	0.9374	0.0752	1.0535	0.5282	0.7179	-0.0367	-1.0258	0.7549	0.8751	-0.0361	-1.0253	0.7591	0.8716	-0.0847	-1.0605	0.4795	0.6455	2.7032	2.7271	2.7785	2.6665	2.6671	2.6185	1555623_at	---	---
1555631_PM_at	0.1521	1.1112	0.0698	0.2235	0.061	1.0432	0.4109	0.6196	0.1311	1.0951	0.1064	0.2491	0.1679	1.1234	0.051	0.1399	0.1039	1.0747	0.183	0.3338	4.4594	4.6115	4.5204	4.5905	4.6273	4.5633	1555631_at	---	---
1555646_PM_at	-0.2693	-1.2053	0.0441	0.1611	0.0584	1.0413	0.602	0.7719	-0.1114	-1.0803	0.334	0.5467	-0.026	-1.0182	0.8144	0.9036	-0.008	-1.0056	0.9421	0.9688	3.0154	2.746	3.0737	2.904	2.9894	3.0073	1555646_at	---	---
1555664_PM_at	0.3234	1.2513	0.1418	0.3597	0.0656	1.0465	0.7435	0.8663	0.198	1.1471	0.3405	0.5534	0.3689	1.2914	0.102	0.2356	0.2219	1.1663	0.29	0.4611	3.8528	4.1762	3.9184	4.0508	4.2217	4.0747	1555664_at	---	---
1555665_PM_at	0.0085	1.0059	0.9595	0.9851	0.2516	1.1905	0.1695	0.3484	0.2537	1.1922	0.1665	0.3432	0.1935	1.1435	0.2751	0.4753	0.3447	1.2699	0.0763	0.1742	5.9396	5.9481	6.1912	6.1933	6.1331	6.2843	1555665_at	---	---
1555692_PM_at	0.1085	1.0781	0.4187	0.6826	0.1175	1.0848	0.3837	0.5944	0.0687	1.0487	0.6027	0.7779	-0.1192	-1.0862	0.3771	0.582	0.2468	1.1866	0.0958	0.2071	2.8345	2.943	2.952	2.9031	2.7153	3.0813	1555692_at	---	---
1555727_PM_at	-0.1132	-1.0816	0.4399	0.7	-0.099	-1.071	0.4968	0.693	0.1145	1.0826	0.435	0.6431	0.1037	1.0745	0.4775	0.6707	0.0599	1.0424	0.6771	0.8013	3.2896	3.1764	3.1906	3.4041	3.3933	3.3495	1555727_at	---	---
1555742_PM_at	0.0144	1.01	0.9144	0.9675	-0.2276	-1.1709	0.1271	0.2844	0.0675	1.0479	0.6188	0.7888	0.2125	1.1587	0.1496	0.3124	0.1133	1.0817	0.4122	0.585	3.493	3.5074	3.2653	3.5604	3.7055	3.6063	1555742_at	---	---
1555743_PM_s_at	0.0246	1.0172	0.9157	0.968	0.0257	1.018	0.9121	0.959	0.1355	1.0984	0.5659	0.7499	-0.0201	-1.014	0.9311	0.9662	0.0186	1.013	0.9363	0.9654	4.9814	5.006	5.0071	5.1169	4.9613	5	1555743_s_at	---	---
1555753_PM_x_at	0.1161	1.0838	0.5818	0.801	0.2667	1.2031	0.2299	0.4294	0.5184	1.4324	0.0408	0.1198	0.4874	1.402	0.0503	0.1384	0.1792	1.1322	0.4039	0.5774	4.4111	4.5272	4.6778	4.9294	4.8985	4.5902	1555753_x_at	---	---
1555845_PM_at	-0.8457	-1.7971	0.0004	0.0055	-0.8127	-1.7564	0.0005	0.0038	-0.7952	-1.7353	0.0006	0.004	-1.1542	-2.2256	7.4454e-05	0.0008	-1.478	-2.7855	1.8004e-05	0.0003	7.418	6.5723	6.6053	6.6228	6.2637	5.94	1555845_at	---	---
1555846_PM_a_at	-0.8321	-1.7803	0.0041	0.0278	-0.8215	-1.7672	0.0043	0.0203	-0.5773	-1.492	0.0204	0.0694	-1.0646	-2.0916	0.0012	0.0069	-1.2318	-2.3486	0.0006	0.0034	6.9575	6.1254	6.136	6.3802	5.8929	5.7257	1555846_a_at	---	---
1555855_PM_at	0.1403	1.1022	0.3954	0.6631	0.2073	1.1546	0.2252	0.4235	0.255	1.1933	0.1474	0.3152	0.0152	1.0106	0.9243	0.9626	0.0042	1.0029	0.9791	0.9891	3.7891	3.9294	3.9964	4.0441	3.8043	3.7933	1555855_at	---	---
1555856_PM_s_at	0.4737	1.3886	0.149	0.3717	0.2684	1.2045	0.3846	0.5952	0.0511	1.0361	0.8641	0.9368	0.27	1.2058	0.3819	0.5865	0.2937	1.2258	0.3444	0.5186	4.1347	4.6084	4.4032	4.1859	4.4048	4.4285	1555856_s_at	---	---
1555868_PM_at	0.0651	1.0462	0.5755	0.7972	-0.0555	-1.0392	0.6323	0.7936	0.1116	1.0804	0.3497	0.5627	0.0756	1.0538	0.518	0.7042	0.0168	1.0117	0.8839	0.9353	2.577	2.6422	2.5216	2.6886	2.6526	2.5938	1555868_at	---	---
1555869_PM_a_at	0.1437	1.1047	0.3748	0.6435	-0.0947	-1.0679	0.5507	0.7346	0.0129	1.009	0.9341	0.9705	0.0301	1.0211	0.8475	0.9217	0.026	1.0182	0.868	0.9261	2.4438	2.5875	2.3491	2.4567	2.4739	2.4698	1555869_a_at	---	---
1555893_PM_at	-0.4226	-1.3403	0.0004	0.0051	-0.4682	-1.3834	0.0002	0.0019	-0.5411	-1.4551	9.535e-05	0.001	-0.2588	-1.1965	0.0047	0.0208	-0.362	-1.2852	0.0009	0.0048	3.2283	2.8058	2.7601	2.6872	2.9695	2.8663	1555893_at	---	---
1555900_PM_at	-0.5281	-1.442	0.0186	0.0855	-0.7508	-1.6827	0.0039	0.0186	-0.3999	-1.3194	0.0516	0.1444	-0.0073	-1.0051	0.966	0.9839	-0.4179	-1.336	0.0445	0.1145	5.5595	5.0314	4.8087	5.1596	5.5521	5.1416	1555900_at	---	---
1555925_PM_at	0.2054	1.153	0.0286	0.1171	0.0992	1.0712	0.2156	0.4113	-0.1102	-1.0794	0.1749	0.3554	-0.0246	-1.0172	0.7426	0.8617	0.1381	1.1004	0.1023	0.2178	2.2717	2.4771	2.3709	2.1615	2.2471	2.4098	1555925_at	---	---
1555926_PM_a_at	-0.1267	-1.0918	0.4909	0.7387	-0.1908	-1.1414	0.3115	0.5224	-0.0674	-1.0478	0.7098	0.8477	-0.0712	-1.0506	0.6946	0.8314	-0.2171	-1.1624	0.2553	0.4226	2.828	2.7014	2.6372	2.7606	2.7569	2.6109	1555926_a_at	---	---
1555928_PM_at	0.1393	1.1014	0.4673	0.721	0.1156	1.0834	0.5434	0.7291	0.144	1.105	0.4531	0.6594	0.1007	1.0723	0.5953	0.7637	0.0896	1.064	0.6356	0.7714	2.8061	2.9454	2.9218	2.9501	2.9068	2.8957	1555928_at	---	---
1555929_PM_s_at	0.2885	1.2214	0.0326	0.1291	0.3641	1.287	0.013	0.0487	0.2372	1.1787	0.0633	0.1687	0.066	1.0468	0.5504	0.7294	0.0162	1.0113	0.8817	0.934	2.3113	2.5998	2.6754	2.5485	2.3773	2.3275	1555929_s_at	---	---
1555967_PM_at	-0.4105	-1.3291	0.0676	0.2184	-0.5593	-1.4735	0.023	0.0768	-0.3848	-1.3057	0.0819	0.205	-0.5679	-1.4824	0.0216	0.0712	-0.3402	-1.266	0.1145	0.2365	7.113	6.7025	6.5538	6.7282	6.5451	6.7728	1555967_at	---	---
1555968_PM_a_at	-0.1099	-1.0791	0.6688	0.8524	-0.1975	-1.1467	0.4498	0.6536	-0.5869	-1.502	0.0532	0.1477	-0.4035	-1.3227	0.1498	0.3127	-0.3411	-1.2667	0.2122	0.3712	4.4036	4.2937	4.2061	3.8167	4.0001	4.0624	1555968_a_at	---	---
1555973_PM_at	-0.6018	-1.5176	0.0526	0.1827	-0.2541	-1.1926	0.3482	0.5604	-0.2938	-1.2259	0.2838	0.4922	-0.0092	-1.0064	0.9718	0.9867	0.1479	1.1079	0.5753	0.7249	3.4496	2.8478	3.1956	3.1558	3.4404	3.5975	1555973_at	---	---
1555974_PM_a_at	-1.2416	-2.3646	0.0028	0.0212	-1.0224	-2.0312	0.0071	0.0301	-0.7543	-1.6868	0.0256	0.0832	-0.024	-1.0168	0.9283	0.9645	-0.0854	-1.061	0.7497	0.8523	4.8855	3.6439	3.8631	4.1312	4.8615	4.8001	1555974_a_at	---	---
1555976_PM_s_at	2.6546	6.2966	4.674e-05	0.0013	1.3868	2.615	0.0016	0.0093	0.3452	1.2703	0.2257	0.4223	0.2892	1.222	0.3011	0.5046	1.274	2.4182	0.0025	0.0112	4.3057	6.9603	5.6925	4.6509	4.5949	5.5797	1555976_s_at	---	---
1555977_PM_at	0.7669	1.7016	0.0367	0.1407	-0.0679	-1.0482	0.8204	0.9102	-0.7661	-1.7006	0.0368	0.1105	-1.436	-2.7056	0.0024	0.0122	-0.982	-1.9752	0.014	0.0458	6.0008	6.7677	5.9329	5.2347	4.5648	5.0188	1555977_at	---	---
1555994_PM_at	-0.1407	-1.1024	0.5404	0.7744	0.2304	1.1732	0.3285	0.5407	0.1999	1.1486	0.3919	0.6041	-0.0309	-1.0217	0.8911	0.9456	-0.1789	-1.132	0.4407	0.6108	5.0625	4.9218	5.2929	5.2624	5.0316	4.8836	1555994_at	---	---
1555995_PM_a_at	0.166	1.122	0.1254	0.3314	0.1455	1.1061	0.17	0.3492	0.2582	1.196	0.0325	0.1003	0.1194	1.0863	0.2478	0.4439	0.3092	1.239	0.0161	0.0513	3.4572	3.6232	3.6026	3.7154	3.5766	3.7663	1555995_a_at	---	---
1556003_PM_a_at	-0.004	-1.0028	0.9807	0.9932	0.5114	1.4254	0.0187	0.0652	0.2212	1.1657	0.2161	0.4098	0.0022	1.0015	0.9895	0.9953	-0.1781	-1.1314	0.3083	0.4803	3.7005	3.6965	4.2119	3.9217	3.7027	3.5224	1556003_a_at	---	---
1556007_PM_s_at	0.4898	1.4042	0.0133	0.0666	0.4117	1.3302	0.0268	0.0867	0.2415	1.1823	0.1381	0.3007	-0.4767	-1.3916	0.0149	0.053	-0.6989	-1.6233	0.0026	0.0115	6.5765	7.0663	6.9882	6.818	6.0998	5.8776	1556007_s_at	---	---
1556008_PM_a_at	-0.4006	-1.32	0.0855	0.2572	-0.1503	-1.1098	0.4697	0.6707	0.7133	1.6396	0.0106	0.0407	0.4305	1.3477	0.0691	0.176	-0.3566	-1.2804	0.1169	0.2402	5.845	5.4445	5.6947	6.5583	6.2755	5.4885	1556008_a_at	---	---
1556021_PM_at	-0.1454	-1.106	0.373	0.6418	0.1625	1.1192	0.3235	0.5351	0.03	1.021	0.8493	0.9288	0.2782	1.2127	0.1151	0.2584	-0.1521	-1.1112	0.3529	0.5272	2.6217	2.4763	2.7841	2.6516	2.8998	2.4696	1556021_at	---	---
1556048_PM_at	-0.777	-1.7135	0.0037	0.026	-0.1214	-1.0878	0.5	0.6957	0.1808	1.1335	0.3264	0.539	0.7219	1.6493	0.0053	0.023	0.3943	1.3143	0.0587	0.1423	5.2387	4.4617	5.1173	5.4195	5.9606	5.633	1556048_at	---	---
1556054_PM_at	0.3718	1.294	0.0917	0.2693	0.633	1.5508	0.0142	0.0525	0.9476	1.9287	0.0022	0.0113	0.1398	1.1018	0.4792	0.6722	-0.4134	-1.3318	0.0672	0.1582	3.6337	4.0055	4.2667	4.5813	3.7735	3.2203	1556054_at	---	---
1556081_PM_at	-0.2185	-1.1635	0.0664	0.2157	-0.4689	-1.384	0.003	0.015	-0.1957	-1.1453	0.0918	0.2233	-0.1717	-1.1264	0.129	0.2804	-0.239	-1.1801	0.0499	0.1254	3.0099	2.7914	2.5411	2.8143	2.8383	2.771	1556081_at	---	---
1556082_PM_a_at	-0.3546	-1.2786	0.0891	0.2643	-0.1281	-1.0928	0.4917	0.6888	0.4921	1.4064	0.0307	0.0958	-0.1957	-1.1452	0.3062	0.5101	-0.6276	-1.5449	0.0115	0.0392	3.2326	2.878	3.1045	3.7247	3.037	2.6051	1556082_a_at	---	---
1556090_PM_at	-1.2501	-2.3786	0.0166	0.0787	-1.5075	-2.8432	0.0074	0.031	-0.7351	-1.6645	0.1011	0.2401	-1.7516	-3.3673	0.0037	0.017	-2.4111	-5.3189	0.0007	0.0042	6.5563	5.3062	5.0488	5.8212	4.8047	4.1452	1556090_at	---	---
1556097_PM_at	-0.0025	-1.0018	0.9785	0.9924	-0.105	-1.0755	0.2902	0.5002	-0.0999	-1.0717	0.3121	0.5234	-0.1413	-1.1029	0.1697	0.3412	0.1673	1.1229	0.1142	0.2359	2.4844	2.4818	2.3794	2.3845	2.3431	2.6516	1556097_at	---	---
1556103_PM_at	0.9874	1.9826	0.0063	0.0381	0.6897	1.613	0.0285	0.0908	0.545	1.459	0.0639	0.17	0.8932	1.8572	0.0099	0.038	1.044	2.0619	0.0049	0.0193	5.8929	6.8803	6.5826	6.4378	6.786	6.9368	1556103_at	---	---
1556107_PM_at	-0.0793	-1.0565	0.5037	0.7482	0.0521	1.0368	0.6569	0.811	-0.1304	-1.0946	0.2867	0.4955	-0.0689	-1.0489	0.5595	0.7366	0.0053	1.0037	0.9638	0.9809	2.5448	2.4655	2.5969	2.4145	2.476	2.5501	1556107_at	---	---
1556110_PM_at	-1.3413	-2.5339	0.0012	0.0111	-0.7777	-1.7144	0.0152	0.0553	0.2651	1.2018	0.2954	0.505	0.7627	1.6967	0.0165	0.0573	0.5073	1.4214	0.0708	0.1644	4.6668	3.3255	3.8891	4.932	5.4296	5.1741	1556110_at	---	---
1556111_PM_s_at	-1.1869	-2.2766	0.002	0.0165	-0.5396	-1.4535	0.056	0.1542	0.3021	1.2329	0.234	0.4331	0.501	1.4152	0.0707	0.1789	0.5164	1.4304	0.0644	0.1531	6.6153	5.4284	6.0758	6.9174	7.1163	7.1317	1556111_s_at	---	---
1556117_PM_at	0.7046	1.6297	0.026	0.1092	0.8586	1.8133	0.0116	0.0446	0.9404	1.919	0.0078	0.0317	0.4764	1.3913	0.0941	0.2216	0.6699	1.5909	0.0314	0.0872	4.3517	5.0563	5.2103	5.292	4.828	5.0215	1556117_at	---	---
1556159_PM_at	0.1345	1.0977	0.2228	0.4781	0.0742	1.0528	0.4814	0.6804	-0.1099	-1.0792	0.3089	0.5201	0.0089	1.0062	0.931	0.9662	0.177	1.1305	0.1238	0.2501	2.2378	2.3723	2.312	2.1279	2.2468	2.4148	1556159_at	---	---
1556160_PM_a_at	0.1809	1.1336	0.1056	0.2962	0.0607	1.0429	0.5469	0.7317	-0.0351	-1.0247	0.7243	0.8568	0.0306	1.0214	0.7584	0.8712	0.1321	1.0959	0.2139	0.3734	2.4386	2.6195	2.4992	2.4034	2.4692	2.5707	1556160_a_at	---	---
1556161_PM_a_at	-0.0224	-1.0156	0.8615	0.9467	0.0092	1.0064	0.9428	0.9733	0.0738	1.0525	0.5698	0.7528	0.2196	1.1644	0.124	0.2724	0.1872	1.1385	0.1783	0.3276	3.4401	3.4177	3.4493	3.5139	3.6596	3.6272	1556161_a_at	---	---
1556165_PM_at	0.0596	1.0422	0.5993	0.8116	-0.0629	-1.0446	0.5797	0.7565	-0.0193	-1.0135	0.8632	0.9364	0.1447	1.1055	0.227	0.4183	-0.0424	-1.0298	0.707	0.8225	2.559	2.6186	2.4961	2.5397	2.7037	2.5166	1556165_at	---	---
1556166_PM_x_at	0.1235	1.0894	0.4512	0.7088	0.0191	1.0133	0.9049	0.9555	0.1462	1.1066	0.3773	0.5901	0.1682	1.1237	0.3146	0.5189	0.3725	1.2946	0.0512	0.128	3.493	3.6165	3.5121	3.6392	3.6613	3.8655	1556166_x_at	---	---
1556170_PM_at	0.0717	1.0509	0.2203	0.4752	0.0444	1.0313	0.4288	0.6354	-0.0506	-1.0357	0.3717	0.5844	-0.0228	-1.016	0.6783	0.8208	0.0152	1.0106	0.7811	0.8733	2.1759	2.2476	2.2203	2.1253	2.1531	2.1911	1556170_at	---	---
1556171_PM_a_at	0.032	1.0224	0.75	0.8956	-0.0091	-1.0063	0.9277	0.9661	0.0279	1.0195	0.7815	0.8901	0.0027	1.0019	0.9782	0.9899	-0.0537	-1.0379	0.5961	0.741	3.9666	3.9986	3.9575	3.9944	3.9693	3.9129	1556171_a_at	---	---
1556172_PM_at	-0.0523	-1.0369	0.8407	0.9382	-0.0262	-1.0183	0.9197	0.9627	0.1192	1.0861	0.6494	0.8089	-0.0872	-1.0623	0.7384	0.8592	-1.4571	-2.7456	0.0011	0.0059	5.9228	5.8705	5.8966	6.042	5.8356	4.4657	1556172_at	---	---
1556173_PM_a_at	0.0222	1.0155	0.9185	0.9691	0.1543	1.1129	0.4869	0.6851	-0.0552	-1.039	0.8	0.901	-0.5059	-1.4201	0.0513	0.1406	-1.0784	-2.1117	0.0021	0.0096	6.9069	6.9291	7.0612	6.8517	6.4009	5.8285	1556173_a_at	---	---
1556185_PM_a_at	-0.1372	-1.0998	0.3987	0.6657	-0.18	-1.1329	0.2785	0.4867	-0.1404	-1.1022	0.3886	0.6009	-0.2595	-1.1971	0.1367	0.2925	-0.1682	-1.1237	0.3081	0.4802	2.6717	2.5344	2.4916	2.5312	2.4122	2.5034	1556185_a_at	---	---
1556192_PM_x_at	0.1039	1.0747	0.6547	0.8443	0.0655	1.0464	0.7769	0.8856	-0.0211	-1.0147	0.927	0.9667	0.3421	1.2676	0.1724	0.3451	0.0995	1.0714	0.6683	0.795	3.6771	3.781	3.7426	3.656	4.0192	3.7766	1556192_x_at	---	---
1556194_PM_a_at	-0.1902	-1.1409	0.1086	0.3017	0.0539	1.0381	0.6125	0.7797	-0.0167	-1.0116	0.8742	0.9417	-0.0677	-1.048	0.5277	0.7118	0.2396	1.1806	0.0553	0.136	3.2176	3.0274	3.2715	3.2009	3.1499	3.4572	1556194_a_at	---	---
1556195_PM_a_at	-0.4459	-1.3622	0.1191	0.3204	-0.5868	-1.5019	0.0539	0.1496	-0.6219	-1.5389	0.0444	0.1283	-0.6703	-1.5914	0.0341	0.1023	-0.5755	-1.4902	0.0574	0.1399	3.8356	3.3897	3.2488	3.2137	3.1653	3.2602	1556195_a_at	---	---
1556205_PM_at	-1.1142	-2.1647	0.0028	0.0209	-1.3428	-2.5365	0.0011	0.0067	-1.2337	-2.3517	0.0017	0.0091	-1.4213	-2.6783	0.0008	0.005	-1.6147	-3.0624	0.0004	0.0027	7.1803	6.0661	5.8375	5.9466	5.759	5.5656	1556205_at	---	---
1556206_PM_at	-0.1187	-1.0858	0.4629	0.7177	0.148	1.108	0.3661	0.5775	-0.188	-1.1392	0.2607	0.4657	0.1026	1.0737	0.5231	0.7082	0.2032	1.1512	0.2282	0.3909	4.369	4.2503	4.517	4.181	4.4716	4.5721	1556206_at	---	---
1556207_PM_a_at	-0.0872	-1.0623	0.3489	0.6187	-0.0179	-1.0125	0.8413	0.9211	-0.08	-1.057	0.3874	0.5998	0.0483	1.034	0.5942	0.763	0.0377	1.0264	0.6762	0.8007	2.354	2.2668	2.336	2.274	2.4023	2.3917	1556207_a_at	---	---
1556210_PM_at	0.1333	1.0968	0.1851	0.4274	-0.0129	-1.009	0.8892	0.9467	-0.0064	-1.0044	0.9452	0.9755	0.0632	1.0448	0.5043	0.6931	-0.1159	-1.0837	0.2408	0.4058	2.6856	2.8189	2.6727	2.6792	2.7488	2.5697	1556210_at	---	---
1556211_PM_a_at	-0.1856	-1.1373	0.4814	0.7314	0.1843	1.1363	0.4844	0.6828	0.223	1.1671	0.4022	0.6138	0.2758	1.2107	0.3075	0.5114	0.1841	1.1361	0.4848	0.6499	2.6845	2.4989	2.8688	2.9075	2.9604	2.8686	1556211_a_at	---	---
1556212_PM_x_at	-0.1492	-1.109	0.0656	0.2139	-0.1054	-1.0758	0.1634	0.3397	-0.1221	-1.0883	0.1155	0.2643	-0.0261	-1.0183	0.7077	0.839	-0.1285	-1.0932	0.1011	0.2158	2.4964	2.3472	2.391	2.3743	2.4703	2.3679	1556212_x_at	---	---
1556216_PM_s_at	0.3105	1.2401	0.2777	0.5444	0.3542	1.2783	0.2222	0.4196	0.3692	1.2916	0.2057	0.3968	0.5643	1.4787	0.0731	0.1836	-0.4456	-1.3618	0.1376	0.2707	3.4402	3.7507	3.7944	3.8094	4.0045	2.9946	1556216_s_at	---	---
1556220_PM_at	-0.1402	-1.1021	0.1908	0.435	-0.2871	-1.2202	0.0234	0.0779	-0.0015	-1.0011	0.9875	0.994	-0.1704	-1.1254	0.1232	0.2712	-0.18	-1.1329	0.1071	0.2252	2.686	2.5458	2.3989	2.6844	2.5155	2.5059	1556220_at	---	---
1556221_PM_a_at	-0.2442	-1.1845	0.2719	0.5378	-0.1186	-1.0857	0.5783	0.7555	-0.2106	-1.1572	0.3371	0.5498	-0.1758	-1.1296	0.4175	0.6191	0.2418	1.1825	0.2763	0.4461	3.8886	3.6444	3.77	3.678	3.7129	4.1304	1556221_a_at	---	---
1556226_PM_at	0.1479	1.108	0.479	0.7298	0.0482	1.034	0.8141	0.9067	0.2079	1.155	0.3296	0.5421	0.0128	1.0089	0.9502	0.9762	-0.0893	-1.0638	0.6647	0.7924	2.7825	2.9304	2.8306	2.9904	2.7952	2.6932	1556226_at	---	---
1556231_PM_a_at	0.0638	1.0452	0.3729	0.6417	0.1881	1.1393	0.0296	0.0936	0.0358	1.0251	0.6084	0.7819	-0.0244	-1.0171	0.7252	0.8509	0.0212	1.0148	0.7601	0.8594	3.5797	3.6435	3.7678	3.6155	3.5553	3.6009	1556231_a_at	---	---
1556235_PM_at	0.1012	1.0727	0.5851	0.8032	-0.0021	-1.0015	0.9908	0.996	0.0112	1.0078	0.9513	0.9782	-0.0167	-1.0117	0.9272	0.964	0.2181	1.1632	0.2605	0.4287	2.8067	2.908	2.8046	2.8179	2.79	3.0248	1556235_at	---	---
1556253_PM_s_at	-1.0477	-2.0673	0.0034	0.024	-1.0532	-2.0752	0.0033	0.0162	-1.2541	-2.3852	0.0014	0.0077	-1.2371	-2.3572	0.0015	0.0081	-1.2865	-2.4393	0.0012	0.0062	4.8316	3.7839	3.7783	3.5775	3.5945	3.5451	1556253_s_at	---	---
1556256_PM_a_at	0.013	1.0091	0.8785	0.9535	-0.0901	-1.0645	0.3114	0.5224	0.0109	1.0076	0.8978	0.953	-0.0789	-1.0562	0.3707	0.5759	0.0338	1.0237	0.6931	0.8126	2.996	3.009	2.9059	3.007	2.9171	3.0298	1556256_a_at	---	---
1556261_PM_a_at	-0.5944	-1.5098	0.0729	0.2304	0.0501	1.0353	0.8607	0.9311	0.3008	1.2318	0.3138	0.5252	0.9092	1.878	0.016	0.0559	0.5651	1.4795	0.0845	0.1884	4.9998	4.4054	5.0499	5.3006	5.909	5.5649	1556261_a_at	---	---
1556271_PM_at	-0.0288	-1.0202	0.731	0.8866	0.1323	1.096	0.1495	0.3195	0.1197	1.0865	0.1855	0.3697	0.052	1.0367	0.5398	0.7216	-0.0155	-1.0108	0.853	0.9171	2.3619	2.3331	2.4942	2.4816	2.414	2.3465	1556271_at	---	---
1556272_PM_a_at	-0.1174	-1.0848	0.4918	0.7393	-0.0599	-1.0424	0.7216	0.8525	0.2069	1.1542	0.2446	0.4464	-0.2009	-1.1495	0.257	0.4548	-0.2408	-1.1817	0.184	0.3351	3.3836	3.2661	3.3237	3.5905	3.1826	3.1427	1556272_a_at	---	---
1556274_PM_at	0.1207	1.0873	0.4829	0.7325	0.1252	1.0907	0.4674	0.6688	0.0941	1.0674	0.5813	0.7616	0.1675	1.1231	0.3394	0.544	0.2242	1.1682	0.2141	0.3737	4.4417	4.5624	4.5669	4.5357	4.6092	4.6659	1556274_at	---	---
1556279_PM_at	0.0207	1.0144	0.9131	0.967	0.3651	1.288	0.0913	0.2232	0.1581	1.1158	0.4176	0.6284	0.1992	1.1481	0.315	0.5194	0.0725	1.0515	0.7038	0.8202	2.5956	2.6163	2.9607	2.7538	2.7948	2.6681	1556279_at	---	---
1556289_PM_at	0.009	1.0063	0.9387	0.9768	-0.1666	-1.1224	0.1874	0.3742	0.163	1.1196	0.1959	0.3841	-0.0503	-1.0355	0.6689	0.8145	-0.1463	-1.1067	0.2394	0.4042	2.8832	2.8922	2.7165	3.0462	2.8328	2.7369	1556289_at	---	---
1556294_PM_at	-0.2405	-1.1814	0.0183	0.0846	-0.4105	-1.3291	0.0015	0.0089	-0.2641	-1.2009	0.0124	0.0465	-0.3964	-1.3162	0.0018	0.0098	-0.4986	-1.4129	0.0006	0.0034	3.29	3.0495	2.8795	3.0259	2.8936	2.7914	1556294_at	---	---
1556328_PM_at	0.0523	1.0369	0.5164	0.7573	0.026	1.0182	0.744	0.8666	0.0761	1.0542	0.3546	0.5677	-0.014	-1.0097	0.8598	0.9281	0.1198	1.0866	0.1656	0.3103	2.4613	2.5136	2.4872	2.5374	2.4473	2.5811	1556328_at	---	---
1556329_PM_a_at	0.1324	1.0961	0.4936	0.7407	0.186	1.1376	0.3454	0.5581	0.0632	1.0448	0.7398	0.8665	0.0269	1.0188	0.8871	0.9436	0.0218	1.0152	0.9084	0.9491	2.6072	2.7395	2.7931	2.6703	2.6341	2.629	1556329_a_at	---	---
1556332_PM_at	-0.8991	-1.8649	0.0025	0.0195	-1.4634	-2.7576	0.0002	0.0018	-2.1087	-4.313	2.4149e-05	0.0004	-2.3635	-5.1461	1.2462e-05	0.0003	-2.4816	-5.585	9.3787e-06	0.0002	5.2607	4.3616	3.7973	3.152	2.8972	2.7791	1556332_at	---	---
1556333_PM_at	0.3132	1.2424	0.1314	0.3418	-0.0841	-1.0601	0.6556	0.81	0.2647	1.2014	0.1904	0.3763	0.0808	1.0576	0.668	0.8139	0.0136	1.0095	0.9422	0.9688	3.6148	3.928	3.5307	3.8795	3.6956	3.6284	1556333_at	---	---
1556334_PM_s_at	0.1183	1.0855	0.498	0.744	0.107	1.077	0.5386	0.7257	-0.0104	-1.0073	0.9513	0.9783	0.0676	1.048	0.6945	0.8313	0.1606	1.1177	0.3656	0.5397	2.9653	3.0836	3.0723	2.9549	3.033	3.1259	1556334_s_at	---	---
1556338_PM_at	-0.1671	-1.1228	0.4493	0.7075	-0.3002	-1.2313	0.1962	0.3857	-0.6013	-1.5171	0.0269	0.0865	-0.4956	-1.4099	0.0533	0.1447	-0.711	-1.637	0.0137	0.0451	3.3597	3.1926	3.0595	2.7584	2.8641	2.6487	1556338_at	---	---
1556339_PM_a_at	-0.1927	-1.1429	0.3363	0.6065	-0.0593	-1.0419	0.7588	0.8751	-0.0392	-1.0275	0.8388	0.9229	-0.3049	-1.2353	0.1493	0.3119	-0.4099	-1.3286	0.0679	0.1594	4.4585	4.2658	4.3992	4.4193	4.1536	4.0486	1556339_a_at	---	---
1556345_PM_s_at	-0.267	-1.2033	0.273	0.539	-0.4586	-1.3743	0.0835	0.209	-0.3219	-1.25	0.1959	0.3842	-0.9205	-1.8928	0.0059	0.0252	-1.0298	-2.0417	0.0035	0.0147	3.3419	3.075	2.8833	3.0201	2.4214	2.3121	1556345_s_at	---	---
1556347_PM_at	-0.0409	-1.0288	0.7735	0.9068	0.0872	1.0623	0.5446	0.73	0.575	1.4896	0.0055	0.0239	0.2054	1.153	0.1813	0.3577	0.0142	1.0099	0.9204	0.9559	2.6993	2.6583	2.7865	3.2742	2.9047	2.7134	1556347_at	---	---
1556352_PM_at	-0.8127	-1.7565	0.0255	0.1079	-0.9968	-1.9956	0.0111	0.0429	-1.423	-2.6814	0.0021	0.0109	-1.7568	-3.3794	0.0007	0.0045	-2.1396	-4.4065	0.0002	0.0018	4.75	3.9373	3.7532	3.327	2.9932	2.6104	1556352_at	---	---
1556362_PM_at	0.0466	1.0329	0.6485	0.8412	0.1014	1.0728	0.3374	0.5498	-0.0245	-1.0171	0.8097	0.9071	0.0434	1.0306	0.6708	0.8158	-0.0104	-1.0072	0.9183	0.9548	2.7255	2.7721	2.8268	2.701	2.7689	2.7151	1556362_at	---	---
1556364_PM_at	0.0261	1.0183	0.8175	0.9271	0.0052	1.0036	0.9636	0.9835	-0.1377	-1.1002	0.2513	0.4542	-0.1433	-1.1044	0.2346	0.4278	-0.1422	-1.1036	0.2377	0.4021	3.9074	3.9336	3.9126	3.7697	3.7641	3.7652	1556364_at	---	---
1556374_PM_s_at	-0.1794	-1.1324	0.0901	0.2663	-0.2393	-1.1804	0.0359	0.109	-0.1062	-1.0764	0.2771	0.4846	-0.1018	-1.0731	0.2957	0.4988	-0.2428	-1.1833	0.0341	0.0929	2.6964	2.5171	2.4572	2.5902	2.5947	2.4536	1556374_s_at	---	---
1556383_PM_at	-0.1219	-1.0881	0.2136	0.4667	0.0735	1.0522	0.4339	0.6399	0.0133	1.0093	0.8842	0.9463	0.3107	1.2403	0.0121	0.0448	-0.0834	-1.0595	0.3781	0.5519	2.8495	2.7277	2.923	2.8629	3.1602	2.7662	1556383_at	---	---
1556385_PM_at	0.6424	1.561	0.071	0.2262	0.351	1.2754	0.2764	0.4845	0.3456	1.2707	0.2831	0.4913	-1.2242	-2.3363	0.0058	0.0249	-1.2952	-2.4541	0.0045	0.0181	5.2674	5.9098	5.6184	5.613	4.0431	3.9722	1556385_at	---	---
1556387_PM_at	-0.0275	-1.0193	0.8403	0.938	0.126	1.0913	0.3726	0.584	-0.1077	-1.0775	0.442	0.6494	-0.0229	-1.016	0.8666	0.9323	0.2006	1.1492	0.1762	0.3247	2.6437	2.6161	2.7697	2.536	2.6207	2.8443	1556387_at	---	---
1556388_PM_a_at	0.0545	1.0385	0.5899	0.8057	0.137	1.0996	0.2022	0.3939	0.1858	1.1375	0.1001	0.2384	0.1825	1.1348	0.1052	0.2412	0.0151	1.0105	0.8797	0.9328	2.5742	2.6287	2.7112	2.76	2.7566	2.5893	1556388_a_at	---	---
1556392_PM_a_at	-1.0744	-2.1059	0.008	0.0453	-1.1833	-2.2709	0.0051	0.0231	-1.2629	-2.3997	0.0037	0.0175	-0.9113	-1.8807	0.0162	0.0566	-0.9633	-1.9498	0.0128	0.0427	3.5596	2.4852	2.3764	2.2967	2.6483	2.5963	1556392_a_at	---	---
1556393_PM_at	-0.7739	-1.7099	0.0192	0.0875	-1.1529	-2.2236	0.0032	0.016	-1.0297	-2.0416	0.0055	0.024	-0.6433	-1.5619	0.0386	0.113	-0.8569	-1.8112	0.0126	0.042	4.1921	3.4182	3.0391	3.1623	3.5488	3.3351	1556393_at	---	---
1556394_PM_a_at	-0.0435	-1.0306	0.6439	0.8386	-0.2952	-1.2271	0.0163	0.0586	-0.413	-1.3315	0.0036	0.017	0.1086	1.0782	0.27	0.4694	-0.4972	-1.4114	0.0014	0.0072	5.3855	5.342	5.0903	4.9725	5.4941	4.8883	1556394_a_at	---	---
1556395_PM_at	0.0457	1.0322	0.6568	0.8454	0.1372	1.0997	0.2106	0.4052	0.0761	1.0542	0.4661	0.6705	0.1639	1.1203	0.1451	0.3055	0.209	1.1559	0.0766	0.1748	2.2281	2.2738	2.3652	2.3042	2.3919	2.4371	1556395_at	---	---
1556397_PM_at	0.06	1.0424	0.6895	0.8644	-0.074	-1.0526	0.6234	0.7876	-0.0323	-1.0226	0.829	0.9178	0.1376	1.1001	0.3729	0.5781	-0.147	-1.1073	0.3435	0.5176	3.0563	3.1163	2.9823	3.0241	3.194	2.9093	1556397_at	---	---
1556398_PM_a_at	0.0165	1.0115	0.9233	0.9708	0.0117	1.0081	0.9455	0.9746	0.0982	1.0704	0.5711	0.7538	-0.0579	-1.041	0.7361	0.8577	-0.0167	-1.0117	0.9221	0.9569	3.2696	3.2861	3.2813	3.3678	3.2117	3.2529	1556398_a_at	---	---
1556400_PM_at	-0.1413	-1.1029	0.2107	0.4626	-0.1877	-1.1389	0.1119	0.2597	-0.0699	-1.0496	0.5143	0.7107	-0.1465	-1.1069	0.1964	0.3784	-0.3606	-1.2839	0.0117	0.0396	3.0573	2.9161	2.8696	2.9875	2.9108	2.6968	1556400_at	---	---
1556401_PM_a_at	0.0036	1.0025	0.9875	0.9958	0.0091	1.0063	0.9689	0.986	-0.0648	-1.0459	0.7814	0.8901	-0.1044	-1.075	0.6565	0.8058	-0.3541	-1.2782	0.1637	0.3078	3.8834	3.8871	3.8925	3.8187	3.7791	3.5293	1556401_a_at	---	---
1556416_PM_s_at	0.1706	1.1256	0.5603	0.7877	0.2155	1.1611	0.4659	0.6674	0.5733	1.4879	0.0838	0.2086	0.2983	1.2297	0.3227	0.5273	-0.2624	-1.1995	0.3798	0.5536	3.7571	3.9277	3.9726	4.3304	4.0554	3.4947	1556416_s_at	---	---
1556422_PM_at	-0.3363	-1.2625	0.0492	0.1741	-0.3474	-1.2722	0.0441	0.1279	-0.4737	-1.3886	0.0134	0.0494	-0.3001	-1.2312	0.0707	0.1789	-0.2902	-1.2228	0.078	0.1772	3.3372	3.0009	2.9898	2.8636	3.0371	3.047	1556422_at	---	---
1556439_PM_at	-0.0429	-1.0302	0.7735	0.9068	0.1884	1.1395	0.2342	0.4351	0.022	1.0154	0.8822	0.9454	-0.0758	-1.054	0.6136	0.7769	-0.0879	-1.0628	0.5597	0.7121	2.9248	2.8819	3.1131	2.9468	2.8489	2.8368	1556439_at	---	---
1556442_PM_x_at	-0.1019	-1.0732	0.656	0.845	0.3777	1.2992	0.1332	0.2942	0.3706	1.2929	0.1393	0.3027	-0.6372	-1.5553	0.0263	0.0831	-0.4563	-1.3721	0.0807	0.1819	6.0444	5.9425	6.4221	6.415	5.4072	5.5881	1556442_x_at	---	---
1556445_PM_at	0.3265	1.254	0.2376	0.4963	0.0976	1.07	0.7086	0.8445	0.3844	1.3053	0.1735	0.3534	0.4502	1.3662	0.1205	0.2667	0.2676	1.2038	0.3237	0.4969	5.8489	6.1754	5.9465	6.2333	6.2991	6.1165	1556445_at	---	---
1556449_PM_at	0.3081	1.2381	0.1545	0.3807	0.8115	1.755	0.0052	0.0232	0.738	1.6678	0.008	0.0324	0.5169	1.4309	0.0341	0.1023	0.5145	1.4285	0.0347	0.0941	4.996	5.3042	5.8075	5.734	5.513	5.5105	1556449_at	---	---
1556453_PM_at	-0.2971	-1.2287	0.1478	0.3698	0.3292	1.2563	0.1154	0.2656	0.4372	1.354	0.0502	0.1413	0.1866	1.1381	0.3371	0.5418	0.1185	1.0856	0.5324	0.6897	5.3323	5.0352	5.6615	5.7696	5.5189	5.4508	1556453_at	---	---
1556454_PM_a_at	-0.1528	-1.1117	0.5888	0.8052	-0.3023	-1.2331	0.302	0.5129	-0.0344	-1.0242	0.9018	0.9549	0.1382	1.1005	0.6242	0.784	-0.6715	-1.5928	0.046	0.1175	2.9377	2.7849	2.6355	2.9033	3.0759	2.2662	1556454_a_at	---	---
1556459_PM_at	0.0674	1.0478	0.2825	0.55	0.2983	1.2297	0.002	0.0108	0.0812	1.0579	0.2046	0.3956	0.3005	1.2315	0.0019	0.01	-0.0268	-1.0188	0.6548	0.7849	2.4285	2.4959	2.7268	2.5097	2.729	2.4017	1556459_at	---	---
1556460_PM_a_at	-0.153	-1.1119	0.3787	0.6475	-0.0587	-1.0415	0.7282	0.8571	-0.2541	-1.1926	0.1657	0.3422	-0.1443	-1.1052	0.4049	0.608	0.1893	1.1402	0.2844	0.4552	3.5104	3.3573	3.4517	3.2563	3.3661	3.6997	1556460_a_at	---	---
1556465_PM_at	0.335	1.2614	0.1847	0.4269	-0.0713	-1.0506	0.7607	0.8762	0.4102	1.3288	0.1163	0.2657	0.0915	1.0655	0.6965	0.8324	0.5385	1.4524	0.0527	0.1308	3.6772	4.0123	3.606	4.0874	3.7688	4.2157	1556465_at	---	---
1556479_PM_at	0.979	1.9711	0.0011	0.0109	0.763	1.697	0.004	0.0188	0.2619	1.199	0.1707	0.3494	0.0358	1.0251	0.8387	0.9169	-0.0686	-1.0487	0.6978	0.816	4.4543	5.4334	5.2173	4.7162	4.4901	4.3858	1556479_at	---	---
1556480_PM_a_at	0.7449	1.6759	0.0189	0.0864	0.5393	1.4533	0.0604	0.163	0.3825	1.3036	0.1527	0.3231	0.183	1.1352	0.4633	0.6594	0.0009	1.0006	0.9971	0.9984	4.3313	5.0762	4.8706	4.7138	4.5142	4.3322	1556480_a_at	---	---
1556492_PM_a_at	-0.0469	-1.0331	0.7503	0.8957	-0.0394	-1.0277	0.7889	0.8928	0.0901	1.0645	0.5459	0.7353	0.0211	1.0147	0.8858	0.9431	0.0944	1.0676	0.5276	0.6859	3.0728	3.0259	3.0334	3.1629	3.0939	3.1672	1556492_a_at	---	---
1556494_PM_at	-0.1285	-1.0932	0.7242	0.8828	0.0905	1.0647	0.8033	0.9007	-0.0715	-1.0508	0.8438	0.9258	-0.1587	-1.1163	0.664	0.8112	-0.0782	-1.0557	0.8294	0.903	2.9073	2.7788	2.9978	2.8359	2.7486	2.8291	1556494_at	---	---
1556496_PM_a_at	0.4263	1.3438	0.1308	0.3408	0.3374	1.2635	0.2154	0.4111	0.3929	1.313	0.158	0.3308	0.0414	1.0291	0.8705	0.9345	-0.2181	-1.1632	0.4053	0.5786	2.6924	3.1187	3.0298	3.0853	2.7338	2.4743	1556496_a_at	---	---
1556497_PM_a_at	-0.0326	-1.0229	0.658	0.846	0.0047	1.0033	0.9484	0.9759	0.0993	1.0713	0.206	0.3972	0.242	1.1826	0.0135	0.0489	-0.0207	-1.0145	0.7771	0.8706	2.6759	2.6433	2.6806	2.7752	2.9179	2.6552	1556497_a_at	---	---
1556500_PM_a_at	0.0025	1.0018	0.9811	0.9933	0.0974	1.0699	0.3814	0.5924	0.0001	1.0001	0.9993	0.9996	0.052	1.0367	0.6325	0.7899	0.0402	1.0283	0.71	0.8244	2.2852	2.2877	2.3826	2.2853	2.3371	2.3254	1556500_a_at	---	---
1556504_PM_at	-0.0032	-1.0022	0.9783	0.9924	0.249	1.1884	0.069	0.1802	0.139	1.1011	0.2633	0.4685	0.034	1.0239	0.7728	0.8794	0.2139	1.1598	0.1063	0.2241	2.3236	2.3204	2.5726	2.4625	2.3576	2.5375	1556504_at	---	---
1556507_PM_at	0.2208	1.1654	0.3817	0.6507	0.3488	1.2735	0.1865	0.3729	0.3511	1.2755	0.1841	0.3678	0.1051	1.0756	0.6689	0.8145	0.6939	1.6177	0.0251	0.0731	4.3516	4.5724	4.7004	4.7027	4.4567	5.0455	1556507_at	---	---
1556508_PM_s_at	0.1188	1.0859	0.2704	0.536	0.2291	1.1721	0.0578	0.1578	0.3483	1.273	0.012	0.0451	0.1901	1.1409	0.1001	0.2323	0.114	1.0822	0.2886	0.4597	2.4581	2.5769	2.6872	2.8063	2.6482	2.572	1556508_s_at	---	---
1556510_PM_at	-0.4342	-1.3512	0.0528	0.1834	-0.1099	-1.0791	0.5649	0.7454	-0.0314	-1.022	0.8677	0.9385	-0.4479	-1.364	0.0477	0.1329	0.035	1.0245	0.8527	0.9169	3.7267	3.2925	3.6168	3.6953	3.2788	3.7617	1556510_at	---	---
1556511_PM_a_at	0.2488	1.1882	0.0936	0.2732	0.1879	1.1391	0.1833	0.3682	0.3373	1.2633	0.0356	0.1078	0.0752	1.0535	0.5694	0.7442	0.1736	1.1279	0.2141	0.3737	3.1897	3.4385	3.3776	3.527	3.2649	3.3633	1556511_a_at	---	---
1556518_PM_at	0.1013	1.0728	0.3283	0.5985	0.0513	1.0362	0.6096	0.7776	0.0811	1.0578	0.4274	0.637	-0.0055	-1.0038	0.9557	0.979	0.0065	1.0045	0.948	0.972	2.5857	2.687	2.637	2.6667	2.5802	2.5922	1556518_at	---	---
1556520_PM_at	0.0446	1.0314	0.7062	0.8731	0.1062	1.0764	0.3834	0.5941	-0.0015	-1.0011	0.9897	0.9949	-0.0354	-1.0248	0.7647	0.8749	0.1803	1.1331	0.1614	0.3047	2.3197	2.3643	2.4258	2.3182	2.2843	2.5	1556520_at	---	---
1556521_PM_a_at	0.0084	1.0058	0.9654	0.9873	0.2282	1.1714	0.2651	0.4714	0.5053	1.4194	0.0346	0.1053	0.2164	1.1618	0.288	0.4902	-0.0853	-1.0609	0.6621	0.7905	3.1054	3.1138	3.3336	3.6107	3.3218	3.0201	1556521_a_at	---	---
1556527_PM_a_at	0.2032	1.1513	0.5434	0.7765	0.3044	1.2349	0.372	0.5835	0.2455	1.1855	0.4662	0.6705	0.0857	1.0612	0.795	0.8928	-0.1307	-1.0948	0.6932	0.8126	3.1901	3.3934	3.4946	3.4357	3.2759	3.0594	1556527_a_at	---	---
1556531_PM_at	0.0231	1.0162	0.8071	0.9224	0.0579	1.0409	0.5471	0.7318	0.0407	1.0286	0.6694	0.8223	0.0173	1.0121	0.855	0.9254	0.0683	1.0485	0.4801	0.646	3.0146	3.0378	3.0725	3.0553	3.0319	3.0829	1556531_at	---	---
1556543_PM_at	-0.8008	-1.7421	0.0151	0.0733	0.293	1.2252	0.2642	0.4704	0.7031	1.628	0.0254	0.0828	-0.7084	-1.634	0.0247	0.0791	-1.0793	-2.1131	0.0039	0.0163	6.2849	5.4841	6.578	6.988	5.5765	5.2056	1556543_at	---	---
1556545_PM_at	0.2273	1.1706	0.2957	0.5646	-0.1302	-1.0945	0.536	0.7234	-0.3455	-1.2706	0.1324	0.2916	-0.2629	-1.1999	0.2335	0.4267	-0.2139	-1.1598	0.3226	0.4958	4.0057	4.233	3.8754	3.6602	3.7428	3.7918	1556545_at	---	---
1556580_PM_a_at	-0.246	-1.1859	0.2077	0.4587	-0.3519	-1.2762	0.09	0.2209	-0.3718	-1.294	0.0768	0.1952	-0.4259	-1.3435	0.0502	0.1381	-0.6427	-1.5612	0.0102	0.0355	3.0954	2.8494	2.7436	2.7236	2.6695	2.4527	1556580_a_at	---	---
1556589_PM_at	-0.0834	-1.0595	0.5012	0.7466	-0.1151	-1.0831	0.3614	0.573	-0.0186	-1.013	0.8786	0.9437	-0.0631	-1.0447	0.6076	0.7727	-0.0264	-1.0185	0.828	0.9023	3.2853	3.2019	3.1701	3.2667	3.2221	3.2588	1556589_at	---	---
1556590_PM_s_at	-0.3471	-1.272	0.0139	0.0688	-0.2829	-1.2166	0.0312	0.0975	-0.1132	-1.0817	0.3053	0.5162	-0.0981	-1.0704	0.3691	0.5744	-0.037	-1.026	0.7268	0.8366	2.8807	2.5336	2.5978	2.7674	2.7826	2.8437	1556590_s_at	---	---
1556592_PM_at	-0.071	-1.0504	0.3969	0.6642	-0.0367	-1.0257	0.6541	0.8094	0.0487	1.0344	0.5543	0.7414	0.0823	1.0587	0.3313	0.5361	0.0283	1.0198	0.7282	0.8376	2.2982	2.2272	2.2615	2.347	2.3805	2.3266	1556592_at	---	---
1556593_PM_s_at	-0.282	-1.2159	0.1069	0.2984	-0.1305	-1.0947	0.4143	0.6227	-0.1097	-1.079	0.4888	0.6896	-0.1931	-1.1432	0.2422	0.4372	-0.0407	-1.0286	0.7938	0.881	3.2638	2.9819	3.1334	3.1541	3.0708	3.2232	1556593_s_at	---	---
1556595_PM_at	0.3378	1.2638	0.1026	0.2907	0.3668	1.2895	0.0817	0.2054	-0.6037	-1.5196	0.0138	0.0506	0.0727	1.0517	0.6932	0.8303	0.1088	1.0783	0.5582	0.7108	6.2769	6.6147	6.6437	5.6732	6.3496	6.3857	1556595_at	---	---
1556602_PM_at	0.0699	1.0496	0.6899	0.8645	0.275	1.21	0.1502	0.3205	0.2161	1.1616	0.2426	0.444	0.3727	1.2948	0.0668	0.1716	0.2604	1.1978	0.1694	0.3158	2.7208	2.7906	2.9958	2.9369	3.0935	2.9812	1556602_at	---	---
1556617_PM_a_at	-0.0317	-1.0222	0.5069	0.7508	-0.0019	-1.0013	0.967	0.9851	-0.0239	-1.0167	0.6135	0.7852	0.1141	1.0823	0.0442	0.1253	0.064	1.0454	0.2044	0.3615	2.2554	2.2237	2.2535	2.2315	2.3695	2.3194	1556617_a_at	---	---
1556622_PM_s_at	0.1919	1.1423	0.2352	0.4934	0.1028	1.0738	0.5064	0.7009	-0.0849	-1.0606	0.5806	0.761	0.0085	1.0059	0.9551	0.9787	0.0546	1.0386	0.7203	0.832	2.997	3.189	3.0998	2.9121	3.0056	3.0517	1556622_s_at	---	---
1556636_PM_at	-0.3809	-1.3022	0.2075	0.4584	-0.3162	-1.245	0.2855	0.4949	-0.0865	-1.0618	0.7592	0.8775	-0.6307	-1.5483	0.058	0.1543	-0.5062	-1.4203	0.1096	0.229	4.2658	3.8848	3.9496	4.1793	3.6351	3.7596	1556636_at	---	---
1556645_PM_s_at	0.1815	1.134	0.5585	0.7863	-0.234	-1.1761	0.455	0.6584	-0.2553	-1.1936	0.417	0.6278	-0.2348	-1.1768	0.4534	0.6511	0.0063	1.0044	0.9836	0.9915	5.0359	5.2174	4.8019	4.7805	4.8011	5.0422	1556645_s_at	---	---
1556646_PM_at	-0.4068	-1.3257	0.1222	0.3258	-0.5481	-1.4622	0.0516	0.1447	-0.4801	-1.3948	0.078	0.1975	-0.1723	-1.1268	0.4751	0.6689	-0.7462	-1.6774	0.0164	0.052	6.339	5.9322	5.7909	5.8589	6.1667	5.5928	1556646_at	---	---
1556650_PM_at	0.312	1.2414	0.0989	0.2834	0.1638	1.1203	0.3451	0.5578	0.3285	1.2557	0.0858	0.2123	0.3364	1.2626	0.0801	0.1967	0.1405	1.1023	0.4136	0.5863	2.6541	2.9661	2.8179	2.9826	2.9905	2.7945	1556650_at	---	---
1556651_PM_at	0.0496	1.035	0.7758	0.9076	-0.1451	-1.1058	0.4172	0.6254	-0.1536	-1.1124	0.392	0.6041	-0.224	-1.1679	0.2274	0.4188	-0.3385	-1.2644	0.0884	0.1949	2.9634	3.0131	2.8183	2.8098	2.7395	2.6249	1556651_at	---	---
1556654_PM_at	0.1755	1.1293	0.4528	0.7101	0.2184	1.1634	0.3565	0.5685	0.1209	1.0874	0.6003	0.7763	0.0211	1.0147	0.9263	0.9636	-0.0486	-1.0343	0.8314	0.904	5.014	5.1894	5.2323	5.1348	5.0351	4.9653	1556654_at	---	---
1556655_PM_s_at	-0.3931	-1.3133	0.0084	0.0471	-0.1425	-1.1038	0.2113	0.406	-0.3158	-1.2447	0.0211	0.0713	-0.1106	-1.0797	0.3192	0.5235	-0.2799	-1.2141	0.0334	0.0915	3.2133	2.8201	3.0708	2.8975	3.1027	2.9334	1556655_s_at	---	---
1556659_PM_at	0.5111	1.4251	0.1627	0.3937	0.103	1.074	0.7594	0.8755	0.3911	1.3114	0.2691	0.4754	0.0799	1.057	0.8117	0.9018	-0.0794	-1.0566	0.813	0.8936	2.5115	3.0225	2.6145	2.9026	2.5914	2.4321	1556659_at	---	---
1556662_PM_at	-0.0738	-1.0525	0.6356	0.8338	0.1118	1.0806	0.4783	0.678	0.1191	1.0861	0.4513	0.6578	0.1669	1.1226	0.3021	0.5056	0.1219	1.0881	0.4414	0.6114	4.9611	4.8873	5.0729	5.0802	5.128	5.083	1556662_at	---	---
1556663_PM_s_at	0.1354	1.0984	0.3831	0.6519	0.0298	1.0209	0.843	0.9218	0.2732	1.2085	0.1065	0.2494	0.1287	1.0933	0.4059	0.6089	0.2459	1.1859	0.1384	0.2718	3.3147	3.4501	3.3444	3.5879	3.4433	3.5606	1556663_s_at	---	---
1556670_PM_at	-0.0718	-1.051	0.8673	0.9491	-0.5516	-1.4657	0.2285	0.4277	0.28	1.2142	0.5214	0.7164	0.1969	1.1463	0.6491	0.8008	-0.3054	-1.2358	0.4859	0.6508	4.2914	4.2196	3.7398	4.5714	4.4883	3.986	1556670_at	---	---
1556671_PM_s_at	-0.0366	-1.0257	0.8318	0.9341	0.0123	1.0085	0.9431	0.9735	-0.1162	-1.0839	0.507	0.7045	-0.2152	-1.1609	0.2393	0.4339	0.0361	1.0253	0.8339	0.9055	3.634	3.5975	3.6463	3.5178	3.4188	3.6701	1556671_s_at	---	---
1556675_PM_s_at	-0.0698	-1.0496	0.6882	0.8635	0.0446	1.0314	0.7966	0.897	-0.0973	-1.0698	0.5783	0.7594	0.0679	1.0482	0.6961	0.8322	0.1535	1.1122	0.3899	0.5634	2.5273	2.4575	2.5719	2.43	2.5952	2.6808	1556675_s_at	---	---
1556676_PM_a_at	3.5252	11.5131	4.258e-07	7.9787e-05	1.0929	2.133	0.0004	0.0029	1.0657	2.0931	0.0004	0.0031	0.5956	1.5111	0.0079	0.0316	0.8796	1.8398	0.0012	0.0062	3.8976	7.4228	4.9905	4.9633	4.4932	4.7772	1556676_a_at	---	---
1556677_PM_at	0.4276	1.345	0.0167	0.079	0.2653	1.2019	0.0875	0.2163	-0.1782	-1.1315	0.2198	0.4146	-0.3949	-1.3149	0.0229	0.0744	-0.3321	-1.2589	0.0433	0.1121	3.4949	3.9226	3.7603	3.3168	3.1	3.1628	1556677_at	---	---
1556678_PM_a_at	-0.7059	-1.6311	0.0125	0.0634	-0.1115	-1.0804	0.5979	0.7687	0.0921	1.0659	0.6621	0.8173	-0.9224	-1.8952	0.0037	0.0171	-0.7503	-1.6821	0.0096	0.0337	3.7426	3.0367	3.6311	3.8347	2.8202	2.9923	1556678_a_at	---	---
1556679_PM_at	0.2683	1.2044	0.2566	0.5199	0.0802	1.0572	0.7207	0.852	0.3171	1.2458	0.1889	0.3741	0.1518	1.111	0.5047	0.6934	-0.1549	-1.1133	0.4964	0.6596	3.007	3.2753	3.0872	3.3241	3.1588	2.8521	1556679_at	---	---
1556682_PM_s_at	-0.1306	-1.0947	0.4424	0.7022	-0.1468	-1.1071	0.391	0.6011	0.1834	1.1356	0.292	0.5015	0.1398	1.1018	0.4125	0.6148	-0.0692	-1.0491	0.6783	0.8022	3.4458	3.3152	3.299	3.6292	3.5856	3.3766	1556682_s_at	---	---
1556683_PM_x_at	-0.121	-1.0875	0.4966	0.743	-0.0768	-1.0547	0.6622	0.8145	0.1736	1.1279	0.3393	0.5523	0.1614	1.1184	0.372	0.5772	0.0407	1.0286	0.8158	0.8953	3.7373	3.6162	3.6605	3.9109	3.8987	3.778	1556683_x_at	---	---
1556685_PM_at	0.1708	1.1257	0.1754	0.4135	0.1433	1.1044	0.2449	0.4479	0.1774	1.1309	0.1617	0.3362	0.2934	1.2255	0.0386	0.113	0.3219	1.25	0.0275	0.0786	2.65	2.8209	2.7933	2.8275	2.9434	2.972	1556685_at	---	---
1556690_PM_s_at	-0.0552	-1.039	0.8009	0.9197	0.0171	1.0119	0.9376	0.9709	0.0513	1.0362	0.8146	0.9099	-0.158	-1.1157	0.4791	0.6721	-0.4537	-1.3695	0.0734	0.1691	4.6382	4.583	4.6553	4.6895	4.4802	4.1845	1556690_s_at	---	---
1556694_PM_a_at	0.2781	1.2126	0.3629	0.632	-0.1832	-1.1354	0.5406	0.7272	-0.2625	-1.1995	0.3887	0.601	-0.1635	-1.12	0.5839	0.7552	-0.5095	-1.4236	0.1214	0.2467	3.7252	4.0033	3.5419	3.4627	3.5617	3.2157	1556694_a_at	---	---
1556706_PM_at	0.2712	1.2068	0.2517	0.5142	0.1657	1.1217	0.4677	0.669	0.1742	1.1283	0.4464	0.6535	0.2356	1.1774	0.3128	0.5169	0.1774	1.1308	0.4385	0.6087	2.9234	3.1946	3.0891	3.0976	3.159	3.1008	1556706_at	---	---
1556713_PM_at	0.0122	1.0085	0.9247	0.9713	0.2401	1.1811	0.1016	0.2416	0.0023	1.0016	0.9858	0.9932	-0.0365	-1.0256	0.7791	0.883	-0.0148	-1.0103	0.9093	0.9497	2.6367	2.6489	2.8768	2.639	2.6002	2.6219	1556713_at	---	---
1556717_PM_at	0.2986	1.23	0.042	0.1555	0.2578	1.1956	0.0679	0.1781	0.2967	1.2284	0.043	0.1249	0.1783	1.1315	0.1751	0.3487	0.3257	1.2533	0.0308	0.0859	2.4283	2.7269	2.6861	2.725	2.6066	2.754	1556717_at	---	---
1556718_PM_s_at	0.0871	1.0622	0.5951	0.8092	0.0753	1.0536	0.6448	0.8024	0.0807	1.0575	0.622	0.7909	0.0491	1.0346	0.7625	0.8737	0.1385	1.1008	0.4068	0.5799	4.868	4.9551	4.9433	4.9487	4.9171	5.0065	1556718_s_at	---	---
1556728_PM_at	-0.7248	-1.6527	0.0026	0.0198	-1.0726	-2.1032	0.0003	0.0027	-0.6933	-1.617	0.0032	0.0155	-1.1152	-2.1663	0.0003	0.0022	-1.1504	-2.2197	0.0002	0.0017	4.3567	3.6319	3.2841	3.6634	3.2415	3.2063	1556728_at	---	---
1556735_PM_at	0.2245	1.1684	0.4745	0.7265	0.6772	1.599	0.0611	0.1644	0.5359	1.4499	0.1185	0.2693	0.6079	1.524	0.0845	0.2045	0.417	1.3352	0.2063	0.3637	4.6109	4.8355	5.2881	5.1469	5.2188	5.028	1556735_at	---	---
1556740_PM_at	-0.2073	-1.1545	0.4202	0.684	-0.2253	-1.169	0.3834	0.5941	0.1786	1.1318	0.4842	0.6859	-0.25	-1.1892	0.337	0.5416	0.018	1.0125	0.9426	0.9691	3.6348	3.4275	3.4095	3.8133	3.3848	3.6527	1556740_at	---	---
1556743_PM_at	0.1859	1.1375	0.5328	0.7692	-0.0996	-1.0714	0.7352	0.8614	-0.1408	-1.1025	0.6342	0.7986	-1.1649	-2.2422	0.006	0.0256	-0.8214	-1.7671	0.0265	0.0764	5.9215	6.1074	5.822	5.7808	4.7566	5.1002	1556743_at	---	---
1556744_PM_a_at	-0.0241	-1.0168	0.847	0.941	0.1941	1.144	0.1557	0.3283	-0.0138	-1.0096	0.9121	0.9593	-1.1092	-2.1572	8.8769e-05	0.001	-1.4145	-2.6656	2.2065e-05	0.0003	6.5151	6.491	6.7092	6.5013	5.4059	5.1006	1556744_a_at	---	---
1556747_PM_a_at	-0.0413	-1.029	0.7886	0.9146	-0.092	-1.0658	0.5549	0.7379	-0.1176	-1.0849	0.4547	0.6608	0.0086	1.006	0.9554	0.9789	-0.0949	-1.068	0.5431	0.6985	2.7793	2.7381	2.6873	2.6617	2.7879	2.6845	1556747_a_at	---	---
1556748_PM_x_at	-0.2297	-1.1726	0.058	0.196	-0.1875	-1.1388	0.1049	0.2477	-0.3181	-1.2467	0.0177	0.0619	-0.207	-1.1543	0.0798	0.1961	-0.2234	-1.1675	0.0634	0.1511	3.4836	3.2539	3.2961	3.1655	3.2767	3.2603	1556748_x_at	---	---
1556749_PM_at	-0.3721	-1.2942	0.0433	0.1589	-0.1906	-1.1413	0.2388	0.4405	-0.2226	-1.1668	0.1775	0.3591	-0.2075	-1.1547	0.2043	0.3887	0.2132	1.1593	0.1937	0.3479	3.622	3.2499	3.4314	3.3994	3.4145	3.8353	1556749_at	---	---
1556753_PM_s_at	-0.0078	-1.0054	0.9275	0.9725	-0.0471	-1.0332	0.5889	0.7631	-0.0055	-1.0038	0.9488	0.977	-0.0202	-1.0141	0.8145	0.9036	0.2947	1.2266	0.0118	0.0398	2.1866	2.1788	2.1395	2.1811	2.1664	2.4813	1556753_s_at	---	---
1556759_PM_at	0.0493	1.0348	0.4686	0.7219	0.0933	1.0668	0.1936	0.3821	0.054	1.0381	0.4296	0.6388	0.064	1.0453	0.3544	0.5597	0.2247	1.1686	0.0124	0.0416	2.2135	2.2628	2.3068	2.2674	2.2774	2.4382	1556759_at	---	---
1556760_PM_a_at	-0.1192	-1.0862	0.4683	0.7217	0.0301	1.0211	0.8517	0.9261	-0.0524	-1.037	0.7454	0.8698	-0.0046	-1.0032	0.9771	0.9893	0.1736	1.1279	0.3028	0.4747	2.8254	2.7062	2.8555	2.773	2.8208	2.999	1556760_a_at	---	---
1556761_PM_at	-0.1903	-1.141	0.5363	0.7717	0.1215	1.0879	0.69	0.8331	-0.3519	-1.2763	0.2708	0.4774	-0.2748	-1.2098	0.3802	0.5849	-0.4571	-1.3728	0.1663	0.3114	4.5916	4.4012	4.7131	4.2396	4.3167	4.1345	1556761_at	---	---
1556762_PM_a_at	-0.388	-1.3086	0.1788	0.4187	-0.4744	-1.3893	0.1121	0.26	-0.726	-1.6541	0.0293	0.0924	-0.5381	-1.4521	0.0793	0.1952	-0.6866	-1.6095	0.0359	0.0967	4.4224	4.0344	3.948	3.6964	3.8843	3.7358	1556762_a_at	---	---
1556763_PM_at	0.0203	1.0142	0.9371	0.9762	0.0136	1.0095	0.9577	0.9803	0.2753	1.2102	0.307	0.518	0.013	1.009	0.9598	0.981	0.0461	1.0324	0.858	0.9202	3.7252	3.7455	3.7389	4.0005	3.7382	3.7713	1556763_at	---	---
1556764_PM_s_at	0.1717	1.1264	0.327	0.5972	0.0969	1.0695	0.569	0.7484	0.4111	1.3297	0.0433	0.1256	0.2435	1.1839	0.1811	0.3574	-0.2479	-1.1874	0.1745	0.3226	3.1791	3.3508	3.276	3.5902	3.4226	2.9312	1556764_s_at	---	---
1556775_PM_at	0.0567	1.0401	0.582	0.8011	0.2713	1.2069	0.0319	0.0992	0.1798	1.1327	0.1147	0.2631	0.0102	1.0071	0.9202	0.9605	0.1125	1.0811	0.2925	0.4639	2.6889	2.7456	2.9602	2.8687	2.6991	2.8014	1556775_at	---	---
1556776_PM_a_at	0.3751	1.2969	0.224	0.4796	-0.1248	-1.0903	0.6679	0.8183	-0.2362	-1.1779	0.4261	0.6359	0.0886	1.0633	0.7598	0.872	0.8276	1.7748	0.0243	0.0712	2.9492	3.3243	2.8244	2.713	3.0377	3.7768	1556776_a_at	---	---
1556778_PM_at	-0.0878	-1.0627	0.5065	0.7503	-0.8804	-1.8409	0.0004	0.0031	-0.864	-1.8201	0.0004	0.0032	-0.5541	-1.4683	0.0043	0.0194	-0.89	-1.8532	0.0004	0.0025	5.8764	5.7887	4.996	5.0124	5.3223	4.9865	1556778_at	---	---
1556779_PM_s_at	-0.2206	-1.1652	0.2032	0.4528	-0.4593	-1.3749	0.0249	0.0816	-0.5846	-1.4996	0.0091	0.0361	-0.4679	-1.3831	0.0231	0.075	-0.5775	-1.4923	0.0096	0.0339	6.3326	6.112	5.8733	5.748	5.8647	5.7551	1556779_s_at	---	---
1556784_PM_at	-0.057	-1.0403	0.4376	0.6983	0.027	1.0189	0.7076	0.844	-0.0351	-1.0246	0.6271	0.7942	0.0156	1.0109	0.8271	0.9105	0.2753	1.2102	0.007	0.0259	3.1137	3.0568	3.1407	3.0787	3.1294	3.389	1556784_at	---	---
1556789_PM_a_at	0.0686	1.0487	0.6164	0.8218	-0.1078	-1.0776	0.4388	0.6442	0.0524	1.037	0.7006	0.8422	0.0152	1.0106	0.911	0.9558	0.21	1.1567	0.1573	0.299	3.119	3.1877	3.0112	3.1714	3.1342	3.329	1556789_a_at	---	---
1556794_PM_at	-0.0163	-1.0114	0.844	0.9397	0.0471	1.0332	0.5745	0.7525	-0.1567	-1.1148	0.0954	0.2299	0.1789	1.132	0.0649	0.1677	0.0808	1.0576	0.3474	0.5215	2.6531	2.6368	2.7002	2.4964	2.832	2.7339	1556794_at	---	---
1556796_PM_at	0.2817	1.2156	0.0632	0.2084	0.3374	1.2634	0.0344	0.1054	0.1366	1.0993	0.3121	0.5233	0.2419	1.1825	0.0986	0.2295	0.3146	1.2436	0.0441	0.1136	2.8523	3.134	3.1897	2.9889	3.0942	3.1668	1556796_at	---	---
1556805_PM_at	0.1832	1.1354	0.1309	0.3409	0.347	1.2719	0.0161	0.0581	0.1709	1.1258	0.1539	0.3249	0.1215	1.0879	0.2902	0.4928	0.2278	1.1711	0.0725	0.1676	3.9567	4.1399	4.3037	4.1276	4.0782	4.1845	1556805_at	---	---
1556806_PM_at	0.5975	1.5131	0.0067	0.0398	0.5072	1.4213	0.0137	0.0509	0.7235	1.6512	0.0027	0.0133	0.0213	1.0149	0.8896	0.9448	-0.2265	-1.17	0.175	0.3231	5.2039	5.8014	5.7111	5.9274	5.2252	4.9774	1556806_at	---	---
1556810_PM_a_at	0.1406	1.1024	0.1475	0.3692	0.0005	1.0003	0.9957	0.9982	-0.1278	-1.0926	0.1816	0.3646	-0.0963	-1.069	0.2983	0.5016	0.1007	1.0723	0.279	0.4491	2.6245	2.7651	2.6249	2.4967	2.5282	2.7251	1556810_a_at	---	---
1556812_PM_a_at	0.0289	1.0202	0.8616	0.9467	0.0309	1.0216	0.8519	0.9262	0.2	1.1487	0.2539	0.4572	-0.1861	-1.1377	0.285	0.4866	-0.2039	-1.1518	0.2458	0.4116	3.0801	3.109	3.111	3.2801	2.894	2.8762	1556812_a_at	---	---
1556814_PM_a_at	1.4108	2.6588	0.013	0.0654	1.5723	2.9738	0.0081	0.0334	1.1903	2.282	0.0258	0.0838	-0.179	-1.1321	0.6734	0.8175	-0.6581	-1.578	0.1547	0.2954	4.4014	5.8122	5.9737	5.5917	4.2224	3.7434	1556814_a_at	---	---
1556815_PM_at	0.0072	1.005	0.9693	0.9889	-0.1123	-1.0809	0.5553	0.7382	-0.1764	-1.1301	0.3644	0.5773	-0.0301	-1.0211	0.8727	0.9359	-0.0554	-1.0392	0.7682	0.8648	2.608	2.6152	2.4957	2.4316	2.5779	2.5525	1556815_at	---	---
1556817_PM_a_at	-0.0838	-1.0598	0.4014	0.6678	0.1053	1.0757	0.3	0.5105	0.0229	1.016	0.8133	0.9091	0.0191	1.0133	0.8442	0.9199	0.167	1.1227	0.1222	0.2478	2.3469	2.2631	2.4522	2.3698	2.3659	2.5138	1556817_a_at	---	---
1556823_PM_s_at	0.0383	1.0269	0.6852	0.862	-0.0137	-1.0095	0.8843	0.9442	0.2672	1.2035	0.025	0.0817	0.1016	1.073	0.3022	0.5056	0.1635	1.12	0.1192	0.2437	3.9879	4.0262	3.9742	4.2551	4.0895	4.1514	1556823_s_at	---	---
1556824_PM_at	0.0771	1.0549	0.5568	0.7853	-0.0703	-1.0499	0.5913	0.7645	0.1398	1.1017	0.3024	0.5129	-0.0208	-1.0145	0.872	0.9355	0.1528	1.1117	0.2637	0.4322	3.1039	3.181	3.0336	3.2437	3.083	3.2567	1556824_at	---	---
1556828_PM_at	0.1179	1.0852	0.2696	0.535	0.1051	1.0756	0.3201	0.5316	0.3842	1.3051	0.0074	0.0306	0.1816	1.1342	0.1102	0.2499	0.1176	1.085	0.2706	0.4398	2.7798	2.8977	2.8848	3.164	2.9614	2.8974	1556828_at	---	---
1556832_PM_at	-0.166	-1.1219	0.3325	0.6031	0.0552	1.039	0.7379	0.8628	-0.053	-1.0374	0.748	0.8713	-0.0554	-1.0392	0.7368	0.8582	0.0169	1.0118	0.9178	0.9545	2.6658	2.4998	2.721	2.6128	2.6103	2.6827	1556832_at	---	---
1556846_PM_at	-0.0168	-1.0117	0.9184	0.9691	0.1482	1.1082	0.3823	0.5933	0.0531	1.0375	0.747	0.8707	0.2566	1.1946	0.1539	0.3188	0.0072	1.005	0.9652	0.9814	2.5555	2.5387	2.7037	2.6086	2.812	2.5626	1556846_at	---	---
1556847_PM_s_at	-0.3417	-1.2673	0.3676	0.6364	-0.1032	-1.0742	0.7785	0.8866	-0.2123	-1.1585	0.5672	0.7509	-0.1985	-1.1475	0.5921	0.7613	-0.2551	-1.1935	0.4944	0.6579	4.1476	3.8058	4.0443	3.9353	3.9491	3.8924	1556847_s_at	---	---
1556851_PM_at	-0.0897	-1.0642	0.3367	0.607	0.1231	1.0891	0.202	0.3937	-0.2248	-1.1687	0.0398	0.1174	-0.0557	-1.0394	0.5409	0.7225	0.152	1.1111	0.1273	0.2554	3.2418	3.1521	3.3649	3.017	3.1861	3.3939	1556851_at	---	---
1556852_PM_a_at	-0.0487	-1.0343	0.62	0.8242	0.0473	1.0334	0.6296	0.7917	0.1133	1.0817	0.2696	0.4761	0.2852	1.2186	0.0222	0.0726	0.3278	1.2551	0.0126	0.0419	4.0852	4.0365	4.1325	4.1985	4.3703	4.4129	1556852_a_at	---	---
1556856_PM_at	-0.2099	-1.1566	0.1892	0.4331	-0.2235	-1.1675	0.166	0.3432	-0.0587	-1.0416	0.693	0.8376	-0.108	-1.0777	0.4751	0.6689	-0.0469	-1.0331	0.7518	0.8537	2.9477	2.7378	2.7242	2.8889	2.8397	2.9008	1556856_at	---	---
1556867_PM_at	-0.0418	-1.0294	0.7694	0.9051	0.066	1.0468	0.645	0.8025	0.2318	1.1743	0.1396	0.3033	0.1664	1.1222	0.2676	0.4667	0.1746	1.1287	0.247	0.4129	2.8802	2.8384	2.9462	3.1119	3.0465	3.0548	1556867_at	---	---
1556877_PM_at	-0.0198	-1.0138	0.8074	0.9226	0.1885	1.1396	0.0513	0.1441	0.0602	1.0426	0.4675	0.6717	0.0539	1.0381	0.5133	0.7005	0.0215	1.015	0.7909	0.8791	2.6184	2.5986	2.8069	2.6786	2.6723	2.6399	1556877_at	---	---
1556879_PM_at	0.1192	1.0861	0.4647	0.7193	0.3672	1.2898	0.053	0.1476	0.2347	1.1767	0.1752	0.3559	0.1238	1.0896	0.4484	0.6467	0.1662	1.1221	0.3182	0.4908	3.5306	3.6498	3.8978	3.7653	3.6544	3.6968	1556879_at	---	---
1556884_PM_a_at	0.1229	1.0889	0.4123	0.6773	-0.0142	-1.0099	0.9225	0.9639	-0.0388	-1.0272	0.7905	0.8955	-0.0156	-1.0109	0.9147	0.9579	0.1065	1.0766	0.4743	0.6409	2.3922	2.5151	2.3781	2.3535	2.3766	2.4987	1556884_a_at	---	---
1556888_PM_at	-0.8394	-1.7893	0.0202	0.0906	-2.5735	-5.9523	7.2415e-05	0.0009	-2.3736	-5.1825	0.0001	0.0011	-2.6774	-6.397	5.7803e-05	0.0007	-2.6637	-6.3365	5.952e-05	0.0006	5.2804	4.441	2.7069	2.9067	2.603	2.6167	1556888_at	---	---
1556889_PM_s_at	-0.6637	-1.5841	8.7797e-05	0.002	-2.9686	-7.828	1.2959e-08	7.9667e-06	-3.007	-8.039	1.2e-08	5.5581e-06	-3.0624	-8.3537	1.0759e-08	6.3986e-06	-3.0878	-8.5022	1.024e-08	5.3359e-06	5.338	4.6743	2.3693	2.331	2.2756	2.2501	1556889_s_at	---	---
1556904_PM_at	-0.0436	-1.0307	0.6822	0.8603	0.0348	1.0244	0.7433	0.8661	-0.095	-1.0681	0.385	0.5976	-0.034	-1.0238	0.7492	0.8654	-0.0045	-1.0031	0.9661	0.9818	2.3709	2.3273	2.4057	2.2759	2.337	2.3664	1556904_at	---	---
1556909_PM_at	0.1657	1.1217	0.1762	0.4147	0.3246	1.2523	0.0239	0.0792	0.2965	1.2282	0.0336	0.103	0.1398	1.1017	0.2435	0.4388	0.2327	1.1751	0.0748	0.1716	3.5813	3.747	3.9059	3.8778	3.7211	3.814	1556909_at	---	---
1556911_PM_at	0.7814	1.7188	0.0058	0.036	0.4804	1.3951	0.0425	0.1242	0.5289	1.4428	0.0301	0.0945	0.4205	1.3384	0.0656	0.1693	0.7776	1.7143	0.006	0.0228	4.5399	5.3213	5.0203	5.0688	4.9604	5.3175	1556911_at	---	---
1556914_PM_at	-0.1035	-1.0743	0.2625	0.5271	-0.105	-1.0755	0.2563	0.4617	-0.0288	-1.0201	0.7428	0.8683	-0.0208	-1.0145	0.8117	0.9018	0.1489	1.1088	0.1254	0.2525	2.5778	2.4743	2.4728	2.549	2.557	2.7267	1556914_at	---	---
1556916_PM_a_at	-0.1436	-1.1046	0.5711	0.795	0.2084	1.1554	0.4181	0.6261	0.0292	1.0204	0.907	0.9572	-0.0958	-1.0686	0.7034	0.8363	0.0072	1.005	0.9769	0.9879	3.5167	3.3731	3.7251	3.5459	3.4209	3.5239	1556916_a_at	---	---
1556932_PM_at	0.2662	1.2026	0.1466	0.3676	0.2868	1.22	0.1226	0.2774	0.1123	1.0809	0.5084	0.7058	-0.083	-1.0592	0.6218	0.7825	0.0198	1.0138	0.9052	0.9472	4.1517	4.4179	4.4385	4.2639	4.0686	4.1715	1556932_at	---	---
1556935_PM_at	0.0073	1.0051	0.9621	0.9864	0.0583	1.0413	0.707	0.8436	0.2145	1.1603	0.1975	0.3862	0.084	1.06	0.5907	0.7603	0.0731	1.052	0.6389	0.7739	2.3814	2.3888	2.4398	2.5959	2.4655	2.4545	1556935_at	---	---
1556936_PM_at	-0.0731	-1.052	0.5411	0.7748	0.0772	1.055	0.5193	0.7106	-0.0191	-1.0133	0.8714	0.9401	-0.0867	-1.0619	0.4717	0.6664	-0.0143	-1.0099	0.9036	0.9464	2.6416	2.5685	2.7188	2.6225	2.5549	2.6273	1556936_at	---	---
1556937_PM_at	-0.0214	-1.015	0.9006	0.9625	-0.1522	-1.1112	0.3906	0.6009	-0.1549	-1.1133	0.3828	0.5955	-0.0609	-1.0431	0.7239	0.8502	-0.1897	-1.1406	0.2926	0.4639	4.3753	4.3538	4.2231	4.2204	4.3144	4.1855	1556937_at	---	---
1556938_PM_a_at	0.0733	1.0521	0.5913	0.8067	0.0411	1.0289	0.7617	0.8768	0.1792	1.1323	0.2151	0.4085	0.5703	1.4848	0.0045	0.0203	0.0788	1.0561	0.5649	0.7164	2.8784	2.9518	2.9195	3.0577	3.4487	2.9572	1556938_a_at	---	---
1556947_PM_at	0.0962	1.0689	0.6316	0.8318	0.0581	1.0411	0.7705	0.8821	0.2217	1.1661	0.2887	0.4978	-0.0669	-1.0475	0.7374	0.8586	-0.0204	-1.0142	0.9182	0.9547	2.9432	3.0393	3.0013	3.1648	2.8763	2.9228	1556947_at	---	---
1556951_PM_at	0.0053	1.0037	0.952	0.9822	0.0087	1.006	0.9219	0.9637	0.1394	1.1014	0.1522	0.3223	0.0075	1.0052	0.9327	0.967	-0.0655	-1.0464	0.4704	0.6376	3.1817	3.187	3.1904	3.321	3.1892	3.1162	1556951_at	---	---
1556952_PM_at	-0.0827	-1.059	0.5853	0.8033	-0.0488	-1.0344	0.7455	0.8674	-0.2611	-1.1984	0.1185	0.2694	-0.0153	-1.0107	0.9185	0.9596	0.1606	1.1177	0.3057	0.4777	3.5152	3.4325	3.4664	3.2541	3.4999	3.6758	1556952_at	---	---
1556958_PM_at	-0.1702	-1.1252	0.5062	0.7501	-0.1928	-1.143	0.4537	0.6572	-0.3067	-1.2369	0.2499	0.4524	-0.3962	-1.3161	0.151	0.3145	-0.2786	-1.213	0.2912	0.4624	3.4729	3.3027	3.2801	3.1662	3.0767	3.1943	1556958_at	---	---
1556962_PM_at	0.0974	1.0698	0.4415	0.7015	0.2633	1.2002	0.0675	0.1773	0.2655	1.2021	0.0657	0.1735	0.2203	1.165	0.1116	0.2524	0.08	1.057	0.5237	0.6826	4.8273	4.9247	5.0906	5.0928	5.0476	4.9073	1556962_at	---	---
1556972_PM_at	-0.0261	-1.0182	0.8323	0.9343	-0.2526	-1.1913	0.0757	0.1939	-0.1591	-1.1166	0.2256	0.4221	-0.0886	-1.0633	0.4805	0.6732	-0.0045	-1.0031	0.9711	0.9848	3.2583	3.2322	3.0057	3.0992	3.1697	3.2538	1556972_at	---	---
1556976_PM_s_at	-0.0859	-1.0613	0.4677	0.7213	0.3147	1.2438	0.0295	0.0934	0.389	1.3095	0.0127	0.0472	0.2153	1.161	0.0999	0.2318	0.191	1.1416	0.1354	0.2674	4.9078	4.822	5.2226	5.2968	5.1232	5.0989	1556976_s_at	---	---
1556980_PM_at	0.2062	1.1536	0.3347	0.6051	-0.0487	-1.0343	0.8126	0.9058	0.1238	1.0896	0.5522	0.74	-0.0321	-1.0225	0.8756	0.9374	0.0982	1.0704	0.6352	0.7712	3.7801	3.9863	3.7314	3.9039	3.748	3.8783	1556980_at	---	---
1556983_PM_a_at	-0.2228	-1.167	0.0973	0.2803	-0.2016	-1.15	0.126	0.2826	-0.2423	-1.1829	0.0767	0.195	-0.2051	-1.1528	0.1207	0.2671	-0.0452	-1.0318	0.704	0.8204	2.6501	2.4273	2.4485	2.4078	2.445	2.6049	1556983_a_at	---	---
1556984_PM_at	-0.2047	-1.1524	0.3574	0.6265	-0.1168	-1.0843	0.5902	0.7638	-0.0772	-1.055	0.7198	0.8537	0.137	1.0996	0.5296	0.7133	0.014	1.0097	0.9479	0.9719	4.8046	4.5999	4.6878	4.7274	4.9416	4.8186	1556984_at	---	---
1556985_PM_at	0.1849	1.1367	0.2198	0.4744	0.0764	1.0544	0.5918	0.7649	0.3684	1.2909	0.0342	0.1045	0.2218	1.1661	0.1515	0.3153	0.1515	1.1107	0.3047	0.4768	2.8526	3.0375	2.929	3.2209	3.0743	3.004	1556985_at	---	---
1556994_PM_at	0.0935	1.0669	0.605	0.815	0.165	1.1212	0.3726	0.584	0.3059	1.2362	0.1244	0.279	0.174	1.1282	0.3491	0.5543	-0.0242	-1.0169	0.8922	0.9403	2.4976	2.5911	2.6626	2.8035	2.6716	2.4734	1556994_at	---	---
1556996_PM_at	0.3102	1.2399	0.0016	0.014	0.1309	1.095	0.0614	0.1651	0.1817	1.1342	0.0189	0.065	0.0604	1.0428	0.3297	0.5343	0.1096	1.0789	0.1029	0.2187	2.354	2.6642	2.4849	2.5357	2.4144	2.4636	1556996_at	---	---
1556997_PM_a_at	0.0179	1.0125	0.8562	0.9445	0.0577	1.0408	0.5637	0.7446	-0.1037	-1.0745	0.3148	0.5263	-0.0525	-1.037	0.599	0.7665	0.1104	1.0795	0.2872	0.4583	2.5621	2.58	2.6198	2.4584	2.5096	2.6724	1556997_a_at	---	---
1557007_PM_a_at	-0.1994	-1.1482	0.2719	0.5377	-0.0637	-1.0452	0.7123	0.847	-0.0846	-1.0604	0.6264	0.7937	-0.1367	-1.0994	0.4386	0.6383	-0.0503	-1.0355	0.7705	0.8664	3.7159	3.5165	3.6521	3.6313	3.5791	3.6656	1557007_a_at	---	---
1557012_PM_a_at	-0.0019	-1.0013	0.9882	0.996	-0.0983	-1.0705	0.4634	0.6652	0.0546	1.0386	0.6786	0.8285	-0.0673	-1.0478	0.6113	0.7753	0.0683	1.0485	0.6059	0.7487	2.3791	2.3772	2.2808	2.4338	2.3119	2.4475	1557012_a_at	---	---
1557017_PM_at	0.0035	1.0024	0.9628	0.9866	-0.0655	-1.0465	0.3924	0.6024	-0.0417	-1.0293	0.5788	0.7596	-0.0475	-1.0334	0.5293	0.713	0.0482	1.0339	0.5235	0.6824	2.4217	2.4252	2.3562	2.38	2.3743	2.4699	1557017_at	---	---
1557018_PM_a_at	0.021	1.0147	0.7818	0.9109	0.0688	1.0488	0.3801	0.5912	0.1198	1.0866	0.15	0.3189	0.0607	1.0429	0.4354	0.6354	0.1179	1.0851	0.1556	0.2967	2.3201	2.3411	2.3888	2.4399	2.3807	2.4379	1557018_a_at	---	---
1557021_PM_s_at	-0.0421	-1.0296	0.8882	0.9576	-0.4725	-1.3875	0.1508	0.3213	-0.7045	-1.6296	0.0495	0.1398	0.2016	1.15	0.5088	0.6966	0.3043	1.2348	0.3299	0.5038	5.8454	5.8033	5.3729	5.1408	6.047	6.1496	1557021_s_at	---	---
1557022_PM_at	0.0402	1.0283	0.742	0.8917	-0.0854	-1.061	0.4916	0.6887	-0.0842	-1.0601	0.4975	0.6967	0.1773	1.1308	0.1793	0.3547	-0.0604	-1.0428	0.6229	0.7619	2.9589	2.9991	2.8735	2.8747	3.1363	2.8985	1557022_at	---	---
1557024_PM_at	0.0157	1.011	0.839	0.9374	-0.0364	-1.0255	0.6406	0.7995	-0.0447	-1.0315	0.568	0.7515	0	-1	0.9998	0.9999	-0.1711	-1.1259	0.0602	0.1452	2.6242	2.6399	2.5878	2.5795	2.6242	2.4531	1557024_at	---	---
1557025_PM_a_at	0.0408	1.0287	0.7916	0.9157	0.5415	1.4555	0.0105	0.0412	0.0293	1.0205	0.8495	0.929	0.2106	1.1572	0.204	0.3885	0.206	1.1535	0.2128	0.3719	2.8451	2.886	3.3866	2.8744	3.0557	3.0511	1557025_a_at	---	---
1557026_PM_at	-0.2274	-1.1707	0.1915	0.4362	0.1303	1.0945	0.4314	0.6378	-0.0623	-1.0441	0.7009	0.8424	-0.0769	-1.0548	0.6364	0.7925	-0.1715	-1.1262	0.3095	0.4817	3.2418	3.0144	3.3721	3.1795	3.1649	3.0703	1557026_at	---	---
1557042_PM_at	0.0478	1.0337	0.7717	0.9061	0.155	1.1134	0.3627	0.5743	0.1219	1.0882	0.4679	0.672	0.0248	1.0173	0.8801	0.9396	-0.041	-1.0288	0.8031	0.8868	3.1834	3.2312	3.3384	3.3053	3.2082	3.1424	1557042_at	---	---
1557050_PM_at	0.1364	1.0992	0.347	0.6173	-0.2891	-1.2218	0.0739	0.1902	-0.3488	-1.2735	0.0402	0.1183	-0.4695	-1.3847	0.0126	0.0463	-0.6116	-1.5279	0.0038	0.0158	3.3158	3.4522	3.0267	2.967	2.8462	2.7042	1557050_at	---	---
1557060_PM_at	-0.0772	-1.055	0.3826	0.6514	0.3399	1.2656	0.006	0.0264	0.2119	1.1582	0.0416	0.1216	-0.1503	-1.1098	0.1165	0.2606	0.054	1.0381	0.5348	0.6916	2.5169	2.4397	2.8568	2.7288	2.3666	2.5709	1557060_at	---	---
1557077_PM_a_at	0.3532	1.2774	0.2794	0.5464	0.0891	1.0637	0.7743	0.8842	0.6614	1.5816	0.0676	0.1774	0.4093	1.3281	0.2174	0.4065	0.7641	1.6984	0.0422	0.1099	3.4845	3.8377	3.5736	4.146	3.8939	4.2487	1557077_a_at	---	---
1557099_PM_at	-0.0189	-1.0132	0.9104	0.966	-0.1087	-1.0782	0.5249	0.7155	-0.0875	-1.0626	0.6062	0.7803	-0.0688	-1.0488	0.6842	0.8247	-0.1469	-1.1072	0.3966	0.57	3.4241	3.4052	3.3154	3.3366	3.3553	3.2772	1557099_at	---	---
1557117_PM_at	0.2395	1.1806	0.3347	0.6051	0.428	1.3454	0.1101	0.2566	0.216	1.1615	0.3808	0.5937	-0.045	-1.0317	0.8505	0.9232	0.072	1.0512	0.7632	0.8614	4.2167	4.4562	4.6447	4.4327	4.1717	4.2887	1557117_at	---	---
1557118_PM_a_at	0.1506	1.11	0.3984	0.6655	-0.1498	-1.1094	0.4007	0.6101	-0.619	-1.5358	0.0097	0.0378	-0.797	-1.7374	0.003	0.0144	-0.5646	-1.479	0.0143	0.0466	3.6544	3.805	3.5046	3.0354	2.8574	3.0898	1557118_a_at	---	---
1557135_PM_at	0.1144	1.0825	0.4109	0.6759	-0.1275	-1.0924	0.3628	0.5744	-0.0686	-1.0487	0.6151	0.7863	0.0821	1.0586	0.5493	0.7285	0.4178	1.3359	0.018	0.0559	8.0562	8.1706	7.9288	7.9876	8.1384	8.4741	1557135_at	---	---
1557139_PM_at	0.0984	1.0706	0.1924	0.4376	0.0356	1.025	0.6146	0.7815	-0.0006	-1.0004	0.9935	0.9967	0.2753	1.2102	0.0063	0.0265	0.1757	1.1295	0.0395	0.1043	2.5376	2.636	2.5732	2.537	2.8129	2.7133	1557139_at	---	---
1557149_PM_at	0.2239	1.1679	0.0503	0.1769	0.2663	1.2027	0.0272	0.0875	0.0392	1.0275	0.6841	0.8321	0.1808	1.1335	0.0961	0.2252	0.2406	1.1815	0.0394	0.1039	2.5422	2.7662	2.8085	2.5814	2.723	2.7828	1557149_at	---	---
1557174_PM_a_at	-0.8061	-1.7485	0.0169	0.0798	-1.0414	-2.0583	0.0055	0.0244	-0.7917	-1.7311	0.0182	0.0632	-0.158	-1.1157	0.5446	0.7251	-0.4152	-1.3335	0.1424	0.2777	3.3352	2.5291	2.2938	2.5435	3.1772	2.9199	1557174_a_at	---	---
1557177_PM_at	0.1394	1.1015	0.4285	0.6907	0.1225	1.0886	0.4841	0.6826	0.1613	1.1183	0.3641	0.577	0.1599	1.1172	0.368	0.5731	0.0243	1.017	0.8874	0.9375	2.7857	2.9252	2.9082	2.947	2.9456	2.81	1557177_at	---	---
1557192_PM_at	-0.4368	-1.3536	0.2022	0.4514	-0.2067	-1.1541	0.5234	0.7143	-0.4762	-1.3911	0.1697	0.3477	-0.2914	-1.2238	0.3765	0.5814	-0.3552	-1.2792	0.2886	0.4597	3.364	2.9271	3.1572	2.8878	3.0726	3.0087	1557192_at	---	---
1557195_PM_at	-1.2464	-2.3725	0.0017	0.0147	-1.6137	-3.0603	0.0004	0.0033	-1.3752	-2.5941	0.001	0.0062	-2.1055	-4.3035	0.0001	0.001	-1.752	-3.3683	0.0003	0.002	6.2886	5.0422	4.675	4.9134	4.1832	4.5366	1557195_at	---	---
1557196_PM_a_at	-0.6182	-1.535	0.0268	0.1117	-0.441	-1.3575	0.0828	0.2076	-0.4775	-1.3923	0.0653	0.1727	-0.8256	-1.7723	0.0081	0.0321	-0.7092	-1.6349	0.0155	0.0498	4.2852	3.667	3.8442	3.8077	3.4596	3.576	1557196_a_at	---	---
1557214_PM_at	-0.0065	-1.0045	0.9705	0.9891	0.0454	1.032	0.7954	0.8962	0.1853	1.1371	0.3113	0.5225	0.0873	1.0624	0.6212	0.7822	-0.1227	-1.0888	0.4918	0.6557	2.445	2.4385	2.4904	2.6303	2.5322	2.3223	1557214_at	---	---
1557215_PM_at	0.0468	1.033	0.7211	0.8812	-0.0749	-1.0533	0.5715	0.7501	-0.0091	-1.0063	0.9445	0.9752	0.1754	1.1293	0.2105	0.397	0.1236	1.0895	0.3613	0.5354	2.5985	2.6454	2.5236	2.5894	2.7739	2.7222	1557215_at	---	---
1557219_PM_at	0.0323	1.0226	0.7479	0.8946	-0.0636	-1.045	0.5319	0.7205	-0.0479	-1.0337	0.6353	0.7993	0.17	1.1251	0.1265	0.2766	0.0292	1.0205	0.7706	0.8664	2.5067	2.539	2.4431	2.4588	2.6767	2.5359	1557219_at	---	---
1557222_PM_at	-0.5303	-1.4442	0.0313	0.1254	-0.4714	-1.3865	0.0474	0.1354	-0.9267	-1.9009	0.0028	0.0136	-0.2991	-1.2304	0.1658	0.3359	-0.9124	-1.8822	0.003	0.0129	6.7855	6.2552	6.3141	5.8588	6.4864	5.8731	1557222_at	---	---
1557224_PM_at	-0.3972	-1.317	0.018	0.0834	-0.2054	-1.153	0.1463	0.3147	-0.3153	-1.2442	0.0429	0.1247	-0.3451	-1.2703	0.031	0.095	-0.1849	-1.1367	0.1839	0.335	3.3611	2.9639	3.1557	3.0459	3.016	3.1763	1557224_at	---	---
1557238_PM_s_at	0.5042	1.4183	0.0422	0.1558	0.145	1.1057	0.4874	0.6855	-0.008	-1.0055	0.9689	0.986	-0.7989	-1.7397	0.0065	0.0272	-0.9683	-1.9566	0.0026	0.0116	4.1429	4.6471	4.2878	4.1349	3.344	3.1745	1557238_s_at	---	---
1557241_PM_a_at	0.0551	1.0389	0.6507	0.8423	0.05	1.0353	0.6806	0.8269	0.1714	1.1261	0.1889	0.3741	0.0438	1.0308	0.7182	0.8462	0.1119	1.0806	0.3707	0.5447	3.0966	3.1517	3.1466	3.268	3.1404	3.2085	1557241_a_at	---	---
1557244_PM_a_at	-0.3363	-1.2625	0.2604	0.5247	-0.4307	-1.3479	0.1627	0.3387	-0.2617	-1.1989	0.371	0.5837	-0.2206	-1.1652	0.4462	0.645	-0.4777	-1.3925	0.1281	0.2564	3.2762	2.9399	2.8455	3.0145	3.0556	2.7985	1557244_a_at	---	---
1557256_PM_a_at	-0.1088	-1.0783	0.4042	0.6702	-0.122	-1.0883	0.3533	0.5655	-0.1498	-1.1094	0.263	0.4682	-0.0764	-1.0544	0.5522	0.7307	-0.0769	-1.0548	0.5493	0.704	2.6354	2.5266	2.5133	2.4856	2.559	2.5584	1557256_a_at	---	---
1557262_PM_at	0.1431	1.1043	0.4831	0.7326	0.1412	1.1028	0.4887	0.6864	0.4895	1.404	0.0431	0.1252	0.269	1.205	0.2097	0.3958	0.1268	1.0919	0.5323	0.6896	2.5981	2.7412	2.7393	3.0877	2.8671	2.725	1557262_at	---	---
1557265_PM_at	-0.815	-1.7593	0.0068	0.0406	-0.7734	-1.7093	0.0087	0.0353	-1.0559	-2.079	0.002	0.0104	-0.8271	-1.7741	0.0064	0.0268	-0.1913	-1.1418	0.3802	0.5539	5.6717	4.8567	4.8983	4.6158	4.8446	5.4804	1557265_at	---	---
1557270_PM_at	-0.5578	-1.472	0.2619	0.5263	-1.1564	-2.229	0.0425	0.1243	-0.4292	-1.3465	0.3775	0.5903	-0.6596	-1.5796	0.1935	0.3745	-1.1182	-2.1708	0.0477	0.1209	4.5629	4.0051	3.4065	4.1337	3.9033	3.4447	1557270_at	---	---
1557276_PM_at	-0.1785	-1.1317	0.5283	0.7657	-0.2039	-1.1518	0.4736	0.674	-0.1927	-1.1429	0.4972	0.6964	0.103	1.074	0.7127	0.8422	0.1483	1.1082	0.5984	0.7426	4.7177	4.5392	4.5138	4.5249	4.8207	4.8659	1557276_at	---	---
1557277_PM_a_at	-0.0152	-1.0106	0.9281	0.9726	-0.1374	-1.1	0.4287	0.6352	-0.0761	-1.0542	0.6549	0.8126	-0.105	-1.0755	0.5407	0.7223	-0.1486	-1.1085	0.3943	0.5679	2.5947	2.5794	2.4572	2.5185	2.4897	2.4461	1557277_a_at	---	---
1557279_PM_at	0.0806	1.0575	0.3321	0.6027	0.0547	1.0386	0.5009	0.6964	0.1224	1.0886	0.1602	0.3341	0.1498	1.1094	0.0976	0.2277	0.0162	1.0113	0.8388	0.9081	2.4148	2.4954	2.4695	2.5372	2.5646	2.431	1557279_at	---	---
1557286_PM_at	-0.0498	-1.0351	0.827	0.9318	-0.2529	-1.1916	0.2905	0.5006	-0.0356	-1.025	0.8758	0.9424	0.0458	1.0323	0.8406	0.9178	0.0298	1.0208	0.896	0.9419	3.2292	3.1793	2.9762	3.1936	3.275	3.2589	1557286_at	---	---
1557287_PM_at	-0.135	-1.0981	0.1758	0.4142	-0.1073	-1.0772	0.2686	0.4754	-0.0223	-1.0155	0.8087	0.9064	0.0709	1.0504	0.451	0.6492	0.0508	1.0359	0.5846	0.7322	2.6704	2.5354	2.5632	2.6482	2.7413	2.7212	1557287_at	---	---
1557301_PM_a_at	-0.4785	-1.3933	0.0775	0.2406	-0.5247	-1.4386	0.0585	0.159	-0.4424	-1.3589	0.0968	0.2324	-0.5892	-1.5044	0.0396	0.1153	-0.3803	-1.3016	0.1419	0.2768	3.0595	2.5809	2.5348	2.6171	2.4703	2.6792	1557301_a_at	---	---
1557319_PM_at	0.308	1.238	0.1707	0.4062	0.1906	1.1412	0.3728	0.5842	0.0709	1.0504	0.7325	0.8619	0.4334	1.3504	0.0712	0.1799	0.3108	1.2404	0.1675	0.313	2.3899	2.6979	2.5805	2.4608	2.8233	2.7007	1557319_at	---	---
1557325_PM_at	-0.3515	-1.2758	0.1661	0.3992	-0.6534	-1.5729	0.0263	0.0853	-0.4994	-1.4136	0.0664	0.1749	-0.3478	-1.2726	0.1698	0.3415	-0.2982	-1.2296	0.2295	0.3927	5.1087	4.7572	4.4553	4.6093	4.7609	4.8104	1557325_at	---	---
1557329_PM_at	-0.324	-1.2518	0.1114	0.3069	-0.2018	-1.1501	0.2894	0.4994	-0.2448	-1.185	0.2083	0.4	-0.2945	-1.2264	0.1409	0.2991	-0.1794	-1.1324	0.3415	0.5155	3.1451	2.8211	2.9433	2.9003	2.8507	2.9657	1557329_at	---	---
1557330_PM_at	-0.2249	-1.1687	0.0447	0.1628	0.0017	1.0012	0.985	0.9935	-0.0589	-1.0417	0.5325	0.7249	-0.1732	-1.1275	0.0994	0.2309	-0.0935	-1.0669	0.3336	0.5077	2.8578	2.6329	2.8595	2.7989	2.6846	2.7643	1557330_at	---	---
1557336_PM_at	0.0205	1.0143	0.8879	0.9574	-0.1936	-1.1436	0.214	0.4093	-0.2847	-1.2181	0.087	0.2146	-0.1223	-1.0885	0.4137	0.6159	-0.0351	-1.0247	0.8092	0.891	4.0592	4.0797	3.8657	3.7746	3.9369	4.0241	1557336_at	---	---
1557338_PM_x_at	-0.0779	-1.0555	0.4687	0.7221	0.034	1.0239	0.7469	0.8684	-0.1566	-1.1147	0.1709	0.3496	-0.1361	-1.0989	0.2252	0.4162	0.0246	1.0172	0.8148	0.8946	4.9419	4.864	4.976	4.7853	4.8058	4.9666	1557338_x_at	---	---
1557339_PM_at	0.0884	1.0632	0.6355	0.8338	0.0355	1.0249	0.8477	0.9243	-0.0104	-1.0072	0.9551	0.9799	-0.0523	-1.0369	0.7778	0.8823	-0.0834	-1.0595	0.6545	0.7847	3.3997	3.4881	3.4352	3.3893	3.3474	3.3163	1557339_at	---	---
1557341_PM_x_at	0.3817	1.3029	0.285	0.5526	-0.0597	-1.0422	0.8604	0.931	-0.1629	-1.1195	0.6343	0.7986	0.2186	1.1636	0.5265	0.7107	0.5642	1.4786	0.1335	0.2645	3.9612	4.3429	3.9015	3.7983	4.1798	4.5254	1557341_x_at	---	---
1557343_PM_at	-0.6779	-1.5999	0.0079	0.045	-0.3374	-1.2635	0.0996	0.2382	-0.2909	-1.2234	0.1444	0.3105	-0.1884	-1.1395	0.3188	0.5231	-0.4772	-1.392	0.0332	0.091	4.0597	3.3817	3.7223	3.7687	3.8712	3.5825	1557343_at	---	---
1557348_PM_at	0.0962	1.0689	0.696	0.8675	-0.0302	-1.0211	0.9018	0.9537	0.065	1.0461	0.7908	0.8957	0.2063	1.1537	0.4129	0.6151	0.2797	1.2139	0.2781	0.4481	2.7237	2.8199	2.6935	2.7887	2.93	3.0034	1557348_at	---	---
1557353_PM_at	-0.2382	-1.1795	0.3416	0.6118	-0.0797	-1.0568	0.7413	0.8647	-0.3568	-1.2805	0.1729	0.3526	-0.8754	-1.8345	0.009	0.0352	-2.4338	-5.4031	4.2621e-05	0.0005	5.4811	5.243	5.4014	5.1244	4.6058	3.0474	1557353_at	---	---
1557375_PM_at	0.0564	1.0399	0.8083	0.923	0.0803	1.0572	0.7305	0.8585	0.2608	1.1981	0.2853	0.494	0.1505	1.1099	0.5238	0.7088	0.0304	1.0213	0.8957	0.9418	3.2281	3.2845	3.3084	3.4889	3.3786	3.2585	1557375_at	---	---
1557383_PM_a_at	0.3343	1.2608	0.4043	0.6702	-0.7859	-1.7241	0.0795	0.2015	-0.9904	-1.9868	0.0377	0.1124	-0.7736	-1.7096	0.0832	0.2022	0.5453	1.4593	0.1938	0.3479	3.5531	3.8875	2.7673	2.5627	2.7795	4.0984	1557383_a_at	---	---
1557386_PM_at	0.076	1.0541	0.6359	0.8339	0.135	1.0981	0.4099	0.6187	-0.0056	-1.0039	0.972	0.9875	0.0138	1.0096	0.931	0.9662	0.2538	1.1923	0.1469	0.2842	4.3679	4.4439	4.5029	4.3623	4.3817	4.6217	1557386_at	---	---
1557389_PM_at	2.1033	4.2969	0.0002	0.0029	0.5455	1.4596	0.0736	0.1895	-0.717	-1.6437	0.0294	0.0927	-0.7548	-1.6874	0.0242	0.0777	2.4024	5.2869	7.5992e-05	0.0008	3.7779	5.8812	4.3234	3.0609	3.0231	6.1803	1557389_at	---	---
1557400_PM_at	0.1959	1.1455	0.3329	0.6034	0.2836	1.2172	0.1784	0.3614	-0.1146	-1.0827	0.5607	0.7461	-0.2383	-1.1796	0.2475	0.4436	0.0335	1.0235	0.8631	0.9233	3.1105	3.3064	3.3941	2.9959	2.8722	3.144	1557400_at	---	---
1557403_PM_s_at	0.6063	1.5224	0.0598	0.2005	0.2386	1.1799	0.3972	0.6069	0.8016	1.743	0.0222	0.0741	0.4883	1.4028	0.1114	0.2521	-0.4397	-1.3563	0.144	0.2801	2.7911	3.3974	3.0297	3.5926	3.2794	2.3514	1557403_s_at	---	---
1557404_PM_at	-0.0721	-1.0513	0.8351	0.936	0.1621	1.1189	0.6424	0.8006	-0.209	-1.1559	0.5518	0.7397	-0.0204	-1.0142	0.9529	0.9775	-0.0327	-1.0229	0.9248	0.9585	3.6745	3.6024	3.8366	3.4654	3.6541	3.6418	1557404_at	---	---
1557409_PM_at	-0.08	-1.057	0.7339	0.8877	-0.0278	-1.0195	0.9053	0.9557	0.0286	1.02	0.9028	0.9554	-0.2604	-1.1978	0.2901	0.4927	-0.3427	-1.2681	0.1778	0.3269	3.8663	3.7864	3.8385	3.8949	3.6059	3.5237	1557409_at	---	---
1557410_PM_at	-0.1295	-1.0939	0.6011	0.8128	-0.6595	-1.5795	0.0308	0.0965	-0.9945	-1.9924	0.0055	0.0238	-0.7547	-1.6873	0.0183	0.0622	-1.1336	-2.194	0.0029	0.0127	5.8249	5.6954	5.1654	4.8304	5.0702	4.6913	1557410_at	---	---
1557413_PM_a_at	-0.1552	-1.1136	0.0253	0.1071	0.0132	1.0092	0.8091	0.9038	0.2028	1.1509	0.0083	0.0335	-0.0734	-1.0522	0.2111	0.3977	-0.1593	-1.1167	0.0229	0.068	3.2815	3.1263	3.2948	3.4843	3.2081	3.1223	1557413_a_at	---	---
1557422_PM_at	0.5143	1.4283	0.0547	0.1879	0.8537	1.8071	0.0075	0.0314	0.8648	1.8211	0.0071	0.0294	0.355	1.279	0.1513	0.315	0.6153	1.5319	0.0292	0.0825	4.0168	4.5311	4.8704	4.8815	4.3718	4.6321	1557422_at	---	---
1557424_PM_at	-0.113	-1.0815	0.3032	0.5725	-0.0665	-1.0472	0.532	0.7206	-0.128	-1.0927	0.2495	0.452	0.0079	1.0055	0.9398	0.9704	0.0908	1.065	0.4004	0.5738	2.6541	2.5411	2.5876	2.5262	2.662	2.745	1557424_at	---	---
1557427_PM_at	-0.4151	-1.3334	0.0994	0.2845	-0.3458	-1.2709	0.1559	0.3287	-0.4613	-1.3768	0.0737	0.1892	-0.7217	-1.6492	0.0148	0.0525	-0.691	-1.6144	0.0177	0.0551	3.1423	2.7271	2.7965	2.681	2.4206	2.4513	1557427_at	---	---
1557431_PM_at	-0.126	-1.0913	0.47	0.723	-0.075	-1.0534	0.6623	0.8146	-0.2498	-1.1891	0.1771	0.3586	-0.1446	-1.1054	0.4103	0.6131	-0.0728	-1.0518	0.6714	0.7971	2.6557	2.5297	2.5806	2.4058	2.5111	2.5828	1557431_at	---	---
1557433_PM_at	-0.1545	-1.113	0.7005	0.8694	-0.0908	-1.0649	0.8205	0.9102	0.5912	1.5065	0.1734	0.3534	-0.0849	-1.0606	0.8317	0.913	0.3339	1.2604	0.4166	0.5888	4.3069	4.1525	4.2162	4.8981	4.222	4.6408	1557433_at	---	---
1557434_PM_at	-0.0332	-1.0232	0.7812	0.9106	0.0292	1.0204	0.8069	0.9027	0.0737	1.0524	0.5426	0.7326	0.2344	1.1764	0.0858	0.2069	0.0019	1.0013	0.9871	0.9933	2.671	2.6379	2.7002	2.7447	2.9055	2.673	1557434_at	---	---
1557437_PM_a_at	-1.8033	-3.4903	0.0002	0.0032	-2.1829	-4.5407	6.2493e-05	0.0008	-2.163	-4.4784	6.5845e-05	0.0008	-2.4605	-5.504	3.1486e-05	0.0005	-2.44	-5.4265	3.3037e-05	0.0004	4.7759	2.9725	2.593	2.6129	2.3154	2.3359	1557437_a_at	---	---
1557439_PM_at	0.1265	1.0917	0.5393	0.7737	0.3166	1.2454	0.1546	0.3266	0.0956	1.0685	0.6403	0.8028	0.1167	1.0842	0.5705	0.7452	0.302	1.2329	0.1714	0.3184	3.2885	3.415	3.6052	3.3842	3.4052	3.5905	1557439_at	---	---
1557443_PM_s_at	-0.1303	-1.0945	0.4514	0.7089	-0.2772	-1.2118	0.1376	0.3016	-0.2065	-1.1539	0.2492	0.4517	-0.0983	-1.0705	0.5657	0.7415	-0.1989	-1.1478	0.2651	0.4337	2.7878	2.6575	2.5106	2.5814	2.6895	2.5889	1557443_s_at	---	---
1557448_PM_a_at	0.1595	1.1169	0.0125	0.0636	0.1337	1.0971	0.0256	0.0836	0.0868	1.062	0.104	0.2451	0.1708	1.1257	0.0093	0.0362	0.2289	1.172	0.0023	0.0106	2.6163	2.7758	2.75	2.7031	2.7871	2.8452	1557448_a_at	---	---
1557452_PM_at	0.2162	1.1617	0.2079	0.4588	-0.0242	-1.0169	0.8797	0.942	-0.103	-1.074	0.5265	0.7203	0.183	1.1352	0.2774	0.478	0.0372	1.0261	0.8161	0.8955	3.2928	3.509	3.2686	3.1898	3.4758	3.33	1557452_at	---	---
1557457_PM_at	0.2047	1.1525	0.2209	0.4759	-0.0908	-1.0649	0.567	0.7471	-0.186	-1.1376	0.2608	0.4658	-0.351	-1.2755	0.0577	0.1536	-0.2436	-1.1839	0.1552	0.2961	4.9974	5.2021	4.9066	4.8114	4.6464	4.7538	1557457_at	---	---
1557459_PM_at	-0.5845	-1.4996	0.0627	0.2071	-0.8475	-1.7993	0.0162	0.0583	-1.0025	-2.0034	0.0079	0.032	-0.7877	-1.7263	0.0218	0.0716	-0.8798	-1.8401	0.0139	0.0455	4.8488	4.2643	4.0013	3.8463	4.0611	3.969	1557459_at	---	---
1557463_PM_at	-0.0656	-1.0465	0.7238	0.8826	0.1451	1.1058	0.4439	0.6484	0.0327	1.0229	0.8595	0.9342	-0.0516	-1.0364	0.7804	0.8839	-0.1012	-1.0727	0.5884	0.7353	2.5223	2.4567	2.6675	2.5551	2.4707	2.4211	1557463_at	---	---
1557468_PM_at	0.1776	1.131	0.4215	0.6853	-0.0261	-1.0182	0.9033	0.9547	0.0922	1.066	0.6699	0.8227	0.0156	1.0109	0.942	0.9716	-0.2574	-1.1953	0.2579	0.4256	2.547	2.7246	2.5209	2.6392	2.5626	2.2896	1557468_at	---	---
1557475_PM_at	0.0003	1.0002	0.9986	0.9995	0.1584	1.1161	0.3957	0.6056	0.2905	1.2231	0.1445	0.3107	0.1057	1.076	0.5643	0.7403	0.1973	1.1466	0.2981	0.4697	2.825	2.8254	2.9834	3.1156	2.9307	3.0224	1557475_at	---	---
1557477_PM_at	-1.0374	-2.0525	0.004	0.0275	-0.9	-1.866	0.0078	0.0324	-0.5013	-1.4155	0.0717	0.1854	-1.0446	-2.0628	0.0039	0.0179	-1.6117	-3.0561	0.0004	0.0027	4.1403	3.1029	3.2403	3.6389	3.0957	2.5286	1557477_at	---	---
1557478_PM_at	-0.238	-1.1794	0.2996	0.5687	-0.1291	-1.0936	0.5606	0.7422	-0.1052	-1.0757	0.6336	0.7982	-0.1285	-1.0931	0.5626	0.7387	-0.3854	-1.3062	0.1157	0.2383	3.702	3.464	3.5729	3.5968	3.5736	3.3167	1557478_at	---	---
1557479_PM_at	-0.1975	-1.1467	0.2836	0.5512	-0.0311	-1.0218	0.8589	0.93	-0.1037	-1.0745	0.5592	0.7452	-0.0659	-1.0468	0.7078	0.839	0.0215	1.015	0.9022	0.9456	2.8476	2.6501	2.8164	2.7439	2.7816	2.8691	1557479_at	---	---
1557484_PM_at	0.0012	1.0008	0.9922	0.9967	0.0052	1.0036	0.9666	0.985	0.0609	1.0432	0.6261	0.7934	-0.0265	-1.0185	0.831	0.9126	-0.1347	-1.0978	0.3	0.4718	2.7095	2.7107	2.7147	2.7704	2.683	2.5748	1557484_at	---	---
1557486_PM_at	0.6646	1.5851	0.0187	0.0858	0.4575	1.3732	0.07	0.1822	0.2764	1.2112	0.2319	0.4304	-0.4305	-1.3477	0.0838	0.2033	-0.0193	-1.0135	0.9291	0.961	3.5784	4.243	4.0359	3.8548	3.1479	3.5591	1557486_at	---	---
1557487_PM_at	-0.8302	-1.7779	0.0015	0.0132	-0.4303	-1.3475	0.0285	0.0908	0.0411	1.0289	0.7934	0.897	-0.1435	-1.1046	0.3756	0.5805	-0.659	-1.579	0.0046	0.0185	4.8747	4.0445	4.4444	4.9158	4.7312	4.2157	1557487_at	---	---
1557495_PM_at	0.0806	1.0574	0.6546	0.8443	-0.1813	-1.1339	0.3305	0.5429	-0.067	-1.0475	0.7093	0.8474	0.1067	1.0767	0.5564	0.7339	-0.1714	-1.1262	0.3555	0.5298	2.9017	2.9823	2.7204	2.8347	3.0083	2.7303	1557495_at	---	---
1557498_PM_a_at	0.1267	1.0918	0.4079	0.6732	0.0995	1.0714	0.5108	0.7041	0.1188	1.0858	0.4361	0.6439	0.1518	1.111	0.3272	0.5319	0.2405	1.1814	0.1421	0.2771	2.8857	3.0124	2.9852	3.0045	3.0376	3.1263	1557498_a_at	---	---
1557501_PM_a_at	-0.1725	-1.127	0.5191	0.7591	0.3931	1.3133	0.1697	0.3488	0.0129	1.009	0.9608	0.9823	-0.6201	-1.5369	0.049	0.1358	-0.842	-1.7925	0.0156	0.0498	4.8396	4.6671	5.2327	4.8525	4.2195	3.9976	1557501_a_at	---	---
1557506_PM_a_at	0.1359	1.0988	0.1908	0.4351	0.0204	1.0142	0.8323	0.9169	-0.0173	-1.012	0.8575	0.9333	0.0094	1.0065	0.9223	0.9618	-0.1217	-1.088	0.2349	0.3988	2.4358	2.5717	2.4561	2.4185	2.4451	2.3141	1557506_a_at	---	---
1557507_PM_at	-0.1135	-1.0818	0.353	0.6228	0.0368	1.0258	0.7554	0.873	-0.0952	-1.0682	0.431	0.6403	-0.1165	-1.0841	0.3413	0.5459	-0.0494	-1.0348	0.6769	0.8012	3.9431	3.8296	3.9799	3.848	3.8266	3.8938	1557507_at	---	---
1557511_PM_at	0.1193	1.0862	0.553	0.783	0.0836	1.0597	0.6751	0.8235	-0.0105	-1.0073	0.9579	0.9811	0.046	1.0324	0.8167	0.9049	0.1533	1.1121	0.4504	0.6193	3.9373	4.0566	4.0209	3.9268	3.9833	4.0906	1557511_at	---	---
1557512_PM_at	-0.2172	-1.1625	0.1822	0.4234	0.4456	1.3619	0.0212	0.0722	0.347	1.2719	0.0526	0.1465	-0.0756	-1.0538	0.6184	0.7802	-0.5463	-1.4603	0.009	0.0321	3.4281	3.211	3.8738	3.7752	3.3525	2.8819	1557512_at	---	---
1557518_PM_a_at	0.0619	1.0439	0.5843	0.8026	0.095	1.0681	0.4094	0.6183	0.2105	1.1571	0.0971	0.2329	0.182	1.1345	0.1403	0.2984	0.0022	1.0015	0.9846	0.9919	3.5891	3.6511	3.6842	3.7997	3.7712	3.5913	1557518_a_at	---	---
1557520_PM_a_at	-0.1374	-1.0999	0.5553	0.7844	-0.2561	-1.1943	0.2886	0.4985	-0.1545	-1.113	0.5089	0.7061	-0.1881	-1.1392	0.4255	0.6264	-0.6266	-1.5439	0.0293	0.0826	3.0385	2.9011	2.7824	2.884	2.8504	2.4119	1557520_a_at	---	---
1557521_PM_a_at	1.1002	2.1439	0.0272	0.113	1.1472	2.2149	0.0232	0.0772	-0.2964	-1.2281	0.4639	0.6685	-2.1546	-4.4525	0.0013	0.0073	-1.7653	-3.3995	0.0035	0.0147	5.9351	7.0353	7.0823	5.6387	3.7805	4.1697	1557521_a_at	---	---
1557522_PM_x_at	0.9149	1.8855	0.0048	0.0314	0.9715	1.9608	0.0036	0.0175	-0.2702	-1.206	0.2463	0.4482	-1.5494	-2.9269	0.0003	0.0025	-2.0566	-4.16	6.5844e-05	0.0007	6.0653	6.9803	7.0368	5.7952	4.516	4.0088	1557522_x_at	---	---
1557533_PM_at	-0.1655	-1.1216	0.346	0.6162	-0.1214	-1.0878	0.4817	0.6807	0.0996	1.0715	0.5611	0.7464	-0.1971	-1.1464	0.2692	0.4686	-0.0359	-1.0252	0.8319	0.9042	3.1105	2.9449	2.9891	3.2101	2.9134	3.0746	1557533_at	---	---
1557538_PM_at	0.2813	1.2153	0.0267	0.1115	0.0124	1.0086	0.9022	0.9539	0.1465	1.1069	0.1794	0.3617	-0.2562	-1.1943	0.0377	0.1108	-0.356	-1.2799	0.0102	0.0354	4.0782	4.3595	4.0906	4.2247	3.822	3.7222	1557538_at	---	---
1557540_PM_at	-0.205	-1.1527	0.0284	0.1165	-0.0106	-1.0074	0.8871	0.9457	0.0127	1.0089	0.8644	0.9369	-0.0908	-1.065	0.2503	0.447	0.0016	1.0011	0.9828	0.991	4.0758	3.8709	4.0652	4.0885	3.985	4.0774	1557540_at	---	---
1557542_PM_at	-0.2384	-1.1797	0.3109	0.5804	-0.6589	-1.5789	0.0223	0.0749	-0.598	-1.5137	0.0322	0.0995	-0.143	-1.1042	0.5314	0.7148	-0.3296	-1.2567	0.1769	0.3257	3.7638	3.5254	3.1048	3.1658	3.6208	3.4342	1557542_at	---	---
1557555_PM_at	-0.8983	-1.8639	0.0267	0.1115	-1.3586	-2.5643	0.0045	0.0209	-1.1576	-2.2308	0.0094	0.037	-1.5318	-2.8915	0.0025	0.0126	-1.8291	-3.5531	0.001	0.0055	6.2025	5.3041	4.8439	5.0449	4.6707	4.3734	1557555_at	---	---
1557560_PM_at	-0.2178	-1.163	0.0274	0.1136	-0.0832	-1.0594	0.3109	0.522	-0.1569	-1.1149	0.0819	0.2051	-0.2733	-1.2085	0.0109	0.0411	-0.1852	-1.137	0.0488	0.1234	2.4151	2.1973	2.3319	2.2582	2.1418	2.2299	1557560_at	---	---
1557564_PM_at	-0.1985	-1.1475	0.432	0.6935	-0.0746	-1.0531	0.7623	0.8771	0.1867	1.1382	0.4585	0.6638	0.2406	1.1815	0.3467	0.5519	0.0647	1.0458	0.793	0.8803	3.1658	2.9673	3.0912	3.3525	3.4064	3.2305	1557564_at	---	---
1557565_PM_a_at	0.184	1.136	0.5765	0.7978	0.0114	1.0079	0.972	0.9877	0.2615	1.1987	0.4336	0.6422	0.1739	1.1281	0.597	0.765	0.2796	1.2139	0.4041	0.5775	2.9048	3.0888	2.9162	3.1663	3.0787	3.1844	1557565_a_at	---	---
1557589_PM_a_at	-0.2288	-1.1719	0.3541	0.6238	0.0725	1.0516	0.7611	0.8764	0.0989	1.071	0.6794	0.829	-0.0505	-1.0356	0.8319	0.9131	0.0368	1.0258	0.8772	0.9313	3.2851	3.0563	3.3576	3.384	3.2346	3.3219	1557589_a_at	---	---
1557597_PM_at	0.0697	1.0495	0.6031	0.8139	-0.0004	-1.0003	0.9976	0.999	0.0731	1.052	0.586	0.765	-0.0754	-1.0536	0.5746	0.7482	0.046	1.0324	0.7296	0.8385	2.7319	2.8015	2.7315	2.8049	2.6565	2.7779	1557597_at	---	---
1557598_PM_at	0.073	1.0519	0.2397	0.4991	0.074	1.0526	0.2342	0.4351	0.0547	1.0386	0.3661	0.5788	0.0962	1.069	0.1364	0.2921	0.1232	1.0892	0.07	0.163	2.1769	2.2499	2.2509	2.2316	2.2731	2.3001	1557598_at	---	---
1557599_PM_a_at	-0.0726	-1.0516	0.518	0.7582	-0.0268	-1.0187	0.8085	0.9037	-0.104	-1.0748	0.3632	0.5761	-0.084	-1.0599	0.4574	0.6546	0.0763	1.0543	0.4979	0.6609	2.3264	2.2538	2.2996	2.2223	2.2424	2.4026	1557599_a_at	---	---
1557606_PM_at	0.1044	1.0751	0.3095	0.5791	0.0003	1.0002	0.9974	0.9989	-0.0114	-1.0079	0.9073	0.9573	0.0089	1.0062	0.9275	0.9641	0.0424	1.0299	0.6677	0.7946	3.087	3.1914	3.0873	3.0755	3.0959	3.1294	1557606_at	---	---
1557626_PM_at	-0.176	-1.1298	0.4612	0.7164	-0.2683	-1.2044	0.2756	0.4835	-0.332	-1.2588	0.1882	0.3732	-0.6095	-1.5257	0.0344	0.1031	-0.4117	-1.3303	0.1152	0.2377	4.221	4.0449	3.9527	3.889	3.6115	3.8092	1557626_at	---	---
1557632_PM_at	-0.0747	-1.0531	0.7512	0.8962	0.3831	1.3042	0.1395	0.3044	0.1345	1.0977	0.5719	0.7544	-1.8644	-3.6411	0.0002	0.0015	-2.0908	-4.2599	8.7897e-05	0.0008	8.3813	8.3066	8.7644	8.5158	6.5169	6.2905	1557632_at	---	---
1557644_PM_at	0.0511	1.036	0.7851	0.9128	0.4474	1.3636	0.0466	0.1336	0.2948	1.2267	0.1508	0.3202	0.0357	1.025	0.8486	0.9222	0.0892	1.0638	0.6361	0.7718	2.6572	2.7082	3.1046	2.952	2.6928	2.7464	1557644_at	---	---
1557645_PM_at	-0.2838	-1.2174	0.0336	0.132	-0.2171	-1.1624	0.0806	0.2035	-0.3737	-1.2957	0.0112	0.0427	-0.2428	-1.1833	0.0573	0.1529	-0.0063	-1.0044	0.953	0.9749	2.6176	2.3337	2.4004	2.2438	2.3748	2.6112	1557645_at	---	---
1557646_PM_at	-0.1083	-1.0779	0.5564	0.785	0.1156	1.0834	0.5309	0.72	-0.1117	-1.0805	0.5445	0.7342	0.0621	1.044	0.7331	0.8558	0.0575	1.0406	0.7523	0.854	3.6299	3.5216	3.7455	3.5182	3.692	3.6874	1557646_at	---	---
1557647_PM_a_at	-0.0396	-1.0278	0.8662	0.9489	0.0165	1.0115	0.944	0.9739	0.0779	1.0555	0.7412	0.8674	0.2631	1.2001	0.2871	0.4891	-0.1039	-1.0747	0.6609	0.7896	2.2605	2.2209	2.2771	2.3385	2.5236	2.1567	1557647_a_at	---	---
1557658_PM_at	0.0779	1.0555	0.6798	0.8588	-0.0562	-1.0397	0.7651	0.8788	0.0508	1.0358	0.787	0.8932	0.0494	1.0348	0.7927	0.8915	-0.0561	-1.0397	0.7652	0.8628	2.8646	2.9425	2.8084	2.9154	2.9139	2.8085	1557658_at	---	---
1557659_PM_a_at	0.3409	1.2665	0.1197	0.3215	0.2672	1.2035	0.2049	0.3976	-0.0534	-1.0377	0.7858	0.8926	-0.0137	-1.0095	0.9444	0.973	0.0446	1.0314	0.8203	0.8979	2.5363	2.8772	2.8035	2.4828	2.5226	2.5809	1557659_a_at	---	---
1557661_PM_at	0.0748	1.0532	0.6325	0.8321	0.062	1.0439	0.6908	0.8335	0.0487	1.0344	0.754	0.8746	0.0403	1.0283	0.7954	0.8929	0.0095	1.0066	0.9509	0.9737	2.8467	2.9215	2.9087	2.8954	2.8869	2.8562	1557661_at	---	---
1557665_PM_at	0.0537	1.0379	0.639	0.8358	0.3211	1.2493	0.0255	0.0833	0.142	1.1034	0.2393	0.4399	0.1368	1.0994	0.2551	0.4528	0.1862	1.1378	0.1376	0.2707	4.6237	4.6774	4.9449	4.7657	4.7605	4.8099	1557665_at	---	---
1557667_PM_at	-0.5625	-1.4768	0.0535	0.185	-0.9819	-1.9751	0.0058	0.0254	-0.7778	-1.7145	0.0161	0.0572	-1.3656	-2.5769	0.0011	0.0066	-1.0223	-2.0311	0.0048	0.0191	6.9282	6.3657	5.9462	6.1504	5.5625	5.9059	1557667_at	---	---
1557673_PM_at	0.2192	1.1641	0.1425	0.3608	0.1985	1.1475	0.1773	0.3599	0.1489	1.1088	0.2952	0.5049	-0.061	-1.0432	0.6551	0.8045	0.1344	1.0976	0.3408	0.5148	2.4809	2.7001	2.6794	2.6298	2.4199	2.6153	1557673_at	---	---
1557676_PM_at	-0.0769	-1.0548	0.627	0.8287	0.0702	1.0499	0.6569	0.811	-0.0212	-1.0148	0.8924	0.9501	0.1304	1.0946	0.4189	0.6202	0.0483	1.034	0.7588	0.8584	3.6681	3.5912	3.7383	3.6469	3.7985	3.7164	1557676_at	---	---
1557689_PM_at	0.4299	1.3472	0.0406	0.1519	0.2745	1.2096	0.1479	0.3172	0.5489	1.463	0.016	0.0569	0.0614	1.0435	0.723	0.8495	0.0285	1.02	0.8686	0.9263	3.2201	3.65	3.4946	3.769	3.2815	3.2486	1557689_at	---	---
1557690_PM_x_at	0.3038	1.2344	0.0976	0.2808	0.1797	1.1326	0.2903	0.5003	0.4176	1.3357	0.0358	0.1082	0.1346	1.0978	0.4183	0.6196	-0.0663	-1.047	0.6837	0.8063	3.1967	3.5005	3.3764	3.6143	3.3313	3.1304	1557690_x_at	---	---
1557692_PM_a_at	-0.113	-1.0815	0.0653	0.2131	-0.1541	-1.1127	0.0219	0.074	-0.0868	-1.062	0.1344	0.2948	-0.0687	-1.0488	0.2202	0.4101	0.1369	1.0996	0.0343	0.0933	2.3034	2.1904	2.1493	2.2166	2.2347	2.4403	1557692_a_at	---	---
1557693_PM_at	0.166	1.1219	0.3378	0.608	0.2157	1.1612	0.2247	0.4229	0.1649	1.1211	0.3407	0.5535	0.2098	1.1565	0.2361	0.4297	0.0937	1.0671	0.578	0.727	3.575	3.7409	3.7906	3.7399	3.7847	3.6687	1557693_at	---	---
1557698_PM_at	-0.1803	-1.1331	0.351	0.6207	-0.348	-1.2728	0.0989	0.2368	-0.0384	-1.027	0.8367	0.9219	-0.2335	-1.1756	0.2384	0.4328	-0.1518	-1.111	0.4273	0.5984	2.5543	2.374	2.2063	2.5159	2.3209	2.4025	1557698_at	---	---
1557699_PM_x_at	-0.1406	-1.1024	0.2046	0.4547	-0.1268	-1.0919	0.2466	0.4501	-0.1492	-1.109	0.1817	0.3647	-0.2062	-1.1536	0.082	0.2001	-0.002	-1.0014	0.9845	0.9919	2.762	2.6215	2.6352	2.6128	2.5559	2.76	1557699_x_at	---	---
1557702_PM_at	0.1534	1.1122	0.319	0.5888	0.1682	1.1236	0.2788	0.4869	0.3568	1.2806	0.0449	0.1294	0.0774	1.0551	0.6034	0.7698	-0.1567	-1.1147	0.3096	0.4818	2.8221	2.9755	2.9902	3.1789	2.8995	2.6654	1557702_at	---	---
1557709_PM_at	0.1344	1.0976	0.3778	0.6466	0.2278	1.171	0.1577	0.3313	0.1799	1.1328	0.2497	0.4522	0.1153	1.0832	0.4451	0.644	0.1921	1.1425	0.2223	0.3837	2.183	2.3174	2.4107	2.3628	2.2983	2.3751	1557709_at	---	---
1557710_PM_at	0.2249	1.1687	0.0963	0.2784	0.38	1.3013	0.0158	0.0571	0.1044	1.0751	0.3955	0.6075	0.4211	1.3389	0.0102	0.039	0.045	1.0317	0.7068	0.8224	4.4238	4.6487	4.8037	4.5282	4.8448	4.4688	1557710_at	---	---
1557712_PM_x_at	-0.0247	-1.0173	0.9168	0.9684	-0.1915	-1.1419	0.4313	0.6377	-0.2136	-1.1595	0.3831	0.5959	-0.152	-1.1111	0.5281	0.7121	-0.5464	-1.4605	0.0528	0.1309	5.1261	5.1014	4.9346	4.9125	4.9741	4.5797	1557712_x_at	---	---
1557713_PM_at	0.2139	1.1598	0.0258	0.1086	0.0632	1.0448	0.4174	0.6256	0.1303	1.0945	0.1228	0.2765	0.1032	1.0742	0.205	0.3896	-0.0295	-1.0206	0.699	0.8168	2.8948	3.1087	2.958	3.0251	2.998	2.8653	1557713_at	---	---
1557721_PM_at	-0.0478	-1.0337	0.7999	0.9194	0.2259	1.1695	0.2572	0.4627	0.3	1.2311	0.1475	0.3153	0.1205	1.0871	0.529	0.7129	0.1233	1.0892	0.5199	0.6795	3.4403	3.3925	3.6662	3.7403	3.5609	3.5637	1557721_at	---	---
1557733_PM_a_at	1.4111	2.6594	2.3728e-05	0.0009	2.1975	4.5867	1.7771e-06	8.0553e-05	1.3978	2.635	2.5067e-05	0.0004	0.6841	1.6067	0.0013	0.0074	-0.4751	-1.39	0.0077	0.0281	5.4944	6.9055	7.6919	6.8922	6.1785	5.0193	1557733_a_at	---	---
1557739_PM_at	-0.1166	-1.0842	0.398	0.6653	-0.1063	-1.0764	0.439	0.6443	0.2048	1.1525	0.1613	0.3357	0.051	1.036	0.7044	0.8371	-0.011	-1.0076	0.9346	0.9641	3.8068	3.6902	3.7006	4.0116	3.8579	3.7959	1557739_at	---	---
1557740_PM_a_at	-0.0882	-1.063	0.653	0.8436	0.0947	1.0678	0.6299	0.7919	0.0739	1.0526	0.7055	0.845	-0.0094	-1.0066	0.9614	0.9816	-0.049	-1.0346	0.8014	0.8856	3.0856	2.9974	3.1803	3.1595	3.0762	3.0365	1557740_a_at	---	---
1557745_PM_at	-0.1597	-1.117	0.3111	0.5805	0.1076	1.0774	0.4843	0.6828	-0.145	-1.1058	0.3538	0.5669	-0.1152	-1.0831	0.4554	0.6527	-0.0275	-1.0192	0.8553	0.9187	2.8339	2.6743	2.9415	2.6889	2.7188	2.8065	1557745_at	---	---
1557746_PM_at	-0.1128	-1.0813	0.0698	0.2235	-0.0289	-1.0203	0.5923	0.7652	-0.0564	-1.0398	0.3132	0.5245	-0.0126	-1.0088	0.8134	0.9029	-0.037	-1.026	0.4975	0.6605	2.2537	2.1409	2.2247	2.1973	2.2411	2.2167	1557746_at	---	---
1557751_PM_at	0.6261	1.5434	0.0231	0.1003	0.4215	1.3393	0.0875	0.2163	0.2634	1.2003	0.2495	0.452	-0.9512	-1.9334	0.0037	0.0171	-1.4236	-2.6826	0.0005	0.0029	8.2673	8.8934	8.6888	8.5308	7.3162	6.8437	1557751_at	---	---
1557753_PM_at	0.0523	1.0369	0.6244	0.8271	0.1347	1.0979	0.2325	0.4329	-0.0109	-1.0076	0.9183	0.9622	0.2181	1.1632	0.0752	0.1876	0.0223	1.0156	0.8334	0.9051	2.6616	2.714	2.7963	2.6508	2.8797	2.6839	1557753_at	---	---
1557757_PM_at	0.3192	1.2477	0.066	0.2148	0.2008	1.1494	0.2078	0.4013	0.2193	1.1641	0.1742	0.3545	0.1958	1.1453	0.218	0.4073	0.4836	1.3983	0.0145	0.0471	4.1275	4.4467	4.3283	4.3468	4.3233	4.6111	1557757_at	---	---
1557758_PM_at	0.3086	1.2385	0.0893	0.2648	0.1912	1.1417	0.2564	0.4618	0.2517	1.1906	0.1498	0.3187	0.191	1.1416	0.2568	0.4546	0.0718	1.051	0.6541	0.7844	2.637	2.9456	2.8282	2.8887	2.828	2.7088	1557758_at	---	---
1557762_PM_at	0.0333	1.0233	0.7604	0.9008	-0.0225	-1.0157	0.8366	0.9191	0.1285	1.0932	0.2639	0.4692	0.0184	1.0128	0.8658	0.9318	-0.0038	-1.0027	0.9718	0.9851	2.278	2.3113	2.2555	2.4065	2.2964	2.2742	1557762_at	---	---
1557768_PM_at	0.0584	1.0413	0.6193	0.8237	0.1425	1.1038	0.2481	0.4519	0.2812	1.2152	0.0451	0.1298	0.1398	1.1018	0.2562	0.4541	-0.0074	-1.0051	0.9494	0.9729	2.7747	2.8331	2.9173	3.0559	2.9146	2.7674	1557768_at	---	---
1557772_PM_at	-0.0348	-1.0244	0.655	0.8445	-0.0023	-1.0016	0.976	0.9896	-0.1474	-1.1076	0.094	0.2271	-0.1381	-1.1005	0.1117	0.2526	-0.0765	-1.0545	0.3419	0.5159	2.4096	2.3747	2.4073	2.2622	2.2714	2.3331	1557772_at	---	---
1557774_PM_at	-0.1345	-1.0977	0.3587	0.6277	0.0413	1.029	0.7704	0.8821	0.1832	1.1354	0.2246	0.4207	0.2324	1.1748	0.1367	0.2925	0.079	1.0563	0.5804	0.7291	4.2797	4.1453	4.3211	4.4629	4.5121	4.3588	1557774_at	---	---
1557775_PM_a_at	0.1079	1.0776	0.5597	0.7872	0.227	1.1704	0.2416	0.4439	0.0461	1.0324	0.8008	0.9015	0.0682	1.0484	0.7098	0.8404	0.3068	1.2369	0.1296	0.2587	2.7618	2.8697	2.9888	2.8079	2.83	3.0686	1557775_a_at	---	---
1557778_PM_at	-0.0864	-1.0617	0.4974	0.7437	0.0067	1.0046	0.9573	0.9802	0.0024	1.0017	0.9846	0.9926	0.0943	1.0676	0.4604	0.6572	-0.0057	-1.0039	0.9638	0.9809	2.5735	2.4871	2.5802	2.5759	2.6678	2.5678	1557778_at	---	---
1557779_PM_at	0.1218	1.0881	0.4848	0.7339	0.1546	1.1131	0.3813	0.5923	0.0809	1.0577	0.6386	0.8015	0.1766	1.1302	0.3221	0.5267	0.0773	1.0551	0.6532	0.7839	3.2736	3.3954	3.4282	3.3545	3.4501	3.3509	1557779_at	---	---
1557780_PM_at	-0.5202	-1.4342	0.1516	0.376	0.0328	1.023	0.921	0.9633	0.0103	1.0072	0.975	0.9885	0.2228	1.167	0.5081	0.6959	-0.2645	-1.2012	0.4357	0.6063	5.6062	5.086	5.639	5.6165	5.829	5.3417	1557780_at	---	---
1557787_PM_at	0.1238	1.0896	0.1875	0.4306	0.1271	1.0921	0.1776	0.3602	0.2096	1.1563	0.0454	0.1306	0.0972	1.0697	0.287	0.489	0.1257	1.091	0.1818	0.3322	2.6167	2.7405	2.7438	2.8263	2.7139	2.7424	1557787_at	---	---
1557789_PM_at	-0.2447	-1.1848	0.1245	0.3298	-0.2568	-1.1948	0.1101	0.2567	-0.092	-1.0659	0.5269	0.7205	-0.0526	-1.0371	0.7145	0.8437	-0.2103	-1.1569	0.1759	0.3243	2.543	2.2984	2.2862	2.451	2.4905	2.3327	1557789_at	---	---
1557796_PM_at	0.3055	1.2358	0.1045	0.294	0.5351	1.449	0.0155	0.0561	0.1904	1.141	0.2786	0.4863	0.0503	1.0355	0.7635	0.8745	0.4206	1.3385	0.039	0.103	2.8858	3.1913	3.4209	3.0762	2.9361	3.3064	1557796_at	---	---
1557797_PM_a_at	1.2086	2.3111	0.0004	0.0049	2.0382	4.1072	1.8811e-05	0.0004	2.1653	4.4855	1.3238e-05	0.0002	0.679	1.601	0.0067	0.0278	-0.0671	-1.0476	0.7029	0.8195	5.1274	6.336	7.1656	7.2927	5.8064	5.0603	1557797_a_at	---	---
1557802_PM_at	-0.0856	-1.0611	0.4501	0.7078	0.0538	1.038	0.6294	0.7916	0.0213	1.0148	0.8476	0.9281	0.1	1.0718	0.3814	0.5859	0.0742	1.0528	0.5098	0.6711	2.5482	2.4626	2.602	2.5694	2.6482	2.6224	1557802_at	---	---
1557811_PM_a_at	0.0962	1.069	0.4526	0.71	0.0313	1.0219	0.8027	0.9004	-0.0631	-1.0447	0.6173	0.7878	0.2479	1.1875	0.084	0.2038	0.1069	1.0769	0.4066	0.5797	2.677	2.7732	2.7083	2.6139	2.9249	2.7839	1557811_a_at	---	---
1557812_PM_a_at	0.0552	1.039	0.596	0.8096	0.0734	1.0522	0.4849	0.6833	0.2535	1.1921	0.0424	0.1236	0.0165	1.0115	0.8728	0.9359	-0.1433	-1.1044	0.1968	0.3519	2.8468	2.9021	2.9203	3.1004	2.8633	2.7036	1557812_a_at	---	---
1557813_PM_at	-1.0961	-2.1378	0.0021	0.0169	-1.0132	-2.0183	0.0031	0.0154	-1.4262	-2.6873	0.0005	0.0036	-1.7814	-3.4376	0.0002	0.0014	-1.3997	-2.6384	0.0006	0.0035	6.719	5.6229	5.7058	5.2928	4.9376	5.3193	1557813_at	---	---
1557814_PM_a_at	-0.6816	-1.6039	0.0109	0.057	-0.7448	-1.6758	0.0073	0.0308	-1.3296	-2.5134	0.0004	0.0029	-1.339	-2.5298	0.0004	0.0028	-1.0463	-2.0652	0.0014	0.0071	4.6009	3.9193	3.8561	3.2713	3.2619	3.5547	1557814_a_at	---	---
1557816_PM_a_at	0.0836	1.0597	0.6796	0.8586	0.2204	1.1651	0.2965	0.507	0.0883	1.0631	0.663	0.8178	0.1822	1.1347	0.381	0.5855	0.0039	1.0027	0.9844	0.9918	3.7083	3.7919	3.9287	3.7966	3.8905	3.7122	1557816_a_at	---	---
1557825_PM_at	-0.2009	-1.1494	0.3569	0.6262	-0.0432	-1.0304	0.8373	0.9194	-0.1312	-1.0952	0.5386	0.7295	-0.0699	-1.0496	0.7404	0.8604	-0.1839	-1.1359	0.3963	0.5696	3.1602	2.9594	3.1171	3.029	3.0904	2.9764	1557825_at	---	---
1557832_PM_at	0.2354	1.1773	0.016	0.0764	0.1229	1.0889	0.1336	0.2949	0.1106	1.0797	0.1697	0.3477	0.1716	1.1263	0.0519	0.1418	0.1314	1.0953	0.1133	0.2346	2.3468	2.5822	2.4698	2.4575	2.5184	2.4782	1557832_at	---	---
1557833_PM_at	0.0314	1.022	0.7177	0.8793	-0.1123	-1.081	0.2241	0.422	0.0329	1.0231	0.7049	0.8447	-0.138	-1.1004	0.1469	0.3084	0.0325	1.0227	0.709	0.8239	2.4972	2.5287	2.3849	2.5302	2.3592	2.5297	1557833_at	---	---
1557838_PM_at	0.0458	1.0323	0.7845	0.9126	0.0561	1.0397	0.7381	0.8629	-0.0564	-1.0398	0.7372	0.8649	0.0217	1.0152	0.8966	0.9484	-0.0687	-1.0488	0.6833	0.806	3.1188	3.1647	3.175	3.0625	3.1405	3.0501	1557838_at	---	---
1557841_PM_at	0.222	1.1663	0.0368	0.1409	0.0525	1.0371	0.5503	0.7343	-0.0068	-1.0047	0.9373	0.972	0.1162	1.0839	0.2109	0.3976	0.2522	1.191	0.0228	0.0678	2.3783	2.6003	2.4308	2.3715	2.4945	2.6305	1557841_at	---	---
1557842_PM_at	0.0679	1.0482	0.5664	0.7921	-0.0054	-1.0038	0.9628	0.9831	0.0281	1.0197	0.8103	0.9074	0.0174	1.0121	0.8818	0.9406	-0.0242	-1.0169	0.8362	0.9069	2.3975	2.4654	2.392	2.4256	2.4148	2.3733	1557842_at	---	---
1557843_PM_at	0.071	1.0505	0.4497	0.7076	0.0591	1.0418	0.5264	0.7167	0.1911	1.1416	0.0726	0.1871	0.1312	1.0952	0.1861	0.3645	0.0836	1.0597	0.3782	0.552	2.4911	2.5622	2.5502	2.6822	2.6223	2.5747	1557843_at	---	---
1557845_PM_at	-0.11	-1.0792	0.4436	0.7033	0.0087	1.0061	0.9502	0.9768	-0.2048	-1.1525	0.1778	0.3593	-0.0651	-1.0461	0.6449	0.7979	0.1211	1.0876	0.4014	0.5748	2.6287	2.5187	2.6374	2.4239	2.5636	2.7498	1557845_at	---	---
1557848_PM_at	-0.0043	-1.003	0.9769	0.9918	0.1389	1.1011	0.3715	0.5831	-0.1007	-1.0723	0.5101	0.7072	-0.018	-1.0125	0.9046	0.9525	-0.0735	-1.0523	0.6274	0.7654	2.8453	2.8409	2.9841	2.7446	2.8273	2.7717	1557848_at	---	---
1557849_PM_at	0.1698	1.1249	0.0263	0.1101	-0.0132	-1.0092	0.8277	0.9146	-0.0464	-1.0327	0.4539	0.66	0.0438	1.0309	0.4781	0.6712	-0.0592	-1.0419	0.3464	0.5205	2.2217	2.3915	2.2085	2.1753	2.2655	2.1625	1557849_at	---	---
1557856_PM_at	-0.1111	-1.0801	0.3387	0.609	-0.2297	-1.1726	0.0753	0.1931	-0.1709	-1.1258	0.1611	0.3353	-0.1887	-1.1397	0.1281	0.2791	-0.0306	-1.0214	0.7843	0.8749	2.873	2.7619	2.6434	2.7021	2.6844	2.8424	1557856_at	---	---
1557857_PM_a_at	0.1439	1.1049	0.5166	0.7574	0.0535	1.0378	0.8065	0.9025	0.0809	1.0577	0.712	0.8492	-0.2206	-1.1652	0.3316	0.5363	0.0256	1.0179	0.9065	0.948	3.9301	4.0741	3.9836	4.011	3.7095	3.9557	1557857_a_at	---	---
1557861_PM_at	-0.1818	-1.1343	0.1632	0.3946	-0.0588	-1.0416	0.626	0.7895	0.0112	1.0078	0.9249	0.9658	-0.0812	-1.0579	0.5046	0.6933	-0.1505	-1.1099	0.2367	0.4009	2.6707	2.4889	2.6119	2.6819	2.5895	2.5202	1557861_at	---	---
1557863_PM_at	-0.1168	-1.0844	0.5049	0.7492	0.0563	1.0398	0.7445	0.8668	0.1307	1.0948	0.458	0.6634	0.1422	1.1036	0.4215	0.6225	-0.0476	-1.0335	0.7824	0.8739	3.3023	3.1854	3.3585	3.433	3.4445	3.2547	1557863_at	---	---
1557864_PM_x_at	-0.2054	-1.153	0.0704	0.2248	-0.205	-1.1527	0.0708	0.1838	-0.0497	-1.035	0.6143	0.7858	-0.26	-1.1974	0.032	0.0972	-0.2659	-1.2024	0.0294	0.0829	3.2284	3.023	3.0234	3.1787	2.9684	2.9625	1557864_x_at	---	---
1557865_PM_at	0.1198	1.0866	0.5699	0.7943	-0.1444	-1.1053	0.496	0.6923	0.134	1.0973	0.5263	0.7202	-0.1374	-1.1	0.5162	0.7025	-0.2676	-1.2038	0.228	0.3907	3.5009	3.6207	3.3565	3.6349	3.3635	3.2334	1557865_at	---	---
1557869_PM_at	-0.0914	-1.0654	0.4096	0.6747	-0.0223	-1.0156	0.8362	0.919	-0.023	-1.0161	0.8306	0.9186	-0.0809	-1.0577	0.4624	0.6587	-0.0594	-1.042	0.5858	0.7332	3.1108	3.0194	3.0885	3.0878	3.0299	3.0515	1557869_at	---	---
1557873_PM_at	0.1228	1.0889	0.3414	0.6116	-0.1083	-1.078	0.3975	0.6071	0.0778	1.0554	0.5369	0.7283	0.0394	1.0277	0.7515	0.8668	-0.1919	-1.1422	0.1577	0.2997	3.2269	3.3498	3.1187	3.3048	3.2664	3.0351	1557873_at	---	---
1557874_PM_at	0.1151	1.0831	0.4881	0.7363	0.1523	1.1113	0.3664	0.5779	-0.041	-1.0288	0.8015	0.9019	0.0677	1.048	0.6793	0.8215	0.3701	1.2924	0.0552	0.1357	2.6408	2.7559	2.7931	2.5998	2.7085	3.0109	1557874_at	---	---
1557875_PM_at	0.3448	1.27	0.1087	0.3017	0.2669	1.2032	0.1952	0.3844	0.1905	1.1412	0.3383	0.5511	0.2976	1.2291	0.1553	0.3209	0.6072	1.5233	0.0161	0.0512	3.8062	4.151	4.0731	3.9967	4.1037	4.4134	1557875_at	---	---
1557878_PM_at	-0.0838	-1.0598	0.5047	0.749	-0.1849	-1.1368	0.1685	0.3472	-0.0857	-1.0612	0.4955	0.6951	-0.0227	-1.0159	0.854	0.925	-0.081	-1.0578	0.5184	0.6785	2.3828	2.299	2.1979	2.2971	2.3601	2.3018	1557878_at	---	---
1557882_PM_at	-0.1329	-1.0965	0.165	0.3975	-0.1544	-1.1129	0.1159	0.2665	0.0494	1.0348	0.5784	0.7595	-0.136	-1.0989	0.1568	0.3231	-0.0783	-1.0558	0.3877	0.5611	2.6929	2.56	2.5386	2.7423	2.5569	2.6147	1557882_at	---	---
1557883_PM_a_at	0.3045	1.235	0.0127	0.0642	0.0655	1.0465	0.4788	0.6784	-0.014	-1.0098	0.877	0.9429	-0.124	-1.0898	0.2029	0.3869	0.2639	1.2008	0.0227	0.0676	2.3651	2.6696	2.4306	2.3511	2.2411	2.629	1557883_a_at	---	---
1557885_PM_at	0.0349	1.0245	0.7449	0.893	0.0695	1.0494	0.5225	0.7134	0.0217	1.0151	0.8393	0.923	0.0963	1.069	0.3836	0.5879	0.112	1.0808	0.316	0.4886	2.4973	2.5322	2.5668	2.5189	2.5935	2.6093	1557885_at	---	---
1557889_PM_at	-0.1015	-1.0729	0.57	0.7943	0.046	1.0324	0.7947	0.8959	-0.2488	-1.1882	0.1912	0.3774	-0.1089	-1.0784	0.543	0.7239	-0.2606	-1.1979	0.1739	0.3218	3.5052	3.4037	3.5511	3.2564	3.3963	3.2446	1557889_at	---	---
1557893_PM_a_at	-0.029	-1.0203	0.8196	0.9282	0.2704	1.2061	0.0679	0.178	0.0406	1.0286	0.7497	0.8722	-0.0815	-1.0581	0.5278	0.7119	-0.003	-1.0021	0.9811	0.9902	3.7284	3.6994	3.9988	3.769	3.6469	3.7254	1557893_a_at	---	---
1557896_PM_at	0.0057	1.004	0.9477	0.9804	0.2815	1.2154	0.0151	0.055	0.2726	1.208	0.0172	0.0605	0.3611	1.2844	0.005	0.0219	0.1959	1.1455	0.0575	0.1401	2.7995	2.8052	3.081	3.0721	3.1607	2.9954	1557896_at	---	---
1557897_PM_at	-0.054	-1.0382	0.6389	0.8357	-0.161	-1.118	0.1916	0.3796	0.1015	1.0729	0.3892	0.6015	-0.0068	-1.0047	0.9527	0.9775	-0.1109	-1.0799	0.3499	0.5241	2.5102	2.4561	2.3492	2.6117	2.5034	2.3993	1557897_at	---	---
1557898_PM_at	0.0843	1.0602	0.2867	0.5545	-0.0621	-1.044	0.4225	0.6299	-0.0681	-1.0483	0.3817	0.5946	0.0024	1.0016	0.9749	0.9883	0.1884	1.1395	0.0401	0.1054	2.4861	2.5705	2.4241	2.418	2.4885	2.6745	1557898_at	---	---
1557914_PM_s_at	0.061	1.0432	0.687	0.863	0.1201	1.0868	0.4365	0.6423	-0.0045	-1.0031	0.976	0.989	-0.0651	-1.0462	0.6674	0.8135	0.1181	1.0853	0.4441	0.6137	2.4299	2.4909	2.5501	2.4254	2.3648	2.548	1557914_s_at	---	---
1557919_PM_a_at	-0.1122	-1.0809	0.1889	0.4325	-0.0201	-1.0141	0.7992	0.8985	-0.1641	-1.1204	0.0734	0.1887	-0.0974	-1.0698	0.2459	0.4418	-0.0104	-1.0072	0.895	0.9414	3.0919	2.9797	3.0718	2.9278	2.9945	3.0815	1557919_a_at	---	---
1557921_PM_s_at	0.466	1.3813	0.1268	0.3338	0.3689	1.2913	0.2104	0.4048	0.2657	1.2022	0.3514	0.5642	0.4987	1.413	0.1067	0.2439	1.9348	3.8233	0.0003	0.0022	2.2544	2.7205	2.6233	2.5201	2.7531	4.1892	1557921_s_at	---	---
1557987_PM_at	0.1492	1.109	0.4532	0.7103	0.1152	1.0831	0.5586	0.7408	0.3452	1.2703	0.113	0.2602	-0.4324	-1.3495	0.0592	0.1567	-0.1377	-1.1002	0.4873	0.6519	3.6866	3.8358	3.8018	4.0318	3.2542	3.5489	1557987_at	---	---
1558007_PM_s_at	-0.1655	-1.1216	0.2551	0.5184	0.0094	1.0065	0.9453	0.9745	-0.1354	-1.0984	0.3432	0.5561	-0.1601	-1.1174	0.2693	0.4687	0.4666	1.3818	0.0121	0.0408	3.0871	2.9216	3.0965	2.9517	2.927	3.5537	1558007_s_at	---	---
1558017_PM_s_at	0.0362	1.0254	0.8145	0.9259	-0.0601	-1.0426	0.6983	0.8381	0.0765	1.0545	0.6233	0.7917	-0.048	-1.0339	0.7563	0.87	-0.2647	-1.2014	0.1236	0.2499	4.8942	4.9305	4.8341	4.9708	4.8462	4.6296	1558017_s_at	---	---
1558048_PM_x_at	-0.5272	-1.4411	0.3084	0.5777	-0.5027	-1.4168	0.3296	0.5418	-0.4245	-1.3421	0.4048	0.6165	0.002	1.0014	0.9968	0.9985	-0.758	-1.6912	0.1607	0.3039	3.216	2.6888	2.7134	2.7916	3.218	2.458	1558048_x_at	---	---
1558078_PM_at	-0.4308	-1.348	0.2166	0.4704	-0.7205	-1.6477	0.0603	0.163	-0.5479	-1.462	0.1296	0.2873	-1.0082	-2.0115	0.0179	0.0611	-0.9359	-1.913	0.024	0.0707	5.1014	4.6706	4.3809	4.5535	4.0932	4.1656	1558078_at	---	---
1558102_PM_at	-0.3454	-1.2705	0.172	0.4082	-0.2898	-1.2224	0.241	0.4433	-0.4649	-1.3802	0.0819	0.2051	-0.9021	-1.8687	0.0067	0.0279	-0.5216	-1.4356	0.0577	0.1405	5.7476	5.4022	5.4578	5.2827	4.8456	5.226	1558102_at	---	---
1558103_PM_a_at	-0.514	-1.428	0.1008	0.2871	-0.0555	-1.0392	0.8413	0.9211	-0.141	-1.1027	0.6142	0.7857	-0.5245	-1.4384	0.0954	0.2241	-0.5267	-1.4406	0.0943	0.2046	3.9038	3.3898	3.8483	3.7628	3.3794	3.3771	1558103_a_at	---	---
1558105_PM_a_at	-0.2369	-1.1785	0.336	0.6063	-0.0755	-1.0537	0.7502	0.8707	0.3156	1.2445	0.213	0.4059	0.1176	1.0849	0.6223	0.7829	0.1188	1.0858	0.6189	0.7589	3.4415	3.2045	3.3659	3.7571	3.559	3.5602	1558105_a_at	---	---
1558170_PM_at	0.0934	1.0669	0.4513	0.7089	0.1327	1.0963	0.2962	0.5068	0.4902	1.4046	0.0055	0.024	0.1945	1.1444	0.1445	0.3046	0.1231	1.0891	0.3295	0.5033	2.5256	2.6191	2.6583	3.0158	2.7202	2.6487	1558170_at	---	---
1558181_PM_at	0.0038	1.0027	0.9725	0.9899	0.0862	1.0616	0.4491	0.653	-0.0119	-1.0083	0.9148	0.9607	0.0531	1.0375	0.6357	0.7921	0.2326	1.1749	0.0717	0.1661	2.7172	2.721	2.8034	2.7053	2.7703	2.9498	1558181_at	---	---
1558193_PM_at	-0.1144	-1.0825	0.5402	0.7743	-0.0269	-1.0188	0.8837	0.944	-0.0822	-1.0586	0.6573	0.8142	-0.0442	-1.0311	0.8103	0.9011	0.4265	1.3439	0.0518	0.1291	5.0467	4.9323	5.0198	4.9645	5.0025	5.4732	1558193_at	---	---
1558225_PM_at	0.0535	1.0378	0.6719	0.8539	-0.0073	-1.005	0.9539	0.9785	0.1246	1.0902	0.3403	0.5532	-0.1332	-1.0967	0.3107	0.5146	0.0193	1.0135	0.8775	0.9315	2.4609	2.5145	2.4537	2.5855	2.3278	2.4803	1558225_at	---	---
1558226_PM_a_at	-0.1657	-1.1217	0.1332	0.3448	-0.1657	-1.1217	0.1334	0.2945	-0.2444	-1.1846	0.0429	0.1248	-0.2408	-1.1817	0.0451	0.1274	-0.0816	-1.0582	0.4255	0.5968	2.5567	2.3909	2.391	2.3123	2.3159	2.4751	1558226_a_at	---	---
1558236_PM_at	-0.2376	-1.179	0.1302	0.3398	-1.031	-2.0434	0.0003	0.0023	-1.0572	-2.0809	0.0002	0.0019	-1.6103	-3.0532	2.1519e-05	0.0004	-3.0214	-8.1196	5.331e-07	3.1809e-05	10.2011	9.9636	9.1701	9.1439	8.5908	7.1797	1558236_at	---	---
1558237_PM_x_at	-0.5123	-1.4263	0.0128	0.0648	-1.0768	-2.1093	0.0003	0.0027	-1.0816	-2.1164	0.0003	0.0025	-1.5238	-2.8756	4.6056e-05	0.0006	-2.8943	-7.4348	1.0859e-06	4.7647e-05	9.7568	9.2446	8.6801	8.6752	8.233	6.8625	1558237_x_at	---	---
1558250_PM_s_at	-0.3981	-1.3177	0.1279	0.3359	-1.5652	-2.9592	0.0004	0.0034	-0.682	-1.6044	0.0232	0.077	-0.0845	-1.0603	0.7208	0.8481	-0.2273	-1.1707	0.3523	0.5264	5.2598	4.8617	3.6946	4.5778	5.1753	5.0325	1558250_s_at	---	---
1558262_PM_at	0.0793	1.0565	0.774	0.9069	-0.2448	-1.185	0.3894	0.5998	-0.1977	-1.1469	0.4821	0.6844	-0.5073	-1.4214	0.103	0.2375	-0.4631	-1.3785	0.1299	0.259	3.4256	3.505	3.1808	3.2279	2.9183	2.9625	1558262_at	---	---
1558275_PM_at	0.1598	1.1172	0.2838	0.5513	0.082	1.0585	0.5682	0.7479	0.5236	1.4376	0.0084	0.0338	0.0808	1.0576	0.5737	0.7475	0.019	1.0132	0.8935	0.9407	2.5541	2.7139	2.6361	3.0777	2.6349	2.5731	1558275_at	---	---
1558320_PM_at	0.2518	1.1907	0.1958	0.4425	0.2068	1.1542	0.2771	0.4852	0.1203	1.0869	0.5131	0.7096	0.4947	1.409	0.0288	0.0895	0.3672	1.2899	0.0781	0.1772	3.395	3.6469	3.6019	3.5153	3.8898	3.7623	1558320_at	---	---
1558336_PM_at	-0.1826	-1.135	0.0322	0.128	-0.1198	-1.0866	0.1185	0.2707	-0.1563	-1.1144	0.0552	0.1518	-0.173	-1.1274	0.0391	0.1141	-0.1393	-1.1014	0.0787	0.1784	2.7215	2.5389	2.6017	2.5652	2.5485	2.5823	1558336_at	---	---
1558337_PM_at	-0.1303	-1.0945	0.1547	0.3809	-0.0813	-1.058	0.349	0.5611	-0.2189	-1.1638	0.0339	0.1039	-0.0484	-1.0341	0.5673	0.7429	0.0529	1.0374	0.5327	0.69	3.7709	3.6406	3.6896	3.552	3.7225	3.8238	1558337_at	---	---
1558343_PM_at	-0.1868	-1.1382	0.0295	0.1198	-0.24	-1.181	0.0107	0.0416	0.0534	1.0377	0.4475	0.6544	-0.1915	-1.142	0.0268	0.0845	-0.1186	-1.0857	0.1212	0.2465	2.8658	2.679	2.6258	2.9192	2.6743	2.7473	1558343_at	---	---
1558354_PM_s_at	1.4561	2.7436	0.0008	0.0085	1.495	2.8186	0.0007	0.0047	1.3082	2.4764	0.0014	0.0078	-0.1777	-1.1311	0.4758	0.6692	-0.9061	-1.874	0.0082	0.0296	6.9115	8.3676	8.4065	8.2198	6.7338	6.0054	1558354_s_at	---	---
1558371_PM_a_at	-0.4778	-1.3926	0.0037	0.0258	-0.0105	-1.0073	0.9229	0.9642	0.3315	1.2583	0.0187	0.0647	-0.8478	-1.7998	0.0002	0.0016	-0.1486	-1.1085	0.2021	0.3586	5.5088	5.031	5.4983	5.8403	4.661	5.3602	1558371_a_at	---	---
1558372_PM_at	-0.458	-1.3736	0.0532	0.1844	-0.6709	-1.5921	0.0126	0.0474	-0.592	-1.5073	0.021	0.0711	-0.7776	-1.7143	0.0065	0.0272	-0.7337	-1.6629	0.0085	0.0306	3.8278	3.3698	3.1569	3.2358	3.0502	3.0941	1558372_at	---	---
1558373_PM_s_at	0.4248	1.3424	0.2614	0.5256	-0.1358	-1.0987	0.7055	0.8426	0.0126	1.0088	0.9719	0.9875	-0.2738	-1.209	0.4547	0.6522	-0.5576	-1.4718	0.1548	0.2955	3.3444	3.7692	3.2085	3.357	3.0706	2.7868	1558373_s_at	---	---
1558381_PM_a_at	0.0906	1.0648	0.6718	0.8538	-0.0524	-1.037	0.8055	0.9019	0.0375	1.0263	0.86	0.9346	0.2337	1.1758	0.2948	0.4979	0.237	1.1785	0.2887	0.4598	4.6608	4.7514	4.6084	4.6983	4.8945	4.8978	1558381_a_at	---	---
1558397_PM_at	-0.0492	-1.0347	0.5964	0.8099	-0.0486	-1.0342	0.6015	0.7716	0.0013	1.0009	0.989	0.9944	0.0792	1.0564	0.4036	0.6069	-0.0762	-1.0542	0.4205	0.5923	4.7254	4.6761	4.6768	4.7266	4.8045	4.6492	1558397_at	---	---
1558401_PM_at	0.0886	1.0633	0.4673	0.721	-0.0474	-1.0334	0.6926	0.8345	-0.2504	-1.1896	0.0708	0.1837	-0.1827	-1.135	0.1607	0.3288	-0.2352	-1.1771	0.0852	0.1896	2.8579	2.9466	2.8105	2.6075	2.6752	2.6228	1558401_at	---	---
1558402_PM_at	0.0771	1.0549	0.4687	0.7221	0.1761	1.1298	0.1277	0.2854	0.1505	1.11	0.1818	0.3648	0.1592	1.1167	0.1614	0.3297	0.2496	1.1889	0.0463	0.1181	3.1222	3.1993	3.2983	3.2727	3.2814	3.3718	1558402_at	---	---
1558409_PM_at	-0.1992	-1.148	0.3428	0.613	-0.0572	-1.0404	0.7776	0.8861	0.2761	1.2109	0.2033	0.3939	-0.4465	-1.3627	0.0604	0.1591	-0.728	-1.6564	0.0094	0.0331	3.8648	3.6656	3.8076	4.1409	3.4183	3.1368	1558409_at	---	---
1558410_PM_s_at	-0.6671	-1.5879	0.0035	0.0247	-0.1558	-1.114	0.3185	0.5299	0.4755	1.3904	0.016	0.0569	-0.7098	-1.6356	0.0026	0.0128	-1.6734	-3.1896	2.37e-05	0.0003	5.8862	5.2191	5.7304	6.3618	5.1764	4.2128	1558410_s_at	---	---
1558418_PM_at	-0.9189	-1.8907	0.0009	0.009	-0.8979	-1.8633	0.001	0.0062	-0.7549	-1.6875	0.0024	0.012	-1.6586	-3.1571	3.2199e-05	0.0005	-1.9286	-3.8067	1.3453e-05	0.0002	6.1117	5.1928	5.2139	5.3569	4.4532	4.1832	1558418_at	---	---
1558436_PM_a_at	0.2379	1.1793	0.3097	0.5791	0.265	1.2016	0.2627	0.4687	0.262	1.1991	0.2676	0.4737	0.1884	1.1395	0.4133	0.6156	0.3137	1.2429	0.1938	0.3479	3.095	3.3329	3.36	3.357	3.2834	3.4087	1558436_a_at	---	---
1558440_PM_at	0.553	1.4671	0.0021	0.0172	0.5488	1.4628	0.0022	0.0119	0.2987	1.23	0.0321	0.0994	0.231	1.1737	0.0754	0.1879	0.3029	1.2336	0.0305	0.0853	3.0423	3.5954	3.5911	3.3411	3.2734	3.3452	1558440_at	---	---
1558445_PM_at	-1.2683	-2.4087	0.0003	0.004	-1.4895	-2.808	0.0001	0.0012	-1.512	-2.8521	9.7576e-05	0.001	-1.3023	-2.4663	0.0002	0.0019	-0.8908	-1.8542	0.0017	0.0082	5.4645	4.1962	3.9749	3.9525	4.1622	4.5737	1558445_at	---	---
1558449_PM_at	-0.0277	-1.0194	0.9194	0.9694	0.2715	1.2071	0.3406	0.5533	0.3927	1.3129	0.185	0.3692	-0.3556	-1.2795	0.2241	0.4148	-1.5274	-2.8826	0.0011	0.006	6.2195	6.1919	6.491	6.6123	5.864	4.6922	1558449_at	---	---
1558473_PM_at	-0.0178	-1.0124	0.8896	0.9581	-0.0692	-1.0491	0.5943	0.7665	-0.1127	-1.0813	0.3947	0.6067	-0.0242	-1.0169	0.8506	0.9233	-0.0137	-1.0096	0.9146	0.9528	2.6224	2.6046	2.5533	2.5097	2.5982	2.6087	1558473_at	---	---
1558474_PM_at	-0.1817	-1.1342	0.4433	0.7031	-0.3172	-1.2459	0.2021	0.3938	-0.0348	-1.0244	0.8805	0.9446	-0.6619	-1.5822	0.0244	0.0782	-0.5641	-1.4785	0.0437	0.1128	3.906	3.7243	3.5888	3.8713	3.2441	3.3419	1558474_at	---	---
1558480_PM_at	0.2551	1.1934	0.0194	0.0882	0.234	1.1761	0.0272	0.0876	0.2441	1.1843	0.0231	0.0767	0.1439	1.1049	0.1242	0.2728	0.1892	1.1401	0.0572	0.1395	3.1271	3.3822	3.3611	3.3712	3.2711	3.3163	1558480_at	---	---
1558481_PM_s_at	-0.177	-1.1306	0.3345	0.6051	-0.0111	-1.0077	0.9499	0.9766	-0.1281	-1.0929	0.4765	0.6795	-0.3491	-1.2738	0.084	0.2038	-0.1263	-1.0915	0.4827	0.6482	2.6443	2.4672	2.6332	2.5161	2.2951	2.518	1558481_s_at	---	---
1558496_PM_at	0.1811	1.1337	0.0571	0.1937	0.0702	1.0499	0.3974	0.607	0.0581	1.0411	0.4797	0.6822	0.1119	1.0806	0.1969	0.379	0.1724	1.1269	0.0667	0.1572	2.6892	2.8703	2.7594	2.7473	2.8011	2.8616	1558496_at	---	---
1558497_PM_a_at	-0.0537	-1.0379	0.5038	0.7483	-0.0232	-1.0162	0.7695	0.8815	-0.1071	-1.0771	0.2059	0.3971	0.0514	1.0363	0.5218	0.7074	0.1503	1.1098	0.0938	0.2038	2.9159	2.8622	2.8927	2.8087	2.9672	3.0662	1558497_a_at	---	---
1558512_PM_at	0.0428	1.0301	0.8182	0.9274	-0.7279	-1.6563	0.0065	0.0279	-0.6517	-1.571	0.0106	0.0409	-0.9259	-1.8998	0.002	0.0106	-0.9788	-1.9708	0.0015	0.0076	4.1356	4.1785	3.4077	3.484	3.2098	3.1569	1558512_at	---	---
1558525_PM_at	-0.978	-1.9698	0.0097	0.0527	-2.4572	-5.4914	8.3485e-05	0.001	-3.4968	-11.2887	1.0958e-05	0.0002	-1.8017	-3.4864	0.0005	0.0033	-0.6233	-1.5404	0.0549	0.135	8.3915	7.4134	5.9343	4.8946	6.5897	7.7681	1558525_at	---	---
1558529_PM_s_at	-0.1036	-1.0745	0.6035	0.8142	-0.4425	-1.3589	0.0578	0.1578	-0.2952	-1.2271	0.1695	0.3475	-0.3533	-1.2775	0.1109	0.2512	-0.3871	-1.3077	0.0866	0.1919	4.4846	4.3809	4.0421	4.1893	4.1312	4.0975	1558529_s_at	---	---
1558553_PM_at	-0.0649	-1.046	0.7288	0.8852	0.0552	1.039	0.7677	0.8805	0.1114	1.0803	0.5556	0.7426	0.131	1.0951	0.4909	0.682	-0.0056	-1.0039	0.976	0.9873	2.6972	2.6323	2.7524	2.8086	2.8282	2.6916	1558553_at	---	---
1558568_PM_a_at	-0.4365	-1.3534	0.0154	0.0744	-0.4789	-1.3937	0.0104	0.0407	-0.4469	-1.3631	0.014	0.0512	-0.5438	-1.4578	0.0059	0.025	-0.4751	-1.39	0.0108	0.037	5.5207	5.0842	5.0419	5.0739	4.9769	5.0456	1558568_a_at	---	---
1558574_PM_at	0.3003	1.2314	0.1087	0.3019	0.2016	1.15	0.2531	0.4577	0.2018	1.1501	0.2528	0.4558	0.142	1.1034	0.4077	0.6105	0.1247	1.0903	0.4641	0.6317	2.9539	3.2542	3.1555	3.1557	3.0959	3.0786	1558574_at	---	---
1558588_PM_at	1.1957	2.2906	0.0002	0.0037	0.752	1.6841	0.0027	0.0139	0.6423	1.5608	0.0058	0.0249	0.0254	1.0178	0.8738	0.9365	-0.1992	-1.1481	0.2419	0.407	3.0009	4.1966	3.7529	3.6431	3.0263	2.8017	1558588_at	---	---
1558592_PM_at	-0.1574	-1.1153	0.262	0.5264	-0.1666	-1.1224	0.2381	0.4398	-0.0308	-1.0216	0.8168	0.9113	-0.2892	-1.222	0.0633	0.1646	-0.1799	-1.1328	0.2067	0.3643	3.0624	2.905	2.8959	3.0317	2.7732	2.8825	1558592_at	---	---
1558604_PM_a_at	-0.4039	-1.323	0.2433	0.5034	-1.1588	-2.2328	0.0099	0.0393	-1.3952	-2.6303	0.0042	0.0194	-0.9735	-1.9636	0.0206	0.0685	-0.9581	-1.9427	0.022	0.0657	4.1525	3.7487	2.9937	2.7573	3.179	3.1944	1558604_a_at	---	---
1558605_PM_at	-1.4501	-2.7323	0.0009	0.0094	-2.071	-4.2019	0.0001	0.0014	-1.6028	-3.0374	0.0005	0.0037	-0.7781	-1.7148	0.0174	0.0599	-1.3386	-2.529	0.0014	0.007	6.5361	5.086	4.4651	4.9333	5.7581	5.1976	1558605_at	---	---
1558606_PM_s_at	0.1148	1.0828	0.5143	0.7557	-0.3284	-1.2557	0.0948	0.2294	-0.0783	-1.0558	0.6533	0.8116	-0.0531	-1.0375	0.7596	0.8719	-0.2255	-1.1692	0.2225	0.384	3.6174	3.7323	3.289	3.5391	3.5644	3.392	1558606_s_at	---	---
1558613_PM_at	-0.0882	-1.063	0.6018	0.8132	0.2852	1.2186	0.1252	0.2814	0.0083	1.0057	0.9605	0.9822	0.1623	1.1191	0.3499	0.5551	0.141	1.1027	0.4125	0.5853	4.4479	4.3597	4.7331	4.4562	4.6102	4.5889	1558613_at	---	---
1558624_PM_at	0.1522	1.1112	0.2621	0.5264	0.1948	1.1445	0.1643	0.3409	0.1593	1.1168	0.2426	0.444	-0.1034	-1.0743	0.4325	0.6329	-0.2872	-1.2202	0.0582	0.1415	3.1969	3.3491	3.3917	3.3563	3.0935	2.9098	1558624_at	---	---
1558630_PM_at	-0.6621	-1.5824	0.0283	0.1163	-0.6643	-1.5849	0.0279	0.0894	-0.664	-1.5844	0.028	0.0894	-0.6468	-1.5657	0.0309	0.0946	-0.6146	-1.5311	0.0372	0.0994	4.4966	3.8344	3.8322	3.8326	3.8497	3.882	1558630_at	---	---
1558651_PM_at	0.0659	1.0467	0.4543	0.7109	0.0222	1.0155	0.7969	0.8972	0.059	1.0417	0.5011	0.6994	-0.1977	-1.1468	0.0533	0.1448	-0.0356	-1.025	0.6805	0.8038	3.6005	3.6664	3.6227	3.6595	3.4029	3.5649	1558651_at	---	---
1558660_PM_at	0.1673	1.123	0.4256	0.6887	0.3117	1.2412	0.1624	0.3383	0.0067	1.0047	0.9737	0.988	0.0907	1.0649	0.6593	0.808	0.2506	1.1897	0.2478	0.4138	2.5121	2.6795	2.8239	2.5189	2.6029	2.7628	1558660_at	---	---
1558661_PM_at	-0.1021	-1.0734	0.5791	0.7995	-0.1344	-1.0976	0.4697	0.6708	0.0487	1.0343	0.7891	0.8946	-0.0784	-1.0558	0.6686	0.8143	-0.0392	-1.0276	0.8293	0.9029	2.5243	2.4221	2.3898	2.573	2.4459	2.485	1558661_at	---	---
1558710_PM_at	0.006	1.0041	0.9902	0.9965	-0.1726	-1.1271	0.7226	0.8532	0.2233	1.1674	0.6473	0.8077	-1.0918	-2.1314	0.0568	0.1519	-1.345	-2.5403	0.0274	0.0783	5.3668	5.3728	5.1942	5.5901	4.275	4.0218	1558710_at	---	---
1558720_PM_at	0.0964	1.0691	0.4973	0.7436	0.2114	1.1578	0.1645	0.3412	0.002	1.0014	0.9886	0.9943	-0.0001	-1.0001	0.9991	0.9997	0.0892	1.0638	0.529	0.687	2.8951	2.9915	3.1064	2.8971	2.8949	2.9843	1558720_at	---	---
1558724_PM_at	-0.0958	-1.0687	0.5192	0.7591	0.1025	1.0737	0.4914	0.6886	-0.116	-1.0837	0.4389	0.6465	-0.1803	-1.1331	0.245	0.4407	-0.0326	-1.0229	0.8235	0.8997	2.6788	2.583	2.7814	2.5628	2.4985	2.6462	1558724_at	---	---
1558725_PM_at	-0.1236	-1.0894	0.478	0.729	0.0158	1.011	0.926	0.9653	-0.0143	-1.01	0.933	0.9697	-0.0584	-1.0413	0.7331	0.8558	0.1562	1.1143	0.3761	0.5501	2.9326	2.809	2.9484	2.9183	2.8742	3.0888	1558725_at	---	---
1558739_PM_at	-0.3894	-1.3099	0.0011	0.0107	-1.281	-2.4301	1.2649e-06	6.7126e-05	-1.6863	-3.2184	2.4741e-07	2.3735e-05	-3.0481	-8.2714	7.214e-09	5.334e-06	-2.8046	-6.9866	1.1873e-08	5.6491e-06	9.6299	9.2405	8.3489	7.9436	6.5817	6.8253	1558739_at	---	---
1558740_PM_s_at	-0.3884	-1.3089	0.0334	0.1314	-0.9036	-1.8707	0.0007	0.0047	-1.2769	-2.4232	0.0001	0.0011	-2.3593	-5.1313	2.9467e-06	0.0001	-2.2852	-4.8744	3.5554e-06	9.717e-05	11.2993	10.9109	10.3957	10.0224	8.9399	9.014	1558740_s_at	---	---
1558742_PM_at	-0.5879	-1.5031	0.064	0.2103	-0.4816	-1.3963	0.1128	0.2611	-0.006	-1.0042	0.9823	0.9917	-1.225	-2.3375	0.0033	0.0155	-0.9729	-1.9628	0.0095	0.0335	5.6585	5.0706	5.1769	5.6525	4.4336	4.6857	1558742_at	---	---
1558748_PM_at	-1.1207	-2.1745	0.0017	0.0149	-0.4178	-1.3359	0.0932	0.2264	-0.3627	-1.2859	0.1341	0.2943	-1.1624	-2.2384	0.0014	0.0081	-1.4662	-2.7629	0.0004	0.0028	4.6612	3.5405	4.2434	4.2985	3.4988	3.195	1558748_at	---	---
1558757_PM_at	-0.2975	-1.229	0.3455	0.6156	-0.3016	-1.2325	0.3393	0.552	0.0731	1.052	0.8096	0.907	0.0166	1.0116	0.9563	0.9792	-0.1818	-1.1343	0.5545	0.7078	2.7754	2.4779	2.4738	2.8485	2.792	2.5935	1558757_at	---	---
1558758_PM_s_at	-0.3613	-1.2846	0.0885	0.2634	-0.5129	-1.427	0.0279	0.0894	-0.2806	-1.2147	0.1658	0.3422	-0.0657	-1.0466	0.7244	0.8504	-0.3027	-1.2334	0.1397	0.2735	3.3109	2.9496	2.798	3.0304	3.2452	3.0082	1558758_s_at	---	---
1558764_PM_at	0.1372	1.0997	0.262	0.5264	0.0772	1.0549	0.5122	0.705	0.2278	1.171	0.0856	0.212	0.2246	1.1685	0.089	0.2129	-0.025	-1.0174	0.8293	0.9029	2.7139	2.8511	2.7911	2.9417	2.9386	2.689	1558764_at	---	---
1558765_PM_a_at	0.1943	1.1442	0.35	0.6198	0.2057	1.1532	0.3246	0.5364	0.1877	1.1389	0.3654	0.5783	0.2449	1.185	0.2487	0.4451	0.4729	1.3879	0.0487	0.123	3.146	3.3403	3.3517	3.3337	3.3909	3.6189	1558765_a_at	---	---
1558766_PM_at	0.0261	1.0182	0.858	0.9453	0.1642	1.1205	0.2841	0.4933	-0.0693	-1.0492	0.6372	0.8006	0.0242	1.0169	0.8678	0.9329	-0.0211	-1.0147	0.885	0.936	2.9664	2.9924	3.1305	2.8971	2.9906	2.9453	1558766_at	---	---
1558795_PM_at	-0.0041	-1.0029	0.979	0.9926	0.0345	1.0242	0.8265	0.9139	0.1049	1.0754	0.513	0.7096	0.0505	1.0356	0.7493	0.8655	-0.1041	-1.0748	0.5161	0.6765	2.7219	2.7177	2.7564	2.8267	2.7723	2.6178	1558795_at	---	---
1558796_PM_a_at	-0.0902	-1.0645	0.6215	0.8253	0.2013	1.1497	0.2897	0.4998	-0.1603	-1.1176	0.3907	0.6031	-0.1176	-1.0849	0.5229	0.708	-0.0697	-1.0495	0.7016	0.8186	2.9226	2.8324	3.1239	2.7623	2.805	2.8529	1558796_a_at	---	---
1558801_PM_at	-0.4239	-1.3415	0.0937	0.2734	-1.1857	-2.2747	0.0014	0.0084	-0.6353	-1.5533	0.0245	0.0805	-0.0355	-1.0249	0.8732	0.9361	0.8326	1.7809	0.0079	0.0288	4.5455	4.1216	3.3598	3.9102	4.51	5.3781	1558801_at	---	---
1558802_PM_at	0.0512	1.0361	0.872	0.9508	0.0747	1.0531	0.8145	0.9069	0.0548	1.0387	0.8632	0.9364	-0.318	-1.2466	0.3368	0.5415	-0.4518	-1.3678	0.1886	0.3413	4.2877	4.3389	4.3624	4.3425	3.9697	3.8359	1558802_at	---	---
1558806_PM_at	-0.0886	-1.0633	0.5651	0.7909	-0.3761	-1.2978	0.0415	0.122	-0.0727	-1.0516	0.6354	0.7994	-0.5704	-1.4849	0.0078	0.0313	-0.2381	-1.1794	0.153	0.2931	3.7297	3.6412	3.3536	3.6571	3.1593	3.4917	1558806_at	---	---
1558819_PM_at	-0.1035	-1.0744	0.5756	0.7972	0.1049	1.0754	0.5704	0.7496	0.08	1.0571	0.6633	0.818	-0.0062	-1.0043	0.973	0.9872	0.0754	1.0536	0.6815	0.8046	2.2779	2.1744	2.3829	2.358	2.2718	2.3533	1558819_at	---	---
1558821_PM_s_at	0.3047	1.2352	0.1506	0.3743	0.2065	1.1539	0.3069	0.5182	0.1959	1.1454	0.3304	0.5429	-0.1489	-1.1087	0.4517	0.6499	0.1664	1.1222	0.4031	0.5765	3.012	3.3167	3.2185	3.2079	2.8631	3.1784	1558821_s_at	---	---
1558822_PM_at	0.127	1.092	0.5059	0.7499	0.3936	1.3137	0.0709	0.184	0.0699	1.0496	0.7105	0.8482	-0.0308	-1.0215	0.8696	0.934	-0.7501	-1.6819	0.0058	0.0224	3.755	3.882	4.1487	3.825	3.7243	3.005	1558822_at	---	---
1558830_PM_at	-0.0868	-1.062	0.42	0.6837	-0.183	-1.1353	0.1178	0.2696	-0.116	-1.0837	0.2913	0.5008	-0.2023	-1.1505	0.0903	0.2151	-0.3612	-1.2845	0.0113	0.0386	3.6788	3.592	3.4958	3.5628	3.4765	3.3176	1558830_at	---	---
1558831_PM_x_at	-0.2873	-1.2204	0.1034	0.2921	-0.3515	-1.2759	0.0573	0.1567	-0.2202	-1.1649	0.1917	0.3782	-0.1543	-1.1129	0.3424	0.5471	-0.4497	-1.3658	0.0239	0.0703	4.503	4.2157	4.1516	4.2828	4.3487	4.0533	1558831_x_at	---	---
1558836_PM_at	2.7451	6.7042	4.7017e-07	8.2985e-05	2.729	6.63	4.8683e-07	4.042e-05	2.6132	6.1186	6.2977e-07	3.827e-05	0.7855	1.7237	0.0006	0.0042	0.9034	1.8705	0.0003	0.0021	5.7255	8.4705	8.4545	8.3387	6.5109	6.6289	1558836_at	---	---
1558837_PM_a_at	2.4463	5.4502	9.8295e-07	0.0001	2.6811	6.4136	5.708e-07	4.405e-05	2.3819	5.2121	1.1513e-06	5.2959e-05	0.5601	1.4743	0.0037	0.0171	0.5846	1.4996	0.003	0.013	5.9075	8.3538	8.5887	8.2894	6.4676	6.4921	1558837_a_at	---	---
1558847_PM_at	1.0123	2.0172	0.0119	0.0611	-0.5378	-1.4518	0.1072	0.2517	-1.8524	-3.6109	0.0006	0.0042	-1.8764	-3.6716	0.0006	0.0039	-1.8489	-3.6024	0.0006	0.0037	4.9774	5.9897	4.4395	3.125	3.101	3.1284	1558847_at	---	---
1558852_PM_at	-0.1532	-1.112	0.3567	0.6261	-0.1286	-1.0932	0.4341	0.64	-0.1691	-1.1244	0.3126	0.5239	-0.2262	-1.1698	0.1908	0.3709	-0.3461	-1.2711	0.0649	0.1541	2.9082	2.755	2.7796	2.7391	2.6819	2.5621	1558852_at	---	---
1558854_PM_a_at	-1.0901	-2.1289	0.065	0.2125	-1.2778	-2.4246	0.0384	0.1148	-0.0872	-1.0623	0.8629	0.9363	-0.4359	-1.3528	0.402	0.6054	-1.5699	-2.9689	0.0175	0.0549	5.515	4.4248	4.2372	5.4278	5.079	3.9451	1558854_a_at	---	---
1558857_PM_at	-0.0408	-1.0287	0.8408	0.9382	0.0045	1.0031	0.9822	0.9924	-0.0818	-1.0584	0.6883	0.8347	0.1847	1.1366	0.3784	0.5833	0.246	1.1859	0.2523	0.4192	3.3243	3.2836	3.3289	3.2425	3.509	3.5703	1558857_at	---	---
1558858_PM_at	-0.0955	-1.0684	0.4887	0.7367	-0.1363	-1.0991	0.3333	0.5459	-0.0611	-1.0432	0.6539	0.8119	-0.0071	-1.005	0.9578	0.98	-0.1009	-1.0725	0.4654	0.6328	2.6522	2.5567	2.516	2.5912	2.6451	2.5513	1558858_at	---	---
1558869_PM_at	0.081	1.0578	0.6064	0.8158	0.1564	1.1145	0.3345	0.547	0.1729	1.1274	0.29	0.4995	-0.0118	-1.0082	0.9397	0.9703	0.1633	1.1199	0.3152	0.4878	2.6619	2.7429	2.8183	2.8349	2.6502	2.8253	1558869_at	---	---
1558871_PM_at	0.2035	1.1515	0.4224	0.6863	0.1026	1.0737	0.6794	0.8262	-0.1326	-1.0963	0.5952	0.7724	-0.2181	-1.1632	0.3919	0.5957	-0.1891	-1.1401	0.4543	0.623	2.9476	3.1512	3.0503	2.815	2.7296	2.7585	1558871_at	---	---
1558877_PM_at	-0.0163	-1.0114	0.8997	0.9621	0.1055	1.0759	0.427	0.634	-0.3608	-1.2842	0.0269	0.0864	-0.5952	-1.5106	0.003	0.0145	-0.48	-1.3948	0.0082	0.0297	3.4226	3.4063	3.5281	3.0618	2.8275	2.9426	1558877_at	---	---
1558885_PM_at	-0.0271	-1.019	0.8367	0.9366	-0.0737	-1.0524	0.5799	0.7566	-0.1084	-1.078	0.423	0.6334	-0.0123	-1.0086	0.9253	0.9631	0.0749	1.0533	0.5742	0.724	2.8974	2.8702	2.8236	2.789	2.885	2.9722	1558885_at	---	---
1558890_PM_at	-0.8852	-1.847	0.0122	0.0625	-0.9937	-1.9913	0.0073	0.0308	-0.8711	-1.829	0.0131	0.0485	-0.7868	-1.7252	0.0199	0.0667	-0.5802	-1.495	0.0595	0.1439	6.1344	5.2492	5.1406	5.2633	5.3476	5.5542	1558890_at	---	---
1558900_PM_at	0.0026	1.0018	0.9795	0.9929	0.1681	1.1235	0.1392	0.3039	0.1777	1.1311	0.1216	0.2744	0.0761	1.0542	0.4696	0.6645	0.185	1.1368	0.1097	0.2291	2.3335	2.3361	2.5015	2.5112	2.4095	2.5185	1558900_at	---	---
1558905_PM_at	0.2415	1.1822	0.1031	0.2914	0.2524	1.1912	0.0914	0.2234	0.1652	1.1214	0.2366	0.4365	0.2183	1.1634	0.133	0.2867	0.3713	1.2936	0.0255	0.074	2.5005	2.742	2.7529	2.6658	2.7189	2.8719	1558905_at	---	---
1558906_PM_a_at	-2.4877	-5.6089	1.8802e-05	0.0008	-4.4287	-21.537	6.3416e-07	4.6238e-05	-3.8751	-14.6732	1.3988e-06	5.9378e-05	-2.4054	-5.298	2.2844e-05	0.0004	-2.5987	-6.0573	1.4596e-05	0.0002	9.4816	6.9938	5.0528	5.6065	7.0761	6.8829	1558906_a_at	---	---
1558919_PM_a_at	-0.3694	-1.2918	0.2185	0.4727	-0.2466	-1.1864	0.3942	0.6043	-0.2728	-1.2081	0.3493	0.5623	-0.3019	-1.2328	0.3043	0.5078	-0.1127	-1.0812	0.6896	0.8103	3.2702	2.9008	3.0236	2.9974	2.9683	3.1575	1558919_a_at	---	---
1558922_PM_at	-1.0826	-2.1178	0.0004	0.0052	-0.652	-1.5713	0.0052	0.0233	-0.1575	-1.1154	0.3404	0.5533	-1.0441	-2.0621	0.0005	0.0033	-1.7143	-3.2815	2.92e-05	0.0004	6.5917	5.5091	5.9397	6.4341	5.5475	4.8773	1558922_at	---	---
1558937_PM_s_at	0.101	1.0725	0.5468	0.7785	0.0617	1.0437	0.7097	0.8452	0.029	1.0203	0.8604	0.9349	0.0468	1.0329	0.7775	0.8821	0.031	1.0217	0.8511	0.9158	2.7199	2.8208	2.7816	2.7489	2.7666	2.7509	1558937_s_at	---	---
1558947_PM_at	0.0456	1.0321	0.8467	0.941	-0.0348	-1.0244	0.8827	0.9436	-0.0102	-1.0071	0.9653	0.9841	0.2551	1.1934	0.3023	0.5057	0.431	1.3482	0.1052	0.2225	3.7309	3.7765	3.6961	3.7207	3.986	4.1619	1558947_at	---	---
1558948_PM_a_at	-0.8649	-1.8212	0.0006	0.0069	-0.9503	-1.9322	0.0003	0.0028	-0.9104	-1.8796	0.0004	0.0032	-0.6887	-1.6118	0.0019	0.0101	-0.4807	-1.3954	0.0104	0.0361	4.2315	3.3666	3.2812	3.3211	3.5429	3.7508	1558948_a_at	---	---
1558950_PM_at	0.4672	1.3824	0.0276	0.1142	-0.0601	-1.0425	0.7226	0.8532	0.3388	1.2647	0.0808	0.2029	0.0871	1.0622	0.6092	0.7739	0.0101	1.007	0.9524	0.9745	3.3728	3.8401	3.3127	3.7116	3.4599	3.3829	1558950_at	---	---
1558960_PM_a_at	0.0551	1.0389	0.7906	0.9154	-0.0733	-1.0522	0.7243	0.8544	-0.3746	-1.2965	0.108	0.2518	-0.1208	-1.0874	0.5648	0.7408	-0.2244	-1.1683	0.3012	0.473	4.8976	4.9527	4.8242	4.523	4.7767	4.6731	1558960_a_at	---	---
1558963_PM_at	0.3076	1.2376	0.137	0.3516	0.1864	1.1379	0.3384	0.5511	0.3899	1.3103	0.0725	0.187	0.2596	1.1972	0.1977	0.3799	0.0924	1.0662	0.6245	0.7633	3.703	4.0105	3.8894	4.0928	3.9626	3.7954	1558963_at	---	---
1559006_PM_at	-0.5911	-1.5063	0.045	0.1634	-0.6638	-1.5842	0.0297	0.0939	-0.27	-1.2058	0.2926	0.5021	-0.2102	-1.1568	0.4038	0.607	-0.6531	-1.5725	0.0316	0.0876	6.1318	5.5408	5.468	5.8618	5.9216	5.4787	1559006_at	---	---
1559007_PM_s_at	-0.2367	-1.1783	0.2434	0.5035	-0.4591	-1.3747	0.046	0.1322	-0.1791	-1.1322	0.3655	0.5784	-0.0714	-1.0507	0.7098	0.8404	-0.3918	-1.3121	0.076	0.1737	6.6744	6.4377	6.2153	6.4953	6.603	6.2825	1559007_s_at	---	---
1559009_PM_at	-0.3845	-1.3054	0.1849	0.4272	-0.171	-1.1259	0.5301	0.7193	-0.2328	-1.1751	0.3994	0.6112	0.2167	1.162	0.4311	0.6315	0.1265	1.0917	0.6397	0.7744	3.4536	3.0691	3.2825	3.2207	3.6702	3.5801	1559009_at	---	---
1559017_PM_at	-0.1802	-1.1331	0.3645	0.6333	0.0218	1.0152	0.9095	0.9579	0.0249	1.0174	0.8968	0.9524	-0.0232	-1.0162	0.9035	0.9519	-0.0551	-1.039	0.7742	0.8687	3.6086	3.4284	3.6304	3.6335	3.5854	3.5535	1559017_at	---	---
1559020_PM_a_at	-1.2273	-2.3413	0.0009	0.0091	-1.2517	-2.3813	0.0008	0.0053	-1.218	-2.3262	0.0009	0.0056	-1.3812	-2.6048	0.0005	0.0033	-1.5274	-2.8826	0.0003	0.0019	4.2157	2.9884	2.964	2.9978	2.8346	2.6884	1559020_a_at	---	---
1559026_PM_at	0.3621	1.2853	0.0345	0.1347	-0.4391	-1.3558	0.0164	0.0587	-0.317	-1.2457	0.0545	0.1505	-0.1886	-1.1396	0.2061	0.391	-0.304	-1.2345	0.0623	0.1491	3.4548	3.8169	3.0157	3.1378	3.2662	3.1508	1559026_at	---	---
1559035_PM_a_at	0.5264	1.4404	0.0524	0.1824	0.124	1.0898	0.5905	0.7641	0.2569	1.1949	0.2837	0.492	0.0734	1.0522	0.748	0.8647	-0.2197	-1.1645	0.3529	0.5271	2.6267	3.1532	2.7507	2.8836	2.7001	2.407	1559035_a_at	---	---
1559037_PM_a_at	-0.0556	-1.0393	0.7703	0.9053	0.0053	1.0037	0.9778	0.9903	-0.0111	-1.0077	0.9532	0.9792	-0.1854	-1.1371	0.3475	0.5526	-0.5247	-1.4387	0.0279	0.0795	4.4018	4.3462	4.407	4.3906	4.2164	3.877	1559037_a_at	---	---
1559066_PM_at	-0.5645	-1.4788	0.1348	0.3477	-0.8138	-1.7579	0.0471	0.1347	-1.067	-2.095	0.0171	0.0602	-0.9584	-1.9432	0.0262	0.0828	-0.5248	-1.4387	0.1593	0.302	4.6475	4.083	3.8337	3.5805	3.6891	4.1227	1559066_at	---	---
1559067_PM_a_at	-0.4772	-1.392	0.2376	0.4963	-1.1247	-2.1806	0.0214	0.0725	-1.4869	-2.8029	0.0065	0.0273	-1.3425	-2.5358	0.0102	0.039	-0.8409	-1.7912	0.0602	0.145	4.5895	4.1123	3.4648	3.1026	3.247	3.7486	1559067_a_at	---	---
1559086_PM_at	0.04	1.0281	0.8437	0.9396	-0.1835	-1.1356	0.3815	0.5925	0.0531	1.0375	0.7937	0.8971	0.0251	1.0175	0.9015	0.9511	0.0996	1.0715	0.6266	0.7649	3.0066	3.0466	2.8231	3.0598	3.0317	3.1062	1559086_at	---	---
1559102_PM_at	-0.3837	-1.3047	0.0782	0.2421	-0.3192	-1.2476	0.1282	0.2862	-0.4047	-1.3238	0.0666	0.1754	-0.418	-1.3361	0.0602	0.1588	-0.2771	-1.2118	0.1765	0.3251	3.0234	2.6397	2.7042	2.6187	2.6054	2.7462	1559102_at	---	---
1559103_PM_s_at	-0.6587	-1.5786	0.0169	0.0796	-0.7488	-1.6803	0.0098	0.0388	-0.7377	-1.6675	0.0104	0.0403	-0.615	-1.5316	0.0222	0.0726	-0.8529	-1.8061	0.0054	0.0211	3.2997	2.641	2.551	2.562	2.6847	2.4468	1559103_s_at	---	---
1559108_PM_at	0.0366	1.0257	0.9226	0.9706	1.0418	2.0588	0.0278	0.0891	0.9985	1.9979	0.0326	0.1005	0.678	1.6	0.1093	0.2483	0.2069	1.1542	0.5873	0.7343	2.5234	2.56	3.5652	3.5219	3.2015	2.7303	1559108_at	---	---
1559109_PM_a_at	0.3328	1.2594	0.5026	0.7475	0.8804	1.8409	0.1082	0.2532	1.2287	2.3436	0.0389	0.1154	0.6952	1.6191	0.1869	0.3655	0.5103	1.4243	0.3162	0.4888	2.9532	3.2859	3.8336	4.1819	3.6484	3.4634	1559109_a_at	---	---
1559110_PM_at	-0.0306	-1.0214	0.7782	0.9089	0.2656	1.2021	0.0429	0.1253	0.1866	1.1381	0.1223	0.2755	0.1977	1.1469	0.1053	0.2414	0.0968	1.0694	0.3868	0.5604	4.8188	4.7883	5.0845	5.0054	5.0166	4.9157	1559110_at	---	---
1559111_PM_a_at	-0.193	-1.1431	0.3925	0.6603	0.0896	1.0641	0.6838	0.8289	-0.076	-1.0541	0.7294	0.8603	0.0177	1.0123	0.9355	0.9684	0.1074	1.0773	0.6265	0.7648	3.2148	3.0218	3.3044	3.1388	3.2325	3.3222	1559111_a_at	---	---
1559117_PM_at	0.0356	1.025	0.6657	0.8508	0.1567	1.1147	0.0929	0.226	0.1166	1.0842	0.1878	0.3727	0.1627	1.1194	0.0835	0.2028	-0.0289	-1.0202	0.7252	0.8355	3.0503	3.0859	3.207	3.1669	3.213	3.0214	1559117_at	---	---
1559131_PM_a_at	-0.0696	-1.0494	0.5348	0.7707	0.0268	1.0188	0.8084	0.9036	-0.0594	-1.042	0.5949	0.7722	-0.014	-1.0097	0.8992	0.9498	0.0133	1.0092	0.9043	0.9467	2.5374	2.4677	2.5642	2.478	2.5234	2.5506	1559131_a_at	---	---
1559133_PM_at	-0.297	-1.2286	0.2811	0.5482	-0.1509	-1.1103	0.5694	0.7487	-0.6514	-1.5707	0.0408	0.1198	0.014	1.0097	0.9574	0.9797	-0.0839	-1.0599	0.7493	0.8521	3.1965	2.8994	3.0456	2.5451	3.2104	3.1126	1559133_at	---	---
1559134_PM_a_at	-0.448	-1.3641	0.0007	0.0079	-0.4598	-1.3753	0.0006	0.0044	-0.2856	-1.219	0.0067	0.028	-0.2002	-1.1488	0.0295	0.0911	-0.3234	-1.2513	0.0037	0.0155	3.1256	2.6776	2.6658	2.8399	2.9254	2.8022	1559134_a_at	---	---
1559147_PM_at	-0.2164	-1.1618	0.1331	0.3447	0.0725	1.0515	0.5819	0.758	-0.1229	-1.089	0.3619	0.5751	-0.0337	-1.0236	0.7961	0.8933	0.2626	1.1996	0.0797	0.1802	2.7005	2.484	2.773	2.5775	2.6668	2.963	1559147_at	---	---
1559149_PM_at	0.219	1.164	0.4371	0.698	0.2365	1.1781	0.4035	0.6126	0.0499	1.0352	0.8557	0.9325	0.1861	1.1377	0.5061	0.6945	0.1076	1.0775	0.6968	0.8152	4.0982	4.3173	4.3347	4.1482	4.2843	4.2058	1559149_at	---	---
1559151_PM_at	-0.1083	-1.078	0.604	0.8143	-0.1839	-1.1359	0.3888	0.5993	0.2479	1.1874	0.2571	0.4612	-0.1186	-1.0857	0.571	0.7456	-0.242	-1.1826	0.2673	0.4361	2.8636	2.7553	2.6797	3.1115	2.745	2.6216	1559151_at	---	---
1559156_PM_at	-0.3255	-1.2531	0.0657	0.214	-0.626	-1.5433	0.005	0.0226	-0.9481	-1.9293	0.0006	0.0041	-2.2555	-4.7751	4.4356e-06	0.0001	-2.5381	-5.8081	2.2142e-06	7.2155e-05	8.8919	8.5664	8.2659	7.9438	6.6364	6.3538	1559156_at	---	---
1559166_PM_at	0.0628	1.0445	0.8272	0.9318	0.5846	1.4996	0.0782	0.1988	-0.0995	-1.0714	0.7304	0.8608	0.0014	1.001	0.996	0.9983	0.0526	1.0371	0.855	0.9185	3.0507	3.1136	3.6353	2.9512	3.0522	3.1033	1559166_at	---	---
1559172_PM_at	0.0304	1.0213	0.7521	0.8964	0.0054	1.0038	0.9548	0.979	0.0569	1.0402	0.5591	0.7451	0.116	1.0837	0.2538	0.4512	-0.1801	-1.133	0.0978	0.2106	3.0284	3.0588	3.0339	3.0853	3.1444	2.8483	1559172_at	---	---
1559195_PM_at	-0.0509	-1.0359	0.6804	0.8591	0.2688	1.2048	0.0623	0.167	0.1602	1.1174	0.222	0.4174	0.1909	1.1415	0.1555	0.3213	-0.1579	-1.1157	0.2278	0.3905	3.5685	3.5176	3.8373	3.7287	3.7594	3.4106	1559195_at	---	---
1559205_PM_s_at	-0.3476	-1.2724	0.0582	0.1967	-1.1386	-2.2016	0.0003	0.0023	-2.6139	-6.1217	2.1886e-06	7.8527e-05	-3.6336	-12.4118	3.1077e-07	2.8778e-05	-3.2051	-9.2224	6.5489e-07	3.594e-05	9.6802	9.3326	8.5417	7.0663	6.0466	6.4751	1559205_s_at	---	---
1559210_PM_at	0.0881	1.0629	0.7951	0.9172	-0.1222	-1.0884	0.7193	0.8511	-0.1044	-1.075	0.7585	0.877	-0.0022	-1.0015	0.9949	0.9979	0.056	1.0396	0.8685	0.9263	3.7593	3.8473	3.6371	3.6549	3.7571	3.8153	1559210_at	---	---
1559213_PM_at	-0.1046	-1.0752	0.228	0.4845	-0.0295	-1.0207	0.7181	0.8504	-0.083	-1.0593	0.3275	0.5399	-0.1788	-1.132	0.0615	0.1613	-0.0253	-1.0177	0.7563	0.8569	2.283	2.1784	2.2535	2.2	2.1042	2.2577	1559213_at	---	---
1559220_PM_at	-0.3586	-1.2822	0.236	0.4945	-0.0817	-1.0583	0.7744	0.8842	-0.8743	-1.8332	0.0184	0.0637	-0.7192	-1.6463	0.0385	0.1127	0.2794	1.2137	0.3445	0.5186	4.3238	3.9652	4.2421	3.4495	3.6046	4.6033	1559220_at	---	---
1559221_PM_at	0.1028	1.0738	0.6093	0.8175	-0.0323	-1.0226	0.871	0.937	0.213	1.1591	0.3068	0.5179	0.1545	1.113	0.4488	0.6471	-0.0957	-1.0686	0.6338	0.77	2.6414	2.7442	2.6091	2.8544	2.7959	2.5458	1559221_at	---	---
1559229_PM_at	0.2917	1.2241	0.1236	0.3284	0.0925	1.0662	0.5908	0.7643	0.1891	1.14	0.29	0.4994	0.0745	1.053	0.6637	0.811	-0.0234	-1.0163	0.8906	0.9395	2.3578	2.6496	2.4504	2.5469	2.4323	2.3345	1559229_at	---	---
1559237_PM_a_at	0.2201	1.1648	0.3371	0.6073	0.3057	1.236	0.1975	0.3877	0.1442	1.1051	0.52	0.7152	0.2316	1.1742	0.3144	0.5186	0.1334	1.0969	0.5506	0.7049	4.844	5.064	5.1497	4.9881	5.0756	4.9773	1559237_a_at	---	---
1559240_PM_at	-0.3801	-1.3015	0.1688	0.4036	-0.0757	-1.0539	0.766	0.8794	-0.4908	-1.4052	0.09	0.2201	-0.1665	-1.1224	0.5187	0.7047	0.146	1.1065	0.57	0.7208	5.6799	5.2997	5.6042	5.1891	5.5133	5.8258	1559240_at	---	---
1559255_PM_a_at	0.161	1.1181	0.2165	0.4703	-0.0936	-1.0671	0.4526	0.6563	-0.0774	-1.0551	0.5316	0.7242	-0.0136	-1.0095	0.9107	0.9558	0.0578	1.0409	0.6375	0.7728	2.4703	2.6313	2.3766	2.3929	2.4566	2.5281	1559255_a_at	---	---
1559278_PM_at	0.0586	1.0415	0.6337	0.8325	0.1452	1.1059	0.26	0.4658	0.0011	1.0008	0.9928	0.9964	0.0744	1.0529	0.5474	0.727	0.2869	1.22	0.0493	0.1243	2.4584	2.517	2.6037	2.4595	2.5329	2.7453	1559278_at	---	---
1559280_PM_a_at	-0.1096	-1.079	0.2204	0.4753	0.0178	1.0124	0.8317	0.9166	-0.1558	-1.114	0.1	0.2381	-0.1176	-1.0849	0.1929	0.3738	0.0065	1.0045	0.9377	0.9664	2.8151	2.7054	2.8329	2.6593	2.6975	2.8216	1559280_a_at	---	---
1559284_PM_at	-0.3117	-1.2411	0.3557	0.6254	-0.6635	-1.584	0.0772	0.1969	0.0878	1.0628	0.7874	0.8934	-0.7715	-1.7071	0.048	0.1337	-0.7122	-1.6383	0.0623	0.149	3.6386	3.3269	2.975	3.7264	2.867	2.9264	1559284_at	---	---
1559287_PM_at	0.2817	1.2157	0.0322	0.128	0.1268	1.0919	0.2581	0.4636	0.164	1.1204	0.1573	0.3298	0.1257	1.091	0.262	0.4606	0.0925	1.0662	0.3972	0.5706	2.7216	3.0033	2.8484	2.8856	2.8472	2.8141	1559287_at	---	---
1559288_PM_at	0.0897	1.0642	0.4944	0.7413	0.3845	1.3054	0.0207	0.0708	-0.027	-1.0189	0.8342	0.9206	0.1194	1.0863	0.3704	0.5757	0.3037	1.2343	0.049	0.1237	2.901	2.9907	3.2855	2.874	3.0204	3.2047	1559288_at	---	---
1559295_PM_at	-0.0763	-1.0543	0.7115	0.8757	0.2017	1.1501	0.3444	0.5572	0.0588	1.0416	0.7751	0.8866	-0.0463	-1.0326	0.8217	0.9076	0.0772	1.055	0.7081	0.8234	3.278	3.2018	3.4798	3.3368	3.2318	3.3553	1559295_at	---	---
1559296_PM_at	0.0972	1.0697	0.6262	0.8283	0.0397	1.0279	0.841	0.9211	0.0117	1.0082	0.9526	0.9789	-0.0471	-1.0332	0.8119	0.9019	-0.0873	-1.0624	0.6612	0.7898	2.5127	2.61	2.5524	2.5245	2.4656	2.4254	1559296_at	---	---
1559303_PM_at	-0.0455	-1.032	0.7896	0.9151	0.1258	1.0911	0.4692	0.6703	0.0582	1.0412	0.733	0.8622	0.1717	1.1264	0.3324	0.5372	-0.1234	-1.0893	0.4774	0.6439	3.5591	3.5136	3.6849	3.6173	3.7308	3.4357	1559303_at	---	---
1559313_PM_at	0.0246	1.0172	0.8583	0.9454	0.2227	1.1669	0.1432	0.3101	0.1567	1.1147	0.2809	0.489	0.1923	1.1426	0.1961	0.378	0.1274	1.0924	0.3724	0.5462	3.7837	3.8084	4.0064	3.9404	3.976	3.9112	1559313_at	---	---
1559316_PM_at	-0.0539	-1.038	0.7067	0.8733	-0.0139	-1.0097	0.9221	0.9638	0.0614	1.0435	0.6684	0.8215	-0.097	-1.0695	0.5042	0.693	0.0641	1.0454	0.6553	0.7852	2.7531	2.6992	2.7392	2.8145	2.6561	2.8172	1559316_at	---	---
1559321_PM_at	0.159	1.1165	0.1254	0.3314	0.0868	1.062	0.3686	0.5802	0.0689	1.0489	0.47	0.6737	0.0632	1.0448	0.5056	0.694	0.0515	1.0363	0.5856	0.733	2.4657	2.6247	2.5525	2.5345	2.5289	2.5171	1559321_at	---	---
1559331_PM_x_at	-1.4674	-2.7652	0.0006	0.0066	-2.0295	-4.0827	9.1839e-05	0.0011	-1.9394	-3.8355	0.0001	0.0012	-2.3491	-5.0949	3.993e-05	0.0005	-2.4417	-5.4329	3.1969e-05	0.0004	5.4041	3.9367	3.3745	3.4646	3.055	2.9623	1559331_x_at	---	---
1559333_PM_at	0.0585	1.0414	0.5849	0.803	-0.0628	-1.0445	0.5589	0.741	0.1393	1.1013	0.2188	0.4133	0.0244	1.0171	0.8179	0.9056	-0.0528	-1.0373	0.6214	0.7607	2.569	2.6276	2.5063	2.7083	2.5934	2.5163	1559333_at	---	---
1559336_PM_at	-0.1563	-1.1144	0.0343	0.1342	-0.2016	-1.15	0.0126	0.0474	-0.374	-1.2959	0.0006	0.0042	-0.029	-1.0203	0.6305	0.7886	-0.2202	-1.1649	0.0085	0.0307	2.8027	2.6464	2.6011	2.4287	2.7736	2.5825	1559336_at	---	---
1559344_PM_at	0.0274	1.0192	0.9197	0.9696	0.0226	1.0158	0.9336	0.969	0.4202	1.3381	0.1578	0.3305	0.1943	1.1442	0.4839	0.6762	-0.3354	-1.2617	0.2453	0.411	3.5804	3.6078	3.6031	4.0006	3.7747	3.245	1559344_at	---	---
1559362_PM_at	0.1705	1.1255	0.155	0.3813	0.3405	1.2662	0.0175	0.062	0.4138	1.3322	0.0076	0.031	-0.2993	-1.2305	0.029	0.0901	-0.3317	-1.2585	0.0195	0.0598	3.2399	3.4105	3.5804	3.6538	2.9406	2.9083	1559362_at	---	---
1559372_PM_at	-0.0853	-1.0609	0.6976	0.8681	0.29	1.2226	0.215	0.4105	-0.0251	-1.0175	0.9084	0.9576	0.3655	1.2883	0.1311	0.2836	0.2503	1.1895	0.2765	0.4463	2.7395	2.6543	3.0295	2.7145	3.105	2.9899	1559372_at	---	---
1559374_PM_at	0.2711	1.2067	0.2276	0.4839	0.0519	1.0366	0.8056	0.902	0.4581	1.3738	0.0636	0.1693	0.3189	1.2474	0.165	0.3346	0.0505	1.0356	0.8107	0.8921	3.2712	3.5422	3.3231	3.7293	3.5901	3.3217	1559374_at	---	---
1559375_PM_s_at	0.0808	1.0576	0.5146	0.756	0.2798	1.214	0.0535	0.1488	0.2473	1.187	0.0783	0.1982	0.1422	1.1036	0.2686	0.4679	0.07	1.0497	0.5707	0.7214	2.9511	3.0319	3.2309	3.1985	3.0934	3.0211	1559375_s_at	---	---
1559394_PM_a_at	-0.1805	-1.1332	0.3416	0.6118	0.0238	1.0166	0.8962	0.9507	0.2688	1.2048	0.1749	0.3554	0.0452	1.0318	0.8047	0.898	0.3171	1.2458	0.1196	0.2442	3.1348	2.9543	3.1585	3.4036	3.1799	3.4518	1559394_a_at	---	---
1559401_PM_a_at	0.027	1.0189	0.8862	0.9567	-0.0353	-1.0248	0.8518	0.9262	0.1585	1.1162	0.4145	0.6255	-0.2229	-1.1671	0.264	0.4626	-0.5151	-1.4291	0.0293	0.0826	3.8964	3.9234	3.8611	4.055	3.6735	3.3813	1559401_a_at	---	---
1559410_PM_at	-1.7911	-3.4608	3.7162e-05	0.0011	-2.0967	-4.2772	1.4955e-05	0.0003	-2.0214	-4.0598	1.8489e-05	0.0003	-2.9893	-7.9409	1.8693e-06	7.7703e-05	-3.5945	-12.0797	6.2756e-07	3.5099e-05	9.062	7.2709	6.9653	7.0406	6.0727	5.4675	1559410_at	---	---
1559434_PM_at	0.0021	1.0014	0.9909	0.9965	0.16	1.1173	0.397	0.6068	0.1776	1.131	0.3505	0.5634	0.1659	1.1219	0.3809	0.5854	-0.0282	-1.0197	0.8776	0.9315	3.2887	3.2908	3.4487	3.4663	3.4546	3.2605	1559434_at	---	---
1559436_PM_x_at	0.1313	1.0952	0.6397	0.8363	-0.181	-1.1337	0.5221	0.7131	0.0563	1.0398	0.8395	0.9231	-0.2469	-1.1866	0.3898	0.5936	-0.2536	-1.1922	0.3778	0.5516	7.2771	7.4083	7.0961	7.3334	7.0302	7.0235	1559436_x_at	---	---
1559437_PM_at	-0.3123	-1.2417	0.5927	0.8073	-0.089	-1.0637	0.8774	0.9408	-0.0218	-1.0152	0.9698	0.9865	-1.4844	-2.7981	0.0363	0.1076	-1.6663	-3.174	0.0236	0.0696	5.2898	4.9775	5.2007	5.2679	3.8053	3.6235	1559437_at	---	---
1559452_PM_a_at	-0.0542	-1.0383	0.7584	0.8998	0.2246	1.1684	0.2309	0.4308	0.071	1.0505	0.688	0.8345	0.0966	1.0692	0.5873	0.7578	0.2424	1.1829	0.2002	0.3561	3.5183	3.4641	3.7429	3.5893	3.6149	3.7607	1559452_a_at	---	---
1559455_PM_at	-0.7618	-1.6956	0.0002	0.0035	-0.9314	-1.9072	6.8574e-05	0.0009	-0.8146	-1.7588	0.0001	0.0014	-0.8374	-1.7868	0.0001	0.0012	-0.7988	-1.7397	0.0002	0.0013	3.1962	2.4344	2.2648	2.3817	2.3588	2.3974	1559455_at	---	---
1559462_PM_at	-0.1274	-1.0923	0.3416	0.6118	-0.0667	-1.0473	0.6084	0.7769	-0.0858	-1.0613	0.5127	0.7095	-0.1261	-1.0913	0.3461	0.5513	-0.0942	-1.0675	0.4741	0.6407	2.4957	2.3684	2.4291	2.4099	2.3696	2.4015	1559462_at	C21orf81 /// LOC100289026 /// LOC375010 /// LOC728384	ankyrin repeat domain 20 family, member A3 pseudogene /// similar to hCG1744891 /// ankyrin repeat domain 20 family, member A pseudogene /// similar to coiled-coil domain containing 29
1559467_PM_at	1.3639	2.5739	0.0002	0.0031	0.7277	1.656	0.0048	0.0218	0.1601	1.1173	0.3744	0.5874	-0.7049	-1.63	0.0055	0.0239	-1.1855	-2.2745	0.0004	0.0026	5.9063	7.2702	6.634	6.0664	5.2014	4.7207	1559467_at	---	---
1559478_PM_at	-0.2434	-1.1838	0.4011	0.6677	-0.2105	-1.1571	0.4643	0.6659	-0.1838	-1.1358	0.5206	0.7157	-0.0328	-1.023	0.9071	0.9537	-0.3414	-1.267	0.252	0.4189	4.2671	4.0237	4.0566	4.0833	4.2343	3.9257	1559478_at	---	---
1559483_PM_at	0.1789	1.132	0.2782	0.545	-0.1909	-1.1414	0.2505	0.4547	-0.0817	-1.0583	0.6056	0.7799	-0.351	-1.2754	0.0579	0.1542	-0.2338	-1.1759	0.1703	0.317	2.8455	3.0244	2.6546	2.7637	2.4945	2.6117	1559483_at	---	---
1559492_PM_at	-0.1246	-1.0902	0.117	0.317	-0.0816	-1.0582	0.276	0.484	-0.0779	-1.0555	0.2959	0.5055	-0.124	-1.0898	0.1183	0.2633	-0.1346	-1.0978	0.0954	0.2065	2.8441	2.7195	2.7625	2.7662	2.7201	2.7095	1559492_at	---	---
1559494_PM_at	-0.0504	-1.0356	0.7113	0.8755	-0.3959	-1.3158	0.0225	0.0757	-0.3461	-1.2711	0.0373	0.1115	-0.3077	-1.2377	0.0556	0.1495	-0.264	-1.2008	0.0883	0.1947	3.0395	2.9891	2.6436	2.6934	2.7318	2.7755	1559494_at	---	---
1559497_PM_at	0.2272	1.1705	0.3765	0.6453	0.0501	1.0353	0.8403	0.9207	0.0191	1.0133	0.9387	0.9726	-0.438	-1.3548	0.1152	0.2584	-0.2013	-1.1498	0.4298	0.6009	3.0929	3.3201	3.143	3.112	2.6549	2.8916	1559497_at	---	---
1559509_PM_at	0.4464	1.3626	0.1194	0.321	0.7782	1.715	0.0195	0.0674	0.159	1.1165	0.5418	0.7321	-0.6392	-1.5575	0.0407	0.1177	-0.4648	-1.3802	0.1076	0.226	4.0836	4.53	4.8618	4.2426	3.4444	3.6188	1559509_at	---	---
1559515_PM_at	-0.0529	-1.0373	0.7696	0.9051	0.2024	1.1506	0.2854	0.4949	-0.0307	-1.0215	0.8649	0.9372	-0.1055	-1.0759	0.5634	0.7396	-0.1328	-1.0964	0.4709	0.6381	3.4269	3.374	3.6294	3.3963	3.3214	3.2942	1559515_at	---	---
1559521_PM_at	0.0962	1.069	0.6346	0.8331	0.4393	1.3559	0.0624	0.1673	0.2256	1.1693	0.2852	0.4938	0.1258	1.0911	0.5371	0.7195	0.2548	1.1931	0.2334	0.3972	4.3295	4.4257	4.7687	4.5551	4.4553	4.5842	1559521_at	---	---
1559522_PM_at	0.3262	1.2537	0.0106	0.0561	0.2236	1.1677	0.046	0.1324	0.1797	1.1327	0.0904	0.2209	0.0446	1.0314	0.6351	0.7916	0.2252	1.169	0.0449	0.1153	3.0559	3.3821	3.2795	3.2356	3.1004	3.2811	1559522_at	---	---
1559524_PM_at	-1.1985	-2.295	0.0012	0.0114	-1.5537	-2.9356	0.0003	0.0025	-2.0116	-4.0323	7.0315e-05	0.0008	-1.4439	-2.7205	0.0004	0.0032	-1.4157	-2.6679	0.0005	0.0031	5.051	3.8525	3.4973	3.0394	3.6071	3.6352	1559524_at	---	---
1559526_PM_at	-0.1519	-1.111	0.1585	0.3867	0.0329	1.023	0.7395	0.8637	-0.0501	-1.0353	0.6144	0.7858	-0.0334	-1.0234	0.7353	0.8572	-0.1675	-1.1231	0.1262	0.2537	3.159	3.0071	3.1919	3.1089	3.1256	2.9915	1559526_at	---	---
1559534_PM_at	-0.1406	-1.1023	0.1583	0.3865	-0.1582	-1.1159	0.1198	0.273	-0.2097	-1.1564	0.0531	0.1475	0.0101	1.007	0.912	0.9562	-0.067	-1.0476	0.4716	0.6386	2.482	2.3414	2.3238	2.2723	2.4921	2.415	1559534_at	---	---
1559535_PM_s_at	-0.6665	-1.5872	0.0458	0.1655	-0.8778	-1.8375	0.0162	0.0584	-0.8128	-1.7566	0.0221	0.074	-0.4414	-1.3579	0.1473	0.309	-0.4313	-1.3485	0.1552	0.2961	3.5847	2.9183	2.707	2.7719	3.1434	3.1534	1559535_s_at	---	---
1559538_PM_at	0.0933	1.0668	0.7088	0.8742	0.2499	1.1891	0.3343	0.5468	0.7058	1.631	0.0251	0.082	0.3604	1.2838	0.1808	0.357	0.3731	1.2952	0.1681	0.3139	3.3169	3.4102	3.5668	4.0227	3.6773	3.69	1559538_at	---	---
1559540_PM_at	0.151	1.1104	0.3264	0.5967	-0.0173	-1.0121	0.9065	0.9562	-0.0622	-1.0441	0.6752	0.8261	0.0099	1.0069	0.9463	0.9741	0.1048	1.0754	0.4863	0.6511	2.525	2.676	2.5077	2.4628	2.5349	2.6298	1559540_at	---	---
1559542_PM_a_at	0.0152	1.0106	0.9269	0.9723	0.0787	1.0561	0.6386	0.7982	-0.0808	-1.0576	0.6302	0.7958	-0.0607	-1.043	0.716	0.8447	-0.2603	-1.1977	0.1534	0.2937	2.9443	2.9596	3.0231	2.8636	2.8836	2.6841	1559542_a_at	---	---
1559543_PM_at	0.405	1.3241	0.1465	0.3675	0.4058	1.3248	0.1458	0.314	0.6732	1.5946	0.0324	0.1	0.5446	1.4586	0.0662	0.1703	0.3758	1.2975	0.1728	0.3204	4.1727	4.5777	4.5785	4.8459	4.7173	4.5485	1559543_at	---	---
1559544_PM_s_at	-0.147	-1.1073	0.4084	0.6739	-0.2292	-1.1721	0.2153	0.411	-0.2384	-1.1796	0.1997	0.3891	-0.1995	-1.1483	0.2732	0.4731	-0.1423	-1.1036	0.4229	0.5947	3.5147	3.3677	3.2855	3.2763	3.3152	3.3724	1559544_s_at	---	---
1559573_PM_at	-0.0835	-1.0596	0.4797	0.7302	-0.0315	-1.0221	0.7859	0.8913	-0.2079	-1.155	0.1098	0.2549	-0.1468	-1.1071	0.2337	0.4269	-0.0201	-1.014	0.8624	0.9231	3.3489	3.2653	3.3174	3.1409	3.2021	3.3288	1559573_at	---	---
1559597_PM_at	-0.0511	-1.0361	0.4147	0.6793	-0.0348	-1.0244	0.5732	0.7515	-0.0058	-1.004	0.9244	0.9656	0	1	0.9998	0.9999	-0.032	-1.0224	0.6037	0.7468	2.7125	2.6614	2.6777	2.7067	2.7125	2.6805	1559597_at	---	---
1559598_PM_at	-1.6245	-3.0834	0.0026	0.0197	-1.3163	-2.4902	0.007	0.0297	-0.6085	-1.5246	0.1128	0.2599	-0.9874	-1.9826	0.0236	0.0763	-2.1942	-4.5763	0.0005	0.0033	5.5474	3.9229	4.2311	4.9389	4.56	3.3532	1559598_at	---	---
1559612_PM_at	0.1566	1.1147	0.1191	0.3205	0.2362	1.1779	0.0337	0.1037	0.0079	1.0055	0.9296	0.9679	-0.0293	-1.0205	0.7454	0.8632	0.0565	1.04	0.5362	0.6928	2.1058	2.2624	2.342	2.1138	2.0765	2.1624	1559612_at	---	---
1559621_PM_at	0.0061	1.0042	0.9406	0.9776	-0.1296	-1.094	0.1474	0.3164	-0.0291	-1.0203	0.7221	0.8553	0.0128	1.0089	0.8745	0.9369	-0.0837	-1.0597	0.3241	0.4972	2.456	2.462	2.3264	2.4269	2.4688	2.3723	1559621_at	---	---
1559622_PM_at	-0.0784	-1.0559	0.3996	0.6666	-0.0739	-1.0526	0.4255	0.6326	-0.2142	-1.16	0.0481	0.1366	-0.0355	-1.0249	0.6954	0.8319	-0.204	-1.1519	0.0564	0.138	3.2992	3.2207	3.2252	3.085	3.2636	3.0951	1559622_at	---	---
1559629_PM_at	0.0348	1.0244	0.8086	0.9231	0.4809	1.3956	0.0129	0.0485	0.2524	1.1912	0.1163	0.2657	0.3846	1.3055	0.0314	0.0958	0.4256	1.3431	0.0213	0.0641	3.7354	3.7702	4.2163	3.9877	4.12	4.161	1559629_at	---	---
1559631_PM_at	-0.6121	-1.5285	0.0134	0.0669	-0.4201	-1.338	0.055	0.152	0.1105	1.0796	0.5547	0.7418	0.7427	1.6733	0.0057	0.0243	0.3642	1.2872	0.0849	0.1892	3.4017	2.7896	2.9816	3.5122	4.1444	3.7658	1559631_at	---	---
1559652_PM_at	0.114	1.0822	0.2046	0.4547	-0.0745	-1.053	0.3882	0.5987	-0.1118	-1.0805	0.2124	0.4053	-0.0124	-1.0086	0.8824	0.9409	0.0379	1.0266	0.6527	0.7835	2.264	2.378	2.1895	2.1522	2.2516	2.3019	1559652_at	---	---
1559664_PM_at	0.0361	1.0253	0.7988	0.919	0.1188	1.0858	0.4143	0.6226	0.0323	1.0226	0.8195	0.9128	0.1135	1.0819	0.4342	0.6344	0.1595	1.1169	0.2836	0.4543	2.498	2.5341	2.6168	2.5303	2.6115	2.6575	1559664_at	---	---
1559665_PM_at	0.2278	1.1711	0.0173	0.0812	0.256	1.1942	0.0106	0.0413	0.1496	1.1093	0.0763	0.1943	0.2619	1.1991	0.0096	0.037	0.1793	1.1324	0.0427	0.1108	2.1693	2.3971	2.4253	2.3189	2.4312	2.3486	1559665_at	---	---
1559667_PM_at	0.139	1.1011	0.3432	0.6134	0.2134	1.1594	0.1652	0.3421	0.1335	1.0969	0.3612	0.5743	0.3298	1.2569	0.0503	0.1384	0.2739	1.2091	0.0889	0.1956	5.2842	5.4231	5.4976	5.4176	5.614	5.5581	1559667_at	---	---
1559668_PM_s_at	0.2005	1.1491	0.0979	0.2816	0.3116	1.2411	0.0227	0.0761	0.1763	1.13	0.1359	0.2972	0.368	1.2905	0.0115	0.0428	0.5831	1.498	0.0013	0.0065	4.7475	4.9481	5.0591	4.9238	5.1155	5.3306	1559668_s_at	---	---
1559670_PM_at	0.1781	1.1314	0.5596	0.7872	0.2373	1.1788	0.4421	0.6469	0.3189	1.2474	0.3112	0.5225	0.2243	1.1682	0.4664	0.662	0.3666	1.2893	0.2508	0.4175	3.8245	4.0026	4.0618	4.1434	4.0488	4.1911	1559670_at	---	---
1559675_PM_at	0.0076	1.0053	0.9102	0.966	-0.0205	-1.0143	0.7615	0.8767	-0.089	-1.0636	0.2174	0.4114	-0.1701	-1.1252	0.0389	0.1135	-0.0814	-1.058	0.2546	0.4217	3.2818	3.2894	3.2613	3.1928	3.1116	3.2004	1559675_at	---	---
1559676_PM_a_at	0.4193	1.3372	0.0024	0.0185	0.6983	1.6226	0.0002	0.0015	0.1527	1.1117	0.116	0.2651	0.148	1.108	0.1255	0.2749	0.1063	1.0765	0.2482	0.4144	2.8679	3.2871	3.5662	3.0206	3.0159	2.9742	1559676_a_at	---	---
1559679_PM_a_at	-0.0054	-1.0037	0.9721	0.9897	0.0396	1.0278	0.7968	0.8972	0.0233	1.0163	0.8793	0.9441	-0.0852	-1.0608	0.5837	0.755	-0.1149	-1.0829	0.4646	0.6321	3.5266	3.5212	3.5662	3.5499	3.4414	3.4117	1559679_a_at	---	---
1559685_PM_at	-0.0704	-1.05	0.681	0.8595	0.1338	1.0972	0.4431	0.6477	0.2263	1.1698	0.2146	0.4078	0.0408	1.0287	0.8105	0.9012	0.0323	1.0226	0.8496	0.9149	2.8073	2.7369	2.9412	3.0336	2.8482	2.8396	1559685_at	---	---
1559686_PM_a_at	-0.1038	-1.0746	0.3784	0.6472	-0.2547	-1.1931	0.0583	0.1587	-0.2485	-1.1879	0.0631	0.1683	-0.1394	-1.1015	0.2486	0.4449	-0.1491	-1.1089	0.2208	0.3819	2.9005	2.7967	2.6457	2.652	2.761	2.7514	1559686_a_at	---	---
1559696_PM_at	-0.0963	-1.069	0.3962	0.6638	-0.0252	-1.0176	0.8191	0.9094	0.144	1.105	0.221	0.4161	0.1049	1.0755	0.358	0.5631	0.1081	1.0778	0.3449	0.5191	2.7039	2.6076	2.6787	2.8479	2.8089	2.812	1559696_at	---	---
1559697_PM_a_at	0.1538	1.1125	0.122	0.3255	0.1856	1.1373	0.0729	0.1881	0.1381	1.1004	0.1573	0.3298	0.1803	1.1332	0.0793	0.1953	0.1799	1.1328	0.08	0.1808	2.3325	2.4863	2.5181	2.4705	2.5128	2.5123	1559697_a_at	---	---
1559702_PM_at	-0.2859	-1.2192	0.1209	0.3237	0.0768	1.0547	0.6448	0.8024	-0.0459	-1.0323	0.7814	0.8901	-0.1391	-1.1012	0.4134	0.6156	-0.1557	-1.1139	0.3633	0.5376	5.035	4.7491	5.1118	4.9891	4.896	4.8794	1559702_at	---	---
1559707_PM_at	-0.1245	-1.0901	0.5121	0.7545	0.0907	1.0649	0.6299	0.792	0.0219	1.0153	0.9063	0.9569	-0.0472	-1.0333	0.8005	0.8957	-0.2883	-1.2212	0.1578	0.2999	2.9199	2.7954	3.0106	2.9419	2.8727	2.6316	1559707_at	---	---
1559709_PM_at	-0.1996	-1.1484	0.0376	0.1432	-0.0444	-1.0313	0.5755	0.7533	-0.133	-1.0965	0.127	0.2832	0.1085	1.0781	0.1985	0.3811	0.1514	1.1106	0.0904	0.198	2.8798	2.6802	2.8354	2.7469	2.9884	3.0312	1559709_at	---	---
1559713_PM_at	0.0208	1.0145	0.7475	0.8943	0.1906	1.1413	0.0214	0.0726	-0.0799	-1.0569	0.243	0.4445	0.03	1.021	0.6439	0.7974	0.0948	1.0679	0.1754	0.3236	3.3117	3.3325	3.5024	3.2318	3.3417	3.4065	1559713_at	---	---
1559715_PM_at	-0.0443	-1.0312	0.5506	0.7814	0.0723	1.0514	0.342	0.5547	0.0514	1.0363	0.4914	0.6914	0.0868	1.062	0.262	0.4606	-0.0264	-1.0185	0.7191	0.831	3.7319	3.6876	3.8043	3.7833	3.8187	3.7055	1559715_at	---	---
1559722_PM_at	0.4183	1.3364	0.3237	0.5941	0.3937	1.3137	0.3508	0.5631	0.3781	1.2996	0.3687	0.5814	-0.0498	-1.0351	0.9024	0.9515	-0.4154	-1.3336	0.3268	0.5003	3.4581	3.8764	3.8517	3.8362	3.4083	3.0427	1559722_at	---	---
1559723_PM_s_at	-0.0429	-1.0302	0.8325	0.9343	-0.4281	-1.3455	0.0697	0.1815	-0.0981	-1.0703	0.6316	0.7969	-0.5712	-1.4857	0.0259	0.0822	-0.6335	-1.5513	0.0172	0.0541	3.3943	3.3514	2.9662	3.2962	2.8231	2.7608	1559723_s_at	---	---
1559724_PM_at	-0.0239	-1.0167	0.8938	0.9597	-0.235	-1.1769	0.2193	0.416	0.1373	1.0999	0.4534	0.6596	0.0587	1.0415	0.7437	0.8623	0.0473	1.0333	0.7917	0.8795	3.3133	3.2894	3.0783	3.4506	3.3719	3.3606	1559724_at	---	---
1559725_PM_at	-0.061	-1.0432	0.6162	0.8217	0.1331	1.0966	0.2928	0.5033	-0.0121	-1.0085	0.9196	0.963	-0.0317	-1.0222	0.7928	0.8915	-0.0461	-1.0325	0.7034	0.8198	2.5416	2.4806	2.6747	2.5295	2.5099	2.4955	1559725_at	---	---
1559735_PM_at	-0.264	-1.2008	0.1686	0.4033	0.0507	1.0358	0.7737	0.8839	-0.0202	-1.0141	0.9087	0.9577	-0.0967	-1.0693	0.5872	0.7577	-0.0033	-1.0023	0.9851	0.9923	3.683	3.419	3.7337	3.6628	3.5863	3.6797	1559735_at	---	---
1559737_PM_at	-0.3532	-1.2774	0.0242	0.1039	0.0237	1.0166	0.8474	0.9241	0.0781	1.0557	0.5325	0.7249	-0.0565	-1.0399	0.6493	0.8008	-0.0428	-1.0301	0.7291	0.8383	2.9184	2.5651	2.9421	2.9965	2.8619	2.8756	1559737_at	---	---
1559745_PM_at	-0.6315	-1.5492	9.7966e-05	0.0021	-1.1495	-2.2184	3.0558e-06	0.0001	-1.0495	-2.0699	5.2169e-06	0.0001	-0.4798	-1.3946	0.0004	0.0032	-0.9916	-1.9884	7.2759e-06	0.0002	5.0691	4.4377	3.9196	4.0196	4.5893	4.0775	1559745_at	---	---
1559762_PM_at	0.0193	1.0134	0.8308	0.9336	-0.0015	-1.001	0.987	0.9944	-0.0163	-1.0114	0.8561	0.9326	0.1008	1.0724	0.2872	0.4892	0.1529	1.1118	0.127	0.2549	2.592	2.6112	2.5905	2.5756	2.6928	2.7448	1559762_at	---	---
1559766_PM_at	-0.0248	-1.0173	0.8742	0.9516	0.1122	1.0809	0.483	0.6816	-0.0032	-1.0022	0.9839	0.9923	0.0323	1.0226	0.837	0.9156	0.0353	1.0247	0.8222	0.8991	3.3771	3.3523	3.4893	3.3739	3.4093	3.4123	1559766_at	---	---
1559770_PM_at	0.0658	1.0466	0.6971	0.8679	-0.0001	-1.0001	0.9995	0.9998	0.0852	1.0608	0.6158	0.7868	0.1093	1.0787	0.5223	0.7077	-0.2034	-1.1514	0.2532	0.4201	2.6666	2.7323	2.6664	2.7517	2.7759	2.4631	1559770_at	---	---
1559771_PM_at	0.0137	1.0096	0.9372	0.9763	0.2214	1.1659	0.2332	0.4338	0.2555	1.1937	0.1769	0.3583	0.1318	1.0957	0.46	0.6569	0.3832	1.3043	0.0615	0.1476	3.5383	3.552	3.7597	3.7938	3.6701	3.9215	1559771_at	---	---
1559776_PM_at	-0.6203	-1.5371	0.0143	0.0704	-2.6223	-6.1572	6.9918e-06	0.0002	-2.5473	-5.8454	8.2843e-06	0.0002	-1.5482	-2.9244	0.0001	0.0014	-1.5669	-2.9627	0.0001	0.0012	7.0153	6.395	4.393	4.468	5.4671	5.4483	1559776_at	---	---
1559787_PM_at	-0.0328	-1.023	0.7215	0.8814	-0.0688	-1.0488	0.4632	0.6651	-0.0367	-1.0257	0.6908	0.8364	-0.1181	-1.0853	0.2274	0.4189	-0.0703	-1.05	0.4537	0.6226	2.6587	2.6259	2.5899	2.622	2.5407	2.5884	1559787_at	---	---
1559792_PM_at	0.0174	1.0122	0.8983	0.9614	0.1058	1.0761	0.4496	0.6535	0.0609	1.0431	0.658	0.8148	0.1869	1.1383	0.2029	0.387	0.1945	1.1443	0.1876	0.3399	3.0012	3.0187	3.107	3.0621	3.1882	3.1957	1559792_at	---	---
1559804_PM_at	-0.1113	-1.0802	0.37	0.6387	0.0501	1.0354	0.6778	0.8254	-0.1328	-1.0964	0.2917	0.5012	-0.0614	-1.0435	0.6124	0.7761	0.1757	1.1295	0.1769	0.3258	3.3315	3.2202	3.3816	3.1987	3.2701	3.5072	1559804_at	---	---
1559806_PM_at	0.1278	1.0926	0.3591	0.6281	0.2493	1.1886	0.1009	0.2406	0.0273	1.0191	0.8392	0.923	0.1677	1.1233	0.2405	0.4353	0.2597	1.1973	0.0902	0.1977	3.0601	3.1879	3.3094	3.0873	3.2277	3.3198	1559806_at	---	---
1559812_PM_at	-0.0057	-1.0039	0.9762	0.9915	-0.0447	-1.0315	0.8142	0.9068	0.0361	1.0254	0.8492	0.9288	0.0001	1.0001	0.9994	0.9998	-0.018	-1.0126	0.9244	0.9582	2.7401	2.7345	2.6954	2.7763	2.7403	2.7221	1559812_at	---	---
1559813_PM_at	-0.3444	-1.2696	0.0955	0.2769	0.1477	1.1078	0.4291	0.6356	-0.0097	-1.0067	0.9574	0.981	-0.0228	-1.0159	0.9003	0.9504	0.0872	1.0623	0.6347	0.7708	3.2783	2.9339	3.426	3.2686	3.2555	3.3655	1559813_at	---	---
1559821_PM_at	-0.126	-1.0913	0.3323	0.6029	0.0304	1.0213	0.808	0.9034	0.0282	1.0197	0.8215	0.9136	0.0236	1.0165	0.8497	0.9228	0.0404	1.0284	0.747	0.8506	3.7394	3.6134	3.7697	3.7675	3.763	3.7797	1559821_at	---	---
1559835_PM_at	0.1829	1.1352	0.0429	0.1577	0.0239	1.0167	0.7498	0.8705	-0.0559	-1.0395	0.4637	0.6683	-0.0652	-1.0462	0.3964	0.5999	0.122	1.0883	0.1385	0.2719	2.9685	3.1514	2.9924	2.9126	2.9033	3.0905	1559835_at	---	---
1559837_PM_at	-0.1438	-1.1048	0.4138	0.6785	0.107	1.077	0.5378	0.725	0.0028	1.0019	0.9869	0.9938	0.0338	1.0237	0.8436	0.9197	-0.0078	-1.0054	0.9638	0.9809	2.3246	2.1808	2.4316	2.3274	2.3583	2.3168	1559837_at	---	---
1559842_PM_at	-0.1821	-1.1345	0.1285	0.3369	-0.2083	-1.1553	0.0905	0.2218	-0.3581	-1.2818	0.0134	0.0493	-0.2445	-1.1847	0.0558	0.15	-0.3149	-1.2439	0.0226	0.0673	2.8841	2.702	2.6759	2.526	2.6396	2.5692	1559842_at	---	---
1559843_PM_s_at	-0.1468	-1.1071	0.0813	0.2486	-0.1646	-1.1209	0.0573	0.1568	-0.0443	-1.0312	0.5514	0.7394	-0.0362	-1.0254	0.6241	0.7839	0.0572	1.0405	0.4459	0.6153	2.8225	2.6758	2.6579	2.7783	2.7863	2.8798	1559843_s_at	---	---
1559865_PM_at	0.0346	1.0243	0.7733	0.9068	-0.0379	-1.0267	0.7525	0.8716	0.0477	1.0336	0.6928	0.8376	0.0163	1.0114	0.8919	0.9461	0.1643	1.1206	0.2028	0.3594	2.3848	2.4195	2.3469	2.4325	2.4011	2.5491	1559865_at	---	---
1559867_PM_at	-0.0415	-1.0292	0.7488	0.8948	-0.1482	-1.1082	0.2764	0.4844	-0.2606	-1.1979	0.08	0.2012	-0.264	-1.2008	0.0769	0.1908	-0.0841	-1.06	0.5222	0.6813	2.7841	2.7426	2.6359	2.5236	2.5201	2.7	1559867_at	---	---
1559876_PM_at	-0.1132	-1.0817	0.4753	0.7266	0.0335	1.0235	0.8293	0.9156	-0.0285	-1.02	0.8543	0.9319	-0.008	-1.0056	0.9586	0.9804	-0.4141	-1.3324	0.0318	0.0881	5.3239	5.2107	5.3574	5.2954	5.3159	4.9098	1559876_at	---	---
1559879_PM_a_at	0.1236	1.0895	0.1963	0.4431	0.0961	1.0689	0.3014	0.5122	0.0716	1.0509	0.4323	0.6412	0.0709	1.0504	0.4364	0.6362	0.2215	1.166	0.0404	0.1061	2.1154	2.239	2.2115	2.1869	2.1863	2.3369	1559879_a_at	---	---
1559880_PM_at	-0.1441	-1.105	0.5105	0.7533	-0.1508	-1.1102	0.4916	0.6888	-0.1064	-1.0766	0.6239	0.7922	0.1391	1.1012	0.5246	0.7094	-0.2097	-1.1565	0.3479	0.522	3.3318	3.1877	3.181	3.2254	3.4709	3.1221	1559880_at	---	---
1559889_PM_at	0.2458	1.1857	0.1421	0.3602	0.1742	1.1283	0.2764	0.4845	0.2956	1.2274	0.0884	0.2171	0.3866	1.3073	0.0377	0.1108	0.279	1.2133	0.1036	0.2199	3.392	3.6378	3.5662	3.6877	3.7786	3.671	1559889_at	---	---
1559895_PM_x_at	-0.0697	-1.0495	0.4729	0.7254	0.0104	1.0072	0.9129	0.9594	-0.0025	-1.0018	0.9787	0.9901	-0.2752	-1.2102	0.0232	0.0753	-0.3116	-1.2411	0.014	0.0459	2.7687	2.699	2.779	2.7661	2.4934	2.457	1559895_x_at	---	---
1559914_PM_at	-0.1069	-1.0769	0.4862	0.7349	-0.1057	-1.076	0.491	0.6884	-0.1134	-1.0818	0.4613	0.6663	-0.1406	-1.1024	0.3668	0.5718	0.0443	1.0312	0.7692	0.8655	2.5003	2.3934	2.3946	2.3869	2.3596	2.5445	1559914_at	---	---
1559917_PM_a_at	0.1146	1.0827	0.7315	0.8869	0.0474	1.0334	0.8866	0.9455	-0.3635	-1.2865	0.2976	0.5075	0.2134	1.1594	0.528	0.712	-0.1662	-1.1221	0.6208	0.7603	3.0166	3.1312	3.0641	2.6532	3.2301	2.8505	1559917_a_at	---	---
1559924_PM_at	-0.0515	-1.0364	0.8176	0.9271	-0.0224	-1.0156	0.9201	0.9629	-0.0118	-1.0082	0.9579	0.9811	0.0833	1.0594	0.7104	0.8407	0.0897	1.0642	0.6894	0.8102	3.4454	3.3939	3.4231	3.4337	3.5287	3.5352	1559924_at	---	---
1559925_PM_s_at	0.296	1.2278	0.0076	0.0438	0.2643	1.2011	0.0125	0.0474	0.1508	1.1102	0.0915	0.2228	0.0149	1.0104	0.8493	0.9225	0.2277	1.1709	0.0231	0.0684	2.5648	2.8608	2.8291	2.7156	2.5797	2.7925	1559925_s_at	---	---
1559929_PM_at	0.098	1.0703	0.5164	0.7573	0.0123	1.0086	0.9339	0.9691	0.1701	1.1251	0.2765	0.484	0.1336	1.097	0.3837	0.5879	0.0821	1.0585	0.5847	0.7323	3.3543	3.4523	3.3666	3.5244	3.4878	3.4363	1559929_at	---	---
1559930_PM_at	0.0552	1.039	0.5999	0.812	0.1591	1.1166	0.1619	0.3376	0.0645	1.0457	0.542	0.7322	0.2142	1.1601	0.0754	0.188	0.2909	1.2234	0.0268	0.0771	2.4288	2.484	2.5879	2.4933	2.643	2.7197	1559930_at	---	---
1559932_PM_at	0.0101	1.007	0.9479	0.9804	0.0264	1.0184	0.8644	0.9333	-0.0051	-1.0035	0.9738	0.9881	-0.0534	-1.0377	0.7303	0.8541	-0.0845	-1.0603	0.5886	0.7354	3.1255	3.1356	3.1519	3.1204	3.0721	3.041	1559932_at	---	---
1559936_PM_at	-0.3698	-1.2922	0.0724	0.2293	-0.4994	-1.4137	0.026	0.0845	-0.2575	-1.1954	0.1804	0.3632	0.8936	1.8578	0.0019	0.0101	-0.1845	-1.1364	0.3193	0.4922	3.9437	3.5738	3.4443	3.6862	4.8373	3.7592	1559936_at	---	---
1559939_PM_at	0.1842	1.1362	0.1785	0.4182	0.0191	1.0133	0.8795	0.9419	0.0283	1.0198	0.8227	0.9143	0.0872	1.0623	0.4977	0.6879	-0.0765	-1.0544	0.5505	0.7048	2.8812	3.0654	2.9003	2.9095	2.9684	2.8047	1559939_at	---	---
1559940_PM_s_at	0.0049	1.0034	0.9824	0.9938	-0.0492	-1.0347	0.8267	0.914	0.0986	1.0707	0.6632	0.8179	-0.1922	-1.1425	0.4064	0.6094	-0.223	-1.1671	0.3404	0.5143	3.7223	3.7272	3.673	3.8209	3.5301	3.4993	1559940_s_at	---	---
1559976_PM_at	-0.2824	-1.2162	0.053	0.184	-0.2458	-1.1858	0.0814	0.2049	-0.2649	-1.2016	0.065	0.1721	-0.1406	-1.1024	0.2765	0.4769	-0.0986	-1.0707	0.4337	0.6044	3.0925	2.81	2.8466	2.8275	2.9518	2.9939	1559976_at	---	---
1559986_PM_at	0.0383	1.0269	0.772	0.9061	-0.0056	-1.0039	0.9662	0.9848	0.0597	1.0422	0.6531	0.8114	0.0685	1.0486	0.6069	0.7723	0.0482	1.034	0.7158	0.8286	2.7108	2.749	2.7052	2.7704	2.7793	2.759	1559986_at	---	---
1559987_PM_at	-0.31	-1.2397	0.2361	0.4948	-0.2229	-1.1671	0.3805	0.5915	-0.2831	-1.2168	0.2747	0.4818	-0.1877	-1.139	0.4558	0.6531	-0.1622	-1.119	0.5167	0.6769	2.8952	2.5852	2.6723	2.6121	2.7075	2.733	1559987_at	---	---
1559990_PM_at	-0.0972	-1.0697	0.7584	0.8998	-0.1241	-1.0898	0.6954	0.8362	-0.1774	-1.1309	0.5782	0.7593	-0.2474	-1.1871	0.444	0.643	-0.2563	-1.1944	0.4285	0.5997	3.1479	3.0507	3.0238	2.9705	2.9005	2.8916	1559990_at	---	---
1559992_PM_a_at	0.144	1.105	0.2071	0.458	0.0824	1.0588	0.4496	0.6535	0.0302	1.0212	0.7769	0.8876	-0.0612	-1.0434	0.5698	0.7446	0.0167	1.0116	0.8752	0.93	2.4662	2.6102	2.5485	2.4964	2.4049	2.4829	1559992_a_at	---	---
1560021_PM_at	-0.1937	-1.1437	0.1481	0.3703	-0.2617	-1.1989	0.0662	0.1747	-0.1139	-1.0821	0.367	0.5797	-0.1051	-1.0756	0.4025	0.6059	-0.2644	-1.2012	0.0641	0.1525	2.9686	2.7749	2.7069	2.8547	2.8635	2.7042	1560021_at	---	---
1560023_PM_x_at	0.1226	1.0887	0.3564	0.6259	-0.1718	-1.1265	0.211	0.4055	-0.0663	-1.047	0.6086	0.782	0.1385	1.1007	0.3022	0.5056	-0.1189	-1.0859	0.3699	0.544	2.8562	2.9788	2.6844	2.79	2.9947	2.7373	1560023_x_at	---	---
1560024_PM_at	-0.0277	-1.0194	0.7925	0.916	-0.0961	-1.0689	0.3767	0.588	0.006	1.0042	0.9544	0.9796	-0.045	-1.0317	0.6707	0.8157	0.1668	1.1225	0.1488	0.287	2.8724	2.8448	2.7764	2.8784	2.8275	3.0392	1560024_at	---	---
1560025_PM_at	-0.2284	-1.1715	0.3423	0.6124	-0.0969	-1.0695	0.677	0.8248	0.2456	1.1856	0.3099	0.521	0.0496	1.035	0.8302	0.9121	-0.0066	-1.0046	0.9772	0.988	2.9685	2.7401	2.8716	3.2141	3.0181	2.9619	1560025_at	---	---
1560026_PM_at	-0.2928	-1.225	0.102	0.2896	-0.1584	-1.1161	0.3369	0.5493	0.3171	1.2459	0.0817	0.2046	0.1115	1.0804	0.4901	0.6814	-0.1807	-1.1334	0.2788	0.4489	3.9637	3.6709	3.8052	4.2808	4.0752	3.7829	1560026_at	---	---
1560034_PM_a_at	0.0105	1.0073	0.9553	0.9835	-0.3172	-1.2459	0.1284	0.2866	-0.2971	-1.2287	0.1497	0.3187	-0.3052	-1.2356	0.1408	0.299	-0.5046	-1.4187	0.031	0.0863	3.8153	3.8258	3.4981	3.5181	3.5101	3.3106	1560034_a_at	---	---
1560038_PM_at	-0.0429	-1.0302	0.4665	0.7205	-0.074	-1.0526	0.2282	0.4272	0.0858	1.0613	0.1708	0.3495	-0.092	-1.0659	0.1463	0.3073	-0.0344	-1.0241	0.5559	0.7089	2.3861	2.3432	2.312	2.4719	2.294	2.3517	1560038_at	---	---
1560047_PM_s_at	0.2458	1.1857	0.2196	0.4741	0.2438	1.1841	0.2229	0.4204	0.2545	1.1929	0.2056	0.3968	0.2241	1.1681	0.2579	0.456	0.0889	1.0636	0.6375	0.7728	6.2559	6.5017	6.4997	6.5104	6.48	6.3449	1560047_s_at	---	---
1560048_PM_at	-0.925	-1.8987	0.0019	0.0159	-1.338	-2.528	0.0003	0.0023	-0.9996	-1.9994	0.0013	0.0074	-0.6396	-1.5579	0.011	0.0413	-0.9204	-1.8926	0.002	0.0093	4.8715	3.9465	3.5335	3.8719	4.2319	3.9511	1560048_at	---	---
1560066_PM_at	-0.1334	-1.0969	0.141	0.3581	-0.094	-1.0673	0.2774	0.4856	0.161	1.118	0.0868	0.2142	-0.1791	-1.1322	0.0632	0.1644	-0.1818	-1.1343	0.0603	0.1453	2.5793	2.4459	2.4853	2.7403	2.4002	2.3975	1560066_at	---	---
1560070_PM_at	-0.2188	-1.1638	0.1641	0.396	-0.0737	-1.0524	0.6125	0.7797	-0.0293	-1.0205	0.839	0.9229	0.0162	1.0113	0.9102	0.9554	0.1054	1.0758	0.474	0.6406	3.1295	2.9107	3.0558	3.1002	3.1458	3.2349	1560070_at	---	---
1560080_PM_at	0.0591	1.0418	0.6911	0.865	0.1311	1.0951	0.3909	0.6011	0.1833	1.1354	0.2437	0.4452	-0.0195	-1.0136	0.8954	0.9478	0.0433	1.0304	0.7706	0.8664	2.541	2.6002	2.6721	2.7243	2.5216	2.5843	1560080_at	---	---
1560081_PM_at	0.4544	1.3702	0.05	0.1763	-0.4683	-1.3835	0.0452	0.1304	-1.4445	-2.7218	0.0002	0.002	-1.3182	-2.4935	0.0004	0.0029	-0.9789	-1.971	0.0019	0.0089	5.8864	6.3408	5.4181	4.4419	4.5682	4.9075	1560081_at	---	---
1560082_PM_at	0.5276	1.4415	0.2211	0.4762	1.295	2.4538	0.0154	0.0559	1.3088	2.4774	0.0147	0.0533	-0.3695	-1.2919	0.3758	0.5808	-1.3888	-2.6185	0.0114	0.0389	6.0249	6.5525	7.3199	7.3337	5.6553	4.6361	1560082_at	---	---
1560086_PM_at	0.001	1.0007	0.9964	0.9984	-0.0539	-1.0381	0.8099	0.9043	0.0678	1.0481	0.7629	0.8794	0.0458	1.0322	0.8382	0.9165	-0.0229	-1.016	0.9187	0.955	3.1228	3.1238	3.0688	3.1905	3.1685	3.0999	1560086_at	---	---
1560087_PM_a_at	0.1378	1.1003	0.2797	0.5467	0.2742	1.2093	0.056	0.1542	0.3576	1.2813	0.0216	0.0726	0.117	1.0845	0.3521	0.5572	0.1412	1.1028	0.2694	0.4386	2.6453	2.7831	2.9195	3.0029	2.7623	2.7864	1560087_a_at	---	---
1560094_PM_at	-0.7165	-1.6432	0.0352	0.1366	-0.4775	-1.3923	0.1212	0.2752	-0.5881	-1.5033	0.0679	0.1781	-0.5678	-1.4823	0.0755	0.1882	-0.8701	-1.8278	0.0166	0.0526	4.7819	4.0654	4.3044	4.1938	4.2141	3.9117	1560094_at	---	---
1560095_PM_s_at	-0.8813	-1.842	0.0016	0.014	-0.9305	-1.9059	0.0012	0.0073	-0.7966	-1.737	0.0027	0.0132	-0.9237	-1.897	0.0013	0.0072	-0.6988	-1.6232	0.005	0.0198	3.8549	2.9736	2.9244	3.0583	2.9312	3.1561	1560095_s_at	---	---
1560107_PM_at	-0.0261	-1.0182	0.898	0.9613	-0.1359	-1.0988	0.5118	0.7049	-0.0023	-1.0016	0.9908	0.9955	0.0003	1.0002	0.9987	0.9995	-0.2427	-1.1832	0.2598	0.4279	2.625	2.5989	2.489	2.6226	2.6253	2.3823	1560107_at	---	---
1560118_PM_at	-0.2542	-1.1927	0.2609	0.5252	-0.0841	-1.06	0.6957	0.8365	-0.4777	-1.3925	0.0584	0.1587	-0.4178	-1.3359	0.0875	0.21	-0.2355	-1.1773	0.2939	0.4655	3.3967	3.1425	3.3126	2.919	2.9789	3.1612	1560118_at	---	---
1560129_PM_at	-0.1218	-1.0881	0.2746	0.5411	-0.0415	-1.0292	0.6964	0.8369	-0.3239	-1.2517	0.0187	0.0646	-0.1868	-1.1382	0.1149	0.258	-0.0737	-1.0524	0.4946	0.6581	3.0632	2.9414	3.0217	2.7393	2.8765	2.9896	1560129_at	---	---
1560131_PM_at	0.1581	1.1158	0.2843	0.5518	0.0988	1.0709	0.49	0.6875	0.1082	1.0779	0.4517	0.6582	0.0402	1.0282	0.7752	0.8807	0.0446	1.0314	0.7513	0.8534	2.2955	2.4536	2.3943	2.4037	2.3357	2.3401	1560131_at	---	---
1560132_PM_a_at	-0.0435	-1.0306	0.8424	0.9391	-0.0363	-1.0255	0.8681	0.9356	-0.2501	-1.1893	0.2779	0.4855	-0.0894	-1.0639	0.6846	0.825	0.5685	1.483	0.035	0.0948	2.8114	2.7678	2.775	2.5613	2.7219	3.3799	1560132_a_at	---	---
1560135_PM_at	0.1762	1.1299	0.3924	0.6601	0.3947	1.3146	0.0846	0.211	0.0575	1.0407	0.7738	0.8859	0.0681	1.0483	0.7339	0.8565	0.1946	1.1444	0.3482	0.5223	3.6246	3.8008	4.0193	3.6821	3.6927	3.8192	1560135_at	---	---
1560144_PM_at	0.0363	1.0255	0.6823	0.8604	0.1021	1.0734	0.2724	0.4798	0.0813	1.058	0.3732	0.5862	0.1377	1.1001	0.1545	0.3198	-0.036	-1.0253	0.6848	0.8071	2.25	2.2863	2.3521	2.3313	2.3876	2.2139	1560144_at	---	---
1560148_PM_at	-0.7653	-1.6997	0.0007	0.0082	-0.7062	-1.6315	0.0011	0.007	-0.693	-1.6166	0.0013	0.0073	-0.6349	-1.5528	0.002	0.0103	-0.7783	-1.7152	0.0007	0.004	3.4542	2.6889	2.748	2.7612	2.8193	2.6759	1560148_at	---	---
1560156_PM_at	-0.0011	-1.0008	0.9922	0.9967	-0.6838	-1.6064	0.0009	0.0059	-1.2219	-2.3325	3.6095e-05	0.0005	-1.9595	-3.8892	2.2966e-06	8.8244e-05	-2.1712	-4.5038	1.2528e-06	5.1821e-05	9.7297	9.7286	9.0459	8.5078	7.7703	7.5586	1560156_at	---	---
1560164_PM_at	0.1759	1.1297	0.406	0.6718	-0.1202	-1.0869	0.5638	0.7447	0.0207	1.0144	0.9198	0.963	0.2633	1.2002	0.2295	0.4216	0.2735	1.2088	0.214	0.3735	2.9971	3.173	2.8769	3.0178	3.2604	3.2706	1560164_at	---	---
1560169_PM_at	-0.1196	-1.0864	0.4287	0.6908	-0.0311	-1.0218	0.8326	0.917	-0.3205	-1.2488	0.0633	0.1687	-0.083	-1.0592	0.5775	0.7502	1.6999	3.2488	1.9709e-05	0.0003	3.6028	3.4833	3.5717	3.2823	3.5199	5.3028	1560169_at	---	---
1560171_PM_at	-0.143	-1.1042	0.4076	0.6731	-0.0995	-1.0714	0.5581	0.7405	-0.1586	-1.1162	0.3616	0.5746	-0.0296	-1.0208	0.8596	0.928	-0.4098	-1.3285	0.0434	0.1122	2.941	2.7981	2.8415	2.7825	2.9114	2.5312	1560171_at	---	---
1560178_PM_at	-0.1	-1.0718	0.6531	0.8436	-0.0308	-1.0216	0.889	0.9466	-0.3661	-1.2889	0.1344	0.2947	0.0001	1.0001	0.9996	0.9999	0.0457	1.0322	0.8362	0.9069	3.7273	3.6272	3.6965	3.3612	3.7274	3.773	1560178_at	---	---
1560181_PM_at	0.5051	1.4193	0.1837	0.4255	-0.0424	-1.0298	0.9038	0.955	-0.0459	-1.0323	0.8959	0.9519	-0.1867	-1.1382	0.5987	0.7663	-0.3755	-1.2973	0.3067	0.4788	3.6206	4.1258	3.5783	3.5748	3.4339	3.2451	1560181_at	---	---
1560182_PM_at	-0.034	-1.0238	0.5278	0.7653	0.007	1.0049	0.8939	0.9495	-0.0382	-1.0268	0.4793	0.6818	-0.0714	-1.0507	0.2087	0.3946	0.0655	1.0465	0.2435	0.4088	2.4156	2.3816	2.4226	2.3773	2.3442	2.4811	1560182_at	---	---
1560185_PM_at	0.1554	1.1137	0.0562	0.1916	0.3723	1.2944	0.0013	0.0078	0.1112	1.0801	0.1421	0.3068	0.1896	1.1405	0.028	0.0875	0.2061	1.1536	0.0203	0.0616	3.3575	3.5129	3.7298	3.4687	3.5471	3.5636	1560185_at	---	---
1560187_PM_at	0.0502	1.0354	0.5718	0.7952	0.0042	1.0029	0.9615	0.9825	0.0718	1.051	0.4252	0.6351	-0.0615	-1.0435	0.4915	0.6825	-0.0096	-1.0067	0.9126	0.9515	2.6343	2.6844	2.6385	2.7061	2.5728	2.6247	1560187_at	---	---
1560189_PM_at	0.1583	1.116	0.0474	0.1693	0.1574	1.1152	0.0483	0.1374	0.1667	1.1225	0.0397	0.1171	0.124	1.0898	0.0993	0.2308	0.0095	1.0066	0.8861	0.9368	4.1753	4.3336	4.3326	4.342	4.2993	4.1848	1560189_at	---	---
1560209_PM_at	-0.0201	-1.0141	0.9272	0.9725	-0.3246	-1.2523	0.1759	0.3576	-0.2252	-1.1689	0.3281	0.5405	-0.2418	-1.1825	0.2966	0.4998	-0.8616	-1.8171	0.0066	0.0247	2.9438	2.9237	2.6192	2.7186	2.702	2.0822	1560209_at	---	---
1560212_PM_a_at	-0.0983	-1.0705	0.3956	0.6632	-0.1173	-1.0847	0.3172	0.5286	0.1478	1.1079	0.2183	0.4126	-0.0402	-1.0283	0.721	0.8484	0.0418	1.0294	0.7111	0.8255	4.1882	4.0899	4.071	4.336	4.148	4.23	1560212_a_at	---	---
1560222_PM_at	0.1424	1.1037	0.3722	0.6412	0.211	1.1575	0.203	0.395	-0.0326	-1.0228	0.8329	0.9199	0.0666	1.0472	0.668	0.8139	0.3299	1.257	0.0669	0.1576	2.6709	2.8133	2.8818	2.6383	2.7374	3.0008	1560222_at	---	---
1560240_PM_at	0.0152	1.0106	0.8915	0.9588	-0.0242	-1.0169	0.8276	0.9146	0.1868	1.1383	0.1301	0.2882	0.124	1.0897	0.2887	0.491	-0.1376	-1.1001	0.244	0.4093	2.5946	2.6098	2.5704	2.7814	2.7186	2.457	1560240_at	---	---
1560241_PM_at	0.2356	1.1774	0.3198	0.5897	0.4258	1.3433	0.0976	0.2345	0.5233	1.4373	0.0526	0.1466	0.3516	1.276	0.1566	0.3228	0.2124	1.1586	0.3658	0.5398	3.1686	3.4042	3.5944	3.6919	3.5202	3.381	1560241_at	---	---
1560246_PM_at	-0.1327	-1.0964	0.2817	0.549	-0.13	-1.0943	0.2907	0.5009	-0.0265	-1.0185	0.8211	0.9134	-0.2722	-1.2076	0.0515	0.1411	-0.0768	-1.0547	0.5193	0.6792	3.1253	2.9926	2.9953	3.0988	2.8532	3.0485	1560246_at	---	---
1560257_PM_at	0.1193	1.0862	0.4412	0.7012	-0.0432	-1.0304	0.7753	0.8849	-0.2919	-1.2243	0.0901	0.2204	-0.3464	-1.2714	0.0537	0.1455	-0.3175	-1.2461	0.0706	0.1642	2.6586	2.7779	2.6154	2.3667	2.3122	2.3412	1560257_at	---	---
1560258_PM_a_at	-0.2641	-1.2009	0.2061	0.4567	-0.2907	-1.2232	0.1697	0.3488	-0.6839	-1.6064	0.0104	0.0403	-0.0574	-1.0406	0.7683	0.8768	0.1873	1.1386	0.3535	0.5278	4.5619	4.2978	4.2712	3.878	4.5045	4.7492	1560258_a_at	---	---
1560259_PM_at	0.4178	1.3359	0.104	0.2932	0.9751	1.9657	0.0042	0.0199	0.4889	1.4034	0.0663	0.1747	-1.0506	-2.0713	0.003	0.0143	-0.8674	-1.8244	0.0073	0.027	5.7775	6.1952	6.7525	6.2663	4.7269	4.9101	1560259_at	---	---
1560262_PM_at	0.4692	1.3844	0.1525	0.3775	0.4238	1.3415	0.1895	0.3769	0.5092	1.4232	0.1258	0.281	0.5767	1.4914	0.0907	0.2158	0.5263	1.4403	0.1158	0.2384	3.4729	3.9422	3.8967	3.9821	4.0496	3.9993	1560262_at	---	---
1560282_PM_at	0.0223	1.0156	0.8245	0.9305	0.147	1.1073	0.1776	0.3602	0.0632	1.0448	0.5361	0.7277	0.1984	1.1474	0.085	0.2055	0.1804	1.1332	0.1101	0.2297	2.2454	2.2677	2.3924	2.3086	2.4438	2.4258	1560282_at	---	---
1560284_PM_at	0.0502	1.0354	0.84	0.938	0.2144	1.1602	0.4029	0.612	0.3158	1.2447	0.2332	0.4319	0.2548	1.1932	0.3259	0.5307	0.1836	1.1357	0.4702	0.6374	3.3367	3.3869	3.551	3.6525	3.5915	3.5203	1560284_at	---	---
1560285_PM_at	0.0266	1.0186	0.849	0.9419	0.1973	1.1465	0.1909	0.3787	0.2876	1.2206	0.0752	0.1922	0.3424	1.2679	0.043	0.1227	0.3354	1.2617	0.0461	0.1178	2.5644	2.591	2.7617	2.852	2.9068	2.8998	1560285_at	---	---
1560286_PM_s_at	-0.2232	-1.1674	0.1019	0.2894	-0.0303	-1.0212	0.8022	0.9001	-0.3847	-1.3056	0.0159	0.0567	-0.1581	-1.1158	0.2209	0.4107	-0.3421	-1.2676	0.0254	0.0738	3.1618	2.9386	3.1315	2.7772	3.0038	2.8197	1560286_s_at	---	---
1560288_PM_at	-0.3611	-1.2844	0.1233	0.3278	-0.1909	-1.1414	0.3801	0.5912	-0.1185	-1.0856	0.5779	0.7591	-0.0411	-1.0289	0.8452	0.9205	-0.1418	-1.1033	0.508	0.6695	2.7449	2.3839	2.5541	2.6264	2.7038	2.6031	1560288_at	---	---
1560296_PM_at	-0.163	-1.1196	0.3813	0.6504	0.0522	1.0368	0.7727	0.8833	0.0235	1.0164	0.8962	0.952	0.1081	1.0778	0.554	0.732	0.1357	1.0986	0.4616	0.6296	4.9554	4.7923	5.0075	4.9788	5.0635	5.0911	1560296_at	---	---
1560297_PM_at	0.1763	1.13	0.3655	0.6343	0.6255	1.5428	0.0133	0.0496	0.7253	1.6533	0.0069	0.0289	-0.5461	-1.4601	0.0231	0.0749	-1.5283	-2.8845	0.0001	0.0012	8.5143	8.6906	9.1398	9.2396	7.9683	6.986	1560297_at	---	---
1560298_PM_at	0.0504	1.0356	0.7708	0.9056	0.1279	1.0927	0.4687	0.6698	0.1123	1.081	0.5223	0.7169	0.1357	1.0986	0.4433	0.6424	0.1305	1.0947	0.46	0.6281	2.7233	2.7738	2.8512	2.8357	2.859	2.8539	1560298_at	---	---
1560325_PM_at	-0.0139	-1.0097	0.8383	0.9372	-0.011	-1.0077	0.8715	0.9373	-0.1361	-1.099	0.0824	0.206	0.0734	1.0522	0.3042	0.5078	-0.0722	-1.0513	0.3119	0.4843	3.096	3.0821	3.085	2.9599	3.1695	3.0239	1560325_at	---	---
1560327_PM_at	0.0592	1.0419	0.7145	0.8776	-0.0479	-1.0338	0.7665	0.8797	-0.0561	-1.0396	0.7287	0.86	0.2774	1.212	0.1223	0.2698	-0.0063	-1.0044	0.9685	0.9834	5.2623	5.3215	5.2144	5.2063	5.5397	5.256	1560327_at	---	---
1560328_PM_s_at	-0.0662	-1.047	0.3963	0.6638	-0.0672	-1.0477	0.3897	0.6001	-0.1125	-1.0811	0.1719	0.3511	-0.0455	-1.032	0.5536	0.7316	0.0129	1.009	0.8649	0.9244	2.5802	2.514	2.513	2.4677	2.5347	2.5931	1560328_s_at	---	---
1560332_PM_at	-0.07	-1.0497	0.6949	0.867	0.0734	1.0522	0.6811	0.8273	-0.0812	-1.0579	0.6499	0.8091	-0.271	-1.2067	0.162	0.3305	-0.0858	-1.0613	0.6318	0.7688	4.2544	4.1844	4.3278	4.1732	3.9834	4.1686	1560332_at	---	---
1560342_PM_at	0.3063	1.2366	0.1484	0.3706	0.4151	1.3334	0.0657	0.1739	0.3373	1.2634	0.1177	0.2681	0.4013	1.3207	0.0728	0.1831	0.0677	1.048	0.7267	0.8365	3.2293	3.5356	3.6444	3.5665	3.6306	3.2969	1560342_at	---	---
1560347_PM_at	-0.0115	-1.008	0.9376	0.9764	-0.0473	-1.0333	0.7491	0.87	0.0854	1.061	0.567	0.7507	0.089	1.0636	0.5516	0.7302	0.0654	1.0464	0.6591	0.7883	2.7232	2.7117	2.676	2.8087	2.8122	2.7887	1560347_at	---	---
1560349_PM_at	-0.1927	-1.1429	0.2545	0.5177	0.2665	1.2029	0.1321	0.2926	0.0347	1.0244	0.8278	0.9171	-0.5492	-1.4633	0.0115	0.0429	-0.2206	-1.1652	0.1994	0.3552	3.0038	2.8111	3.2702	3.0385	2.4546	2.7832	1560349_at	---	---
1560352_PM_at	0.0369	1.0259	0.8377	0.937	0.2094	1.1562	0.2698	0.4769	0.1292	1.0937	0.4817	0.684	0.1485	1.1084	0.4218	0.6229	0.3917	1.3119	0.0634	0.1511	2.8319	2.8687	3.0413	2.9611	2.9804	3.2236	1560352_at	---	---
1560353_PM_at	0.0154	1.0108	0.8904	0.9583	0.2766	1.2113	0.0419	0.1229	0.0365	1.0256	0.7454	0.8698	-0.113	-1.0814	0.333	0.5379	-0.2015	-1.1499	0.1095	0.2288	3.8036	3.819	4.0802	3.8401	3.6906	3.6021	1560353_at	---	---
1560372_PM_at	-0.0951	-1.0681	0.4545	0.7111	-0.0032	-1.0022	0.9794	0.9913	-0.048	-1.0338	0.7004	0.8421	0.2838	1.2174	0.0543	0.1468	-0.1151	-1.0831	0.3705	0.5445	2.6182	2.5231	2.615	2.5701	2.9019	2.503	1560372_at	---	---
1560373_PM_a_at	-0.071	-1.0504	0.6083	0.8169	-0.1046	-1.0752	0.4561	0.6592	-0.0064	-1.0044	0.9628	0.9831	0.1596	1.1169	0.2701	0.4696	-0.1364	-1.0991	0.3392	0.5131	2.3857	2.3147	2.2811	2.3794	2.5453	2.2494	1560373_a_at	---	---
1560383_PM_at	0.0139	1.0097	0.9525	0.9823	-0.103	-1.074	0.6608	0.8136	-0.0364	-1.0256	0.8757	0.9424	0.0677	1.0481	0.7718	0.8786	-0.2291	-1.1721	0.3444	0.5186	3.1741	3.188	3.0711	3.1377	3.2419	2.945	1560383_at	---	---
1560384_PM_a_at	-0.2005	-1.1491	0.1866	0.4295	-0.0352	-1.0247	0.8021	0.9	-0.0848	-1.0605	0.5516	0.7395	0.0209	1.0146	0.8817	0.9405	0.019	1.0132	0.8924	0.9404	3.4686	3.2681	3.4333	3.3837	3.4894	3.4875	1560384_a_at	---	---
1560385_PM_x_at	0.2013	1.1498	0.2498	0.512	0.2866	1.2198	0.1197	0.2728	0.5224	1.4364	0.0163	0.0578	0.1206	1.0872	0.4745	0.6686	0.1142	1.0824	0.497	0.6602	2.3634	2.5647	2.65	2.8858	2.4839	2.4776	1560385_x_at	---	---
1560391_PM_at	-0.204	-1.1519	0.4174	0.6814	-0.0742	-1.0528	0.7623	0.8771	0.0179	1.0125	0.9415	0.9741	-0.3935	-1.3135	0.1441	0.304	-0.3424	-1.2678	0.1943	0.3486	4.1488	3.9448	4.0747	4.1668	3.7554	3.8065	1560391_at	---	---
1560395_PM_at	0.0758	1.0539	0.6384	0.8352	0.1218	1.0881	0.4569	0.6598	0.1856	1.1373	0.2714	0.4781	-0.1123	-1.0809	0.4914	0.6825	-0.0495	-1.0349	0.7575	0.8576	2.5929	2.6687	2.7147	2.7785	2.4806	2.5434	1560395_at	---	---
1560405_PM_at	-0.0607	-1.0429	0.8363	0.9364	0.1502	1.1097	0.6125	0.7797	0.2934	1.2256	0.3369	0.5496	0.2375	1.1789	0.4307	0.6311	0.0646	1.0458	0.826	0.9009	3.3752	3.3146	3.5254	3.6687	3.6127	3.4398	1560405_at	---	---
1560409_PM_at	-0.1829	-1.1352	0.4331	0.6944	-0.3166	-1.2454	0.1962	0.3857	0.0057	1.004	0.9798	0.9907	-0.3842	-1.3052	0.128	0.279	-0.1282	-1.0929	0.5774	0.7265	3.5485	3.3656	3.2319	3.5542	3.1643	3.4203	1560409_at	---	---
1560410_PM_at	0.1267	1.0918	0.527	0.7648	-0.2072	-1.1544	0.3145	0.5256	-0.1024	-1.0735	0.6072	0.7811	-0.2216	-1.166	0.285	0.4866	0.0994	1.0713	0.6174	0.7578	3.861	3.9877	3.6538	3.7586	3.6394	3.9604	1560410_at	---	---
1560411_PM_at	0.042	1.0295	0.806	0.9219	-0.063	-1.0446	0.7134	0.8474	-0.1432	-1.1044	0.4146	0.6256	0.0017	1.0011	0.9922	0.9966	-0.1076	-1.0775	0.5346	0.6914	2.6208	2.6628	2.5579	2.4776	2.6225	2.5132	1560411_at	---	---
1560412_PM_at	0.1434	1.1045	0.475	0.7266	0.0417	1.0293	0.8322	0.9168	0.1003	1.072	0.6135	0.7851	0.0728	1.0518	0.7123	0.8419	0.3188	1.2473	0.1413	0.2759	4.7708	4.9143	4.8125	4.8711	4.8436	5.0897	1560412_at	---	---
1560422_PM_at	-0.0408	-1.0287	0.754	0.8973	0.0269	1.0188	0.8363	0.919	-0.0917	-1.0656	0.4893	0.6899	-0.0772	-1.055	0.5581	0.7353	-0.0003	-1.0002	0.9984	0.9991	2.3463	2.3055	2.3732	2.2547	2.2692	2.3461	1560422_at	---	---
1560424_PM_at	-0.1614	-1.1184	0.2609	0.5253	0.002	1.0014	0.9881	0.9947	0.0444	1.0313	0.7443	0.8691	-0.1232	-1.0892	0.38	0.5847	-0.1618	-1.1187	0.2599	0.428	2.3868	2.2254	2.3888	2.4313	2.2636	2.225	1560424_at	---	---
1560425_PM_s_at	-0.0209	-1.0146	0.8554	0.9442	-0.055	-1.0389	0.6337	0.7946	-0.0517	-1.0365	0.6536	0.8117	-0.0058	-1.004	0.9593	0.9808	-0.0732	-1.052	0.5292	0.6872	2.6801	2.6592	2.625	2.6283	2.6742	2.6069	1560425_s_at	---	---
1560429_PM_at	-0.146	-1.1065	0.2407	0.5003	-0.022	-1.0154	0.8507	0.9257	-0.0316	-1.0221	0.7878	0.8936	-0.1041	-1.0748	0.3893	0.5933	-0.0157	-1.0109	0.8933	0.9406	2.6463	2.5003	2.6243	2.6147	2.5422	2.6306	1560429_at	---	---
1560435_PM_at	-0.0649	-1.046	0.5889	0.8052	0.3975	1.3172	0.0129	0.0484	0.2658	1.2023	0.0579	0.1577	0.1058	1.0761	0.3877	0.5917	0.3646	1.2875	0.0184	0.057	3.2862	3.2213	3.6837	3.552	3.392	3.6508	1560435_at	---	---
1560449_PM_at	0.057	1.0403	0.6012	0.8129	0.1152	1.0832	0.3073	0.5184	0	1	0.9997	0.9998	0.1975	1.1467	0.1044	0.2399	0.2686	1.2047	0.0406	0.1066	2.6804	2.7374	2.7956	2.6804	2.8779	2.949	1560449_at	---	---
1560451_PM_at	0.0801	1.0571	0.7302	0.8861	0.152	1.1111	0.5183	0.7097	0.3316	1.2584	0.1852	0.3694	0.4008	1.3202	0.1205	0.2668	0.4837	1.3983	0.0718	0.1663	4.6533	4.7334	4.8054	4.985	5.0541	5.137	1560451_at	---	---
1560453_PM_at	-0.1176	-1.0849	0.4597	0.7153	-0.0233	-1.0163	0.8806	0.9423	-0.1373	-1.0999	0.392	0.6042	-0.0075	-1.0052	0.9614	0.9816	-0.041	-1.0289	0.7921	0.8797	3.0077	2.8901	2.9844	2.8704	3.0002	2.9667	1560453_at	---	---
1560460_PM_at	-0.0248	-1.0173	0.7323	0.8871	0.0082	1.0057	0.9099	0.9581	0.1235	1.0894	0.1246	0.2792	0.0275	1.0193	0.7045	0.8372	0.1738	1.128	0.0459	0.1172	2.7513	2.7265	2.7594	2.8748	2.7788	2.925	1560460_at	---	---
1560464_PM_at	-0.1374	-1.0999	0.4241	0.6876	-0.124	-1.0897	0.4685	0.6697	0.0225	1.0157	0.8927	0.9503	0.0814	1.058	0.6298	0.7881	0.1375	1.1	0.4238	0.5956	3.128	2.9906	3.004	3.1505	3.2093	3.2655	1560464_at	---	---
1560480_PM_at	-0.118	-1.0852	0.4275	0.6901	-0.088	-1.0629	0.5491	0.7335	-0.3165	-1.2453	0.0626	0.1673	-0.1207	-1.0873	0.4176	0.6191	-0.4067	-1.3257	0.0262	0.0757	3.6553	3.5373	3.5673	3.3388	3.5346	3.2486	1560480_at	---	---
1560482_PM_at	-0.1167	-1.0842	0.4752	0.7266	-0.0776	-1.0552	0.6307	0.7924	-0.0785	-1.0559	0.6265	0.7938	0.1367	1.0994	0.4067	0.6096	0.0172	1.012	0.9142	0.9524	3.1044	2.9877	3.0268	3.0258	3.241	3.1216	1560482_at	---	---
1560483_PM_at	0.2031	1.1512	0.1275	0.3351	-0.139	-1.1011	0.2718	0.4792	0.1391	1.1013	0.2713	0.478	0.2629	1.1999	0.0621	0.1623	0.1169	1.0844	0.3481	0.5222	2.3522	2.5553	2.2132	2.4914	2.6151	2.4691	1560483_at	---	---
1560489_PM_at	0.1534	1.1122	0.0428	0.1576	0.1286	1.0932	0.0755	0.1934	-0.0009	-1.0006	0.9882	0.9943	0.1986	1.1476	0.0161	0.0562	0.2005	1.1491	0.0155	0.0496	2.959	3.1124	3.0876	2.958	3.1576	3.1594	1560489_at	---	---
1560491_PM_at	0.255	1.1934	0.2361	0.4946	0.0787	1.0561	0.6986	0.8382	0.0281	1.0196	0.8896	0.9488	0.1636	1.1201	0.4307	0.6311	0.1778	1.1312	0.3941	0.5677	2.8596	3.1146	2.9383	2.8877	3.0232	3.0374	1560491_at	---	---
1560492_PM_at	0.2848	1.2182	0.3243	0.5947	0.7171	1.6439	0.0354	0.1079	0.735	1.6644	0.0324	0.1001	0.2892	1.222	0.3175	0.5217	0.6219	1.5389	0.0575	0.1402	4.318	4.6028	5.0351	5.053	4.6072	4.9399	1560492_at	---	---
1560495_PM_at	0.0608	1.043	0.3549	0.6248	0.0752	1.0535	0.2615	0.4675	0.0156	1.0109	0.8051	0.904	-0.0692	-1.0491	0.2975	0.5006	-0.0917	-1.0656	0.1814	0.3317	2.553	2.6138	2.6282	2.5686	2.4837	2.4612	1560495_at	---	---
1560496_PM_at	0.4344	1.3513	0.0071	0.0417	0.4872	1.4017	0.0042	0.0196	0.3112	1.2407	0.0285	0.0906	0.3713	1.2935	0.0141	0.0507	0.2943	1.2263	0.035	0.0949	3.7169	4.1512	4.204	4.028	4.0882	4.0112	1560496_at	---	---
1560498_PM_at	0.1432	1.1043	0.41	0.6751	0.3836	1.3046	0.0553	0.1527	0.0968	1.0694	0.5712	0.7538	0.2557	1.1939	0.1649	0.3345	0.2163	1.1618	0.2294	0.3926	2.955	3.0982	3.3387	3.0519	3.2108	3.1714	1560498_at	---	---
1560500_PM_at	-0.5903	-1.5056	0.0099	0.0536	-0.5526	-1.4667	0.0132	0.0494	-0.5844	-1.4994	0.0104	0.0401	-0.4993	-1.4136	0.02	0.0669	-0.5821	-1.497	0.0106	0.0364	3.2253	2.635	2.6727	2.641	2.726	2.6433	1560500_at	---	---
1560506_PM_at	0.0514	1.0363	0.7669	0.9037	-0.0472	-1.0333	0.7855	0.8911	-0.0506	-1.0357	0.7707	0.8842	-0.028	-1.0196	0.8716	0.9353	0.0767	1.0546	0.6601	0.7889	2.4463	2.4977	2.3991	2.3957	2.4183	2.523	1560506_at	---	---
1560510_PM_at	-0.0508	-1.0359	0.7374	0.8895	-0.2695	-1.2054	0.1118	0.2594	0.022	1.0153	0.8842	0.9463	0.1282	1.0929	0.4097	0.6125	0.1704	1.1254	0.2834	0.4542	2.9127	2.8619	2.6432	2.9347	3.0409	3.0831	1560510_at	---	---
1560511_PM_at	0.279	1.2134	0.6427	0.838	0.2052	1.1529	0.7318	0.8593	0.4266	1.3441	0.4835	0.6854	0.1696	1.1247	0.7767	0.8816	-0.0232	-1.0162	0.969	0.9836	4.2486	4.5276	4.4538	4.6752	4.4181	4.2254	1560511_at	---	---
1560512_PM_at	-0.2337	-1.1758	0.1858	0.4283	-0.4256	-1.3431	0.0346	0.1058	-0.1617	-1.1186	0.341	0.5539	-0.529	-1.4429	0.0148	0.0527	-0.5729	-1.4876	0.0105	0.0364	4.1921	3.9584	3.7665	4.0304	3.6631	3.6192	1560512_at	---	---
1560516_PM_at	-0.0041	-1.0028	0.9859	0.9951	0.1048	1.0754	0.654	0.8092	0.1426	1.1039	0.5451	0.7347	0.4034	1.3226	0.1196	0.2654	0.0889	1.0636	0.7031	0.8196	2.7786	2.7745	2.8834	2.9212	3.182	2.8675	1560516_at	---	---
1560517_PM_s_at	0.1414	1.103	0.4585	0.7143	-0.0019	-1.0013	0.9918	0.9965	0.2578	1.1956	0.1989	0.388	0.1031	1.0741	0.5847	0.7557	0.0319	1.0223	0.8642	0.924	2.459	2.6004	2.4571	2.7167	2.562	2.4908	1560517_s_at	---	---
1560523_PM_at	-0.1242	-1.0899	0.5099	0.7528	-0.0875	-1.0625	0.6393	0.7986	0.0231	1.0162	0.9005	0.9541	-0.1597	-1.117	0.4027	0.6061	-0.1828	-1.1351	0.3425	0.5166	2.8654	2.7412	2.7779	2.8885	2.7057	2.6826	1560523_at	---	---
1560525_PM_at	-0.0565	-1.0399	0.5763	0.7976	-0.0889	-1.0635	0.3883	0.5988	-0.1049	-1.0754	0.3145	0.526	-0.0429	-1.0302	0.6695	0.8149	0.0164	1.0114	0.8694	0.9268	2.4843	2.4279	2.3955	2.3795	2.4415	2.5007	1560525_at	---	---
1560528_PM_at	0.0296	1.0208	0.7723	0.9063	0.0207	1.0144	0.8395	0.9203	0.0388	1.0273	0.7054	0.845	0.0343	1.0241	0.7376	0.8587	0.0627	1.0444	0.5452	0.7002	2.306	2.3356	2.3267	2.3448	2.3403	2.3687	1560528_at	---	---
1560547_PM_at	-0.1843	-1.1363	0.344	0.6145	-0.2215	-1.1659	0.2634	0.4694	-0.0728	-1.0517	0.6991	0.8412	-0.0187	-1.013	0.9204	0.9606	-0.0862	-1.0616	0.6479	0.7801	2.6887	2.5044	2.4673	2.6159	2.67	2.6025	1560547_at	---	---
1560548_PM_at	-0.24	-1.181	0.1969	0.444	0.001	1.0007	0.9952	0.998	0.0417	1.0293	0.8094	0.9068	-0.1448	-1.1056	0.4149	0.6171	-0.137	-1.0996	0.439	0.6092	3.0886	2.8486	3.0896	3.1303	2.9438	2.9516	1560548_at	---	---
1560550_PM_at	-0.2991	-1.2304	0.2897	0.5579	-0.199	-1.1479	0.469	0.6701	-0.6288	-1.5463	0.0504	0.1418	-0.5722	-1.4868	0.0681	0.174	-0.2115	-1.1579	0.4431	0.6128	3.8444	3.5453	3.6454	3.2156	3.2723	3.633	1560550_at	---	---
1560559_PM_at	-0.4091	-1.3278	0.0391	0.1475	-0.0494	-1.0349	0.7614	0.8766	-0.1295	-1.0939	0.4369	0.6447	-0.0328	-1.023	0.84	0.9175	0.0291	1.0204	0.8579	0.9201	4.3591	3.9501	4.3097	4.2296	4.3263	4.3882	1560559_at	---	---
1560560_PM_at	-0.0518	-1.0365	0.6204	0.8245	0.0784	1.0558	0.4595	0.662	-0.0535	-1.0378	0.6092	0.7825	-0.0991	-1.0711	0.3562	0.5614	-0.0598	-1.0423	0.5686	0.7196	4.2389	4.1871	4.3172	4.1854	4.1397	4.179	1560560_at	---	---
1560563_PM_at	0.0584	1.0413	0.82	0.9283	0.1246	1.0902	0.6299	0.792	0.5866	1.5017	0.0541	0.1497	0.1654	1.1215	0.5258	0.7102	-0.0569	-1.0402	0.8245	0.9002	3.1439	3.2023	3.2685	3.7305	3.3093	3.087	1560563_at	---	---
1560565_PM_at	0.1396	1.1016	0.2225	0.4777	0.1041	1.0748	0.3497	0.5618	0.4138	1.3322	0.0069	0.0287	0.1914	1.1419	0.1114	0.2521	0.1116	1.0804	0.3185	0.4913	2.4048	2.5445	2.5089	2.8186	2.5962	2.5164	1560565_at	---	---
1560570_PM_a_at	-0.6967	-1.6208	0.0111	0.0582	-0.9864	-1.9813	0.0022	0.0117	-0.8745	-1.8334	0.0039	0.0182	-0.9074	-1.8756	0.0033	0.0156	-0.9439	-1.9238	0.0027	0.012	3.933	3.2363	2.9466	3.0585	3.0257	2.9891	1560570_a_at	---	---
1560576_PM_at	0.0776	1.0553	0.8117	0.9248	0.2882	1.2211	0.3908	0.601	0.519	1.433	0.1469	0.3143	0.2921	1.2244	0.3848	0.5892	0.683	1.6054	0.0709	0.1647	4.5687	4.6463	4.8569	5.0877	4.8608	5.2517	1560576_at	---	---
1560579_PM_s_at	0.2308	1.1735	0.4807	0.731	0.1695	1.1247	0.6008	0.7711	0.0489	1.0345	0.8786	0.9437	0.3644	1.2874	0.2801	0.4812	0.6238	1.541	0.0885	0.1949	3.4961	3.7269	3.6656	3.5451	3.8606	4.12	1560579_s_at	---	---
1560581_PM_at	0.0539	1.0381	0.7891	0.9148	-0.0804	-1.0573	0.6913	0.8338	0.1807	1.1334	0.3849	0.5975	0.2798	1.2141	0.1969	0.3791	-0.0798	-1.0569	0.6933	0.8127	2.711	2.765	2.6307	2.8917	2.9909	2.6312	1560581_at	---	---
1560582_PM_a_at	0.023	1.0161	0.813	0.9253	-0.0975	-1.0699	0.3356	0.5481	0.0142	1.0099	0.8837	0.9461	-0.0325	-1.0228	0.7392	0.8597	0.0615	1.0435	0.5338	0.6908	3.0658	3.0889	2.9683	3.08	3.0333	3.1273	1560582_a_at	---	---
1560588_PM_at	0.2642	1.201	0.214	0.467	0.6856	1.6084	0.0113	0.0435	0.9101	1.8791	0.003	0.0148	0.7268	1.655	0.0087	0.0343	0.2559	1.1941	0.227	0.3896	5.5474	5.8117	6.2331	6.4575	6.2742	5.8033	1560588_at	---	---
1560589_PM_a_at	-0.112	-1.0807	0.2994	0.5687	-0.1842	-1.1362	0.1111	0.2583	-0.1185	-1.0856	0.2747	0.4818	-0.0192	-1.0134	0.8522	0.9241	-0.1831	-1.1353	0.1128	0.2338	2.7978	2.6858	2.6136	2.6792	2.7786	2.6147	1560589_a_at	---	---
1560590_PM_s_at	0.1618	1.1186	0.2467	0.508	0.0793	1.0565	0.5523	0.7358	-0.0824	-1.0588	0.5373	0.7286	0.3036	1.2342	0.0527	0.1434	0.4843	1.3989	0.0085	0.0307	4.0224	4.1841	4.1017	3.94	4.326	4.5067	1560590_s_at	---	---
1560596_PM_at	-0.0059	-1.0041	0.9752	0.9911	0.3671	1.2897	0.0889	0.219	-0.0191	-1.0133	0.9193	0.9628	0.0952	1.0682	0.6177	0.7798	-0.0442	-1.0311	0.8152	0.8949	2.8422	2.8363	3.2092	2.8231	2.9374	2.798	1560596_at	---	---
1560604_PM_at	-0.0292	-1.0205	0.8072	0.9225	-0.1552	-1.1136	0.2244	0.4225	0.104	1.0747	0.3993	0.6111	0.0272	1.0191	0.8201	0.9068	-0.1279	-1.0927	0.3072	0.4794	3.2656	3.2364	3.1104	3.3696	3.2929	3.1378	1560604_at	---	---
1560610_PM_at	0.0442	1.0311	0.5739	0.7962	-0.2043	-1.1521	0.0334	0.103	-0.0963	-1.069	0.243	0.4445	-0.0292	-1.0204	0.7084	0.8395	-0.0466	-1.0328	0.5542	0.7077	2.6991	2.7433	2.4948	2.6028	2.6699	2.6525	1560610_at	---	---
1560614_PM_at	-0.4841	-1.3987	0.0318	0.1267	-1.2349	-2.3537	0.0004	0.0031	-1.221	-2.3311	0.0004	0.003	-1.2909	-2.4468	0.0003	0.0024	-1.5533	-2.9349	0.0001	0.001	4.8901	4.406	3.6552	3.6691	3.5992	3.3368	1560614_at	---	---
1560615_PM_a_at	-0.3054	-1.2358	0.3347	0.6051	-1.0451	-2.0634	0.0115	0.0443	-1.0171	-2.0239	0.0129	0.048	-1.197	-2.2926	0.0063	0.0264	-1.4572	-2.7457	0.0024	0.011	3.9991	3.6937	2.9541	2.982	2.8021	2.5419	1560615_a_at	---	---
1560618_PM_at	0.1653	1.1214	0.3629	0.632	0.1715	1.1262	0.3464	0.5591	0.1437	1.1048	0.4247	0.6347	0.1864	1.1379	0.3093	0.5131	0.3202	1.2485	0.1051	0.2223	3.3498	3.5151	3.5213	3.4936	3.5362	3.67	1560618_at	---	---
1560621_PM_at	0.043	1.0303	0.7076	0.8738	0.129	1.0935	0.2826	0.4916	0.1925	1.1427	0.1287	0.2858	0.1522	1.1113	0.2131	0.4004	0.278	1.2125	0.0438	0.1132	4.8796	4.9226	5.0086	5.0721	5.0318	5.1576	1560621_at	---	---
1560622_PM_at	0.6292	1.5467	0.0204	0.0915	0.6447	1.5634	0.0185	0.0649	0.4924	1.4068	0.0501	0.141	-1.0621	-2.0879	0.0019	0.0099	-1.1398	-2.2036	0.0013	0.0067	7.648	8.2771	8.2926	8.1404	6.5859	6.5081	1560622_at	---	---
1560625_PM_s_at	0.1728	1.1272	0.5886	0.8051	-0.3601	-1.2835	0.2788	0.487	0.1911	1.1416	0.5509	0.7392	0.0917	1.0656	0.7721	0.8788	0.6675	1.5883	0.0695	0.1621	3.1424	3.3152	2.7823	3.3335	3.2341	3.8099	1560625_s_at	---	---
1560628_PM_at	0.1816	1.1342	0.3932	0.6608	0.1367	1.0994	0.5147	0.7069	0.1037	1.0745	0.6183	0.7885	0.0451	1.0317	0.827	0.9104	-0.2699	-1.2057	0.2208	0.3819	3.1462	3.3278	3.2829	3.2499	3.1913	2.8763	1560628_at	---	---
1560630_PM_at	-0.1292	-1.0937	0.5293	0.7665	-0.0683	-1.0485	0.7362	0.862	-0.0184	-1.0129	0.9272	0.9668	-0.1663	-1.1222	0.4232	0.6242	-0.0904	-1.0647	0.6569	0.7865	3.3863	3.2571	3.318	3.3679	3.22	3.2959	1560630_at	---	---
1560634_PM_a_at	-0.2691	-1.205	0.079	0.2438	-0.3163	-1.2451	0.0476	0.1356	-0.1843	-1.1363	0.198	0.3867	-0.1657	-1.1217	0.2408	0.4356	-0.2723	-1.2078	0.0763	0.1742	2.8291	2.56	2.5128	2.6448	2.6634	2.5568	1560634_a_at	---	---
1560638_PM_a_at	-0.0104	-1.0072	0.9744	0.9909	0.4443	1.3607	0.2028	0.3948	0.6544	1.574	0.0799	0.2011	0.2899	1.2225	0.387	0.5911	0.6051	1.5211	0.0995	0.2134	4.091	4.0806	4.5353	4.7454	4.3809	4.6961	1560638_a_at	---	---
1560642_PM_at	0.2823	1.2161	0.3066	0.5757	0.4984	1.4126	0.096	0.2315	0.5639	1.4782	0.0671	0.1763	0.3114	1.2409	0.2639	0.4625	0.1864	1.1379	0.4885	0.6529	2.7317	3.014	3.2301	3.2956	3.0431	2.9182	1560642_at	---	---
1560643_PM_x_at	-0.1019	-1.0732	0.6322	0.832	0.106	1.0762	0.6188	0.7846	0.124	1.0898	0.5619	0.7471	-0.0026	-1.0018	0.9903	0.9957	-0.2704	-1.2062	0.2292	0.3923	2.9766	2.8747	3.0825	3.1006	2.974	2.7061	1560643_x_at	---	---
1560652_PM_at	-0.0762	-1.0542	0.6063	0.8158	0.0991	1.0711	0.5062	0.7008	0.0324	1.0227	0.8249	0.9153	0.0493	1.0348	0.7369	0.8583	0.143	1.1042	0.3469	0.521	2.6528	2.5766	2.7518	2.6852	2.7021	2.7958	1560652_at	---	---
1560656_PM_at	-0.1287	-1.0933	0.1504	0.3741	0.1232	1.0892	0.1657	0.3429	0.1601	1.1174	0.0862	0.2131	0.1076	1.0775	0.2174	0.4065	0.1398	1.1017	0.1237	0.25	3.4823	3.3535	3.6055	3.6424	3.5899	3.6221	1560656_at	---	---
1560659_PM_at	-0.1105	-1.0796	0.6061	0.8157	-0.5632	-1.4776	0.0323	0.1003	-0.8274	-1.7744	0.0066	0.0276	-1.0754	-2.1073	0.0018	0.0098	-0.7101	-1.6359	0.0129	0.0429	4.2321	4.1216	3.6689	3.4048	3.1567	3.522	1560659_at	---	---
1560661_PM_x_at	0.0459	1.0323	0.8386	0.9373	-0.278	-1.2125	0.2449	0.4479	-0.2682	-1.2043	0.2601	0.465	-0.4708	-1.3858	0.0718	0.1812	-0.3859	-1.3067	0.1238	0.2501	4.1614	4.2073	3.8834	3.8932	3.6906	3.7755	1560661_x_at	---	---
1560673_PM_at	-0.3527	-1.2769	0.0075	0.0432	-0.2384	-1.1797	0.0368	0.111	-0.1192	-1.0862	0.2295	0.4272	-0.117	-1.0845	0.2373	0.4314	-0.2053	-1.1529	0.0608	0.1462	4.0594	3.7068	3.821	3.9402	3.9425	3.8541	1560673_at	---	---
1560678_PM_at	-0.1505	-1.11	0.1714	0.4073	0.0386	1.0271	0.7041	0.8417	-0.0008	-1.0005	0.9939	0.9968	0.0024	1.0017	0.9807	0.9912	-0.0526	-1.0371	0.6067	0.7494	3.7514	3.6009	3.79	3.7507	3.7539	3.6988	1560678_at	---	---
1560690_PM_at	0.0293	1.0205	0.7711	0.9058	0.0546	1.0385	0.5912	0.7645	-0.0642	-1.0455	0.5291	0.7222	0.0766	1.0545	0.4562	0.6535	-0.0803	-1.0572	0.436	0.6066	2.8062	2.8355	2.8607	2.7419	2.8828	2.7259	1560690_at	---	---
1560706_PM_at	1.1466	2.2139	0.0063	0.0379	2.6274	6.1793	8.0985e-05	0.001	2.0337	4.0946	0.0003	0.0026	-0.6924	-1.616	0.0475	0.1326	-0.4987	-1.413	0.1237	0.2501	4.1295	5.2761	6.757	6.1633	3.4371	3.6308	1560706_at	---	---
1560716_PM_at	-0.1427	-1.104	0.324	0.5944	-0.0425	-1.0299	0.7599	0.8759	-0.0151	-1.0105	0.9132	0.9599	0.0147	1.0102	0.9155	0.9582	-0.0262	-1.0183	0.8505	0.9154	2.8305	2.6878	2.788	2.8154	2.8452	2.8044	1560716_at	---	---
1560717_PM_at	0.1964	1.1458	0.0914	0.2688	0.1091	1.0786	0.3072	0.5184	0.4087	1.3275	0.0058	0.0251	0.1452	1.1058	0.1883	0.3674	0.1171	1.0846	0.2762	0.446	2.5484	2.7448	2.6575	2.9571	2.6936	2.6656	1560717_at	---	---
1560721_PM_at	0.0341	1.0239	0.8907	0.9584	-0.1125	-1.0811	0.6534	0.8089	0.0961	1.0689	0.7006	0.8422	-0.6435	-1.5621	0.0355	0.1058	-0.8107	-1.754	0.0144	0.0469	3.1464	3.1805	3.0339	3.2425	2.5029	2.3357	1560721_at	---	---
1560724_PM_at	-0.3125	-1.2418	0.413	0.6778	-0.2397	-1.1808	0.525	0.7156	-0.5899	-1.5051	0.148	0.316	-0.8216	-1.7673	0.0601	0.1585	-0.1399	-1.1018	0.7074	0.8228	4.2561	3.9436	4.0164	3.6662	3.4346	4.1162	1560724_at	---	---
1560725_PM_at	-0.1511	-1.1104	0.3955	0.6632	0.1035	1.0744	0.5541	0.7372	0.0455	1.032	0.7924	0.8965	0.1704	1.1254	0.3419	0.5467	0.1298	1.0942	0.4617	0.6297	3.7882	3.6371	3.8917	3.8337	3.9587	3.9181	1560725_at	---	---
1560745_PM_at	-0.0101	-1.007	0.901	0.9627	0.1227	1.0888	0.1665	0.344	0.096	1.0688	0.2641	0.4694	0.1419	1.1033	0.1187	0.264	0.2852	1.2186	0.0106	0.0365	2.6038	2.5937	2.7265	2.6998	2.7456	2.889	1560745_at	---	---
1560747_PM_at	-0.3465	-1.2715	0.3152	0.5845	-0.8752	-1.8343	0.0325	0.1007	-0.7154	-1.642	0.0643	0.1708	-0.5342	-1.4482	0.1421	0.3008	-0.8732	-1.8318	0.0328	0.0901	3.4157	3.0692	2.5404	2.7003	2.8814	2.5424	1560747_at	---	---
1560748_PM_at	-0.0774	-1.0551	0.4758	0.7272	-0.0618	-1.0437	0.5663	0.7466	-0.1414	-1.1029	0.2143	0.4075	-0.0556	-1.0393	0.6046	0.7708	-0.0637	-1.0451	0.5546	0.7078	2.5727	2.4953	2.5109	2.4313	2.5171	2.509	1560748_at	---	---
1560753_PM_at	0.1625	1.1192	0.3375	0.6077	-0.0141	-1.0098	0.9309	0.9677	0.2191	1.164	0.2094	0.4016	0.2351	1.177	0.1822	0.3589	-0.0764	-1.0544	0.6416	0.7757	3.2286	3.3911	3.2145	3.4477	3.4637	3.1522	1560753_at	---	---
1560758_PM_at	-0.0384	-1.0269	0.6532	0.8437	0.0532	1.0376	0.5364	0.7237	-0.0239	-1.0167	0.7784	0.8884	0.0209	1.0146	0.8053	0.8983	-0.0042	-1.0029	0.9604	0.979	2.6401	2.6017	2.6933	2.6162	2.661	2.6359	1560758_at	---	---
1560760_PM_s_at	-0.2225	-1.1667	0.004	0.0272	-0.1858	-1.1374	0.0091	0.0368	-0.167	-1.1227	0.0145	0.0525	-0.1161	-1.0838	0.056	0.1503	-0.216	-1.1615	0.0046	0.0184	2.5691	2.3467	2.3834	2.4021	2.4531	2.3532	1560760_s_at	---	---
1560769_PM_at	0.1544	1.1129	0.5143	0.7557	0.1327	1.0963	0.5733	0.7516	0.2008	1.1493	0.4021	0.6137	-0.1899	-1.1407	0.4266	0.6274	-0.2001	-1.1488	0.4036	0.5771	3.2742	3.4286	3.4069	3.475	3.0843	3.0741	1560769_at	---	---
1560771_PM_at	0.0787	1.056	0.5799	0.8	0.0007	1.0005	0.996	0.9983	0.1002	1.0719	0.4844	0.686	0.195	1.1447	0.1973	0.3795	-0.031	-1.0217	0.8254	0.9007	3.6523	3.731	3.653	3.7525	3.8473	3.6213	1560771_at	---	---
1560772_PM_a_at	-0.0856	-1.0612	0.6885	0.8637	-0.1839	-1.1359	0.4011	0.6104	-0.2105	-1.1571	0.3408	0.5536	-0.1202	-1.0869	0.5764	0.7494	-0.4518	-1.3677	0.0682	0.1599	3.6763	3.5907	3.4925	3.4658	3.5561	3.2245	1560772_a_at	---	---
1560774_PM_at	-0.0771	-1.0549	0.3207	0.5908	0.0376	1.0264	0.6164	0.7827	0.201	1.1495	0.0303	0.095	0.0852	1.0608	0.2768	0.4773	0.1626	1.1193	0.0625	0.1495	2.8677	2.7907	2.9054	3.0687	2.9529	3.0304	1560774_at	---	---
1560775_PM_at	-0.7693	-1.7044	0.0005	0.006	-0.4859	-1.4005	0.005	0.0226	-0.4583	-1.374	0.0065	0.0275	-0.5165	-1.4304	0.0037	0.0172	-0.5193	-1.4332	0.0036	0.0151	3.005	2.2357	2.5191	2.5466	2.4885	2.4857	1560775_at	---	---
1560782_PM_at	-0.0395	-1.0277	0.6748	0.8556	0.0177	1.0124	0.8493	0.9251	-0.0112	-1.0078	0.9044	0.9561	-0.0373	-1.0262	0.691	0.8288	-0.0032	-1.0022	0.973	0.9857	4.0475	4.008	4.0652	4.0363	4.0101	4.0443	1560782_at	---	---
1560784_PM_x_at	-0.1041	-1.0748	0.175	0.4129	0.1014	1.0728	0.1847	0.3702	0.053	1.0374	0.4629	0.6678	0.2352	1.1771	0.0132	0.048	-0.0704	-1.05	0.3381	0.5121	5.0993	4.9953	5.2007	5.1524	5.3345	5.0289	1560784_x_at	---	---
1560794_PM_at	-0.0491	-1.0346	0.6973	0.8679	0.1228	1.0888	0.3469	0.5595	-0.0867	-1.0619	0.4984	0.6974	-0.0525	-1.0371	0.6777	0.8206	0.1183	1.0855	0.3634	0.5376	2.4675	2.4183	2.5902	2.3808	2.4149	2.5858	1560794_at	---	---
1560797_PM_s_at	-0.0086	-1.006	0.944	0.9788	-0.1487	-1.1086	0.2509	0.4551	-0.1684	-1.1238	0.2001	0.3896	0.0046	1.0032	0.9697	0.9856	0.0425	1.0299	0.7291	0.8383	2.6186	2.6101	2.4699	2.4502	2.6233	2.6611	1560797_s_at	---	---
1560800_PM_at	-0.29	-1.2226	0.1898	0.4339	-0.4091	-1.3279	0.0821	0.2062	-0.3454	-1.2705	0.1288	0.286	-0.4949	-1.4092	0.0451	0.1273	-0.5483	-1.4624	0.0314	0.0871	2.8977	2.6078	2.4886	2.5524	2.4029	2.3494	1560800_at	---	---
1560810_PM_at	-0.193	-1.1431	0.3632	0.6323	-0.1233	-1.0892	0.5527	0.7361	-0.0944	-1.0676	0.6475	0.8078	-0.1666	-1.1224	0.4281	0.6285	-0.2055	-1.1531	0.3351	0.5093	3.4096	3.2167	3.2863	3.3153	3.243	3.2041	1560810_at	---	---
1560812_PM_at	0.1802	1.1331	0.2205	0.4754	-0.0186	-1.013	0.8922	0.9484	-0.0043	-1.003	0.9749	0.9885	0.0078	1.0054	0.9547	0.9784	0.0378	1.0266	0.7839	0.8747	3.1721	3.3523	3.1534	3.1677	3.1799	3.2099	1560812_at	---	---
1560826_PM_at	-0.1636	-1.1201	0.2611	0.5254	-0.205	-1.1527	0.171	0.3508	-0.1572	-1.1151	0.2782	0.486	-0.1665	-1.1223	0.2537	0.4509	-0.0524	-1.037	0.7047	0.8209	3.0457	2.8821	2.8407	2.8885	2.8792	2.9933	1560826_at	---	---
1560827_PM_at	-0.3004	-1.2315	0.3081	0.5774	-0.2137	-1.1596	0.4586	0.6612	-0.4144	-1.3327	0.1755	0.3562	-0.1921	-1.1424	0.5032	0.6922	0.1524	1.1114	0.5926	0.7385	2.936	2.6356	2.7223	2.5216	2.7439	3.0884	1560827_at	---	---
1560832_PM_at	-0.0464	-1.0327	0.6274	0.8289	-0.0656	-1.0465	0.4971	0.6931	-0.2111	-1.1576	0.059	0.1598	-0.2227	-1.1669	0.0495	0.1368	-0.0397	-1.0279	0.6769	0.8012	3.7424	3.696	3.6768	3.5313	3.5197	3.7027	1560832_at	---	---
1560836_PM_at	-0.115	-1.083	0.5607	0.788	-0.1585	-1.1161	0.4285	0.6352	0.0077	1.0054	0.9683	0.9858	-0.1072	-1.0771	0.5868	0.7574	0.0232	1.0162	0.9053	0.9472	3.3546	3.2396	3.196	3.3623	3.2474	3.3777	1560836_at	---	---
1560842_PM_a_at	0.0609	1.0431	0.563	0.7894	-0.0943	-1.0675	0.3799	0.591	-0.1019	-1.0732	0.345	0.5578	0.0356	1.025	0.7328	0.8556	0.077	1.0548	0.4681	0.6354	2.9685	3.0294	2.8742	2.8666	3.0041	3.0456	1560842_a_at	---	---
1560844_PM_at	0.1746	1.1287	0.3243	0.5946	0.2704	1.2061	0.1475	0.3166	0.1439	1.1049	0.4103	0.6219	0.0532	1.0376	0.7545	0.8688	0.4132	1.3317	0.044	0.1136	2.9166	3.0912	3.187	3.0605	2.9699	3.3298	1560844_at	---	---
1560848_PM_at	-0.038	-1.0267	0.8586	0.9455	0.1954	1.145	0.3754	0.5867	0.2206	1.1652	0.3212	0.5332	-0.0273	-1.0191	0.898	0.9491	0.0871	1.0622	0.6844	0.8068	2.7435	2.7056	2.9389	2.9641	2.7162	2.8306	1560848_at	---	---
1560850_PM_at	-0.0119	-1.0083	0.9299	0.9733	0.1093	1.0787	0.4313	0.6377	0.1728	1.1272	0.2309	0.4291	0.0964	1.0691	0.485	0.6773	0.1839	1.1359	0.2058	0.3632	2.8617	2.8498	2.971	3.0345	2.9581	3.0455	1560850_at	---	---
1560856_PM_at	-0.0691	-1.0491	0.6759	0.8563	-0.1267	-1.0918	0.4516	0.6554	-0.086	-1.0614	0.6046	0.7792	0.0768	1.0547	0.6428	0.7968	0.0172	1.012	0.9166	0.9538	3.6305	3.5614	3.5039	3.5446	3.7073	3.6477	1560856_at	---	---
1560859_PM_at	-0.0156	-1.0109	0.9002	0.9622	0.0961	1.0689	0.4519	0.6557	-0.0962	-1.069	0.4514	0.6579	-0.2341	-1.1761	0.0979	0.2283	-0.1469	-1.1072	0.2649	0.4336	2.9093	2.8937	3.0054	2.8131	2.6753	2.7624	1560859_at	---	---
1560862_PM_at	0.1667	1.1225	0.2059	0.4565	0.0218	1.0153	0.8588	0.93	0.0921	1.0659	0.4632	0.6679	0.0608	1.043	0.6235	0.7836	-0.0335	-1.0235	0.7854	0.8756	3.0128	3.1795	3.0346	3.1049	3.0736	2.9793	1560862_at	---	---
1560863_PM_a_at	-0.1622	-1.119	0.3711	0.64	-0.0472	-1.0333	0.7879	0.8922	-0.0192	-1.0134	0.9125	0.9595	0.2086	1.1556	0.2601	0.4585	-0.1515	-1.1107	0.4013	0.5747	2.6328	2.4707	2.5856	2.6136	2.8414	2.4813	1560863_a_at	---	---
1560864_PM_at	0.1933	1.1434	0.2997	0.5688	-0.0777	-1.0554	0.6641	0.8157	0.1618	1.1187	0.3789	0.5918	0.2184	1.1634	0.2471	0.4431	-0.0829	-1.0591	0.6438	0.7771	2.9252	3.1186	2.8475	3.087	3.1436	2.8424	1560864_at	---	---
1560865_PM_a_at	-0.1887	-1.1398	0.0699	0.2236	-0.2068	-1.1541	0.0524	0.1463	-0.0697	-1.0495	0.447	0.6539	-0.0591	-1.0418	0.5159	0.7024	-0.1164	-1.084	0.2232	0.385	2.8281	2.6394	2.6213	2.7584	2.769	2.7117	1560865_a_at	---	---
1560868_PM_s_at	0.0694	1.0493	0.7501	0.8956	0.154	1.1127	0.4873	0.6854	0.2298	1.1727	0.3119	0.5232	0.0761	1.0541	0.7274	0.8523	0.2776	1.2122	0.2308	0.3942	3.2467	3.3162	3.4008	3.4766	3.3228	3.5243	1560868_s_at	---	---
1560869_PM_a_at	0.3475	1.2723	0.2354	0.4938	0.0024	1.0016	0.9931	0.9971	0.2093	1.1561	0.4574	0.6629	-0.1897	-1.1405	0.4987	0.6887	0.1122	1.0809	0.6851	0.8073	2.9087	3.2562	2.9111	3.118	2.719	3.0209	1560869_a_at	---	---
1560870_PM_a_at	-0.04	-1.0281	0.6682	0.8522	0.2399	1.1809	0.0355	0.1079	0.0264	1.0185	0.7759	0.887	-0.0468	-1.033	0.6172	0.7794	-0.071	-1.0504	0.4547	0.6234	3.8015	3.7615	4.0414	3.8279	3.7547	3.7305	1560870_a_at	---	---
1560872_PM_at	0.0956	1.0685	0.397	0.6643	0.2404	1.1813	0.0617	0.1657	0.1085	1.0781	0.3406	0.5535	0.042	1.0295	0.7028	0.836	0.095	1.0681	0.4	0.5733	2.677	2.7726	2.9174	2.7855	2.7189	2.7719	1560872_at	---	---
1560877_PM_a_at	-0.1335	-1.0969	0.2031	0.4527	-0.1177	-1.085	0.2546	0.4597	-0.152	-1.1111	0.1549	0.3264	-0.073	-1.0519	0.4644	0.6602	-0.0907	-1.0649	0.3692	0.5434	2.4411	2.3077	2.3234	2.2891	2.3681	2.3504	1560877_a_at	---	---
1560883_PM_s_at	-0.0668	-1.0474	0.6921	0.8655	-0.2094	-1.1562	0.2404	0.4426	-0.0771	-1.0549	0.6484	0.8083	-0.1477	-1.1078	0.3937	0.5974	-0.1477	-1.1078	0.3936	0.5672	3.8441	3.7773	3.6346	3.767	3.6964	3.6964	1560883_s_at	---	---
1560887_PM_a_at	-0.286	-1.2192	0.0809	0.2478	-0.0599	-1.0424	0.6762	0.8242	-0.1176	-1.0849	0.4218	0.6324	-0.0095	-1.0066	0.9469	0.9744	-0.1895	-1.1404	0.2141	0.3737	3.2254	2.9395	3.1656	3.1078	3.216	3.0359	1560887_a_at	---	---
1560888_PM_x_at	0.1032	1.0742	0.4028	0.669	-0.0285	-1.02	0.812	0.9055	0.1869	1.1384	0.1543	0.3256	0.1749	1.1289	0.1782	0.3533	-0.0584	-1.0413	0.6289	0.7666	2.9692	3.0725	2.9407	3.1562	3.1441	2.9109	1560888_x_at	---	---
1560890_PM_at	0.0696	1.0494	0.6654	0.8505	-0.0998	-1.0716	0.5386	0.7257	0.0569	1.0402	0.7229	0.8558	-0.0991	-1.0711	0.5414	0.723	-0.0555	-1.0392	0.7294	0.8384	2.6759	2.7455	2.5761	2.7328	2.5768	2.6204	1560890_at	---	---
1560891_PM_a_at	-0.005	-1.0035	0.98	0.993	-0.0113	-1.0079	0.9548	0.979	0.0463	1.0326	0.8171	0.9115	0.1984	1.1474	0.3407	0.5453	0.2094	1.1562	0.3166	0.4892	3.0561	3.0511	3.0448	3.1024	3.2544	3.2655	1560891_a_at	---	---
1560893_PM_at	-0.0537	-1.0379	0.5731	0.7958	-0.0459	-1.0323	0.6286	0.7911	0.0395	1.0278	0.6761	0.8267	-0.132	-1.0958	0.1932	0.3742	-0.1063	-1.0765	0.2824	0.453	2.3173	2.2636	2.2714	2.3568	2.1853	2.211	1560893_at	---	---
1560896_PM_a_at	0.097	1.0696	0.5368	0.7721	0.0054	1.0038	0.9721	0.9877	0.0402	1.0283	0.7953	0.8981	0.0584	1.0413	0.7072	0.8388	0.3336	1.2601	0.0654	0.1549	2.6746	2.7717	2.68	2.7148	2.733	3.0082	1560896_a_at	---	---
1560898_PM_at	0.1333	1.0968	0.1429	0.3615	0.1479	1.108	0.1108	0.2578	-0.0249	-1.0174	0.7636	0.8799	0.2324	1.1748	0.026	0.0825	0.3258	1.2533	0.0062	0.0237	2.6315	2.7648	2.7794	2.6066	2.8639	2.9572	1560898_at	---	---
1560903_PM_at	0.1314	1.0953	0.3875	0.656	0.0014	1.001	0.9922	0.9967	0.0206	1.0144	0.8885	0.9485	0.1452	1.1059	0.3429	0.5477	-0.0538	-1.038	0.7158	0.8286	2.4634	2.5948	2.4648	2.484	2.6086	2.4096	1560903_at	---	---
1560906_PM_at	0.0169	1.0118	0.9092	0.9654	-0.0418	-1.0294	0.7787	0.8867	-0.1277	-1.0926	0.4036	0.6153	0.0805	1.0574	0.5919	0.7611	-0.1005	-1.0721	0.5061	0.6679	2.967	2.9839	2.9252	2.8393	3.0475	2.8665	1560906_at	---	---
1560908_PM_at	0.0986	1.0708	0.4978	0.7439	0.1718	1.1265	0.2556	0.4609	0.2915	1.2239	0.077	0.1956	0.1858	1.1374	0.2231	0.4135	0.0318	1.0223	0.8236	0.8998	4.6221	4.7208	4.7939	4.9136	4.8079	4.654	1560908_at	---	---
1560909_PM_x_at	0.0776	1.0553	0.4169	0.681	0.0647	1.0459	0.4946	0.6911	0.0458	1.0323	0.6252	0.793	0.0143	1.0099	0.8779	0.9386	0.1614	1.1184	0.1199	0.2446	3.7396	3.8173	3.8044	3.7854	3.7539	3.901	1560909_x_at	---	---
1560913_PM_at	-0.0379	-1.0266	0.8408	0.9382	0.0503	1.0355	0.7901	0.8934	0.1923	1.1426	0.3284	0.5408	0.0278	1.0194	0.883	0.9412	0.0026	1.0018	0.989	0.9943	3.8239	3.786	3.8742	4.0162	3.8517	3.8265	1560913_at	---	---
1560917_PM_at	-0.4245	-1.3421	0.0704	0.2248	0.0739	1.0525	0.7154	0.8486	0.2217	1.1661	0.2949	0.5045	-0.1686	-1.124	0.4163	0.6181	-0.4029	-1.3222	0.0821	0.1844	4.9577	4.5332	5.0316	5.1794	4.789	4.5547	1560917_at	---	---
1560918_PM_at	0.0917	1.0656	0.2239	0.4794	0.0536	1.0379	0.4578	0.6606	0.0493	1.0347	0.4936	0.6935	0.1029	1.0739	0.1788	0.3541	0.0667	1.0474	0.3616	0.5357	2.7367	2.8283	2.7903	2.7859	2.8396	2.8034	1560918_at	---	---
1560920_PM_s_at	-0.0908	-1.0649	0.5736	0.796	0.1345	1.0977	0.4119	0.6204	0.0999	1.0717	0.5367	0.7281	-0.0329	-1.0231	0.8364	0.9152	-0.1786	-1.1318	0.2861	0.4571	3.1332	3.0424	3.2677	3.2331	3.1003	2.9546	1560920_s_at	---	---
1560924_PM_at	-0.1619	-1.1188	0.5664	0.7921	0.1468	1.1071	0.6022	0.772	-0.1609	-1.118	0.5687	0.752	-0.0322	-1.0226	0.9078	0.9541	0.1004	1.0721	0.7198	0.8316	2.5677	2.4058	2.7145	2.4068	2.5354	2.6681	1560924_at	---	---
1560940_PM_at	-0.0851	-1.0608	0.2809	0.548	-0.1249	-1.0904	0.1327	0.2935	-0.1271	-1.0921	0.1271	0.2832	-0.0484	-1.0341	0.5257	0.7101	-0.1228	-1.0888	0.1381	0.2715	2.4238	2.3387	2.2989	2.2967	2.3754	2.301	1560940_at	---	---
1560941_PM_a_at	-0.0681	-1.0483	0.4784	0.7293	-0.0367	-1.0258	0.6976	0.8377	0.0385	1.027	0.6843	0.8321	0.0503	1.0354	0.5971	0.7651	0.0619	1.0438	0.5176	0.6778	2.748	2.6799	2.7112	2.7864	2.7982	2.8099	1560941_a_at	---	---
1560942_PM_at	0.0081	1.0056	0.917	0.9685	0.4723	1.3873	0.0007	0.0049	0.1044	1.0751	0.2114	0.404	0.0591	1.0418	0.4586	0.6557	0.222	1.1664	0.0248	0.0725	4.1498	4.1579	4.6221	4.2542	4.2089	4.3718	1560942_at	---	---
1560946_PM_at	-0.0009	-1.0006	0.9937	0.9975	0.1522	1.1112	0.2032	0.3952	0.0013	1.0009	0.9905	0.9954	-0.0398	-1.028	0.7215	0.8486	0.0854	1.061	0.4532	0.6221	2.4603	2.4594	2.6125	2.4616	2.4205	2.5457	1560946_at	---	---
1560952_PM_at	0.1493	1.109	0.5017	0.7468	-0.1166	-1.0842	0.5971	0.7683	-0.0023	-1.0016	0.9915	0.9959	0.0165	1.0115	0.9396	0.9703	0.0751	1.0534	0.7316	0.8401	3.1409	3.2902	3.0243	3.1386	3.1574	3.216	1560952_at	---	---
1560954_PM_at	-0.0715	-1.0508	0.5591	0.7868	-0.0352	-1.0247	0.7713	0.8826	-0.0443	-1.0312	0.7152	0.8511	-0.0313	-1.0219	0.7958	0.8931	-0.0483	-1.034	0.6911	0.8113	2.7326	2.6611	2.6974	2.6883	2.7013	2.6843	1560954_at	---	---
1560958_PM_s_at	-0.0043	-1.003	0.9505	0.9815	0.025	1.0175	0.717	0.8497	-0.1292	-1.0937	0.0968	0.2323	-0.0924	-1.0662	0.209	0.395	-0.0518	-1.0366	0.4601	0.6282	2.4388	2.4346	2.4638	2.3096	2.3464	2.387	1560958_s_at	---	---
1560959_PM_a_at	-0.1742	-1.1283	0.0854	0.2571	0.0298	1.0208	0.7373	0.8625	-0.1153	-1.0832	0.2224	0.4179	-0.1836	-1.1357	0.0732	0.1838	0.0077	1.0054	0.9302	0.9616	2.9592	2.785	2.9889	2.8439	2.7755	2.9669	1560959_a_at	---	---
1560962_PM_at	0.1484	1.1083	0.0609	0.2031	-0.0721	-1.0513	0.3058	0.5171	0.3115	1.241	0.0029	0.0142	0.1555	1.1138	0.0523	0.1428	0.0815	1.0581	0.2529	0.4199	2.8136	2.962	2.7415	3.1251	2.9692	2.8952	1560962_at	---	---
1560963_PM_a_at	-0.2339	-1.176	0.2513	0.5139	-0.3645	-1.2875	0.0952	0.2302	-0.2305	-1.1733	0.2575	0.4617	-0.4026	-1.3219	0.0716	0.1807	-0.038	-1.0267	0.8435	0.9109	4.1212	3.8873	3.7566	3.8906	3.7186	4.0832	1560963_a_at	---	---
1560964_PM_at	0.2206	1.1652	0.5717	0.7952	0.7216	1.649	0.0982	0.2356	0.2991	1.2303	0.4485	0.6553	0.5792	1.494	0.1674	0.3381	0.6019	1.5178	0.1538	0.2942	3.7978	4.0184	4.5194	4.0969	4.377	4.3998	1560964_at	---	---
1560971_PM_a_at	-0.1053	-1.0758	0.5369	0.7722	-0.061	-1.0432	0.7178	0.8502	-0.0983	-1.0705	0.5638	0.7484	-0.0495	-1.0349	0.7689	0.8771	-0.0178	-1.0124	0.9156	0.9534	2.7175	2.6122	2.6566	2.6193	2.6681	2.6998	1560971_a_at	---	---
1560973_PM_a_at	0.0285	1.0199	0.9377	0.9766	0.2255	1.1692	0.5429	0.7287	0.1592	1.1167	0.6649	0.819	0.4521	1.3681	0.2436	0.4389	0.3245	1.2522	0.3892	0.5627	3.5333	3.5618	3.7588	3.6925	3.9854	3.8578	1560973_a_at	---	---
1560978_PM_at	-0.2048	-1.1525	0.3729	0.6418	-1.0452	-2.0637	0.0027	0.0138	-1.5614	-2.9514	0.0003	0.0025	-1.1976	-2.2935	0.0013	0.0076	-0.8611	-1.8164	0.0068	0.0253	5.6422	5.4374	4.597	4.0808	4.4447	4.7812	1560978_at	---	---
1560979_PM_a_at	-0.2158	-1.1614	0.0575	0.1948	0.0133	1.0093	0.8897	0.947	0.2307	1.1734	0.0462	0.1323	0.1007	1.0723	0.3162	0.5204	-0.196	-1.1455	0.0774	0.1761	2.9955	2.7797	3.0088	3.2262	3.0962	2.7995	1560979_a_at	---	---
1560982_PM_at	0.0376	1.0264	0.8025	0.9206	0.0525	1.037	0.7281	0.857	0.1237	1.0895	0.4233	0.6336	-0.1751	-1.129	0.2697	0.469	-0.4138	-1.3321	0.0283	0.0804	5.3437	5.3814	5.3962	5.4674	5.1687	4.93	1560982_at	---	---
1560987_PM_a_at	1.6251	3.0845	0.0011	0.0108	1.966	3.9069	0.0004	0.0032	1.1001	2.1437	0.0076	0.031	0.4202	1.3381	0.1825	0.3594	0.2716	1.2071	0.3676	0.5417	4.263	5.888	6.229	5.363	4.6831	4.5345	1560987_a_at	---	---
1560988_PM_a_at	0.0491	1.0346	0.7443	0.8927	0.0328	1.023	0.8268	0.9141	0.1474	1.1076	0.3444	0.5572	-0.121	-1.0875	0.4318	0.6321	0.0636	1.0451	0.6735	0.7988	2.7504	2.7995	2.7833	2.8978	2.6294	2.814	1560988_a_at	---	---
1560995_PM_s_at	-0.2062	-1.1536	0.0923	0.2705	-0.1948	-1.1446	0.1075	0.2521	-0.1287	-1.0933	0.2579	0.4622	-0.1684	-1.1238	0.1533	0.3179	-0.3181	-1.2467	0.0214	0.0645	2.656	2.4498	2.4612	2.5272	2.4876	2.3379	1560995_s_at	---	---
1560996_PM_at	-0.1252	-1.0907	0.1766	0.4152	-0.1693	-1.1245	0.0839	0.2096	-0.1806	-1.1333	0.0694	0.1809	-0.1085	-1.0781	0.2329	0.4258	0.0632	1.0448	0.4688	0.6361	2.7651	2.6399	2.5958	2.5845	2.6566	2.8283	1560996_at	---	---
1561000_PM_at	-0.0533	-1.0377	0.7915	0.9157	-0.2199	-1.1647	0.2976	0.5081	-0.1478	-1.1078	0.4727	0.6761	-0.0134	-1.0093	0.9468	0.9744	-0.269	-1.205	0.2125	0.3716	2.8539	2.8005	2.6339	2.7061	2.8404	2.5848	1561000_at	---	---
1561003_PM_at	-0.2043	-1.1521	0.0469	0.1683	-0.1207	-1.0873	0.1911	0.3789	-0.0865	-1.0618	0.3319	0.5446	-0.0813	-1.058	0.3593	0.5643	-0.1756	-1.1294	0.0758	0.1734	2.5442	2.3399	2.4235	2.4577	2.4629	2.3686	1561003_at	---	---
1561004_PM_at	-0.1669	-1.1227	0.6796	0.8586	0.7017	1.6264	0.118	0.2699	0.6225	1.5395	0.1568	0.3292	-1.1858	-2.275	0.0216	0.0711	-1.0663	-2.0941	0.0324	0.0892	5.8765	5.7096	6.5782	6.499	4.6906	4.8101	1561004_at	---	---
1561006_PM_at	-0.09	-1.0644	0.4095	0.6746	-0.0256	-1.0179	0.8091	0.9039	0.0002	1.0001	0.9987	0.9992	0.1618	1.1187	0.1621	0.3306	-0.1922	-1.1425	0.1072	0.2254	2.9113	2.8213	2.8856	2.9114	3.0731	2.7191	1561006_at	---	---
1561016_PM_at	0.0307	1.0215	0.4608	0.716	0.0828	1.0591	0.0777	0.1978	0.0061	1.0042	0.8804	0.9446	0.0037	1.0026	0.9268	0.9638	0.1821	1.1345	0.0034	0.0145	2.4658	2.4964	2.5486	2.4719	2.4695	2.6478	1561016_at	---	---
1561017_PM_at	0.2038	1.1517	0.1413	0.3587	0.308	1.238	0.0429	0.1253	0.0918	1.0657	0.4742	0.6776	-0.0038	-1.0027	0.9755	0.9885	0.2136	1.1596	0.1262	0.2537	2.3382	2.542	2.6463	2.4301	2.3344	2.5518	1561017_at	---	---
1561018_PM_at	0.0507	1.0358	0.8712	0.9506	-0.055	-1.0388	0.8606	0.9311	-0.324	-1.2518	0.3214	0.5333	-0.5661	-1.4806	0.1079	0.2461	-0.3193	-1.2477	0.328	0.5015	2.7678	2.8185	2.7128	2.4438	2.2017	2.4485	1561018_at	---	---
1561021_PM_at	0.2715	1.2071	0.0953	0.2767	0.2864	1.2196	0.082	0.2061	0.0743	1.0528	0.608	0.7816	0.0867	1.0619	0.5511	0.7299	0.2325	1.1749	0.1412	0.2759	2.2704	2.5419	2.5568	2.3446	2.3571	2.5029	1561021_at	---	---
1561029_PM_at	0.0948	1.0679	0.5432	0.7764	0.3357	1.262	0.0627	0.1679	0.2456	1.1856	0.1462	0.3132	0.2019	1.1502	0.2191	0.4088	0.174	1.1282	0.2818	0.4525	3.1737	3.2685	3.5093	3.4192	3.3755	3.3476	1561029_at	---	---
1561033_PM_at	0.0395	1.0278	0.7282	0.885	-0.0187	-1.013	0.8691	0.9361	0.0958	1.0687	0.4111	0.6226	0.0244	1.0171	0.8292	0.9116	0.0554	1.0391	0.6278	0.7658	3.077	3.1165	3.0583	3.1728	3.1014	3.1324	1561033_at	---	---
1561034_PM_at	0.0517	1.0365	0.7473	0.8942	0.0474	1.0334	0.7677	0.8805	0.2454	1.1854	0.1606	0.3347	0.1388	1.101	0.4004	0.6039	0.063	1.0446	0.6957	0.8142	2.535	2.5867	2.5824	2.7804	2.6738	2.598	1561034_at	---	---
1561036_PM_at	0.3443	1.2695	0.0683	0.22	0.1374	1.0999	0.4099	0.6188	0.3093	1.2391	0.0932	0.2258	0.3097	1.2395	0.0929	0.2196	0.2686	1.2046	0.1342	0.2655	3.4459	3.7902	3.5833	3.7552	3.7556	3.7144	1561036_at	---	---
1561037_PM_a_at	0.0855	1.0611	0.6071	0.8162	0.1112	1.0802	0.507	0.7015	0.0958	1.0686	0.566	0.75	-0.039	-1.0274	0.8131	0.9028	0.105	1.0755	0.5304	0.6881	4.767	4.8525	4.8782	4.8627	4.728	4.8719	1561037_a_at	---	---
1561044_PM_at	-0.1779	-1.1312	0.5173	0.7578	-0.0528	-1.0372	0.8451	0.923	-0.1072	-1.0771	0.693	0.8376	-0.1277	-1.0925	0.6391	0.7942	0.2927	1.2249	0.301	0.4729	3.2309	3.053	3.1782	3.1237	3.1033	3.5236	1561044_at	---	---
1561045_PM_a_at	-0.1321	-1.0959	0.3923	0.66	-0.2265	-1.17	0.1651	0.3421	-0.0423	-1.0297	0.7781	0.8883	-0.1977	-1.1468	0.217	0.406	-0.2584	-1.1962	0.1214	0.2467	3.2649	3.1328	3.0385	3.2227	3.0673	3.0065	1561045_a_at	---	---
1561050_PM_a_at	0.1812	1.1338	0.5397	0.774	0.0915	1.0655	0.7538	0.8723	0.1005	1.0721	0.7307	0.8608	-0.0192	-1.0134	0.9473	0.9745	0.1884	1.1395	0.5243	0.6831	3.7265	3.9077	3.818	3.827	3.7073	3.9149	1561050_a_at	---	---
1561053_PM_at	0.0212	1.0148	0.9152	0.9678	0.0797	1.0568	0.6908	0.8335	0.1147	1.0827	0.5698	0.7528	0.1322	1.0959	0.5143	0.7014	0.2011	1.1496	0.3323	0.5063	2.7441	2.7653	2.8238	2.8588	2.8763	2.9453	1561053_at	---	---
1561055_PM_at	-0.0224	-1.0157	0.8243	0.9305	-0.0976	-1.07	0.3521	0.5643	-0.1046	-1.0752	0.3214	0.5334	-0.1471	-1.1074	0.1793	0.3547	0.1448	1.1056	0.1853	0.3368	3.2286	3.2061	3.1309	3.124	3.0814	3.3733	1561055_at	---	---
1561056_PM_a_at	-0.023	-1.016	0.8203	0.9285	-0.1106	-1.0797	0.2967	0.5072	-0.1531	-1.1119	0.1649	0.3409	-0.0464	-1.0327	0.6488	0.8007	-0.0702	-1.0499	0.4955	0.6588	2.946	2.923	2.8353	2.7929	2.8996	2.8757	1561056_a_at	---	---
1561060_PM_at	0.1744	1.1285	0.4299	0.692	0.0873	1.0624	0.6867	0.8309	0.0378	1.0265	0.8607	0.9351	0.006	1.0042	0.9776	0.9896	-0.2029	-1.151	0.3631	0.5373	3.3957	3.5701	3.483	3.4335	3.4017	3.1928	1561060_at	---	---
1561061_PM_at	0.1017	1.073	0.1119	0.3078	0.2135	1.1595	0.0079	0.0327	-0.056	-1.0396	0.3443	0.5571	0.1434	1.1045	0.0392	0.1143	0.2762	1.211	0.0023	0.0105	3.1324	3.234	3.3459	3.0763	3.2758	3.4086	1561061_at	---	---
1561062_PM_a_at	0.2634	1.2003	0.2215	0.4768	0.2136	1.1596	0.3111	0.5221	0.1431	1.1043	0.4866	0.688	0.1357	1.0986	0.5087	0.6965	0.2275	1.1708	0.2835	0.4542	2.4768	2.7402	2.6904	2.6199	2.6125	2.7043	1561062_a_at	---	---
1561064_PM_a_at	-0.1192	-1.0861	0.5716	0.7951	-0.0674	-1.0478	0.7466	0.8683	0.1058	1.0761	0.6147	0.786	0.0961	1.0689	0.6467	0.7992	-0.1451	-1.1058	0.494	0.6576	3.7176	3.5984	3.6502	3.8233	3.8137	3.5725	1561064_a_at	---	---
1561065_PM_at	-0.1375	-1.1	0.7698	0.9051	-0.2342	-1.1763	0.6206	0.7859	0.0312	1.0219	0.9468	0.9761	-0.3711	-1.2934	0.4402	0.6396	-0.5998	-1.5155	0.2301	0.3933	2.943	2.8055	2.7088	2.9743	2.5719	2.3432	1561065_at	---	---
1561069_PM_at	0.1468	1.1071	0.3577	0.6267	0.1254	1.0908	0.4274	0.6343	0.1324	1.0961	0.4033	0.615	0.1742	1.1283	0.2818	0.4831	-0.005	-1.0035	0.9739	0.9861	2.5654	2.7121	2.6908	2.6978	2.7396	2.5603	1561069_at	---	---
1561075_PM_at	-0.0927	-1.0664	0.2963	0.5652	0.1121	1.0808	0.2159	0.4118	-0.0298	-1.0209	0.7254	0.8575	0.0376	1.0264	0.6591	0.8079	0.1176	1.0849	0.1969	0.352	2.4905	2.3978	2.6026	2.4607	2.5281	2.6081	1561075_at	---	---
1561076_PM_at	-0.1226	-1.0887	0.1849	0.4272	0.1585	1.1161	0.101	0.2409	-0.136	-1.0988	0.1479	0.3159	0.1106	1.0797	0.2257	0.4167	-0.0196	-1.0137	0.819	0.8971	2.5464	2.4238	2.705	2.4105	2.657	2.5269	1561076_at	---	---
1561078_PM_at	0.0074	1.0051	0.9287	0.9728	0.1807	1.1334	0.0618	0.166	-0.0534	-1.0377	0.5238	0.7182	0.1849	1.1367	0.0574	0.1532	-0.063	-1.0446	0.455	0.6237	2.2939	2.3013	2.4746	2.2406	2.4788	2.231	1561078_at	---	---
1561083_PM_at	0.1479	1.108	0.3168	0.5864	0.0444	1.0312	0.7543	0.8724	0.1303	1.0945	0.3733	0.5862	0.0527	1.0372	0.7105	0.8408	0.0095	1.0066	0.9462	0.971	2.8838	3.0317	2.9282	3.0141	2.9365	2.8933	1561083_at	---	---
1561084_PM_at	-0.1084	-1.078	0.3487	0.6186	-0.1645	-1.1208	0.1738	0.3546	0.0171	1.0119	0.8778	0.9434	-0.0785	-1.0559	0.4896	0.6809	-0.053	-1.0374	0.6372	0.7727	3.1057	2.9974	2.9412	3.1228	3.0273	3.0528	1561084_at	---	---
1561087_PM_at	-0.0275	-1.0193	0.7949	0.9171	-0.0511	-1.036	0.6322	0.7936	-0.1472	-1.1074	0.1963	0.3846	-0.1051	-1.0756	0.3394	0.5441	-0.1492	-1.1089	0.1912	0.3446	2.3577	2.3302	2.3067	2.2105	2.2526	2.2085	1561087_at	---	---
1561089_PM_at	0.1288	1.0934	0.5343	0.7702	0.0982	1.0704	0.6332	0.7943	0.4149	1.3332	0.0779	0.1974	0.0516	1.0364	0.8004	0.8957	0.0524	1.037	0.7975	0.8833	3.3971	3.5259	3.4953	3.812	3.4487	3.4495	1561089_at	---	---
1561091_PM_at	-0.1038	-1.0746	0.4091	0.6744	0.4681	1.3832	0.0071	0.03	0.0663	1.047	0.5915	0.7693	0.0008	1.0005	0.9951	0.9979	0.1998	1.1486	0.1384	0.2718	3.9642	3.8604	4.4322	4.0304	3.9649	4.164	1561091_at	---	---
1561097_PM_at	-0.2854	-1.2188	0.0644	0.2113	-0.3172	-1.2459	0.0457	0.1316	-0.1529	-1.1118	0.2714	0.4781	-0.1444	-1.1053	0.2963	0.4995	-0.1205	-1.0871	0.3766	0.5505	3.0348	2.7494	2.7176	2.882	2.8904	2.9143	1561097_at	---	---
1561100_PM_at	-0.1322	-1.096	0.1681	0.4023	-0.1306	-1.0948	0.1724	0.3526	-0.0873	-1.0624	0.3407	0.5535	-0.2198	-1.1646	0.0403	0.1168	0.0039	1.0027	0.9646	0.9811	2.692	2.5598	2.5614	2.6047	2.4722	2.6959	1561100_at	---	---
1561102_PM_at	0.0557	1.0394	0.7283	0.885	-0.0248	-1.0173	0.8767	0.9405	0.0191	1.0133	0.9047	0.9563	-0.0324	-1.0227	0.8391	0.9171	0.0001	1.0001	0.9994	0.9998	4.0841	4.1398	4.0594	4.1032	4.0517	4.0843	1561102_at	---	---
1561103_PM_at	-0.06	-1.0424	0.6397	0.8363	-0.0597	-1.0422	0.6412	0.7999	0.0149	1.0104	0.9067	0.9571	-0.0471	-1.0332	0.712	0.8418	0.159	1.1165	0.2392	0.4039	3.0147	2.9548	2.955	3.0296	2.9676	3.1737	1561103_at	---	---
1561104_PM_at	-0.033	-1.0232	0.8401	0.938	-0.0244	-1.0171	0.8812	0.9426	0.0064	1.0045	0.9686	0.9859	0.1014	1.0728	0.5416	0.7231	0.0292	1.0205	0.8583	0.9205	3.309	3.2759	3.2845	3.3154	3.4104	3.3382	1561104_at	---	---
1561105_PM_at	-0.0606	-1.0429	0.7482	0.8948	-0.181	-1.1337	0.3542	0.5664	-0.0023	-1.0016	0.9901	0.9951	0.0654	1.0464	0.7293	0.8535	-0.1764	-1.13	0.3659	0.5399	3.0802	3.0195	2.8991	3.0778	3.1456	2.9038	1561105_at	---	---
1561107_PM_at	0.1379	1.1003	0.2299	0.4869	0.1219	1.0881	0.2823	0.4913	-0.0118	-1.0082	0.913	0.9598	0.1786	1.1318	0.1342	0.2885	0.3717	1.2939	0.0113	0.0386	4.1715	4.3093	4.2933	4.1597	4.3501	4.5432	1561107_at	---	---
1561110_PM_at	-0.1367	-1.0994	0.2653	0.5303	-0.1578	-1.1156	0.206	0.3987	0.0563	1.0398	0.6307	0.7963	-0.019	-1.0132	0.8702	0.9344	-0.138	-1.1004	0.2613	0.4295	2.8783	2.7416	2.7205	2.9347	2.8593	2.7403	1561110_at	---	---
1561112_PM_at	-0.0223	-1.0156	0.865	0.9484	0.0261	1.0182	0.8424	0.9215	-0.0859	-1.0613	0.5196	0.7149	-0.0446	-1.0314	0.7349	0.857	0.063	1.0447	0.6336	0.7698	2.9347	2.9124	2.9607	2.8488	2.8901	2.9977	1561112_at	---	---
1561113_PM_at	0.2525	1.1913	0.1065	0.2976	0.3649	1.2878	0.0336	0.1034	0.1416	1.1032	0.328	0.5404	0.1255	1.0909	0.3818	0.5864	0.4774	1.3923	0.0115	0.0391	2.6493	2.9018	3.0143	2.7909	2.7748	3.1267	1561113_at	---	---
1561126_PM_at	0.0662	1.047	0.7629	0.9018	0.1109	1.0799	0.6159	0.7823	0.0279	1.0195	0.8985	0.9534	-0.104	-1.0748	0.6375	0.7931	0.1036	1.0744	0.6389	0.7739	2.8398	2.906	2.9507	2.8677	2.7358	2.9433	1561126_at	---	---
1561133_PM_at	0.2296	1.1725	0.2797	0.5467	0.2506	1.1897	0.2422	0.4448	0.2131	1.1592	0.3124	0.5237	0.1644	1.1207	0.4275	0.628	0.1056	1.076	0.6043	0.7474	2.3288	2.5584	2.5794	2.5419	2.4932	2.4344	1561133_at	---	---
1561134_PM_at	-0.0549	-1.0388	0.6311	0.8314	0.0524	1.037	0.6464	0.8036	-0.173	-1.1274	0.162	0.3366	-0.0733	-1.0521	0.5244	0.7092	-0.1724	-1.1269	0.1632	0.3072	3.1474	3.0926	3.1998	2.9744	3.0741	2.975	1561134_at	---	---
1561135_PM_at	0.1348	1.0979	0.3482	0.6181	0.1281	1.0928	0.3709	0.5826	0.0252	1.0176	0.8554	0.9324	0.1139	1.0821	0.423	0.624	-0.0205	-1.0143	0.882	0.9342	2.3902	2.525	2.5183	2.4154	2.5041	2.3697	1561135_at	---	---
1561139_PM_at	0.0715	1.0508	0.6025	0.8135	0.1833	1.1355	0.2088	0.4026	-0.1538	-1.1125	0.2822	0.4903	-0.1216	-1.0879	0.3863	0.5904	-0.1999	-1.1486	0.1755	0.3239	3.6011	3.6727	3.7844	3.4474	3.4795	3.4012	1561139_at	---	---
1561140_PM_at	0.1557	1.114	0.4198	0.6835	-0.0153	-1.0106	0.9351	0.9698	0.1394	1.1015	0.4676	0.6717	0.0926	1.0663	0.625	0.7846	0.2031	1.1512	0.3018	0.4737	2.3985	2.5543	2.3832	2.538	2.4911	2.6016	1561140_at	---	---
1561141_PM_at	-0.0574	-1.0406	0.7042	0.8721	0.0959	1.0688	0.5306	0.7197	-0.1045	-1.0751	0.4958	0.6953	-0.0679	-1.0482	0.6543	0.804	-0.0687	-1.0488	0.6507	0.782	2.7915	2.7341	2.8875	2.687	2.7236	2.7229	1561141_at	---	---
1561148_PM_at	0.0722	1.0513	0.6536	0.8438	0.269	1.205	0.1292	0.2879	0.053	1.0375	0.7406	0.867	0.0371	1.026	0.8165	0.9047	0.0405	1.0285	0.8001	0.8848	2.7258	2.798	2.9948	2.7789	2.7629	2.7663	1561148_at	---	---
1561149_PM_at	0.0391	1.0275	0.837	0.9366	-0.0044	-1.003	0.9817	0.9922	-0.1146	-1.0827	0.5519	0.7398	0.2792	1.2135	0.1758	0.3498	0.0804	1.0573	0.6742	0.7993	2.863	2.9021	2.8587	2.7484	3.1422	2.9434	1561149_at	---	---
1561156_PM_at	-0.095	-1.0681	0.0165	0.0783	-0.0353	-1.0247	0.2672	0.4738	-0.106	-1.0762	0.0104	0.0401	-0.1464	-1.1068	0.0023	0.0116	-0.0933	-1.0668	0.0178	0.0555	2.369	2.274	2.3337	2.263	2.2226	2.2757	1561156_at	---	---
1561158_PM_at	0.0649	1.046	0.7215	0.8814	0.2322	1.1746	0.2299	0.4294	0.0315	1.0221	0.8619	0.9357	0.0064	1.0045	0.9716	0.9867	0.1294	1.0938	0.4845	0.6497	2.4797	2.5446	2.7119	2.5113	2.4862	2.6091	1561158_at	---	---
1561161_PM_at	0.0995	1.0714	0.6462	0.8399	0.0258	1.0181	0.9043	0.9552	0.361	1.2843	0.1303	0.2885	0.2611	1.1984	0.2521	0.4489	-0.2696	-1.2055	0.2385	0.4032	3.226	3.3255	3.2518	3.5869	3.4871	2.9563	1561161_at	---	---
1561164_PM_at	-0.1172	-1.0846	0.4324	0.6939	-0.03	-1.021	0.8367	0.9191	-0.0848	-1.0605	0.5653	0.7495	-0.0452	-1.0318	0.7566	0.8703	0.0213	1.0149	0.8834	0.9351	2.7965	2.6793	2.7665	2.7118	2.7513	2.8178	1561164_at	---	---
1561166_PM_a_at	-0.0457	-1.0322	0.8308	0.9336	0.425	1.3426	0.0832	0.2083	-0.4554	-1.3712	0.0678	0.1777	-1.4603	-2.7517	0.0004	0.0028	-2.0756	-4.2151	5.3553e-05	0.0006	4.7058	4.6601	5.1309	4.2504	3.2455	2.6303	1561166_a_at	---	---
1561177_PM_at	0.0234	1.0163	0.8104	0.9241	-0.0405	-1.0285	0.6793	0.8262	-0.0848	-1.0605	0.3987	0.6106	-0.0912	-1.0653	0.3661	0.5712	-0.015	-1.0104	0.8779	0.9317	2.5438	2.5672	2.5033	2.459	2.4526	2.5289	1561177_at	---	---
1561181_PM_at	1.3187	2.4944	3.8204e-06	0.0003	2.2365	4.7126	1.6701e-07	2.3415e-05	2.2441	4.7374	1.6368e-07	1.8934e-05	0.6883	1.6114	0.0002	0.0015	-0.1847	-1.1366	0.0666	0.157	6.3226	7.6413	8.5591	8.5667	7.0109	6.1379	1561181_at	---	---
1561187_PM_at	-0.1355	-1.0985	0.2247	0.4806	-0.246	-1.1859	0.0493	0.1397	-0.051	-1.036	0.6289	0.7951	0.0134	1.0094	0.8977	0.949	-0.1386	-1.1009	0.2155	0.3754	2.7394	2.6038	2.4933	2.6884	2.7528	2.6007	1561187_at	---	---
1561194_PM_at	0.2415	1.1823	0.0592	0.1991	-0.0232	-1.0162	0.8309	0.9161	0.1656	1.1216	0.1625	0.3372	0.2893	1.2221	0.0319	0.0971	0.336	1.2623	0.0179	0.0557	3.0313	3.2728	3.0081	3.1969	3.3206	3.3673	1561194_at	---	---
1561195_PM_at	0.3141	1.2432	0.4034	0.6694	0.9984	1.9978	0.0289	0.0919	1.0107	2.0149	0.0276	0.0884	-0.0427	-1.03	0.9067	0.9536	-0.843	-1.7938	0.0524	0.1302	4.6812	4.9953	5.6796	5.6919	4.6385	3.8381	1561195_at	---	---
1561196_PM_at	0.0373	1.0262	0.6105	0.8182	0.2091	1.1559	0.0238	0.0788	0.1437	1.1047	0.0842	0.2094	0.1285	1.0931	0.1141	0.2567	0.1074	1.0773	0.1732	0.3208	2.349	2.3863	2.558	2.4927	2.4774	2.4564	1561196_at	---	---
1561199_PM_at	0.0047	1.0032	0.9801	0.9931	-0.0217	-1.0152	0.9079	0.9571	0.1928	1.143	0.3259	0.5384	0.0472	1.0333	0.802	0.8966	-0.1433	-1.1044	0.4569	0.6253	2.7856	2.7903	2.7639	2.9784	2.8328	2.6423	1561199_at	---	---
1561202_PM_at	-0.0356	-1.025	0.7674	0.904	0.0537	1.0379	0.657	0.8111	-0.0342	-1.024	0.7763	0.8872	0.0487	1.0344	0.6866	0.8261	0.1338	1.0972	0.289	0.4602	2.3204	2.2848	2.3742	2.2862	2.3692	2.4542	1561202_at	---	---
1561204_PM_at	-0.0382	-1.0268	0.7326	0.8873	-0.0304	-1.0213	0.7851	0.8908	0.0201	1.0141	0.8565	0.9328	-0.0157	-1.0109	0.8881	0.9439	0.1657	1.1217	0.1716	0.3186	2.3608	2.3225	2.3303	2.3809	2.3451	2.5265	1561204_at	---	---
1561205_PM_at	-0.0098	-1.0068	0.9351	0.9756	-0.109	-1.0785	0.3825	0.5934	0.0062	1.0043	0.9591	0.9815	-0.093	-1.0666	0.4523	0.6503	-0.2085	-1.1555	0.1216	0.247	2.3414	2.3316	2.2325	2.3476	2.2485	2.133	1561205_at	---	---
1561207_PM_at	1.2983	2.4594	0.005	0.0324	2.8123	7.0239	8.5277e-05	0.001	2.0324	4.0908	0.0005	0.0036	-0.0381	-1.0268	0.9034	0.9519	0.0443	1.0311	0.8879	0.9378	3.2525	4.5509	6.0648	5.2849	3.2144	3.2968	1561207_at	---	---
1561208_PM_at	-0.1755	-1.1293	0.0462	0.1664	-0.0946	-1.0678	0.2253	0.4236	-0.2397	-1.1807	0.0141	0.0515	-0.0266	-1.0186	0.7169	0.8453	-0.0274	-1.0192	0.7094	0.8241	2.5432	2.3677	2.4485	2.3035	2.5165	2.5158	1561208_at	---	---
1561210_PM_at	-0.0003	-1.0002	0.9965	0.9984	-0.0014	-1.0009	0.9834	0.9928	0.0549	1.0388	0.4155	0.6263	-0.0718	-1.0511	0.2962	0.4993	0.0096	1.0067	0.8838	0.9352	2.1909	2.1907	2.1896	2.2459	2.1191	2.2005	1561210_at	---	---
1561212_PM_at	0.1571	1.115	0.1665	0.3997	-0.101	-1.0725	0.3504	0.5626	-0.0514	-1.0363	0.625	0.7929	-0.1276	-1.0924	0.2483	0.4445	-0.299	-1.2303	0.0241	0.0708	2.9061	3.0632	2.8051	2.8548	2.7786	2.6071	1561212_at	---	---
1561213_PM_at	0.0253	1.0177	0.8333	0.9349	-0.1258	-1.0911	0.3172	0.5286	-0.1721	-1.1267	0.1861	0.3705	-0.1402	-1.1021	0.2696	0.469	-0.0859	-1.0613	0.4845	0.6497	2.6239	2.6492	2.4981	2.4517	2.4836	2.538	1561213_at	---	---
1561214_PM_at	0.2235	1.1676	0.0215	0.0951	-0.0301	-1.0211	0.6918	0.8341	-0.016	-1.0112	0.832	0.9195	0.0759	1.054	0.3352	0.54	-0.0471	-1.0332	0.5401	0.696	3.2449	3.4685	3.2148	3.2289	3.3208	3.1979	1561214_at	---	---
1561215_PM_at	-0.086	-1.0614	0.3688	0.6376	-0.0248	-1.0173	0.7891	0.8928	-0.0005	-1.0003	0.996	0.9979	-0.1512	-1.1105	0.1385	0.2955	-0.1145	-1.0826	0.2434	0.4087	2.3214	2.2354	2.2967	2.321	2.1703	2.2069	1561215_at	---	---
1561216_PM_at	-0.0683	-1.0484	0.459	0.7147	-0.0626	-1.0443	0.4957	0.692	-0.0851	-1.0608	0.3619	0.575	0.0481	1.0339	0.5972	0.7652	-0.0048	-1.0033	0.9573	0.9776	2.6618	2.5935	2.5992	2.5766	2.7099	2.6569	1561216_at	---	---
1561217_PM_at	0.1286	1.0932	0.2413	0.501	0.0548	1.0387	0.5998	0.7703	0.1352	1.0983	0.2205	0.4157	0.4111	1.3297	0.006	0.0253	0.2826	1.2164	0.0289	0.0817	3.0694	3.1979	3.1241	3.2046	3.4804	3.352	1561217_at	---	---
1561223_PM_at	-0.3254	-1.253	0.0337	0.1323	-0.1702	-1.1252	0.2017	0.3933	-0.0039	-1.0027	0.9748	0.9884	-0.0531	-1.0375	0.6704	0.8154	0.2438	1.1841	0.0858	0.1906	3.6327	3.3073	3.4625	3.6288	3.5796	3.8765	1561223_at	---	---
1561224_PM_at	-0.1014	-1.0728	0.4473	0.7061	0.1012	1.0727	0.448	0.6521	-0.0628	-1.0445	0.6324	0.7975	-0.0823	-1.0587	0.5338	0.7167	0.0182	1.0127	0.8889	0.9384	2.6278	2.5265	2.729	2.565	2.5455	2.646	1561224_at	---	---
1561226_PM_at	-0.7531	-1.6854	0.0133	0.0664	-0.7475	-1.6789	0.0137	0.0508	-0.7495	-1.6812	0.0135	0.0498	-0.7641	-1.6983	0.0125	0.0458	-0.5999	-1.5156	0.0326	0.0897	3.5772	2.8241	2.8297	2.8277	2.813	2.9773	1561226_at	---	---
1561228_PM_at	0.151	1.1104	0.4275	0.6901	0.1957	1.1453	0.3125	0.5233	0.1674	1.123	0.3821	0.5949	0.1451	1.1058	0.4451	0.644	-0.2064	-1.1538	0.2892	0.4603	2.3557	2.5067	2.5514	2.5231	2.5007	2.1493	1561228_at	---	---
1561236_PM_at	0.2147	1.1605	0.171	0.4067	0.1709	1.1258	0.2621	0.4682	0.0001	1	0.9997	0.9998	0.0565	1.04	0.6966	0.8325	0.1205	1.0871	0.4164	0.5886	2.3804	2.5951	2.5513	2.3804	2.4369	2.5009	1561236_at	---	---
1561237_PM_at	0.3644	1.2874	0.0409	0.1526	0.1626	1.1193	0.2909	0.5011	0.3142	1.2433	0.0665	0.1752	0.0924	1.0661	0.5351	0.718	0.0914	1.0654	0.5394	0.6955	2.5374	2.9018	2.7	2.8516	2.6298	2.6287	1561237_at	---	---
1561239_PM_at	0.0355	1.0249	0.7326	0.8872	-0.1697	-1.1248	0.1376	0.3015	-0.0782	-1.0557	0.4598	0.6649	-0.0533	-1.0376	0.6102	0.7746	-0.1164	-1.084	0.2847	0.4555	2.7283	2.7638	2.5586	2.6501	2.675	2.6119	1561239_at	---	---
1561240_PM_at	-0.0366	-1.0257	0.7072	0.8736	-0.1629	-1.1195	0.1297	0.2886	0.0423	1.0298	0.6642	0.8186	-0.0523	-1.0369	0.5933	0.7622	-0.0398	-1.028	0.6826	0.8054	2.3341	2.2976	2.1713	2.3765	2.2818	2.2943	1561240_at	---	---
1561242_PM_at	-0.0547	-1.0386	0.4334	0.6946	-0.044	-1.031	0.5246	0.7153	-0.1343	-1.0975	0.0848	0.2106	-0.1318	-1.0956	0.0894	0.2136	0.0651	1.0462	0.3557	0.53	2.6144	2.5597	2.5704	2.4801	2.4826	2.6795	1561242_at	---	---
1561244_PM_at	0.0808	1.0576	0.5961	0.8097	0.0258	1.018	0.8641	0.9331	0.1142	1.0824	0.4591	0.6643	0.159	1.1165	0.313	0.5171	0.1141	1.0823	0.4595	0.6276	2.5212	2.602	2.547	2.6354	2.6802	2.6353	1561244_at	---	---
1561245_PM_at	0.0015	1.0011	0.9966	0.9984	-0.2287	-1.1718	0.5278	0.7176	-0.0593	-1.042	0.8678	0.9385	-0.0454	-1.0319	0.8987	0.9496	-0.3839	-1.3049	0.3038	0.4758	4.0277	4.0292	3.799	3.9684	3.9823	3.6438	1561245_at	---	---
1561249_PM_a_at	-0.0263	-1.0184	0.8386	0.9373	0.177	1.1305	0.2026	0.3945	0.0516	1.0364	0.6909	0.8365	0.0122	1.0085	0.9247	0.9629	0.1402	1.1021	0.3003	0.4722	2.9857	2.9594	3.1626	3.0373	2.9979	3.1259	1561249_a_at	---	---
1561250_PM_at	0.0245	1.0171	0.8799	0.9541	-0.1329	-1.0965	0.4258	0.6328	0.0487	1.0343	0.765	0.8807	0.0051	1.0035	0.9749	0.9883	-0.1411	-1.1027	0.3996	0.573	3.2428	3.2673	3.1099	3.2915	3.2479	3.1018	1561250_at	---	---
1561253_PM_at	0.3534	1.2775	0.2083	0.4593	0.3567	1.2805	0.2046	0.3971	0.4674	1.3826	0.1115	0.2578	0.5871	1.5022	0.0577	0.1536	0.2314	1.174	0.3915	0.5652	2.7806	3.134	3.1373	3.248	3.3677	3.012	1561253_at	---	---
1561255_PM_at	0.0054	1.0038	0.933	0.9747	-0.0592	-1.0419	0.3769	0.5882	-0.0472	-1.0332	0.4755	0.6786	0.1093	1.0787	0.1285	0.2796	0.0238	1.0167	0.714	0.8276	2.3052	2.3107	2.2461	2.2581	2.4145	2.3291	1561255_at	---	---
1561256_PM_at	0.1103	1.0794	0.6307	0.8311	0.2734	1.2087	0.2559	0.4611	0.3394	1.2652	0.1701	0.3484	0.2985	1.2299	0.2195	0.4093	0.0685	1.0486	0.7638	0.8619	2.8341	2.9443	3.1075	3.1735	3.1326	2.9026	1561256_at	---	---
1561260_PM_at	0.0022	1.0016	0.9835	0.9941	0.1386	1.1008	0.2309	0.4308	0.1163	1.084	0.3059	0.5168	0.0893	1.0639	0.4232	0.6241	0.0455	1.032	0.6768	0.8012	2.404	2.4063	2.5426	2.5203	2.4933	2.4495	1561260_at	---	---
1561261_PM_at	-0.0876	-1.0626	0.5276	0.7652	0.0474	1.0334	0.7295	0.858	-0.0247	-1.0173	0.8563	0.9327	-0.0829	-1.0591	0.5494	0.7286	0.1382	1.1005	0.3313	0.5051	2.6299	2.5422	2.6772	2.6052	2.547	2.768	1561261_at	---	---
1561262_PM_at	-0.1182	-1.0854	0.1233	0.3279	-0.1607	-1.1179	0.0507	0.1428	0.0154	1.0107	0.8236	0.9149	-0.1186	-1.0857	0.1223	0.2698	-0.1787	-1.1319	0.0352	0.0952	2.7291	2.6109	2.5683	2.7444	2.6105	2.5504	1561262_at	---	---
1561264_PM_at	-0.0359	-1.0252	0.6434	0.8385	-0.1344	-1.0976	0.118	0.2699	-0.0219	-1.0153	0.7762	0.8872	-0.0081	-1.0056	0.9161	0.9585	-0.0257	-1.0179	0.7396	0.8458	2.4003	2.3645	2.266	2.3784	2.3923	2.3747	1561264_at	---	---
1561268_PM_at	-0.0853	-1.0609	0.5481	0.7794	-0.0009	-1.0006	0.9949	0.9978	0.099	1.071	0.4883	0.6892	0.1736	1.1279	0.2429	0.4381	0.1521	1.1112	0.2999	0.4717	2.8793	2.794	2.8784	2.9783	3.053	3.0314	1561268_at	---	---
1561270_PM_at	0.0923	1.0661	0.7531	0.8969	0.2316	1.1741	0.4402	0.6453	-0.0553	-1.0391	0.8502	0.9294	0.0933	1.0668	0.7505	0.8662	0.0938	1.0672	0.7493	0.8521	3.3683	3.4606	3.5998	3.313	3.4616	3.462	1561270_at	---	---
1561272_PM_at	-0.2758	-1.2107	0.1219	0.3253	-0.5022	-1.4164	0.0169	0.0601	-0.3397	-1.2655	0.0684	0.179	-0.4208	-1.3387	0.0334	0.1007	-0.3083	-1.2383	0.0908	0.1987	2.834	2.5582	2.3318	2.4943	2.4132	2.5257	1561272_at	---	---
1561273_PM_at	-0.0363	-1.0255	0.7596	0.9005	-0.0927	-1.0664	0.4445	0.649	-0.1165	-1.0841	0.3433	0.5562	-0.0647	-1.0459	0.5888	0.7587	-0.0861	-1.0615	0.4762	0.6427	2.9956	2.9593	2.9029	2.8791	2.9309	2.9095	1561273_at	---	---
1561278_PM_at	-0.1122	-1.0809	0.579	0.7995	0.1664	1.1222	0.4182	0.6263	0.0637	1.0451	0.7506	0.8726	0.2192	1.1641	0.2957	0.4989	-0.1496	-1.1093	0.4641	0.6317	2.6721	2.5599	2.8385	2.7358	2.8914	2.5225	1561278_at	---	---
1561279_PM_at	-0.0759	-1.054	0.6666	0.8514	-0.0948	-1.0679	0.592	0.765	-0.2832	-1.2169	0.142	0.3067	-0.0403	-1.0283	0.818	0.9057	0.011	1.0076	0.95	0.9732	3.0136	2.9377	2.9188	2.7304	2.9733	3.0246	1561279_at	---	---
1561287_PM_at	0.0924	1.0661	0.4451	0.7045	0.011	1.0076	0.9258	0.9653	0.0084	1.0058	0.9434	0.9748	0.2267	1.1701	0.0918	0.2176	0.1716	1.1263	0.1799	0.3297	2.7715	2.8639	2.7825	2.7799	2.9982	2.9431	1561287_at	---	---
1561288_PM_at	0.1557	1.1139	0.0062	0.0376	-0.0284	-1.0199	0.4808	0.6801	0.0714	1.0507	0.1075	0.251	0.0658	1.0467	0.1317	0.2846	0.1366	1.0993	0.0111	0.038	3.4665	3.6222	3.4381	3.5379	3.5323	3.6031	1561288_at	---	---
1561298_PM_at	-0.2202	-1.1649	0.1581	0.3863	-0.1649	-1.1211	0.273	0.4804	-0.0793	-1.0565	0.5828	0.7628	-0.0963	-1.069	0.5073	0.6954	-0.1417	-1.1032	0.3398	0.5138	2.5669	2.3467	2.402	2.4876	2.4706	2.4252	1561298_at	---	---
1561300_PM_at	0.231	1.1737	0.1218	0.3252	-0.0341	-1.0239	0.7992	0.8985	-0.0659	-1.0467	0.6259	0.7933	0.0495	1.0349	0.7128	0.8423	0.1224	1.0885	0.3769	0.5508	2.9528	3.1838	2.9187	2.8869	3.0023	3.0752	1561300_at	---	---
1561303_PM_at	-0.0728	-1.0518	0.4026	0.6688	-0.1162	-1.0839	0.2007	0.3918	-0.0611	-1.0432	0.4788	0.6814	-0.0586	-1.0415	0.4959	0.6865	-0.2182	-1.1632	0.0357	0.0962	2.6159	2.5431	2.4997	2.5549	2.5573	2.3978	1561303_at	---	---
1561305_PM_at	-0.0224	-1.0157	0.9214	0.9702	0.0264	1.0185	0.9074	0.9567	0.0096	1.0067	0.9662	0.9846	0.0508	1.0358	0.8236	0.9085	-0.2137	-1.1597	0.3648	0.539	4.3272	4.3047	4.3536	4.3368	4.3779	4.1134	1561305_at	---	---
1561307_PM_at	-0.1265	-1.0917	0.3829	0.6518	-0.1175	-1.0848	0.4159	0.6241	0.0173	1.0121	0.9019	0.9549	-0.0616	-1.0436	0.6628	0.8104	-0.045	-1.0317	0.7491	0.8519	3.5241	3.3975	3.4066	3.5414	3.4625	3.4791	1561307_at	---	---
1561309_PM_x_at	0.041	1.0288	0.6888	0.8638	0.0563	1.0398	0.5844	0.7599	0.1557	1.1139	0.1615	0.3359	0.1612	1.1182	0.1494	0.3121	0.2456	1.1856	0.0454	0.1162	4.079	4.12	4.1354	4.2347	4.2402	4.3247	1561309_x_at	---	---
1561310_PM_at	0.155	1.1134	0.1077	0.2999	0.022	1.0154	0.7972	0.8974	-0.0455	-1.032	0.5993	0.7755	0.0336	1.0235	0.6967	0.8325	0.1208	1.0874	0.1912	0.3446	2.4191	2.5741	2.4411	2.3736	2.4526	2.5399	1561310_at	---	---
1561311_PM_at	0.0555	1.0392	0.5388	0.7735	0.096	1.0688	0.3025	0.5135	-0.0225	-1.0157	0.8002	0.9011	0.3825	1.3036	0.0041	0.0189	0.2689	1.2049	0.0196	0.06	2.6338	2.6892	2.7298	2.6112	3.0163	2.9026	1561311_at	---	---
1561313_PM_at	-0.0324	-1.0227	0.7956	0.9174	0.0269	1.0188	0.8296	0.9157	0.0536	1.0379	0.6694	0.8223	0.1916	1.142	0.1601	0.3279	0.0839	1.0599	0.5088	0.6704	3.6593	3.6269	3.6862	3.7129	3.8509	3.7432	1561313_at	---	---
1561316_PM_at	0.1674	1.123	0.0514	0.1797	0.2352	1.1771	0.0143	0.0528	0.1417	1.1032	0.0857	0.2122	0.0807	1.0576	0.2862	0.4882	0.1578	1.1156	0.0621	0.1487	2.5382	2.7056	2.7734	2.6799	2.619	2.696	1561316_at	---	---
1561318_PM_at	-0.0863	-1.0616	0.6576	0.8456	0.1121	1.0808	0.5671	0.7472	0.1123	1.081	0.5662	0.75	0.0831	1.0593	0.6692	0.8147	-0.2847	-1.2181	0.1751	0.3233	4.2719	4.1857	4.384	4.3843	4.3551	3.9873	1561318_at	---	---
1561322_PM_at	-0.1695	-1.1247	0.0188	0.0862	-0.1391	-1.1012	0.0396	0.1176	-0.1464	-1.1068	0.033	0.1016	-0.1638	-1.1203	0.0215	0.0709	-0.1502	-1.1097	0.03	0.0843	2.4595	2.29	2.3204	2.3131	2.2957	2.3093	1561322_at	---	---
1561324_PM_at	-0.0113	-1.0078	0.9318	0.9741	-0.0077	-1.0054	0.9531	0.9781	0.0125	1.0087	0.9246	0.9657	-0.1028	-1.0738	0.4467	0.6453	-0.1451	-1.1058	0.2941	0.4656	2.5517	2.5404	2.544	2.5642	2.4489	2.4066	1561324_at	---	---
1561328_PM_at	-0.0184	-1.0128	0.9157	0.968	-0.029	-1.0203	0.8676	0.9353	-0.0725	-1.0515	0.6787	0.8285	-0.0858	-1.0613	0.625	0.7846	-0.0357	-1.0251	0.8373	0.9074	2.6955	2.6771	2.6665	2.623	2.6097	2.6598	1561328_at	---	---
1561333_PM_at	0.2293	1.1723	0.123	0.3273	0.311	1.2406	0.051	0.1434	0.2092	1.1561	0.1529	0.3234	0.1382	1.1005	0.3212	0.5256	0.4997	1.414	0.0079	0.0288	3.0875	3.3169	3.3986	3.2968	3.2258	3.5873	1561333_at	---	---
1561339_PM_at	-0.1012	-1.0727	0.3409	0.6111	-0.1281	-1.0928	0.2386	0.4404	0.1618	1.1187	0.1493	0.318	-0.0065	-1.0045	0.9492	0.9756	-0.1483	-1.1083	0.1804	0.3304	2.3354	2.2342	2.2073	2.4972	2.3289	2.1871	1561339_at	---	---
1561340_PM_at	-0.0255	-1.0178	0.6492	0.8415	-0.1706	-1.1255	0.0186	0.0649	-0.1858	-1.1375	0.013	0.0483	-0.1222	-1.0884	0.0616	0.1615	-0.0212	-1.0148	0.7046	0.8209	2.4113	2.3858	2.2407	2.2254	2.289	2.3901	1561340_at	---	---
1561341_PM_at	-0.1332	-1.0967	0.5385	0.7733	-0.0522	-1.0369	0.8066	0.9025	-0.3308	-1.2577	0.1564	0.3285	-0.1067	-1.0767	0.6202	0.7815	-0.3134	-1.2426	0.1759	0.3243	3.3422	3.209	3.29	3.0114	3.2355	3.0289	1561341_at	---	---
1561345_PM_at	-0.0882	-1.063	0.6138	0.8202	0.0265	1.0186	0.8781	0.9412	-0.002	-1.0014	0.9907	0.9955	0.1973	1.1465	0.2789	0.4797	0.1528	1.1117	0.3921	0.5657	3.4316	3.3434	3.4581	3.4295	3.6289	3.5844	1561345_at	---	---
1561346_PM_at	0.1317	1.0956	0.5371	0.7723	0.2585	1.1962	0.2463	0.4496	0.0943	1.0676	0.6559	0.8133	0.018	1.0125	0.9318	0.9667	0.5371	1.4511	0.0371	0.0991	3.7277	3.8594	3.9862	3.822	3.7456	4.2648	1561346_at	---	---
1561347_PM_a_at	-0.097	-1.0696	0.5283	0.7657	-0.1224	-1.0886	0.4308	0.6373	0.0092	1.0064	0.9516	0.9784	-0.0079	-1.0055	0.9582	0.9802	1.2831	2.4335	0.0001	0.001	2.8745	2.7775	2.7521	2.8837	2.8666	4.1575	1561347_a_at	---	---
1561351_PM_at	0.2855	1.2188	0.0781	0.242	0.2649	1.2016	0.0965	0.2325	0.2107	1.1572	0.1685	0.3462	0.0923	1.066	0.5186	0.7046	0.03	1.021	0.8307	0.9036	3.0548	3.3402	3.3197	3.2654	3.147	3.0848	1561351_at	---	---
1561352_PM_at	0.0152	1.0106	0.8959	0.9604	-0.0137	-1.0096	0.9059	0.9559	-0.0393	-1.0276	0.7367	0.8645	-0.0772	-1.055	0.5145	0.7015	0.0917	1.0656	0.4421	0.6119	2.8843	2.8995	2.8705	2.845	2.8071	2.976	1561352_at	---	---
1561353_PM_at	-0.1584	-1.1161	0.0402	0.1508	-0.1725	-1.127	0.0296	0.0935	-0.0558	-1.0394	0.3937	0.6059	-0.0827	-1.059	0.2224	0.4127	-0.1121	-1.0808	0.1145	0.2366	2.3836	2.2252	2.2111	2.3278	2.3009	2.2715	1561353_at	---	---
1561354_PM_at	-0.1281	-1.0929	0.5654	0.7911	0.1201	1.0868	0.5893	0.7633	0.0644	1.0456	0.7702	0.8839	0.2953	1.2271	0.2105	0.397	0.0417	1.0294	0.8494	0.9147	3.3854	3.2572	3.5054	3.4497	3.6806	3.4271	1561354_at	---	---
1561362_PM_at	-0.1923	-1.1426	0.3063	0.5755	0.1627	1.1194	0.3808	0.5919	-0.0162	-1.0113	0.928	0.9671	-0.1222	-1.0884	0.5041	0.693	-0.0141	-1.0098	0.9372	0.9661	2.3537	2.1614	2.5164	2.3375	2.2315	2.3396	1561362_at	---	---
1561363_PM_a_at	-0.201	-1.1495	0.3026	0.572	-0.1708	-1.1257	0.3748	0.5864	-0.4367	-1.3535	0.0498	0.1405	-0.47	-1.3851	0.0387	0.1132	-0.2766	-1.2113	0.1717	0.3189	2.8169	2.616	2.6461	2.3802	2.3469	2.5404	1561363_a_at	---	---
1561364_PM_at	0.0619	1.0438	0.6018	0.8132	-0.0585	-1.0414	0.6214	0.7862	-0.0565	-1.04	0.633	0.7979	0.0002	1.0001	0.9986	0.9995	0.0412	1.029	0.7267	0.8365	2.8803	2.9422	2.8217	2.8237	2.8805	2.9214	1561364_at	---	---
1561367_PM_a_at	-0.7456	-1.6767	0.001	0.0101	-0.867	-1.8238	0.0005	0.0035	0.4718	1.3868	0.0095	0.0372	-1.0613	-2.0869	0.0002	0.0014	-1.7369	-3.3331	8.9246e-06	0.0002	5.288	4.5424	4.4211	5.7598	4.2267	3.5511	1561367_a_at	---	---
1561368_PM_at	0.0382	1.0268	0.8114	0.9246	0.1277	1.0925	0.4362	0.642	-0.0695	-1.0494	0.6659	0.8198	-0.0529	-1.0374	0.7413	0.8609	0.1614	1.1184	0.3324	0.5064	2.4902	2.5284	2.6179	2.4207	2.4372	2.6516	1561368_at	---	---
1561369_PM_at	-0.1357	-1.0986	0.4529	0.7101	-0.0372	-1.0261	0.8332	0.9174	-0.1195	-1.0864	0.5062	0.7038	0.0983	1.0705	0.582	0.7538	-0.0574	-1.0406	0.7458	0.8498	2.9373	2.8016	2.9002	2.8178	3.0357	2.8799	1561369_at	---	---
1561370_PM_at	0.1357	1.0986	0.2089	0.4602	0.0202	1.0141	0.8407	0.9209	-0.0081	-1.0056	0.9359	0.9712	-0.0909	-1.065	0.3822	0.5867	0.0267	1.0187	0.7908	0.879	3.0495	3.1852	3.0697	3.0414	2.9586	3.0762	1561370_at	---	---
1561375_PM_at	0.161	1.1181	0.5359	0.7715	0.0328	1.023	0.898	0.9516	0.1286	1.0932	0.619	0.789	0.2569	1.1949	0.3355	0.5402	0.1821	1.1345	0.4861	0.6509	2.5006	2.6617	2.5334	2.6292	2.7575	2.6827	1561375_at	---	---
1561389_PM_at	-0.0533	-1.0377	0.7123	0.8761	0.0899	1.0643	0.5387	0.7258	-0.0471	-1.0332	0.7442	0.869	0.0714	1.0507	0.6235	0.7835	0.0441	1.031	0.7601	0.8594	2.5477	2.4944	2.6376	2.5006	2.6191	2.5918	1561389_at	---	---
1561392_PM_at	-0.0465	-1.0328	0.7894	0.915	0.3439	1.2692	0.0845	0.2107	-0.0242	-1.0169	0.8894	0.9488	0.1464	1.1068	0.4133	0.6156	0.2039	1.1518	0.2668	0.4356	2.8972	2.8507	3.2411	2.873	3.0436	3.1011	1561392_at	---	---
1561393_PM_at	0.071	1.0505	0.6321	0.832	0.1143	1.0825	0.448	0.6522	-0.0326	-1.0229	0.8246	0.9151	-0.0818	-1.0583	0.5828	0.7543	0.178	1.1313	0.2534	0.4204	3.2056	3.2767	3.32	3.173	3.1239	3.3836	1561393_at	---	---
1561400_PM_at	-0.1517	-1.1109	0.1732	0.4101	0.0545	1.0385	0.5987	0.7693	0.0607	1.0429	0.5594	0.7453	-0.1075	-1.0774	0.3154	0.5198	0.1136	1.0819	0.2913	0.4625	3.0712	2.9194	3.1257	3.1318	2.9636	3.1847	1561400_at	---	---
1561408_PM_at	0.0905	1.0647	0.2558	0.5191	0.0093	1.0065	0.9017	0.9536	-0.1851	-1.1369	0.0423	0.1234	0.0056	1.0039	0.9405	0.9708	0.2074	1.1546	0.0281	0.0799	2.663	2.7535	2.6723	2.4779	2.6686	2.8704	1561408_at	---	---
1561409_PM_at	-0.0161	-1.0112	0.9541	0.9829	0.0262	1.0183	0.9254	0.9651	-0.1439	-1.1049	0.6111	0.7837	0.2322	1.1746	0.42	0.6212	0.1413	1.1029	0.6173	0.7577	3.4176	3.4015	3.4438	3.2737	3.6498	3.5589	1561409_at	---	---
1561411_PM_at	-0.007	-1.0049	0.9569	0.984	-0.0051	-1.0035	0.9688	0.986	-0.1885	-1.1396	0.1829	0.3662	-0.0326	-1.0228	0.8034	0.8972	0.0771	1.0549	0.5606	0.7129	2.7811	2.7741	2.776	2.5927	2.7486	2.8582	1561411_at	---	---
1561413_PM_at	-0.0897	-1.0641	0.7105	0.8751	0.1061	1.0763	0.6613	0.814	-0.0434	-1.0305	0.8568	0.9329	-0.0415	-1.0292	0.8629	0.9297	0.1121	1.0808	0.6439	0.7772	3.3407	3.251	3.4468	3.2973	3.2992	3.4528	1561413_at	---	---
1561415_PM_at	0.058	1.041	0.7175	0.8793	-0.1084	-1.078	0.5051	0.6999	0.0387	1.0272	0.8088	0.9064	-0.0087	-1.006	0.9566	0.9793	-0.1262	-1.0914	0.441	0.6111	2.7218	2.7798	2.6134	2.7605	2.7131	2.5956	1561415_at	---	---
1561417_PM_x_at	0.1521	1.1112	0.3598	0.6288	0.0591	1.0418	0.7137	0.8476	0.1002	1.0719	0.5382	0.7292	0.2396	1.1807	0.1695	0.3409	0.0623	1.0441	0.6989	0.8168	2.6925	2.8447	2.7516	2.7927	2.9322	2.7548	1561417_x_at	---	---
1561418_PM_at	-0.2229	-1.1671	0.1845	0.4266	-0.1109	-1.0799	0.484	0.6826	-0.2184	-1.1635	0.1922	0.379	-0.2306	-1.1734	0.1718	0.3444	-0.1525	-1.1115	0.3447	0.5189	3.0817	2.8589	2.9709	2.8633	2.8511	2.9293	1561418_at	---	---
1561421_PM_a_at	-0.0428	-1.0301	0.827	0.9318	-0.2152	-1.1608	0.2945	0.5051	-0.1966	-1.146	0.3346	0.5473	0.0088	1.0061	0.9642	0.983	-0.0591	-1.0418	0.763	0.8614	3.1617	3.1189	2.9465	2.9651	3.1705	3.1026	1561421_a_at	---	---
1561422_PM_at	-0.267	-1.2033	0.219	0.4733	-0.0599	-1.0424	0.7685	0.8809	0.0328	1.023	0.8717	0.9403	0.1262	1.0914	0.5404	0.7221	0.0251	1.0176	0.9014	0.9452	3.2237	2.9566	3.1638	3.2565	3.3499	3.2488	1561422_at	---	---
1561424_PM_at	0.3113	1.2409	0.018	0.0836	0.1349	1.098	0.212	0.4069	0.1652	1.1213	0.138	0.3004	-0.0482	-1.034	0.6356	0.792	0.0567	1.0401	0.5788	0.7277	2.6315	2.9428	2.7663	2.7967	2.5833	2.6881	1561424_at	---	---
1561427_PM_at	0.0844	1.0602	0.2325	0.49	-0.0278	-1.0195	0.6767	0.8246	0.0291	1.0204	0.663	0.8178	0.1248	1.0903	0.0972	0.2272	0.2176	1.1628	0.0141	0.0459	2.3051	2.3895	2.2773	2.3342	2.4299	2.5228	1561427_at	---	---
1561431_PM_at	0.2153	1.161	0.3413	0.6115	0.0745	1.053	0.733	0.86	0.0905	1.0647	0.6793	0.8289	0.0386	1.0271	0.8593	0.9278	-0.2585	-1.1962	0.2612	0.4294	2.3627	2.578	2.4372	2.4532	2.4013	2.1042	1561431_at	---	---
1561432_PM_at	0.1905	1.1412	0.2521	0.5145	0.0379	1.0266	0.8095	0.9041	0.0588	1.0416	0.7092	0.8474	0.0553	1.0391	0.7255	0.851	0.1946	1.1444	0.2431	0.4084	2.3123	2.5029	2.3502	2.3712	2.3677	2.507	1561432_at	---	---
1561436_PM_at	0.0069	1.0048	0.9635	0.9868	-0.0594	-1.042	0.6949	0.836	0.0953	1.0683	0.5332	0.7255	-0.0033	-1.0023	0.9825	0.9921	-0.0421	-1.0296	0.7802	0.8727	2.823	2.8299	2.7637	2.9183	2.8197	2.7809	1561436_at	---	---
1561439_PM_at	0.005	1.0034	0.9849	0.9947	0.0981	1.0704	0.7089	0.8447	0.0931	1.0666	0.723	0.8559	0.0012	1.0009	0.9962	0.9985	0.1743	1.1284	0.5126	0.6734	3.8562	3.8612	3.9543	3.9493	3.8575	4.0306	1561439_at	---	---
1561443_PM_at	-0.0801	-1.0571	0.6757	0.8562	0.0248	1.0173	0.8962	0.9507	0.1479	1.1079	0.448	0.6549	0.0747	1.0532	0.6959	0.832	0.1928	1.143	0.3306	0.5043	2.7814	2.7014	2.8062	2.9293	2.8562	2.9743	1561443_at	---	---
1561445_PM_at	0.0786	1.056	0.4952	0.7417	0.0122	1.0085	0.9143	0.9602	0.184	1.136	0.1402	0.3041	-0.1046	-1.0752	0.3713	0.5766	0.1164	1.0841	0.3235	0.4968	3.3031	3.3817	3.3152	3.4871	3.1985	3.4195	1561445_at	---	---
1561446_PM_at	0.1049	1.0754	0.2466	0.508	0.0797	1.0568	0.3674	0.5789	-0.0857	-1.0612	0.3346	0.5473	0.1922	1.1425	0.0569	0.1523	-0.0893	-1.0638	0.3166	0.4892	2.8933	2.9983	2.973	2.8076	3.0855	2.8041	1561446_at	---	---
1561448_PM_at	0.0501	1.0354	0.6339	0.8325	0.1549	1.1134	0.1721	0.3522	0.0973	1.0698	0.3679	0.5804	0.368	1.2905	0.0103	0.0393	0.2561	1.1942	0.0428	0.1111	3.1479	3.198	3.3028	3.2452	3.5159	3.4039	1561448_at	---	---
1561450_PM_at	0.0876	1.0626	0.4965	0.743	0.3092	1.239	0.0432	0.126	0.1226	1.0887	0.3503	0.5631	0.1206	1.0872	0.3574	0.5626	0.2145	1.1603	0.1268	0.2546	2.6116	2.6992	2.9208	2.7341	2.7322	2.8261	1561450_at	---	---
1561451_PM_a_at	-0.1974	-1.1467	0.0706	0.2252	-0.1134	-1.0818	0.2542	0.4591	-0.0618	-1.0438	0.5177	0.7133	-0.0256	-1.0179	0.7856	0.8869	-0.2036	-1.1515	0.0643	0.1529	2.9152	2.7178	2.8018	2.8534	2.8896	2.7116	1561451_a_at	---	---
1561452_PM_at	-0.1064	-1.0765	0.4277	0.6902	-0.0148	-1.0103	0.91	0.9581	-0.0764	-1.0544	0.5636	0.7483	-0.1068	-1.0769	0.4258	0.6267	-0.0339	-1.0238	0.7954	0.8819	2.8446	2.7382	2.8298	2.7681	2.7377	2.8106	1561452_at	---	---
1561453_PM_at	-0.0663	-1.047	0.6864	0.8627	0.1738	1.128	0.3093	0.5204	-0.0772	-1.055	0.6393	0.8021	-0.1156	-1.0834	0.4879	0.6794	0.1256	1.0909	0.4529	0.6218	3.5632	3.4969	3.737	3.4861	3.4476	3.6888	1561453_at	---	---
1561454_PM_at	0.1318	1.0957	0.4591	0.7147	0.1135	1.0819	0.5213	0.7124	0.1397	1.1017	0.434	0.6425	0.2204	1.1651	0.2342	0.4274	0.1818	1.1343	0.3173	0.4899	3.0644	3.1962	3.1779	3.2041	3.2848	3.2462	1561454_at	---	---
1561459_PM_at	-0.0211	-1.0147	0.9211	0.97	-0.0421	-1.0296	0.8432	0.9219	0.0571	1.0403	0.7892	0.8946	0.1448	1.1056	0.5045	0.6933	-0.0145	-1.0101	0.9457	0.9708	3.2078	3.1867	3.1656	3.2648	3.3526	3.1933	1561459_at	---	---
1561460_PM_at	0.0696	1.0494	0.7618	0.9012	0.0554	1.0392	0.809	0.9038	0.0537	1.0379	0.8148	0.9101	0.0102	1.0071	0.9644	0.9831	-0.2099	-1.1566	0.3755	0.5494	3.7258	3.7954	3.7812	3.7795	3.736	3.5158	1561460_at	---	---
1561461_PM_at	0.0031	1.0021	0.9772	0.992	-0.1013	-1.0727	0.366	0.5774	-0.0555	-1.0392	0.6113	0.7838	-0.0865	-1.0618	0.4357	0.6355	-0.0347	-1.0244	0.749	0.8519	2.8523	2.8554	2.751	2.7968	2.7658	2.8176	1561461_at	---	---
1561462_PM_at	-0.107	-1.077	0.6395	0.8361	-0.1817	-1.1342	0.4347	0.6406	0.0141	1.0098	0.9503	0.9776	-0.1465	-1.1069	0.525	0.7097	-0.1111	-1.08	0.6272	0.7653	2.95	2.843	2.7683	2.9641	2.8036	2.839	1561462_at	---	---
1561469_PM_at	-0.2813	-1.2153	0.0987	0.2829	-0.1056	-1.0759	0.4912	0.6886	-0.077	-1.0548	0.6121	0.7843	-0.245	-1.1851	0.1399	0.2977	-0.0835	-1.0596	0.5833	0.7311	4.2528	3.9715	4.1472	4.1758	4.0078	4.1693	1561469_at	---	---
1561471_PM_at	-0.1	-1.0718	0.5926	0.8073	0.0862	1.0616	0.6434	0.8014	-0.0428	-1.0301	0.8169	0.9114	-0.0566	-1.04	0.7598	0.872	0.2187	1.1637	0.2629	0.4313	2.9497	2.8497	3.0359	2.9069	2.893	3.1684	1561471_at	---	---
1561473_PM_at	0.1372	1.0998	0.2837	0.5512	0.0326	1.0228	0.7894	0.893	0.0128	1.0089	0.9158	0.961	0.2065	1.1539	0.1268	0.277	-0.0413	-1.0291	0.7351	0.8427	2.6996	2.8369	2.7322	2.7125	2.9062	2.6583	1561473_at	---	---
1561474_PM_at	0.0882	1.063	0.4417	0.7016	0.1235	1.0894	0.2927	0.5031	0.2411	1.1819	0.0653	0.1727	0.2305	1.1732	0.0748	0.1869	0.2034	1.1514	0.1062	0.2239	3.7175	3.8057	3.841	3.9586	3.948	3.9209	1561474_at	---	---
1561476_PM_at	0.0468	1.0329	0.7046	0.8723	0.1052	1.0756	0.4055	0.6145	0.0152	1.0106	0.9016	0.9548	0.1553	1.1136	0.2347	0.4279	0.1898	1.1406	0.1575	0.2994	2.4059	2.4527	2.5111	2.4211	2.5612	2.5958	1561476_at	---	---
1561478_PM_at	0.0291	1.0204	0.7726	0.9064	0.1687	1.124	0.1304	0.2898	-0.0363	-1.0255	0.7194	0.8534	0.0837	1.0597	0.4182	0.6196	0.1118	1.0805	0.2899	0.461	2.3698	2.3989	2.5385	2.3335	2.4535	2.4816	1561478_at	---	---
1561479_PM_at	0.2163	1.1618	0.0111	0.058	0.1738	1.128	0.027	0.0872	0.3084	1.2383	0.0021	0.0109	0.3602	1.2836	0.0009	0.0057	0.1225	1.0886	0.0863	0.1915	3.4922	3.7086	3.666	3.8006	3.8525	3.6147	1561479_at	---	---
1561480_PM_a_at	0.3832	1.3042	0.0273	0.1134	0.2947	1.2266	0.0673	0.1769	0.3274	1.2547	0.048	0.1364	0.3599	1.2834	0.0345	0.1033	0.102	1.0733	0.4693	0.6364	3.5094	3.8926	3.804	3.8367	3.8693	3.6114	1561480_a_at	---	---
1561481_PM_at	-0.249	-1.1884	0.1161	0.3154	-0.1539	-1.1126	0.3	0.5105	-0.2616	-1.1988	0.1022	0.242	-0.2602	-1.1977	0.1036	0.2384	-0.106	-1.0763	0.4643	0.6318	3.3143	3.0653	3.1604	3.0527	3.0541	3.2083	1561481_at	---	---
1561484_PM_at	0.1618	1.1187	0.3507	0.6206	0.2339	1.176	0.194	0.3827	-0.0542	-1.0383	0.7464	0.8703	0.054	1.0382	0.7469	0.8641	0.3575	1.2812	0.0668	0.1574	3.9621	4.1239	4.1959	3.9079	4.0161	4.3195	1561484_at	---	---
1561486_PM_at	-0.197	-1.1463	0.2417	0.5015	-0.528	-1.442	0.0131	0.0491	-0.9833	-1.9769	0.0006	0.0043	-0.7967	-1.7371	0.0019	0.0101	-0.773	-1.7088	0.0022	0.0102	4.575	4.378	4.047	3.5918	3.7784	3.802	1561486_at	---	---
1561487_PM_at	0.1636	1.1201	0.1704	0.4057	-0.0806	-1.0575	0.4718	0.6725	0.246	1.1859	0.0576	0.1571	0.1079	1.0776	0.344	0.549	0.0294	1.0206	0.7888	0.8777	3.071	3.2346	2.9904	3.3171	3.1789	3.1005	1561487_at	---	---
1561488_PM_at	-0.265	-1.2017	0.0827	0.2515	-0.0817	-1.0582	0.5453	0.7306	-0.2776	-1.2122	0.0722	0.1864	-0.244	-1.1843	0.104	0.2392	-0.2091	-1.156	0.1519	0.2914	3.2715	3.0064	3.1898	2.9939	3.0275	3.0624	1561488_at	---	---
1561489_PM_at	1.275	2.4199	0.0064	0.0383	0.9084	1.8769	0.0266	0.0861	0.3862	1.307	0.2605	0.4655	-0.4428	-1.3593	0.2042	0.3887	-0.9492	-1.9308	0.0224	0.0669	4.8676	6.1425	5.7759	5.2538	4.4248	3.9184	1561489_at	---	---
1561493_PM_at	-0.0882	-1.063	0.5603	0.7877	-0.174	-1.1282	0.2694	0.4764	0.019	1.0133	0.8985	0.9534	-0.1161	-1.0838	0.4479	0.6464	0.0201	1.014	0.8928	0.9405	2.8761	2.7879	2.702	2.8951	2.76	2.8962	1561493_at	---	---
1561497_PM_at	-0.2644	-1.2012	0.1027	0.2907	-0.3658	-1.2886	0.0374	0.1126	-0.4213	-1.3392	0.0221	0.0738	-0.3462	-1.2712	0.0453	0.1278	-0.2568	-1.1948	0.1109	0.2308	5.3627	5.0982	4.9969	4.9413	5.0165	5.1058	1561497_at	---	---
1561499_PM_at	0.1295	1.0939	0.5337	0.7697	0.2743	1.2094	0.2114	0.4061	-0.0319	-1.0224	0.876	0.9426	0.1042	1.0749	0.6143	0.7775	0.3108	1.2404	0.1641	0.3084	4.0272	4.1567	4.3015	3.9953	4.1314	4.338	1561499_at	---	---
1561506_PM_at	0.0325	1.0228	0.7923	0.916	-0.1114	-1.0803	0.3819	0.593	-0.1207	-1.0873	0.346	0.5589	-0.0537	-1.0379	0.6654	0.8121	-0.1995	-1.1483	0.1421	0.2772	3.1368	3.1694	3.0254	3.0161	3.0832	2.9374	1561506_at	---	---
1561509_PM_at	-0.1353	-1.0983	0.4589	0.7145	0.0546	1.0386	0.7604	0.8761	-0.1329	-1.0965	0.4666	0.671	0.011	1.0077	0.9507	0.9764	0.2209	1.1654	0.244	0.4094	3.5832	3.4479	3.6378	3.4503	3.5943	3.8041	1561509_at	---	---
1561511_PM_at	0.1133	1.0817	0.4698	0.7229	0.1645	1.1208	0.3053	0.5166	-0.0347	-1.0244	0.8208	0.9133	-0.0128	-1.0089	0.9334	0.9674	0.1751	1.1291	0.278	0.4481	2.6837	2.797	2.8483	2.649	2.671	2.8589	1561511_at	---	---
1561512_PM_at	0.0751	1.0534	0.7563	0.8987	-0.0329	-1.0231	0.8913	0.948	0.3604	1.2837	0.1699	0.3481	0.1714	1.1262	0.4862	0.6781	-0.2008	-1.1494	0.4182	0.5902	2.7402	2.8152	2.7072	3.1005	2.9116	2.5393	1561512_at	---	---
1561513_PM_at	-0.0332	-1.0233	0.8204	0.9285	-0.063	-1.0446	0.6691	0.8191	-0.1544	-1.113	0.3128	0.5241	-0.2012	-1.1497	0.2011	0.3845	-0.1357	-1.0987	0.3702	0.5442	2.3038	2.2706	2.2409	2.1494	2.1026	2.1681	1561513_at	---	---
1561516_PM_at	0.0675	1.0479	0.7459	0.8934	0.0248	1.0173	0.9049	0.9555	0.0662	1.0469	0.7506	0.8726	0.0418	1.0294	0.8405	0.9178	-0.0251	-1.0175	0.9037	0.9464	3.1254	3.1929	3.1502	3.1916	3.1672	3.1004	1561516_at	---	---
1561519_PM_at	0.0478	1.0337	0.7815	0.9107	0.1178	1.0851	0.501	0.6965	-0.1774	-1.1309	0.3225	0.5344	-0.0003	-1.0002	0.9985	0.9994	0.3179	1.2466	0.1016	0.2168	2.8838	2.9316	3.0016	2.7064	2.8835	3.2018	1561519_at	---	---
1561525_PM_at	-0.0398	-1.028	0.5527	0.7829	0.0413	1.029	0.5391	0.726	-0.0016	-1.0011	0.9801	0.9907	-0.0122	-1.0085	0.8534	0.9246	0.0829	1.0591	0.2387	0.4034	2.1758	2.1359	2.217	2.1741	2.1635	2.2587	1561525_at	---	---
1561526_PM_at	-0.1478	-1.1079	0.1927	0.438	0.1665	1.1223	0.1495	0.3195	0.1702	1.1252	0.1422	0.3069	-0.0102	-1.0071	0.9225	0.9619	0.2667	1.2031	0.0381	0.1014	2.6652	2.5174	2.8317	2.8353	2.6549	2.9319	1561526_at	---	---
1561527_PM_at	-0.1328	-1.0965	0.3547	0.6246	-0.1486	-1.1085	0.305	0.5162	-0.2311	-1.1737	0.1317	0.2907	-0.1203	-1.0869	0.399	0.6026	-0.2972	-1.2288	0.0661	0.1561	2.96	2.8272	2.8114	2.7289	2.8397	2.6628	1561527_at	---	---
1561528_PM_at	0.0869	1.0621	0.4677	0.7212	0.0641	1.0454	0.5882	0.7627	0.185	1.1368	0.1499	0.3189	0.0654	1.0464	0.5808	0.7528	0.0605	1.0428	0.6087	0.7511	3.6244	3.7113	3.6885	3.8094	3.6898	3.6849	1561528_at	---	---
1561529_PM_at	0.1552	1.1136	0.3081	0.5773	0.2225	1.1667	0.1615	0.3371	0.1789	1.132	0.2466	0.4486	0.1393	1.1014	0.356	0.5611	0.2203	1.165	0.1649	0.3094	3.5675	3.7227	3.79	3.7464	3.7069	3.7879	1561529_at	---	---
1561531_PM_at	0.1868	1.1382	0.3648	0.6336	-0.2	-1.1487	0.3344	0.5469	0.0083	1.0058	0.9667	0.9849	-0.172	-1.1266	0.4016	0.605	-0.1993	-1.1482	0.3359	0.5099	3.0254	3.2122	2.8254	3.0337	2.8534	2.8261	1561531_at	---	---
1561532_PM_at	0.0713	1.0507	0.6469	0.8403	0.0844	1.0602	0.5892	0.7633	-0.2915	-1.2239	0.0963	0.2316	-0.0018	-1.0012	0.9908	0.9958	0.1633	1.1198	0.3121	0.4845	3.5815	3.6528	3.6659	3.29	3.5797	3.7448	1561532_at	---	---
1561534_PM_at	0.0006	1.0004	0.9974	0.9989	0.0135	1.0094	0.9453	0.9745	-0.1084	-1.078	0.5876	0.7662	0.1905	1.1412	0.3529	0.5581	0.0905	1.0648	0.6492	0.7809	3.7744	3.775	3.7879	3.666	3.9649	3.8649	1561534_at	---	---
1561535_PM_at	0.0551	1.039	0.6553	0.8446	-0.0672	-1.0477	0.5881	0.7627	-0.1491	-1.1089	0.2512	0.454	-0.0814	-1.058	0.5142	0.7013	-0.0746	-1.0531	0.5486	0.7033	2.3621	2.4172	2.2949	2.213	2.2807	2.2875	1561535_at	---	---
1561538_PM_at	-0.0295	-1.0206	0.4003	0.6672	-0.1449	-1.1057	0.0043	0.0202	-0.1675	-1.1231	0.0021	0.0111	0.1655	1.1215	0.0023	0.0115	-0.1024	-1.0736	0.0199	0.0608	2.6845	2.655	2.5396	2.517	2.85	2.5821	1561538_at	---	---
1561539_PM_at	-0.0018	-1.0012	0.9931	0.9972	0.0169	1.0118	0.9342	0.9693	0.0075	1.0052	0.9707	0.987	-0.2052	-1.1528	0.3361	0.5408	0.0398	1.028	0.846	0.9126	4.1952	4.1934	4.2121	4.2027	3.99	4.235	1561539_at	---	---
1561543_PM_at	-0.0954	-1.0684	0.4164	0.6808	-0.1026	-1.0737	0.3841	0.5947	-0.0132	-1.0092	0.9076	0.9573	0.0023	1.0016	0.9836	0.9924	-0.0648	-1.046	0.5748	0.7246	2.867	2.7716	2.7644	2.8538	2.8693	2.8022	1561543_at	---	---
1561544_PM_at	0.0563	1.0398	0.5552	0.7843	-0.2067	-1.154	0.0615	0.1654	-0.032	-1.0224	0.7347	0.8632	-0.1071	-1.077	0.2795	0.4804	-0.1294	-1.0939	0.2007	0.3567	2.9838	3.0401	2.7771	2.9519	2.8768	2.8544	1561544_at	---	---
1561546_PM_at	0.0097	1.0068	0.9552	0.9835	-0.3732	-1.2952	0.066	0.1743	-0.4729	-1.3879	0.0294	0.0928	-0.3265	-1.2539	0.0972	0.2272	-0.3829	-1.304	0.0609	0.1463	3.6201	3.6298	3.2469	3.1472	3.2936	3.2372	1561546_at	---	---
1561550_PM_at	0.1656	1.1217	0.37	0.6387	0.3412	1.2668	0.093	0.2262	0.2077	1.1549	0.2699	0.4765	0.0115	1.008	0.9484	0.9752	0.0967	1.0693	0.5922	0.7382	2.8297	2.9953	3.1708	3.0374	2.8412	2.9264	1561550_at	---	---
1561553_PM_at	-0.0352	-1.0247	0.6961	0.8675	-0.1262	-1.0914	0.1924	0.3806	-0.0343	-1.0241	0.7035	0.8439	0.0859	1.0614	0.356	0.5611	-0.0717	-1.0509	0.4361	0.6068	2.5242	2.489	2.3981	2.4899	2.6101	2.4525	1561553_at	---	---
1561555_PM_at	-0.024	-1.0168	0.8696	0.9501	0.0944	1.0676	0.5248	0.7155	0.0137	1.0095	0.9254	0.966	0.0968	1.0694	0.5146	0.7016	-0.1976	-1.1468	0.2074	0.3652	2.9596	2.9357	3.054	2.9733	3.0565	2.762	1561555_at	---	---
1561556_PM_at	0.0498	1.0351	0.705	0.8724	0.0864	1.0617	0.5163	0.7081	-0.1119	-1.0806	0.4066	0.6183	-0.1514	-1.1106	0.2727	0.4725	0.1181	1.0853	0.3825	0.5563	3.2428	3.2926	3.3292	3.1309	3.0914	3.3609	1561556_at	---	---
1561558_PM_at	-0.2576	-1.1955	0.0298	0.1209	-0.0163	-1.0114	0.8636	0.9328	-0.1856	-1.1373	0.0872	0.2149	0.0574	1.0406	0.5511	0.73	-0.2629	-1.1999	0.0276	0.0789	3.2748	3.0173	3.2585	3.0892	3.3322	3.0119	1561558_at	---	---
1561559_PM_at	-0.0111	-1.0077	0.9311	0.9737	0.0794	1.0566	0.5431	0.7288	0.2305	1.1733	0.1106	0.2563	0.35	1.2746	0.0296	0.0914	0.0903	1.0646	0.4912	0.6553	2.5807	2.5696	2.6601	2.8112	2.9307	2.671	1561559_at	---	---
1561560_PM_at	-0.0274	-1.0192	0.6607	0.8477	0.0351	1.0246	0.5763	0.7538	0.0073	1.0051	0.9061	0.9569	-0.0671	-1.0476	0.3013	0.5047	0.2185	1.1635	0.0103	0.0358	2.3974	2.37	2.4325	2.4047	2.3303	2.6159	1561560_at	---	---
1561561_PM_x_at	-0.1279	-1.0927	0.3552	0.6249	0.0688	1.0488	0.6095	0.7776	-0.1936	-1.1436	0.1803	0.363	-0.2086	-1.1556	0.1534	0.3181	-0.1185	-1.0856	0.389	0.5625	3.789	3.661	3.8577	3.5954	3.5803	3.6704	1561561_x_at	---	---
1561562_PM_at	-0.264	-1.2008	0.1793	0.4194	-0.0384	-1.027	0.8322	0.9169	0.1893	1.1402	0.3176	0.5294	0.0396	1.0278	0.8274	0.9107	-0.0366	-1.0257	0.8399	0.9088	2.794	2.53	2.7556	2.9833	2.8336	2.7574	1561562_at	---	---
1561564_PM_at	-0.069	-1.049	0.5743	0.7965	0.0298	1.0208	0.8063	0.9024	0.005	1.0035	0.9671	0.9851	0.0462	1.0325	0.7049	0.8374	-0.0013	-1.0009	0.9913	0.9954	3.0438	2.9748	3.0735	3.0488	3.0899	3.0424	1561564_at	---	---
1561565_PM_at	0.0183	1.0128	0.9114	0.9663	0.1061	1.0763	0.5262	0.7165	0.0884	1.0632	0.5953	0.7725	0.1611	1.1181	0.3463	0.5515	0.1103	1.0794	0.5104	0.6716	2.5808	2.599	2.6868	2.6692	2.7418	2.691	1561565_at	---	---
1561567_PM_at	0.2621	1.1993	0.0999	0.2854	0.0819	1.0584	0.566	0.7464	0.1758	1.1296	0.2402	0.441	0.1223	1.0885	0.3994	0.6029	-0.004	-1.0028	0.9773	0.9881	2.4581	2.7203	2.54	2.6339	2.5805	2.4541	1561567_at	---	---
1561572_PM_at	0.1672	1.1229	0.221	0.4761	0.0464	1.0327	0.7178	0.8502	-0.0019	-1.0013	0.988	0.9942	0.0718	1.051	0.5791	0.7515	-0.0917	-1.0656	0.4823	0.6479	2.523	2.6902	2.5694	2.5211	2.5947	2.4313	1561572_at	---	---
1561573_PM_at	-0.052	-1.0367	0.6173	0.8223	0.0868	1.062	0.4132	0.6217	0.1048	1.0753	0.3295	0.542	0.0686	1.0487	0.5136	0.7008	0.1506	1.1101	0.1781	0.3274	2.593	2.541	2.6799	2.6978	2.6616	2.7437	1561573_at	---	---
1561575_PM_at	-0.1072	-1.0772	0.6015	0.813	0.0473	1.0333	0.8163	0.9079	0.1933	1.1434	0.359	0.5718	0.2546	1.193	0.2387	0.4331	0.2584	1.1961	0.2326	0.3962	3.2165	3.1092	3.2637	3.4098	3.4711	3.4748	1561575_at	---	---
1561576_PM_a_at	-0.0546	-1.0385	0.7196	0.8803	-0.0399	-1.0281	0.7922	0.8945	-0.0035	-1.0025	0.9813	0.9913	0.0598	1.0424	0.6941	0.8311	-0.1088	-1.0783	0.4814	0.6471	2.4168	2.3623	2.3769	2.4133	2.4767	2.3081	1561576_a_at	---	---
1561577_PM_at	0.1155	1.0833	0.4515	0.709	0.2137	1.1597	0.1867	0.3732	0.1577	1.1155	0.3135	0.5249	0.0313	1.0219	0.8347	0.9144	0.161	1.118	0.3046	0.4766	2.4336	2.5491	2.6473	2.5913	2.4648	2.5946	1561577_at	---	---
1561581_PM_at	0.0741	1.0527	0.4981	0.744	0.2792	1.2135	0.0348	0.1062	0.1491	1.1089	0.1969	0.3854	0.0995	1.0714	0.3702	0.5755	0.1819	1.1344	0.1271	0.2551	2.5095	2.5836	2.7887	2.6586	2.609	2.6914	1561581_at	---	---
1561584_PM_at	0.125	1.0905	0.2378	0.4965	0.2425	1.183	0.0439	0.1274	0.3785	1.3	0.0074	0.0303	0.0811	1.0578	0.4277	0.6282	0.179	1.1321	0.1094	0.2287	2.6597	2.7847	2.9021	3.0381	2.7407	2.8387	1561584_at	---	---
1561592_PM_at	0.0117	1.0082	0.9297	0.9732	0.0948	1.0679	0.4844	0.6828	-0.0692	-1.0491	0.6065	0.7805	0.025	1.0175	0.8507	0.9233	0.0861	1.0615	0.5239	0.6828	3.0222	3.0339	3.117	2.953	3.0472	3.1083	1561592_at	---	---
1561593_PM_at	0.0028	1.0019	0.9747	0.991	-0.0336	-1.0236	0.7052	0.8425	-0.0104	-1.0072	0.9066	0.957	-0.0131	-1.0091	0.8827	0.9411	0.0321	1.0225	0.7175	0.8298	2.5854	2.5882	2.5518	2.575	2.5723	2.6175	1561593_at	---	---
1561595_PM_x_at	-0.1236	-1.0895	0.5901	0.8059	-0.4371	-1.3539	0.091	0.2227	-0.4537	-1.3696	0.0819	0.205	-0.0375	-1.0263	0.8687	0.9334	0.1731	1.1275	0.4561	0.6247	3.937	3.8133	3.4998	3.4832	3.8995	4.1101	1561595_x_at	---	---
1561596_PM_at	-0.1741	-1.1283	0.2242	0.4798	-0.2888	-1.2217	0.0657	0.1737	-0.0818	-1.0583	0.5481	0.7371	-0.1763	-1.13	0.2192	0.4089	-0.1929	-1.143	0.1841	0.3353	5.4872	5.3131	5.1984	5.4054	5.3109	5.2943	1561596_at	---	---
1561597_PM_x_at	-0.3552	-1.2792	0.0424	0.1564	-0.1314	-1.0954	0.3784	0.5896	-0.1089	-1.0784	0.4607	0.6657	-0.3318	-1.2586	0.0533	0.1448	-0.3931	-1.3132	0.0294	0.083	5.8661	5.5109	5.7346	5.7571	5.5343	5.473	1561597_x_at	---	---
1561598_PM_at	-0.2049	-1.1526	0.369	0.6378	-0.0677	-1.048	0.7593	0.8754	-0.0895	-1.064	0.6863	0.8335	-0.0812	-1.0579	0.7135	0.8428	-0.0875	-1.0626	0.6926	0.8122	2.9565	2.7516	2.8889	2.8671	2.8753	2.869	1561598_at	---	---
1561604_PM_at	0.2927	1.2249	0.0651	0.2127	0.6229	1.54	0.003	0.0151	0.3858	1.3066	0.0249	0.0815	-0.2103	-1.157	0.1564	0.3225	-0.2216	-1.1661	0.1387	0.2722	4.4463	4.739	5.0692	4.8321	4.236	4.2247	1561604_at	---	---
1561605_PM_at	-0.0403	-1.0283	0.8446	0.94	0.1483	1.1082	0.4803	0.6796	-0.245	-1.1851	0.2602	0.4651	-0.2179	-1.163	0.3112	0.5151	0.0707	1.0502	0.7322	0.8405	3.3997	3.3594	3.548	3.1547	3.1818	3.4704	1561605_at	---	---
1561607_PM_at	0.1237	1.0895	0.6304	0.831	0.0938	1.0672	0.714	0.8478	0.0795	1.0566	0.7558	0.8757	-0.0282	-1.0198	0.9116	0.956	0.1268	1.0919	0.622	0.7611	3.7779	3.9016	3.8717	3.8574	3.7497	3.9047	1561607_at	---	---
1561608_PM_at	0.1459	1.1064	0.3135	0.5828	-0.1238	-1.0896	0.3866	0.5971	0.0512	1.0361	0.713	0.8497	-0.0679	-1.0482	0.6272	0.786	-0.0808	-1.0576	0.565	0.7166	3.7186	3.8645	3.5947	3.7697	3.6507	3.6378	1561608_at	---	---
1561609_PM_at	0.0223	1.0156	0.8538	0.9436	0.1149	1.0829	0.3598	0.5716	0.0086	1.006	0.9435	0.9749	-0.0675	-1.0479	0.5816	0.7535	0.268	1.2041	0.0601	0.1449	2.8009	2.8232	2.9158	2.8095	2.7334	3.0689	1561609_at	---	---
1561611_PM_at	-0.1305	-1.0946	0.3962	0.6638	-0.0911	-1.0652	0.547	0.7317	-0.0354	-1.0248	0.8126	0.9088	-0.0604	-1.0428	0.6869	0.8263	-0.0989	-1.0709	0.5147	0.6753	3.6403	3.5098	3.5491	3.6049	3.5798	3.5414	1561611_at	---	---
1561612_PM_at	0.1094	1.0787	0.3474	0.6178	0.0376	1.0264	0.7382	0.8629	-0.0513	-1.0362	0.6494	0.8089	-0.0466	-1.0328	0.6795	0.8218	-0.1556	-1.1139	0.1972	0.3525	2.974	3.0834	3.0116	2.9227	2.9275	2.8184	1561612_at	---	---
1561613_PM_at	0.0513	1.0362	0.768	0.9042	0.0441	1.0311	0.7994	0.8986	0.0289	1.0203	0.8675	0.9384	0.0613	1.0434	0.7249	0.8506	0.0653	1.0463	0.7079	0.8232	4.009	4.0603	4.0532	4.038	4.0703	4.0743	1561613_at	---	---
1561618_PM_at	-0.2332	-1.1754	0.1083	0.301	-0.1208	-1.0873	0.3664	0.5779	-0.1842	-1.1362	0.1869	0.3716	-0.3177	-1.2463	0.0424	0.1213	-0.2008	-1.1494	0.1555	0.2965	2.8103	2.5771	2.6895	2.6261	2.4926	2.6095	1561618_at	---	---
1561619_PM_at	-0.1784	-1.1316	0.3821	0.6509	0.0696	1.0494	0.7257	0.8555	-0.0635	-1.045	0.7487	0.8718	-0.1443	-1.1052	0.4746	0.6686	-0.1765	-1.1302	0.3867	0.5603	3.4727	3.2942	3.5422	3.4092	3.3284	3.2961	1561619_at	---	---
1561622_PM_at	0.0295	1.0207	0.8365	0.9364	0.1572	1.1151	0.2947	0.5052	0.129	1.0935	0.3827	0.5954	-0.0373	-1.0262	0.7942	0.8924	-0.0094	-1.0065	0.9475	0.9718	4.088	4.1175	4.2452	4.217	4.0507	4.0786	1561622_at	---	---
1561624_PM_at	-0.099	-1.071	0.0358	0.1384	-0.1107	-1.0798	0.0236	0.0782	-0.0151	-1.0106	0.6945	0.8385	-0.1581	-1.1158	0.0051	0.0223	-0.064	-1.0453	0.1322	0.2625	2.7327	2.6337	2.6219	2.7175	2.5746	2.6687	1561624_at	---	---
1561625_PM_at	-0.0676	-1.048	0.6795	0.8585	0.0349	1.0245	0.8302	0.916	-0.125	-1.0905	0.4531	0.6594	-0.1024	-1.0735	0.5357	0.7185	-0.0662	-1.0469	0.686	0.808	2.9766	2.909	3.0115	2.8516	2.8742	2.9104	1561625_at	---	---
1561626_PM_at	-0.3041	-1.2346	0.1732	0.41	0.0435	1.0306	0.8324	0.9169	-0.074	-1.0526	0.7198	0.8538	0.0803	1.0573	0.6973	0.8327	-0.0825	-1.0588	0.6897	0.8103	4.176	3.8719	4.2195	4.102	4.2563	4.0935	1561626_at	---	---
1561631_PM_at	0.1687	1.124	0.2929	0.5615	0.5142	1.4282	0.0126	0.0476	0.54	1.454	0.0102	0.0396	0.2156	1.1612	0.1911	0.3713	0.3292	1.2564	0.0655	0.1551	2.6009	2.7696	3.1151	3.1409	2.8165	2.9301	1561631_at	---	---
1561635_PM_at	-0.0144	-1.01	0.9281	0.9726	0.0626	1.0443	0.6958	0.8366	0.1989	1.1478	0.2398	0.4405	0.1737	1.1279	0.2981	0.5014	0.1226	1.0887	0.452	0.621	4.7697	4.7553	4.8322	4.9686	4.9433	4.8923	1561635_at	---	---
1561644_PM_x_at	-0.0142	-1.0099	0.8989	0.9616	-0.0651	-1.0462	0.5667	0.7469	-0.034	-1.0239	0.7622	0.879	-0.1159	-1.0836	0.3224	0.5269	-0.0825	-1.0589	0.4716	0.6386	2.9566	2.9424	2.8915	2.9226	2.8408	2.8741	1561644_x_at	---	---
1561662_PM_at	0.2113	1.1577	0.426	0.6889	0.0544	1.0385	0.8331	0.9173	0.3099	1.2396	0.257	0.4611	0.2664	1.2028	0.323	0.5275	0.0983	1.0705	0.7049	0.821	2.4617	2.673	2.5161	2.7716	2.7281	2.56	1561662_at	---	---
1561663_PM_at	-0.1207	-1.0873	0.4804	0.7308	0.0153	1.0107	0.927	0.9657	-0.0174	-1.0122	0.917	0.9617	-0.0525	-1.037	0.7549	0.8691	-0.105	-1.0755	0.5371	0.6934	2.5934	2.4726	2.6087	2.5759	2.5409	2.4883	1561663_at	---	---
1561665_PM_at	0.0549	1.0388	0.6102	0.818	0.2658	1.2023	0.0405	0.1197	-0.0038	-1.0026	0.9718	0.9874	0.1358	1.0987	0.2318	0.4245	0.2188	1.1638	0.0759	0.1735	3.5578	3.6127	3.8236	3.554	3.6936	3.7766	1561665_at	---	---
1561667_PM_at	-0.0524	-1.037	0.7926	0.916	-0.1014	-1.0728	0.614	0.781	-0.3504	-1.2749	0.1159	0.2651	-0.1832	-1.1354	0.3741	0.5791	0.0578	1.0409	0.7723	0.8674	3.4647	3.4123	3.3633	3.1143	3.2816	3.5225	1561667_at	---	---
1561668_PM_at	-0.0874	-1.0625	0.6668	0.8514	0.1675	1.1231	0.4196	0.6273	-0.0363	-1.0255	0.8574	0.9331	0.0176	1.0123	0.9305	0.9659	0.0683	1.0485	0.7357	0.8431	3.4472	3.3597	3.6146	3.4109	3.4647	3.5155	1561668_at	---	---
1561669_PM_at	0.0562	1.0397	0.6064	0.8158	-0.1963	-1.1458	0.1065	0.2504	0.0367	1.0258	0.735	0.8634	-0.2584	-1.1962	0.0467	0.1306	-0.3416	-1.2672	0.0164	0.0519	3.0279	3.0842	2.8316	3.0646	2.7695	2.6863	1561669_at	---	---
1561670_PM_at	-0.1018	-1.0731	0.4063	0.672	-0.1373	-1.0998	0.2738	0.4814	-0.1845	-1.1364	0.1566	0.3289	-0.1041	-1.0748	0.3962	0.5997	-0.0649	-1.046	0.59	0.7365	2.8198	2.718	2.6825	2.6353	2.7156	2.7549	1561670_at	---	---
1561672_PM_at	0.0743	1.0529	0.1902	0.4342	-0.0228	-1.0159	0.6668	0.8177	0.0983	1.0705	0.0988	0.2359	0.0289	1.0203	0.5863	0.7569	-0.0288	-1.0201	0.5885	0.7353	2.5324	2.6067	2.5096	2.6306	2.5613	2.5036	1561672_at	---	---
1561673_PM_at	0.0299	1.0209	0.8409	0.9383	0.1287	1.0933	0.4014	0.6106	-0.0034	-1.0024	0.9818	0.9915	0.0182	1.0127	0.9026	0.9515	0.1871	1.1384	0.2373	0.4016	3.0216	3.0515	3.1502	3.0182	3.0398	3.2086	1561673_at	---	---
1561676_PM_at	0.0847	1.0605	0.4388	0.6989	0.0064	1.0045	0.9518	0.9777	-0.0175	-1.0122	0.8696	0.9391	0.0936	1.067	0.395	0.5987	0.0153	1.0107	0.8857	0.9365	2.4139	2.4986	2.4204	2.3964	2.5075	2.4293	1561676_at	---	---
1561678_PM_at	-0.0869	-1.0621	0.5376	0.7727	-0.0829	-1.0592	0.5558	0.7385	0.0143	1.01	0.9177	0.9619	0.0497	1.035	0.7214	0.8486	0.0331	1.0232	0.8115	0.8926	2.659	2.5722	2.5761	2.6734	2.7087	2.6922	1561678_at	---	---
1561679_PM_at	-0.1735	-1.1278	0.274	0.5402	-0.009	-1.0062	0.9524	0.9777	-0.0977	-1.0701	0.523	0.7175	-0.017	-1.0119	0.9097	0.9552	-0.0915	-1.0655	0.5487	0.7034	2.8667	2.6933	2.8578	2.769	2.8497	2.7752	1561679_at	---	---
1561680_PM_at	-0.18	-1.1329	0.2029	0.4524	-0.0132	-1.0092	0.9198	0.9628	-0.0053	-1.0037	0.9678	0.9855	-0.0476	-1.0335	0.7185	0.8464	-0.0148	-1.0103	0.9101	0.9501	2.8428	2.6628	2.8296	2.8375	2.7952	2.828	1561680_at	---	---
1561682_PM_at	0.0332	1.0233	0.7912	0.9155	0.1294	1.0938	0.3216	0.5332	0.2136	1.1596	0.1248	0.2795	0.2556	1.1938	0.0768	0.1906	0.2128	1.1589	0.1261	0.2534	2.9062	2.9394	3.0356	3.1198	3.1618	3.119	1561682_at	---	---
1561683_PM_at	-0.0413	-1.029	0.7686	0.9045	-0.0651	-1.0461	0.6446	0.8023	0.098	1.0703	0.4923	0.6922	0.0158	1.011	0.91	0.9553	-0.0927	-1.0664	0.5149	0.6753	2.6332	2.5919	2.5681	2.7312	2.649	2.5404	1561683_at	---	---
1561686_PM_at	0.1998	1.1485	0.1675	0.4014	0.169	1.1243	0.2324	0.4328	0.1265	1.0916	0.3587	0.5716	-0.0297	-1.0208	0.8233	0.9084	0.2651	1.2017	0.0824	0.1849	3.3897	3.5895	3.5587	3.5162	3.36	3.6548	1561686_at	---	---
1561688_PM_at	-0.0992	-1.0712	0.6285	0.8297	0.1293	1.0937	0.5315	0.7203	-0.0247	-1.0173	0.9031	0.9555	0.0612	1.0434	0.7639	0.8746	0.0591	1.0418	0.7718	0.8671	3.4648	3.3656	3.5941	3.4401	3.5261	3.5239	1561688_at	---	---
1561689_PM_at	0.0287	1.0201	0.8285	0.9325	-0.0482	-1.034	0.717	0.8497	0.0012	1.0008	0.9928	0.9964	0.0753	1.0536	0.5746	0.7482	-0.085	-1.0607	0.5283	0.6865	4.8082	4.837	4.76	4.8094	4.8836	4.7233	1561689_at	---	---
1561690_PM_at	-0.2221	-1.1664	0.2512	0.5137	-0.4074	-1.3263	0.0587	0.1595	-0.2649	-1.2016	0.1805	0.3633	-0.4972	-1.4115	0.0294	0.0911	-0.3239	-1.2517	0.1134	0.2348	3.2498	3.0277	2.8424	2.9848	2.7525	2.9259	1561690_at	---	---
1561692_PM_at	0.1747	1.1287	0.3324	0.6031	0.0985	1.0707	0.5738	0.7519	0.1991	1.148	0.2748	0.482	0.1215	1.0878	0.4912	0.6824	0.3694	1.2919	0.0673	0.1583	2.4967	2.6714	2.5952	2.6958	2.6181	2.8661	1561692_at	---	---
1561700_PM_at	0.1622	1.119	0.215	0.4683	0.0849	1.0606	0.4953	0.6917	0.1858	1.1374	0.1635	0.3386	0.0488	1.0344	0.691	0.8288	0.1646	1.1208	0.2092	0.3674	2.8234	2.9856	2.9083	3.0092	2.8723	2.988	1561700_at	---	---
1561702_PM_at	0.2333	1.1756	0.1895	0.4336	0.3456	1.2706	0.071	0.1843	0.3327	1.2594	0.0795	0.2004	0.2337	1.1758	0.189	0.3684	0.379	1.3004	0.0531	0.1315	2.6528	2.8862	2.9984	2.9855	2.8865	3.0318	1561702_at	---	---
1561703_PM_at	0.063	1.0447	0.7893	0.9149	0.1227	1.0888	0.6061	0.7751	0.1926	1.1428	0.4261	0.6358	-0.0333	-1.0234	0.8875	0.9437	-0.1383	-1.1006	0.5626	0.7144	2.7028	2.7658	2.8255	2.8954	2.6695	2.5645	1561703_at	---	---
1561704_PM_at	-0.1956	-1.1452	0.2183	0.4724	-0.088	-1.0629	0.5587	0.7409	0.1137	1.082	0.4544	0.6606	-0.183	-1.1353	0.2456	0.4415	-0.1247	-1.0903	0.4145	0.5869	2.6209	2.4253	2.5328	2.7346	2.4378	2.4962	1561704_at	---	---
1561705_PM_at	-0.2408	-1.1817	0.3174	0.5872	-0.3587	-1.2823	0.1555	0.3281	-0.1086	-1.0782	0.6405	0.803	-0.1226	-1.0887	0.5988	0.7663	-0.2657	-1.2022	0.2744	0.4439	3.2909	3.0501	2.9322	3.1823	3.1682	3.0252	1561705_at	---	---
1561706_PM_at	-0.1245	-1.0901	0.1891	0.433	-0.1087	-1.0782	0.2436	0.4463	-0.2389	-1.1801	0.0295	0.0929	-0.1658	-1.1218	0.0961	0.2252	-0.0014	-1.001	0.9872	0.9933	2.811	2.6865	2.7023	2.5721	2.6452	2.8095	1561706_at	---	---
1561712_PM_at	0.1367	1.0994	0.2063	0.457	0.1688	1.1241	0.1307	0.2903	0.0933	1.0668	0.3709	0.5836	0.3534	1.2775	0.0105	0.0399	0.0053	1.0037	0.958	0.9779	3.1059	3.2425	3.2747	3.1991	3.4592	3.1112	1561712_at	---	---
1561713_PM_at	0.3027	1.2334	0.0495	0.175	0.2446	1.1848	0.0945	0.229	0.206	1.1535	0.1457	0.3125	0.2028	1.1509	0.1512	0.3148	0.2235	1.1676	0.1198	0.2445	2.5633	2.866	2.808	2.7694	2.7661	2.7869	1561713_at	---	---
1561719_PM_at	0.0115	1.008	0.9207	0.97	-0.0379	-1.0267	0.7432	0.8661	-0.0543	-1.0383	0.6412	0.8034	-0.0531	-1.0375	0.6482	0.8003	-0.1366	-1.0993	0.2631	0.4315	2.4252	2.4366	2.3872	2.3709	2.3721	2.2886	1561719_at	---	---
1561726_PM_s_at	0.3016	1.2325	0.3103	0.5798	-0.1458	-1.1064	0.6113	0.7788	0.0315	1.0221	0.9116	0.9592	0.2249	1.1687	0.4402	0.6396	0.1752	1.1291	0.5436	0.6989	3.4734	3.7749	3.3275	3.5049	3.6983	3.6485	1561726_s_at	---	---
1561731_PM_at	-0.3004	-1.2315	0.2174	0.4715	0.2483	1.1878	0.2981	0.5086	0.006	1.0042	0.9788	0.9902	-0.2021	-1.1504	0.3897	0.5935	0.057	1.0403	0.8024	0.8862	3.9872	3.6868	4.2355	3.9932	3.7851	4.0442	1561731_at	---	---
1561732_PM_at	-0.127	-1.092	0.4916	0.7392	0.2688	1.2048	0.1721	0.3522	-0.1376	-1.1	0.4578	0.6632	-0.1036	-1.0745	0.5719	0.7464	-0.0598	-1.0423	0.742	0.8472	3.7121	3.5851	3.9808	3.5745	3.6084	3.6523	1561732_at	---	---
1561737_PM_at	-0.0948	-1.0679	0.5332	0.7694	-0.0909	-1.0651	0.5495	0.7337	-0.1133	-1.0817	0.4595	0.6646	0.06	1.0424	0.6904	0.8285	0.0968	1.0694	0.5248	0.6835	4.1443	4.0495	4.0534	4.031	4.2043	4.2412	1561737_at	---	---
1561738_PM_at	0.1746	1.1287	0.2469	0.5082	0.1475	1.1076	0.3202	0.5317	0.2359	1.1776	0.1338	0.2937	-0.0139	-1.0097	0.9222	0.9618	0.1123	1.0809	0.4411	0.6111	2.59	2.7646	2.7375	2.8259	2.5761	2.7023	1561738_at	---	---
1561739_PM_at	-0.1406	-1.1023	0.3558	0.6254	-0.2547	-1.1931	0.1199	0.2731	-0.192	-1.1424	0.2208	0.416	-0.0877	-1.0627	0.5556	0.7332	-0.0261	-1.0183	0.8588	0.9208	2.7326	2.592	2.4778	2.5405	2.6449	2.7065	1561739_at	---	---
1561740_PM_at	-0.0965	-1.0692	0.2888	0.5568	-0.1389	-1.1011	0.1451	0.3129	-0.2218	-1.1662	0.0368	0.1104	-0.0812	-1.0579	0.3657	0.5709	-0.1017	-1.073	0.2663	0.4351	2.3938	2.2972	2.2549	2.1719	2.3126	2.2921	1561740_at	---	---
1561741_PM_at	-0.3096	-1.2393	0.2965	0.5655	-1.1309	-2.19	0.0058	0.0256	-1.2652	-2.4036	0.0034	0.0163	0.2464	1.1863	0.3978	0.6012	0.2991	1.2304	0.3116	0.484	5.0392	4.7296	3.9082	3.774	5.2856	5.3383	1561741_at	---	---
1561754_PM_at	-0.4446	-1.361	0.0124	0.0632	-0.2249	-1.1687	0.1246	0.2806	-0.3806	-1.3019	0.0234	0.0774	-0.27	-1.2058	0.0759	0.189	-0.4633	-1.3787	0.0104	0.036	2.9619	2.5173	2.737	2.5813	2.6919	2.4987	1561754_at	---	---
1561756_PM_at	-0.0417	-1.0293	0.8418	0.9387	-0.1942	-1.1441	0.3696	0.5812	-0.2047	-1.1525	0.3461	0.5589	-0.336	-1.2622	0.1444	0.3044	-0.0775	-1.0552	0.712	0.8261	3.5733	3.5316	3.3791	3.3686	3.2374	3.4958	1561756_at	---	---
1561762_PM_s_at	1.2226	2.3337	0.0004	0.005	1.6354	3.1067	7.2274e-05	0.0009	1.6188	3.0712	7.6577e-05	0.0008	-0.0048	-1.0034	0.9782	0.9899	0.155	1.1135	0.397	0.5704	4.6049	5.8275	6.2402	6.2237	4.6	4.7599	1561762_s_at	---	---
1561763_PM_at	-0.0812	-1.0579	0.3421	0.6122	-0.0144	-1.01	0.8611	0.9313	-0.155	-1.1134	0.0966	0.2321	-0.0601	-1.0425	0.4745	0.6686	-0.0914	-1.0654	0.2901	0.4613	2.4676	2.3864	2.4532	2.3126	2.4075	2.3762	1561763_at	---	---
1561775_PM_at	0.059	1.0417	0.7089	0.8742	0.09	1.0644	0.5721	0.7506	-0.0536	-1.0378	0.7343	0.863	-0.0976	-1.07	0.5411	0.7227	-0.0226	-1.0158	0.8856	0.9365	2.2977	2.3567	2.3877	2.2442	2.2002	2.2751	1561775_at	---	---
1561776_PM_at	-0.1294	-1.0939	0.2315	0.4888	-0.0096	-1.0067	0.9242	0.9646	-0.0883	-1.0631	0.3988	0.6108	-0.0164	-1.0114	0.872	0.9355	-0.0375	-1.0263	0.7132	0.8269	2.8165	2.687	2.8068	2.7282	2.8001	2.779	1561776_at	---	---
1561777_PM_at	0.0593	1.0419	0.5887	0.8051	0.1063	1.0765	0.3452	0.5579	0.0043	1.003	0.9683	0.9858	0.0053	1.0037	0.9613	0.9816	-0.0101	-1.007	0.9259	0.959	2.6818	2.7411	2.7881	2.6861	2.687	2.6717	1561777_at	---	---
1561778_PM_at	0.0594	1.042	0.7805	0.9102	0.2182	1.1633	0.3256	0.5375	0.2876	1.2206	0.2079	0.3996	0.2718	1.2073	0.2307	0.423	0.2052	1.1528	0.3529	0.5272	4.0247	4.0841	4.2428	4.3123	4.2965	4.2298	1561778_at	---	---
1561789_PM_at	0.133	1.0966	0.2293	0.486	0.0768	1.0546	0.4692	0.6703	0.003	1.0021	0.9766	0.9893	0.0462	1.0325	0.6585	0.8073	0.0984	1.0706	0.3602	0.5343	2.2064	2.3394	2.2831	2.2094	2.2526	2.3048	1561789_at	---	---
1561795_PM_at	0.1465	1.1069	0.3553	0.625	-0.0926	-1.0663	0.5502	0.7343	-0.1238	-1.0896	0.4299	0.6391	-0.0881	-1.063	0.5689	0.7441	-0.492	-1.4064	0.0152	0.0488	3.8576	4.0041	3.765	3.7338	3.7694	3.3656	1561795_at	---	---
1561806_PM_at	0.338	1.264	0.0354	0.1371	0.3145	1.2436	0.0455	0.1312	0.5045	1.4186	0.0068	0.0286	0.2876	1.2206	0.0611	0.1603	0.0167	1.0116	0.8984	0.9435	4.5116	4.8496	4.8262	5.0161	4.7992	4.5283	1561806_at	---	---
1561813_PM_at	-0.0766	-1.0546	0.3686	0.6374	-0.171	-1.1258	0.0733	0.1889	-0.081	-1.0577	0.3441	0.557	-0.0127	-1.0089	0.8772	0.9382	-0.2297	-1.1726	0.0269	0.0772	2.4546	2.3779	2.2836	2.3736	2.4419	2.2249	1561813_at	---	---
1561817_PM_at	0.2595	1.1971	0.0028	0.0212	0.3702	1.2925	0.0004	0.0034	0.1864	1.1379	0.013	0.0482	0.1646	1.1208	0.0217	0.0713	0.3192	1.2477	0.001	0.0054	2.7376	2.9972	3.1078	2.924	2.9022	3.0568	1561817_at	---	---
1561828_PM_at	0.2695	1.2054	0.0095	0.0519	0.0797	1.0568	0.31	0.5212	0.0168	1.0117	0.8225	0.9143	0.1042	1.0749	0.1973	0.3795	0.1035	1.0744	0.1997	0.3557	2.7071	2.9766	2.7867	2.7239	2.8112	2.8106	1561828_at	---	---
1561829_PM_at	-0.0281	-1.0197	0.8695	0.9501	0.0767	1.0546	0.6565	0.8107	0.1331	1.0967	0.448	0.6549	0.0317	1.0222	0.8532	0.9246	0.1279	1.0927	0.465	0.6325	4.0484	4.0203	4.1251	4.1815	4.0801	4.1764	1561829_at	---	---
1561854_PM_at	-0.0476	-1.0335	0.7718	0.9061	0.0139	1.0096	0.9325	0.9684	0.0765	1.0545	0.6429	0.8045	0.0267	1.0187	0.8704	0.9344	0.0452	1.0319	0.7827	0.8739	2.7496	2.702	2.7634	2.8261	2.7763	2.7948	1561854_at	---	---
1561855_PM_x_at	-0.1845	-1.1364	0.0639	0.21	-0.1758	-1.1296	0.0741	0.1905	-0.1203	-1.087	0.1898	0.3753	-0.0761	-1.0542	0.3856	0.5899	0.0033	1.0023	0.9693	0.9837	2.5702	2.3857	2.3944	2.4499	2.4941	2.5734	1561855_x_at	---	---
1561856_PM_at	0.109	1.0785	0.1742	0.4117	0.0898	1.0642	0.2512	0.4555	0.0824	1.0587	0.2884	0.4974	0.1416	1.1032	0.092	0.2181	0.1578	1.1156	0.0671	0.1579	2.207	2.3159	2.2968	2.2893	2.3486	2.3648	1561856_at	---	---
1561857_PM_at	-0.043	-1.0302	0.7007	0.8694	0.0213	1.0148	0.8484	0.9246	0.0897	1.0642	0.4319	0.641	0.155	1.1134	0.196	0.3779	-0.0766	-1.0545	0.4992	0.6619	2.6412	2.5982	2.6625	2.7309	2.7962	2.5646	1561857_at	---	---
1561860_PM_at	0.0278	1.0194	0.4379	0.6986	-0.2312	-1.1738	0.0005	0.0034	-0.0324	-1.0227	0.3698	0.5826	-0.0038	-1.0026	0.9128	0.9567	0.0307	1.0215	0.3929	0.5666	2.8897	2.9175	2.6585	2.8574	2.8859	2.9205	1561860_at	---	---
1561861_PM_a_at	-0.0002	-1.0001	0.9986	0.9995	-0.0921	-1.0659	0.4308	0.6373	0.0083	1.0058	0.9419	0.9744	-0.1042	-1.0749	0.3764	0.5813	-0.0457	-1.0322	0.6897	0.8103	3.0077	3.0075	2.9156	3.016	2.9036	2.962	1561861_a_at	---	---
1561863_PM_a_at	-0.1408	-1.1025	0.5143	0.7558	-0.0845	-1.0603	0.6919	0.8341	-0.1235	-1.0894	0.5655	0.7497	-0.0833	-1.0594	0.6961	0.8322	-0.0655	-1.0465	0.7579	0.8579	2.5398	2.3991	2.4553	2.4163	2.4566	2.4743	1561863_a_at	---	---
1561868_PM_at	-0.2176	-1.1628	0.185	0.4273	-0.1067	-1.0768	0.4906	0.6881	-0.098	-1.0703	0.5251	0.7192	-0.1881	-1.1393	0.2431	0.4384	-0.4612	-1.3767	0.0192	0.0591	3.3991	3.1815	3.2924	3.3011	3.211	2.9379	1561868_at	---	---
1561870_PM_at	0.2252	1.1689	0.1579	0.3858	0.0457	1.0322	0.7545	0.8725	0.1751	1.1291	0.2564	0.4603	0.0028	1.0019	0.9847	0.993	0.1117	1.0805	0.4541	0.6229	2.2702	2.4954	2.3159	2.4453	2.273	2.382	1561870_at	---	---
1561872_PM_at	-0.1354	-1.0984	0.5622	0.7889	0.319	1.2475	0.1987	0.3892	-0.1516	-1.1108	0.518	0.7136	-0.1689	-1.1242	0.4734	0.6677	-0.2324	-1.1748	0.3331	0.5071	3.5674	3.432	3.8864	3.4158	3.3985	3.335	1561872_at	---	---
1561877_PM_at	0.2275	1.1708	0.0433	0.1589	0.1555	1.1138	0.1317	0.2919	0.145	1.1058	0.1548	0.3263	0.2563	1.1944	0.0282	0.0879	0.2296	1.1725	0.042	0.1094	2.3002	2.5277	2.4557	2.4453	2.5565	2.5298	1561877_at	---	---
1561879_PM_at	0.0647	1.0458	0.2087	0.46	0.1846	1.1365	0.007	0.0295	0.1547	1.1132	0.0151	0.0542	0.0515	1.0364	0.3046	0.5082	-0.0337	-1.0236	0.4909	0.655	3.1115	3.1762	3.2962	3.2662	3.1631	3.0778	1561879_at	---	---
1561881_PM_at	0.174	1.1282	0.1733	0.4101	0.2575	1.1954	0.0623	0.167	0.1022	1.0734	0.3993	0.6111	-0.0092	-1.0064	0.9378	0.9694	0.2743	1.2094	0.0508	0.1272	2.7188	2.8928	2.9763	2.821	2.7096	2.9931	1561881_at	---	---
1561887_PM_at	-0.0288	-1.0202	0.901	0.9627	0.1615	1.1184	0.4942	0.6908	-0.0696	-1.0494	0.7643	0.8802	0.0724	1.0515	0.7553	0.8694	0.1272	1.0921	0.5874	0.7344	3.1673	3.1385	3.3288	3.0977	3.2397	3.2945	1561887_at	---	---
1561889_PM_at	0.2281	1.1713	0.0684	0.2202	0.082	1.0585	0.4557	0.6591	0.0751	1.0534	0.4927	0.6927	-0.0421	-1.0296	0.6967	0.8325	0.0807	1.0575	0.4623	0.6302	2.7535	2.9816	2.8354	2.8286	2.7114	2.8342	1561889_at	---	---
1561891_PM_at	-0.1527	-1.1116	0.3079	0.5771	-0.0014	-1.001	0.9922	0.9967	-0.02	-1.014	0.8887	0.9486	-0.176	-1.1297	0.2464	0.4423	0.0364	1.0256	0.7994	0.8844	2.814	2.6613	2.8126	2.794	2.638	2.8504	1561891_at	---	---
1561896_PM_at	-0.1058	-1.0761	0.3134	0.5827	-0.0741	-1.0527	0.47	0.671	-0.1312	-1.0952	0.2214	0.4167	-0.1384	-1.1007	0.2002	0.3834	-0.0618	-1.0438	0.5444	0.6996	2.9732	2.8674	2.8991	2.842	2.8349	2.9115	1561896_at	---	---
1561897_PM_at	-0.093	-1.0666	0.312	0.5812	0.196	1.1455	0.059	0.1602	0.0645	1.0457	0.4733	0.6766	0.0803	1.0572	0.3778	0.5826	-0.0617	-1.0437	0.4917	0.6556	3.3678	3.2747	3.5638	3.4323	3.448	3.3061	1561897_at	---	---
1561902_PM_at	0.1592	1.1166	0.4804	0.7308	-0.1205	-1.0871	0.5896	0.7634	0.3141	1.2432	0.1883	0.3733	0.2826	1.2164	0.2302	0.4223	0.2203	1.165	0.338	0.5121	2.7347	2.8939	2.6142	3.0488	3.0173	2.955	1561902_at	---	---
1561905_PM_at	-0.0731	-1.052	0.6917	0.8653	0.0133	1.0093	0.942	0.9729	-0.0795	-1.0567	0.6668	0.8204	-0.1158	-1.0836	0.5342	0.7171	-0.2605	-1.1979	0.1887	0.3414	3.2557	3.1826	3.2691	3.1762	3.1399	2.9953	1561905_at	---	---
1561906_PM_at	-0.0123	-1.0085	0.9209	0.97	0.1524	1.1114	0.2462	0.4495	-0.0812	-1.0579	0.519	0.7144	-0.0525	-1.0371	0.6736	0.8177	0.027	1.0189	0.8276	0.9021	3.2043	3.1921	3.3568	3.1231	3.1518	3.2313	1561906_at	---	---
1561909_PM_at	-0.4086	-1.3274	0.0337	0.1324	-0.2637	-1.2005	0.1274	0.2849	-0.3482	-1.273	0.0582	0.1582	-0.2913	-1.2238	0.0985	0.2295	-0.3915	-1.3118	0.0393	0.1037	3.441	3.0324	3.1773	3.0928	3.1497	3.0495	1561909_at	---	---
1561910_PM_at	0.1839	1.136	0.2561	0.5193	0.1077	1.0775	0.49	0.6875	0.051	1.036	0.7397	0.8664	0.0109	1.0076	0.9433	0.9725	0.2802	1.2144	0.1044	0.2212	3.7873	3.9712	3.895	3.8383	3.7982	4.0675	1561910_at	---	---
1561911_PM_at	0.0648	1.0459	0.8632	0.9476	-0.1034	-1.0743	0.7838	0.89	0.09	1.0644	0.811	0.9077	-0.1072	-1.0771	0.7762	0.8813	-0.1013	-1.0727	0.7881	0.8773	3.1287	3.1935	3.0253	3.2188	3.0216	3.0275	1561911_at	---	---
1561912_PM_at	0.1491	1.1089	0.4904	0.7382	-0.1292	-1.0937	0.5481	0.7327	0.152	1.1111	0.4824	0.6846	0.1426	1.1039	0.5088	0.6965	0.0166	1.0116	0.9375	0.9663	2.4149	2.5641	2.2857	2.5669	2.5575	2.4315	1561912_at	---	---
1561914_PM_at	0.1312	1.0952	0.2651	0.5301	0.2483	1.1878	0.0589	0.16	0.2081	1.1552	0.0991	0.2365	0.1524	1.1115	0.2031	0.3872	0.2704	1.2061	0.0445	0.1144	2.2867	2.4178	2.535	2.4948	2.4391	2.557	1561914_at	---	---
1561915_PM_at	-0.1211	-1.0876	0.2983	0.5675	0.2766	1.2113	0.0406	0.12	0.0566	1.04	0.614	0.7856	0.1465	1.1069	0.2174	0.4065	0.1381	1.1005	0.2418	0.4069	3.6725	3.5514	3.9491	3.7291	3.819	3.8106	1561915_at	---	---
1561916_PM_at	0.0117	1.0081	0.9352	0.9756	0.1198	1.0865	0.4184	0.6263	-0.0391	-1.0275	0.7863	0.8927	-0.0252	-1.0176	0.8609	0.9286	0.1629	1.1195	0.2821	0.4527	4.944	4.9557	5.0638	4.905	4.9188	5.1069	1561916_at	---	---
1561917_PM_at	-0.0364	-1.0256	0.8132	0.9253	0.2595	1.1971	0.1292	0.2879	-0.0634	-1.0449	0.6825	0.8311	0.0137	1.0096	0.929	0.9649	-0.0931	-1.0667	0.5514	0.7053	2.6732	2.6368	2.9327	2.6098	2.6869	2.5801	1561917_at	---	---
1561918_PM_at	0.1729	1.1274	0.3257	0.5962	0.003	1.0021	0.9859	0.9939	-0.1471	-1.1074	0.3977	0.6099	-0.2392	-1.1803	0.1894	0.3689	0.1519	1.111	0.3835	0.5571	3.1617	3.3347	3.1647	3.0146	2.9226	3.3137	1561918_at	---	---
1561919_PM_at	0.1683	1.1238	0.2627	0.5273	0.1721	1.1267	0.2534	0.4581	-0.1168	-1.0844	0.424	0.6342	0.1834	1.1356	0.2267	0.418	0.1216	1.088	0.4062	0.5793	4.1086	4.2769	4.2806	3.9917	4.292	4.2302	1561919_at	---	---
1561926_PM_at	0.0662	1.0469	0.3251	0.5955	-0.0057	-1.004	0.9294	0.9669	-0.0034	-1.0024	0.9575	0.9811	0.0215	1.015	0.7396	0.86	0.0365	1.0256	0.5762	0.7257	2.3585	2.4247	2.3528	2.3551	2.38	2.395	1561926_at	---	---
1561937_PM_x_at	0.3462	1.2712	0.0325	0.1289	0.5008	1.415	0.0071	0.0299	0.2875	1.2205	0.0612	0.1644	0.3434	1.2687	0.0335	0.1008	0.4739	1.3889	0.0091	0.0323	6.0199	6.366	6.5207	6.3074	6.3633	6.4938	1561937_x_at	---	---
1561938_PM_at	0.245	1.1851	0.0199	0.0897	0.1905	1.1412	0.05	0.1411	0.0937	1.0671	0.2741	0.4811	0.0849	1.0606	0.3172	0.5214	0.0739	1.0525	0.3792	0.5529	2.5166	2.7616	2.707	2.6102	2.6015	2.5904	1561938_at	---	---
1561944_PM_at	0.0108	1.0075	0.9496	0.9814	-0.016	-1.0112	0.9253	0.965	-0.1048	-1.0754	0.5463	0.7355	0.025	1.0175	0.884	0.9419	-0.0461	-1.0325	0.788	0.8773	2.4851	2.4959	2.4691	2.3803	2.5101	2.439	1561944_at	---	---
1561953_PM_at	0.0751	1.0534	0.2417	0.5016	0.1958	1.1454	0.0147	0.054	0.0272	1.019	0.6546	0.8125	0.1807	1.1335	0.0204	0.0679	0.1672	1.1229	0.0276	0.0789	2.3425	2.4175	2.5383	2.3696	2.5232	2.5096	1561953_at	---	---
1561959_PM_x_at	-0.1781	-1.1314	0.1543	0.3803	-0.0673	-1.0478	0.5605	0.7421	-0.1387	-1.1009	0.2514	0.4543	-0.0606	-1.0429	0.599	0.7665	0.0025	1.0017	0.9826	0.9909	2.3361	2.1581	2.2688	2.1975	2.2755	2.3386	1561959_x_at	---	---
1561963_PM_at	-0.1435	-1.1046	0.489	0.737	-0.039	-1.0274	0.8478	0.9243	-0.0574	-1.0406	0.7783	0.8884	0.1656	1.1216	0.4277	0.6282	-0.0105	-1.0073	0.9587	0.9783	2.8615	2.718	2.8225	2.8042	3.0271	2.851	1561963_at	---	---
1561966_PM_at	-0.0166	-1.0115	0.8239	0.9304	0.0105	1.0073	0.8876	0.9459	-0.0418	-1.0294	0.5792	0.7599	0.1419	1.1034	0.0934	0.2206	0.2391	1.1803	0.0153	0.0491	2.7284	2.7118	2.7389	2.6866	2.8703	2.9675	1561966_at	---	---
1561983_PM_at	-0.0803	-1.0572	0.4895	0.7375	-0.1239	-1.0897	0.2996	0.5102	-0.0784	-1.0558	0.4995	0.6983	-0.1545	-1.113	0.2065	0.3916	-0.225	-1.1687	0.0848	0.189	2.864	2.7837	2.7401	2.7856	2.7095	2.639	1561983_at	---	---
1561984_PM_at	-0.1815	-1.1341	0.1105	0.3054	-0.1018	-1.0731	0.3346	0.547	0.0955	1.0685	0.3629	0.5759	-0.0538	-1.038	0.5995	0.7668	-0.0178	-1.0124	0.8608	0.922	2.6073	2.4257	2.5055	2.7028	2.5535	2.5895	1561984_at	---	---
1561989_PM_at	-0.0421	-1.0296	0.6112	0.8186	0.1967	1.1461	0.0462	0.1328	-0.0892	-1.0638	0.2996	0.5099	-0.0549	-1.0388	0.5106	0.6981	0.1291	1.0936	0.1513	0.2906	2.8427	2.8005	3.0394	2.7535	2.7877	2.9718	1561989_at	---	---
1561995_PM_at	0.0708	1.0503	0.6403	0.8366	0.3071	1.2372	0.0768	0.1961	0.2153	1.1609	0.1854	0.3697	-0.0174	-1.0122	0.9076	0.954	0.1083	1.0779	0.4803	0.6462	2.7547	2.8255	3.0617	2.9699	2.7372	2.8629	1561995_at	---	---
1561998_PM_at	0.3951	1.3151	0.5446	0.7772	0.3897	1.3101	0.55	0.7342	0.6413	1.5597	0.3376	0.5504	-0.1132	-1.0817	0.8601	0.9282	-0.0817	-1.0583	0.8987	0.9436	3.6222	4.0174	4.0119	4.2635	3.509	3.5405	1561998_at	---	---
1562006_PM_at	0.262	1.1991	0.0722	0.2289	0.1625	1.1192	0.2252	0.4236	0.1185	1.0856	0.3625	0.5755	-0.0648	-1.046	0.6092	0.7739	0.1857	1.1374	0.1734	0.3212	2.625	2.887	2.7876	2.7435	2.5602	2.8108	1562006_at	---	---
1562009_PM_a_at	0.1153	1.0832	0.4697	0.7229	0.0909	1.065	0.5652	0.7457	0.3524	1.2767	0.0564	0.1544	0.0551	1.0389	0.7248	0.8506	-0.1875	-1.1388	0.2563	0.4237	2.8478	2.9631	2.9387	3.2002	2.9029	2.6603	1562009_a_at	---	---
1562010_PM_x_at	0.1331	1.0966	0.4179	0.6819	0.2084	1.1554	0.222	0.4194	0.2668	1.2031	0.1318	0.2907	-0.131	-1.095	0.4248	0.6256	-0.3212	-1.2494	0.0805	0.1817	4.3564	4.4895	4.5648	4.6232	4.2254	4.0352	1562010_x_at	---	---
1562011_PM_at	-0.059	-1.0418	0.7527	0.8968	0.0654	1.0464	0.7272	0.8565	0.068	1.0482	0.7172	0.8523	0.1028	1.0738	0.5867	0.7574	-0.0821	-1.0585	0.6627	0.791	2.5116	2.4525	2.577	2.5795	2.6143	2.4295	1562011_at	---	---
1562012_PM_at	-0.1704	-1.1254	0.0915	0.269	0.0306	1.0215	0.7306	0.8586	-0.0624	-1.0442	0.4898	0.6903	0.0203	1.0142	0.819	0.9063	-0.1235	-1.0894	0.1961	0.3509	2.4755	2.3051	2.5062	2.4131	2.4958	2.352	1562012_at	---	---
1562013_PM_a_at	-0.4236	-1.3413	0.1045	0.2939	-0.5587	-1.4729	0.0452	0.1304	-0.7191	-1.6461	0.0176	0.0615	-0.1049	-1.0755	0.6525	0.8029	0.1963	1.1457	0.4099	0.5828	4.3212	3.8976	3.7625	3.6021	4.2163	4.5175	1562013_a_at	---	---
1562016_PM_at	0.1418	1.1033	0.3119	0.5811	0.1991	1.148	0.172	0.3521	0.1547	1.1132	0.2738	0.4809	0.3494	1.2741	0.0346	0.1036	0.17	1.1251	0.2338	0.3975	4.1157	4.2575	4.3148	4.2704	4.4651	4.2857	1562016_at	---	---
1562023_PM_at	-0.0721	-1.0512	0.5022	0.7472	-0.2102	-1.1569	0.0826	0.2072	-0.1284	-1.0931	0.2506	0.4533	0.0289	1.0202	0.7845	0.8861	-0.0347	-1.0244	0.7428	0.8477	2.6228	2.5507	2.4126	2.4944	2.6517	2.5881	1562023_at	---	---
1562029_PM_at	-0.0586	-1.0414	0.7504	0.8957	-0.0133	-1.0092	0.9423	0.9731	0.0996	1.0715	0.5918	0.7695	0.0252	1.0176	0.8908	0.9454	0.0095	1.0066	0.9586	0.9782	3.325	3.2664	3.3118	3.4246	3.3502	3.3345	1562029_at	---	---
1562033_PM_at	-0.0008	-1.0005	0.9959	0.9982	0.1056	1.0759	0.4829	0.6815	-0.1004	-1.072	0.5039	0.7018	-0.0392	-1.0276	0.7904	0.8902	-0.1611	-1.1181	0.2974	0.4689	4.7282	4.7274	4.8337	4.6278	4.6889	4.5671	1562033_at	---	---
1562035_PM_at	-0.0946	-1.0678	0.563	0.7894	-0.084	-1.0599	0.6066	0.7756	0.0874	1.0624	0.5925	0.7701	0.1057	1.076	0.5197	0.7057	0.0555	1.0392	0.7319	0.8403	3.4164	3.3218	3.3325	3.5038	3.5221	3.4719	1562035_at	---	---
1562036_PM_at	0.3588	1.2824	0.0227	0.0992	0.0351	1.0247	0.7758	0.8852	0.0624	1.0442	0.6157	0.7868	0.0877	1.0627	0.4853	0.6776	-0.1372	-1.0998	0.2888	0.4598	3.4027	3.7615	3.4379	3.4651	3.4904	3.2655	1562036_at	---	---
1562038_PM_at	0.2001	1.1488	0.0229	0.0996	0.0617	1.0437	0.385	0.5958	-0.0224	-1.0157	0.7453	0.8698	0.2291	1.1721	0.0132	0.0479	0.2671	1.2034	0.0067	0.0251	2.9239	3.124	2.9856	2.9015	3.153	3.1909	1562038_at	---	---
1562044_PM_at	-0.0178	-1.0124	0.913	0.967	-0.0623	-1.0441	0.7038	0.8414	0.086	1.0614	0.602	0.7775	0.1114	1.0803	0.5026	0.6917	0.3375	1.2635	0.0741	0.1703	3.9282	3.9104	3.8659	4.0142	4.0396	4.2657	1562044_at	---	---
1562046_PM_at	-0.0156	-1.0109	0.9058	0.9643	0.1665	1.1224	0.2365	0.4377	0.1233	1.0892	0.368	0.5805	0.0378	1.0265	0.7756	0.8809	-0.0508	-1.0358	0.7025	0.8192	2.7971	2.7815	2.9636	2.9204	2.8349	2.7463	1562046_at	---	---
1562052_PM_at	-0.2363	-1.1779	0.2073	0.4582	-0.0251	-1.0175	0.8858	0.945	-0.0856	-1.0611	0.6269	0.7941	-0.0622	-1.0441	0.7226	0.8493	-0.0365	-1.0257	0.8342	0.9057	3.1712	2.9349	3.1461	3.0856	3.1089	3.1346	1562052_at	---	---
1562053_PM_at	0.1168	1.0843	0.6047	0.8148	0.0649	1.046	0.772	0.883	0.0909	1.065	0.6857	0.8331	-0.0172	-1.012	0.9387	0.9698	0.1439	1.1049	0.5262	0.6845	2.5976	2.7144	2.6625	2.6885	2.5805	2.7415	1562053_at	---	---
1562055_PM_at	0.0819	1.0584	0.4486	0.707	-0.0826	-1.0589	0.445	0.6495	-0.0394	-1.0277	0.7105	0.8482	0.0817	1.0583	0.4498	0.6478	-0.0444	-1.0313	0.6759	0.8006	2.7029	2.7849	2.6203	2.6636	2.7847	2.6585	1562055_at	---	---
1562056_PM_at	2.1859	4.5501	5.855e-05	0.0015	2.3351	5.0458	4.0138e-05	0.0006	2.3568	5.1222	3.8064e-05	0.0005	1.0861	2.123	0.0026	0.0128	0.8987	1.8643	0.0063	0.024	4.0558	6.2418	6.3909	6.4126	5.1419	4.9545	1562056_at	---	---
1562057_PM_at	-0.2074	-1.1546	0.1987	0.4466	-0.0465	-1.0328	0.757	0.8739	-0.0012	-1.0009	0.9933	0.9966	-0.1144	-1.0825	0.4561	0.6534	0.0565	1.0399	0.7075	0.8229	2.7951	2.5876	2.7486	2.7938	2.6807	2.8516	1562057_at	---	---
1562058_PM_at	-0.0794	-1.0566	0.6353	0.8336	0.1204	1.087	0.4777	0.6775	0.1983	1.1474	0.2588	0.4634	0.007	1.0048	0.9664	0.9842	-0.0388	-1.0273	0.8154	0.895	2.7478	2.6684	2.8682	2.9461	2.7548	2.709	1562058_at	---	---
1562062_PM_at	-0.1915	-1.142	0.5932	0.8076	-0.0416	-1.0293	0.9065	0.9562	0.1728	1.1273	0.629	0.7951	-0.7456	-1.6767	0.0705	0.1787	-1.9818	-3.9499	0.0011	0.0059	6.1152	5.9237	6.0736	6.2881	5.3696	4.1334	1562062_at	KIAA1245 /// LOC200030 /// NBPF1 /// NBPF10 /// NBPF11 /// NBPF8 /// NBPF9	KIAA1245 /// neuroblastoma breakpoint family, member 11-like /// neuroblastoma breakpoint family, member 1 /// neuroblastoma breakpoint family, member 10 /// neuroblastoma breakpoint family, member 11 /// neuroblastoma breakpoint family, member 8 /// neuroblastoma breakpoint family, member 9
1562063_PM_x_at	-0.0583	-1.0412	0.8365	0.9364	0.0035	1.0024	0.9901	0.9956	0.252	1.1909	0.3874	0.5998	-0.7797	-1.7168	0.0279	0.0873	-1.3893	-2.6196	0.0021	0.0099	6.1494	6.0911	6.1529	6.4014	5.3696	4.76	1562063_x_at	KIAA1245 /// LOC200030 /// NBPF1 /// NBPF10 /// NBPF11 /// NBPF8 /// NBPF9	KIAA1245 /// neuroblastoma breakpoint family, member 11-like /// neuroblastoma breakpoint family, member 1 /// neuroblastoma breakpoint family, member 10 /// neuroblastoma breakpoint family, member 11 /// neuroblastoma breakpoint family, member 8 /// neuroblastoma breakpoint family, member 9
1562065_PM_at	-0.043	-1.0303	0.7465	0.8937	-0.1167	-1.0843	0.3939	0.6039	-0.0046	-1.0032	0.9724	0.9875	0.022	1.0154	0.8683	0.9332	0.0694	1.0493	0.6049	0.7479	3.5122	3.4692	3.3955	3.5077	3.5342	3.5816	1562065_at	---	---
1562068_PM_at	0.4701	1.3852	0.16	0.3893	0.3146	1.2437	0.3245	0.5363	0.0825	1.0589	0.7879	0.8937	0.0532	1.0375	0.8621	0.9292	0.2524	1.1912	0.4224	0.5943	2.8997	3.3698	3.2143	2.9822	2.9529	3.1521	1562068_at	---	---
1562069_PM_at	0.1994	1.1482	0.4171	0.6813	0.0555	1.0392	0.8165	0.908	0.1164	1.084	0.6292	0.7952	-0.1036	-1.0745	0.6666	0.8129	-0.1014	-1.0728	0.6733	0.7986	2.4361	2.6355	2.4916	2.5525	2.3325	2.3348	1562069_at	---	---
1562073_PM_at	0.0337	1.0236	0.8017	0.9201	0.0804	1.0573	0.5535	0.7367	0.0223	1.0156	0.8677	0.9385	0.2098	1.1566	0.1528	0.3172	0.1977	1.1468	0.1741	0.322	3.1801	3.2138	3.2606	3.2024	3.39	3.3778	1562073_at	---	---
1562076_PM_at	0.0659	1.0467	0.3261	0.5965	-0.2187	-1.1637	0.0121	0.0459	0.0212	1.0148	0.7421	0.8679	0.0991	1.0711	0.1589	0.3262	-0.0084	-1.0059	0.8958	0.9418	2.4135	2.4794	2.1949	2.4348	2.5126	2.4051	1562076_at	---	---
1562078_PM_at	-0.2436	-1.1839	0.1604	0.39	-0.1523	-1.1114	0.3551	0.5672	-0.0787	-1.0561	0.6234	0.7918	-0.2417	-1.1824	0.163	0.3321	-0.1555	-1.1138	0.346	0.5201	3.4699	3.2263	3.3176	3.3912	3.2282	3.3144	1562078_at	---	---
1562079_PM_at	0.0358	1.0251	0.7942	0.9167	0.1018	1.0731	0.4674	0.6688	0.0079	1.0055	0.9542	0.9796	0.0826	1.059	0.5523	0.7307	0.2649	1.2015	0.0902	0.1979	2.3237	2.3595	2.4256	2.3316	2.4064	2.5886	1562079_at	---	---
1562080_PM_at	0.0013	1.0009	0.993	0.9972	0.0014	1.0009	0.9928	0.9969	-0.0772	-1.055	0.6096	0.7829	-0.0141	-1.0098	0.925	0.9629	-0.1574	-1.1153	0.3143	0.4869	3.1969	3.1982	3.1983	3.1197	3.1828	3.0395	1562080_at	---	---
1562081_PM_a_at	-0.0436	-1.0307	0.8263	0.9314	-0.0744	-1.0529	0.709	0.8447	0.1639	1.1203	0.4217	0.6323	0.0106	1.0074	0.9572	0.9796	0.0654	1.0464	0.7426	0.8475	4.407	4.3634	4.3326	4.5709	4.4177	4.4724	1562081_a_at	---	---
1562084_PM_at	0.1964	1.1458	0.6572	0.8455	-0.0063	-1.0044	0.9885	0.9949	0.2302	1.173	0.604	0.7788	0.0456	1.0321	0.9172	0.9591	-0.3461	-1.2711	0.4422	0.612	2.9508	3.1471	2.9445	3.181	2.9964	2.6047	1562084_at	---	---
1562086_PM_at	-0.1198	-1.0866	0.5094	0.7525	-0.0537	-1.0379	0.7638	0.8779	-0.1073	-1.0772	0.5531	0.7407	-0.2798	-1.214	0.1526	0.3169	-0.3602	-1.2836	0.0795	0.1799	2.8616	2.7418	2.8079	2.7543	2.5819	2.5014	1562086_at	---	---
1562091_PM_at	-0.173	-1.1274	0.0893	0.2647	-0.1064	-1.0765	0.2594	0.4651	-0.174	-1.1282	0.0878	0.2161	-0.1697	-1.1248	0.0941	0.2217	-0.1409	-1.1026	0.15	0.2888	2.336	2.163	2.2296	2.162	2.1663	2.195	1562091_at	---	---
1562093_PM_at	-0.0433	-1.0305	0.6771	0.857	-0.0285	-1.0199	0.7835	0.8898	-0.0722	-1.0513	0.4936	0.6935	-0.0059	-1.0041	0.9542	0.9782	-0.0606	-1.0429	0.5633	0.7151	2.8487	2.8054	2.8203	2.7765	2.8428	2.7882	1562093_at	---	---
1562094_PM_at	-0.0401	-1.0282	0.757	0.8991	-0.0458	-1.0322	0.7241	0.8543	0.1635	1.12	0.2345	0.4338	0.1606	1.1178	0.2419	0.4368	-0.0595	-1.0421	0.6475	0.7799	2.3952	2.3551	2.3494	2.5587	2.5558	2.3357	1562094_at	---	---
1562098_PM_at	0.1493	1.109	0.7119	0.8759	1.047	2.0662	0.0348	0.1062	1.3782	2.5995	0.0117	0.0443	1.6279	3.0906	0.0055	0.0239	1.3461	2.5423	0.0129	0.0429	4.0424	4.1917	5.0894	5.4206	5.6703	5.3885	1562098_at	---	---
1562099_PM_at	0.0673	1.0478	0.3453	0.6156	-0.0499	-1.0352	0.4764	0.6765	-0.0642	-1.0455	0.3663	0.5791	0.0343	1.0241	0.6205	0.7818	-0.1672	-1.1228	0.0439	0.1133	2.5718	2.6391	2.5219	2.5076	2.6061	2.4047	1562099_at	---	---
1562100_PM_at	0.0355	1.0249	0.7329	0.8873	0.0771	1.0549	0.467	0.6684	-0.0962	-1.069	0.3701	0.5828	0.069	1.049	0.5133	0.7005	0.2125	1.1587	0.0762	0.1741	2.3043	2.3399	2.3815	2.2081	2.3733	2.5168	1562100_at	---	---
1562106_PM_at	-0.1892	-1.1401	0.1675	0.4014	-0.0991	-1.0711	0.4423	0.647	0.0089	1.0062	0.9434	0.9748	0.3373	1.2634	0.0312	0.0955	-0.0463	-1.0326	0.7141	0.8276	4.5212	4.332	4.4221	4.5301	4.8585	4.4749	1562106_at	---	---
1562107_PM_at	-0.0539	-1.0381	0.6913	0.8651	-0.0949	-1.068	0.4905	0.688	-0.1245	-1.0902	0.3725	0.5854	0.0894	1.0639	0.5151	0.7019	0.0959	1.0687	0.4862	0.6511	3.0174	2.9635	2.9225	2.8929	3.1068	3.1133	1562107_at	---	---
1562111_PM_at	-0.188	-1.1392	0.0605	0.202	-0.091	-1.0651	0.3068	0.5181	-0.0746	-1.053	0.3954	0.6074	-0.1387	-1.1009	0.1395	0.2972	-0.1126	-1.0812	0.2161	0.3762	2.5111	2.3231	2.4201	2.4365	2.3724	2.3985	1562111_at	---	---
1562112_PM_at	-0.0137	-1.0096	0.9067	0.9646	-0.0451	-1.0318	0.7016	0.84	-0.0051	-1.0035	0.9652	0.9841	-0.1763	-1.13	0.1674	0.338	-0.0723	-1.0514	0.5436	0.6989	3.4057	3.392	3.3606	3.4006	3.2294	3.3334	1562112_at	---	---
1562116_PM_at	-0.1162	-1.0839	0.4208	0.6846	0.2125	1.1587	0.1652	0.3421	-0.0037	-1.0025	0.9791	0.9903	0.0371	1.026	0.7919	0.8911	0.0758	1.054	0.5934	0.739	4.1021	3.9859	4.3146	4.0985	4.1392	4.178	1562116_at	---	---
1562121_PM_at	-0.0909	-1.065	0.2868	0.5545	0.135	1.0981	0.1333	0.2944	0.1696	1.1248	0.072	0.1859	-0.1066	-1.0767	0.2195	0.4092	0.0815	1.0581	0.3351	0.5093	2.4814	2.3905	2.6164	2.651	2.3748	2.5629	1562121_at	---	---
1562122_PM_at	-0.0095	-1.0066	0.9383	0.9768	0.0456	1.0321	0.7116	0.8464	-0.0989	-1.071	0.4324	0.6413	0.0392	1.0275	0.7503	0.8661	0.1225	1.0886	0.3378	0.5118	2.1876	2.1781	2.2332	2.0887	2.2268	2.3101	1562122_at	---	---
1562137_PM_at	-0.0249	-1.0174	0.789	0.9148	0.0376	1.0264	0.6874	0.8314	0.0351	1.0246	0.7072	0.8462	-0.0208	-1.0145	0.823	0.9081	-0.0806	-1.0575	0.4	0.5733	2.4768	2.4519	2.5144	2.5119	2.456	2.3962	1562137_at	---	---
1562144_PM_at	-0.045	-1.0317	0.8068	0.9223	0.0415	1.0292	0.8215	0.9108	-0.0271	-1.019	0.8827	0.9456	0.0341	1.0239	0.8527	0.9244	0.1796	1.1325	0.3474	0.5215	3.3905	3.3455	3.432	3.3634	3.4246	3.5701	1562144_at	---	---
1562145_PM_at	0.0205	1.0143	0.8376	0.937	0.0617	1.0437	0.5435	0.7292	0.133	1.0966	0.2143	0.4075	0.0637	1.0452	0.5305	0.7141	0.13	1.0943	0.2235	0.3852	3.9161	3.9366	3.9777	4.0491	3.9798	4.0461	1562145_at	---	---
1562157_PM_at	-0.1666	-1.1224	0.4706	0.7235	0.2166	1.162	0.3555	0.5676	-0.0708	-1.0503	0.7546	0.875	-0.0718	-1.051	0.7514	0.8667	0.1153	1.0832	0.6135	0.7548	3.8562	3.6895	4.0728	3.7853	3.7844	3.9714	1562157_at	---	---
1562158_PM_at	0.1123	1.081	0.2678	0.5329	0.1212	1.0877	0.2355	0.4365	0.0798	1.0569	0.4188	0.6295	0.0339	1.0238	0.7248	0.8506	0.0032	1.0022	0.9734	0.9859	3.2585	3.3708	3.3797	3.3383	3.2924	3.2617	1562158_at	---	---
1562166_PM_at	-0.0392	-1.0275	0.7954	0.9173	0.0841	1.06	0.5822	0.7583	0.1109	1.0799	0.4724	0.6759	0.0062	1.0043	0.9674	0.9844	0.1697	1.1248	0.2849	0.4558	3.0974	3.0582	3.1814	3.2082	3.1035	3.2671	1562166_at	---	---
1562169_PM_at	0.0836	1.0597	0.4024	0.6687	0.0563	1.0398	0.5662	0.7466	-0.0919	-1.0658	0.36	0.573	-0.0609	-1.0431	0.5361	0.7188	0.1442	1.1051	0.1711	0.3181	3.0283	3.1119	3.0846	2.9363	2.9674	3.1725	1562169_at	---	---
1562173_PM_a_at	-0.0087	-1.006	0.9206	0.97	0.0071	1.0049	0.9352	0.9699	0.0059	1.0041	0.9465	0.9759	0.1079	1.0777	0.2448	0.4404	0.2717	1.2072	0.0176	0.055	3.4181	3.4094	3.4252	3.424	3.5261	3.6898	1562173_a_at	---	---
1562189_PM_at	0.1162	1.0839	0.0348	0.1354	0.1582	1.1159	0.0101	0.0399	0.1215	1.0879	0.0295	0.093	0.0481	1.0339	0.3039	0.5074	0.1737	1.128	0.0066	0.0249	2.8099	2.9261	2.9681	2.9314	2.858	2.9836	1562189_at	---	---
1562190_PM_at	0.2277	1.171	0.3524	0.6222	0.2672	1.2035	0.2817	0.4906	0.3649	1.2878	0.1575	0.3299	0.3741	1.296	0.1489	0.3114	0.2815	1.2155	0.2592	0.4272	2.37	2.5978	2.6372	2.7349	2.7441	2.6516	1562190_at	---	---
1562193_PM_at	-0.0974	-1.0698	0.5364	0.7718	-0.1164	-1.084	0.4629	0.6649	-0.0065	-1.0045	0.9665	0.9848	-0.0762	-1.0543	0.626	0.7852	-0.2464	-1.1863	0.1481	0.286	3.6515	3.5542	3.5351	3.645	3.5753	3.4051	1562193_at	---	---
1562201_PM_x_at	-0.1185	-1.0856	0.4182	0.6821	-0.0124	-1.0086	0.9306	0.9675	-0.0611	-1.0433	0.6697	0.8226	-0.1402	-1.102	0.3438	0.5487	-0.1952	-1.1449	0.2024	0.3589	2.721	2.6024	2.7086	2.6598	2.5808	2.5258	1562201_x_at	---	---
1562208_PM_a_at	1.4077	2.6532	0.0003	0.0048	1.6307	3.0967	0.0002	0.0015	1.3503	2.5497	0.0004	0.0032	0.2841	1.2176	0.1935	0.3745	1.1093	2.1575	0.0012	0.0064	3.3365	4.7442	4.9672	4.6868	3.6206	4.4458	1562208_a_at	---	---
1562215_PM_at	-0.1877	-1.139	0.1623	0.3931	-0.1715	-1.1262	0.196	0.3854	0.0218	1.0152	0.8595	0.9342	0.0376	1.0264	0.7603	0.8723	0.0249	1.0174	0.8395	0.9085	2.7943	2.6065	2.6228	2.816	2.8319	2.8192	1562215_at	---	---
1562220_PM_at	0.044	1.0309	0.5773	0.7984	0.1276	1.0925	0.1381	0.3024	0.0622	1.0441	0.4365	0.6444	0.0209	1.0146	0.7891	0.8894	0.0338	1.0237	0.6663	0.7937	3.7026	3.7466	3.8302	3.7648	3.7235	3.7365	1562220_at	---	---
1562222_PM_at	0.1346	1.0978	0.4808	0.731	0.1782	1.1315	0.3581	0.57	0.4057	1.3248	0.064	0.1702	0.1522	1.1112	0.4281	0.6285	0.1556	1.1139	0.4184	0.5903	2.6805	2.815	2.8587	3.0862	2.8326	2.836	1562222_at	---	---
1562229_PM_at	-0.0757	-1.0539	0.6034	0.8141	0.1095	1.0788	0.4584	0.6611	0.0655	1.0464	0.6522	0.8108	0.0416	1.0293	0.7734	0.8798	0.0074	1.0051	0.9593	0.9786	2.6749	2.5991	2.7843	2.7404	2.7165	2.6822	1562229_at	---	---
1562230_PM_at	-0.2446	-1.1847	0.1923	0.4375	-0.1459	-1.1065	0.4145	0.6228	-0.119	-1.086	0.5016	0.6998	-0.134	-1.0973	0.4518	0.65	-0.024	-1.0168	0.89	0.939	2.6602	2.4156	2.5142	2.5412	2.5262	2.6361	1562230_at	---	---
1562231_PM_at	-0.1189	-1.0859	0.3748	0.6436	-0.1485	-1.1084	0.2765	0.4846	-0.0252	-1.0176	0.8459	0.927	0.0649	1.046	0.6196	0.7811	-0.0276	-1.0193	0.8314	0.904	2.8878	2.7689	2.7393	2.8626	2.9527	2.8602	1562231_at	---	---
1562232_PM_at	-0.0358	-1.0251	0.8748	0.9519	0.1195	1.0864	0.6027	0.7724	0.1168	1.0844	0.6106	0.7834	0.0103	1.0072	0.9637	0.9828	0.2921	1.2244	0.228	0.3908	3.4188	3.3831	3.5383	3.5357	3.4292	3.7109	1562232_at	---	---
1562260_PM_at	-0.1703	-1.1253	0.3723	0.6412	-0.4487	-1.3648	0.0441	0.128	0.0665	1.0472	0.7197	0.8536	-0.5852	-1.5002	0.0162	0.0565	-0.7152	-1.6418	0.0067	0.0252	3.4166	3.2463	2.9679	3.4831	2.8314	2.7014	1562260_at	---	---
1562263_PM_at	-0.0497	-1.0351	0.6849	0.862	-0.3144	-1.2435	0.0359	0.1088	-0.2563	-1.1944	0.0704	0.183	-0.3177	-1.2464	0.0345	0.1034	0.0696	1.0494	0.5728	0.7228	2.8657	2.816	2.5513	2.6094	2.5479	2.9353	1562263_at	---	---
1562265_PM_at	0.1475	1.1076	0.1303	0.3401	0.1863	1.1378	0.0689	0.1799	0.1083	1.0779	0.2457	0.4475	0.0539	1.0381	0.5453	0.7256	-0.0856	-1.0611	0.3485	0.5227	2.6986	2.8461	2.8849	2.8069	2.7525	2.613	1562265_at	---	---
1562269_PM_at	-0.1017	-1.0731	0.7124	0.8763	0.2632	1.2002	0.3559	0.5679	-0.0284	-1.0199	0.9176	0.9619	0.1558	1.1141	0.5754	0.7487	0.0521	1.0368	0.8495	0.9148	2.9655	2.8638	3.2287	2.9371	3.1213	3.0176	1562269_at	---	---
1562272_PM_at	0.0963	1.069	0.5573	0.7857	0.0515	1.0364	0.7508	0.8709	-0.0241	-1.0169	0.8815	0.945	0.0569	1.0402	0.726	0.8513	-0.0069	-1.0048	0.9657	0.9817	4.1163	4.2126	4.1678	4.0922	4.1732	4.1093	1562272_at	---	---
1562274_PM_at	0.126	1.0913	0.3196	0.5895	0.0106	1.0074	0.9304	0.9674	0.1077	1.0775	0.3898	0.602	0.1616	1.1185	0.2136	0.4011	0.2559	1.1941	0.0698	0.1627	3.0104	3.1365	3.021	3.1181	3.172	3.2664	1562274_at	---	---
1562276_PM_at	0.0334	1.0234	0.674	0.8553	-0.0625	-1.0443	0.4404	0.6454	-0.1379	-1.1003	0.1182	0.2688	0.0718	1.051	0.3795	0.5841	-0.0119	-1.0083	0.8798	0.9329	2.2196	2.2531	2.1572	2.0818	2.2914	2.2077	1562276_at	---	---
1562280_PM_at	-0.0307	-1.0215	0.9026	0.963	0.0481	1.0339	0.8479	0.9244	0.2232	1.1673	0.3887	0.601	-0.3235	-1.2513	0.2268	0.4181	-0.2138	-1.1598	0.4077	0.5807	3.1142	3.0836	3.1623	3.3374	2.7908	2.9004	1562280_at	---	---
1562281_PM_at	-0.08	-1.057	0.5361	0.7716	0.9646	1.9515	0.0002	0.002	0.5131	1.4271	0.0056	0.0244	-0.3076	-1.2376	0.0451	0.1272	-0.5193	-1.4332	0.0053	0.0208	3.2948	3.2148	4.2594	3.8079	2.9872	2.7755	1562281_at	---	---
1562283_PM_at	0.0342	1.024	0.8292	0.9329	-0.0341	-1.0239	0.8301	0.916	-0.0127	-1.0088	0.9363	0.9714	0.0037	1.0026	0.9812	0.9914	-0.008	-1.0056	0.9598	0.9788	2.7075	2.7418	2.6735	2.6948	2.7112	2.6995	1562283_at	---	---
1562286_PM_at	0.1338	1.0971	0.3746	0.6433	0.1427	1.104	0.3457	0.5584	0.136	1.0989	0.3671	0.5799	0.1473	1.1075	0.3315	0.5362	0.0143	1.01	0.9217	0.9567	2.1607	2.2944	2.3034	2.2967	2.308	2.175	1562286_at	---	---
1562288_PM_at	0.0273	1.0191	0.8097	0.9239	-0.1792	-1.1323	0.1499	0.3201	-0.1234	-1.0893	0.2991	0.5092	-0.1966	-1.146	0.1202	0.2662	-0.2253	-1.169	0.0833	0.1865	3.1515	3.1788	2.9723	3.0281	2.9549	2.9262	1562288_at	---	---
1562289_PM_at	-0.4038	-1.323	0.1134	0.3105	-0.4345	-1.3515	0.0933	0.2266	-0.4309	-1.3481	0.0954	0.2299	-0.3733	-1.2953	0.1376	0.2941	-0.4357	-1.3526	0.0926	0.2018	3.4918	3.088	3.0573	3.0609	3.1185	3.0561	1562289_at	---	---
1562295_PM_at	0.1036	1.0744	0.1669	0.4004	0.1638	1.1203	0.0473	0.1351	0.1001	1.0718	0.1794	0.3617	0.066	1.0468	0.3553	0.5606	0.1197	1.0865	0.119	0.2434	2.5004	2.6039	2.6642	2.6005	2.5663	2.6201	1562295_at	---	---
1562296_PM_at	0.0404	1.0284	0.706	0.8729	0.1063	1.0765	0.3374	0.5499	-0.0009	-1.0006	0.993	0.9965	0.0459	1.0323	0.6687	0.8143	0.1355	1.0985	0.2321	0.3957	2.6998	2.7401	2.806	2.6988	2.7456	2.8353	1562296_at	---	---
1562306_PM_at	-0.1636	-1.1201	0.1686	0.4033	-0.171	-1.1258	0.153	0.3243	-0.4199	-1.3378	0.007	0.0291	-0.2707	-1.2064	0.0412	0.1187	-0.036	-1.0253	0.7423	0.8474	3.2842	3.1206	3.1132	2.8643	3.0135	3.2482	1562306_at	---	---
1562307_PM_at	-0.2583	-1.196	0.1576	0.3854	0.016	1.0111	0.9237	0.9646	0.0508	1.0358	0.7618	0.8789	0.0359	1.0252	0.8297	0.9118	0.0352	1.0247	0.8332	0.905	2.8799	2.6217	2.8959	2.9307	2.9159	2.9151	1562307_at	---	---
1562310_PM_at	0.1387	1.1009	0.1603	0.3899	0.0182	1.0127	0.8401	0.9206	-0.0839	-1.0599	0.3702	0.5829	0.0677	1.0481	0.464	0.6599	0.1306	1.0948	0.1822	0.3328	2.2129	2.3516	2.2311	2.129	2.2806	2.3435	1562310_at	---	---
1562311_PM_at	-0.2045	-1.1523	0.1695	0.4045	0.0295	1.0206	0.8294	0.9156	0.0663	1.0471	0.6305	0.7962	-0.132	-1.0958	0.3524	0.5575	0.1694	1.1246	0.2434	0.4088	3.0288	2.8243	3.0583	3.0951	2.8968	3.1982	1562311_at	---	---
1562316_PM_at	-0.2233	-1.1674	0.169	0.4039	0.0561	1.0396	0.7082	0.8443	0.222	1.1664	0.1711	0.35	-0.0581	-1.0411	0.6985	0.8334	-0.0451	-1.0317	0.763	0.8614	4.6498	4.4265	4.7059	4.8718	4.5918	4.6047	1562316_at	---	---
1562323_PM_at	-0.2382	-1.1795	0.4046	0.6704	0.2947	1.2266	0.3099	0.5211	0.0511	1.0361	0.8538	0.9316	0.0135	1.0094	0.9611	0.9815	0.0507	1.0358	0.8549	0.9184	4.5546	4.3165	4.8493	4.6058	4.5682	4.6054	1562323_at	---	---
1562324_PM_a_at	-0.3133	-1.2426	0.2992	0.5684	-0.102	-1.0733	0.7241	0.8543	0.2174	1.1627	0.4604	0.6655	0.2594	1.197	0.3832	0.5876	0.4239	1.3415	0.1752	0.3234	3.8009	3.4876	3.6989	4.0184	4.0603	4.2248	1562324_a_at	---	---
1562327_PM_at	0.0034	1.0024	0.9825	0.9938	0.0576	1.0407	0.7117	0.8465	0.0989	1.0709	0.5304	0.7233	0.1483	1.1083	0.3566	0.5617	0.0068	1.0047	0.9651	0.9814	3.2979	3.3013	3.3555	3.3968	3.4462	3.3047	1562327_at	---	---
1562332_PM_at	-0.0645	-1.0457	0.3162	0.5857	0.059	1.0418	0.3558	0.5679	0.0545	1.0385	0.3909	0.6032	0.0843	1.0602	0.2032	0.3872	-0.0734	-1.0522	0.26	0.4281	2.7093	2.6448	2.7683	2.7638	2.7936	2.6359	1562332_at	---	---
1562341_PM_at	-0.0444	-1.0313	0.7334	0.8875	-0.1401	-1.102	0.3036	0.5146	0.0741	1.0527	0.5736	0.7556	-0.0167	-1.0116	0.8977	0.949	-0.04	-1.0281	0.759	0.8585	2.6476	2.6032	2.5075	2.7217	2.6309	2.6076	1562341_at	---	---
1562352_PM_at	-0.046	-1.0324	0.7643	0.9024	0	1	0.9999	1	0.0247	1.0173	0.8718	0.9403	-0.1278	-1.0926	0.4174	0.6189	-0.1895	-1.1404	0.244	0.4094	3.288	3.2419	3.288	3.3127	3.1602	3.0984	1562352_at	---	---
1562353_PM_x_at	-0.0173	-1.0121	0.816	0.9264	0.1552	1.1136	0.0725	0.1873	0.0532	1.0376	0.4838	0.6856	-0.0061	-1.0043	0.9344	0.9678	-0.0629	-1.0446	0.4118	0.5846	4.0342	4.0169	4.1895	4.0875	4.0281	3.9713	1562353_x_at	---	---
1562358_PM_at	-0.2511	-1.1901	0.1836	0.4255	-0.0127	-1.0088	0.9419	0.9729	-0.1272	-1.0922	0.4751	0.6783	0.032	1.0224	0.8545	0.9252	-0.1069	-1.0769	0.5461	0.7009	3.395	3.1439	3.3823	3.2677	3.4269	3.2881	1562358_at	---	---
1562380_PM_at	0.0629	1.0446	0.6936	0.8664	0.0916	1.0655	0.5694	0.7487	0.029	1.0203	0.8554	0.9324	0.0334	1.0234	0.8334	0.9137	0.3276	1.2549	0.0748	0.1718	2.9969	3.0599	3.0885	3.0259	3.0304	3.3245	1562380_at	---	---
1562383_PM_at	-0.0545	-1.0385	0.6005	0.8124	-0.1512	-1.1105	0.1762	0.3582	-0.1112	-1.0802	0.3025	0.5129	0.0827	1.059	0.4338	0.634	-0.0832	-1.0594	0.4311	0.6021	2.4865	2.432	2.3353	2.3752	2.5692	2.4032	1562383_at	---	---
1562384_PM_at	-0.1422	-1.1036	0.3967	0.664	-0.0272	-1.019	0.8674	0.9351	0.0164	1.0114	0.9196	0.963	-0.0181	-1.0126	0.9113	0.9559	-0.1765	-1.1301	0.3008	0.4727	2.6615	2.5193	2.6344	2.6779	2.6434	2.4851	1562384_at	---	---
1562389_PM_at	-0.1515	-1.1107	0.1283	0.3364	-0.0239	-1.0167	0.7903	0.8935	-0.2407	-1.1816	0.0311	0.0969	-0.1436	-1.1046	0.1456	0.3063	-0.0191	-1.0133	0.8317	0.9041	2.4185	2.267	2.3946	2.1778	2.2749	2.3994	1562389_at	---	---
1562390_PM_at	-0.1243	-1.09	0.2792	0.5462	-0.1732	-1.1275	0.1487	0.3183	0.0168	1.0117	0.8778	0.9434	0.0808	1.0576	0.4689	0.6639	0.5431	1.4571	0.002	0.0095	3.2474	3.1231	3.0743	3.2642	3.3282	3.7905	1562390_at	---	---
1562398_PM_at	-0.2186	-1.1636	0.2276	0.4839	-0.1435	-1.1046	0.4116	0.6202	-0.1648	-1.121	0.35	0.5628	-0.2633	-1.2002	0.1567	0.3229	-0.082	-1.0585	0.6323	0.7691	2.6896	2.471	2.5461	2.5248	2.4263	2.6077	1562398_at	---	---
1562399_PM_at	-0.2055	-1.1531	0.4109	0.6759	0.0706	1.0502	0.7716	0.8828	-0.1297	-1.0941	0.5972	0.7736	-0.3074	-1.2375	0.2345	0.4277	-0.3245	-1.2523	0.2124	0.3714	2.9227	2.7171	2.9933	2.7929	2.6153	2.5981	1562399_at	---	---
1562408_PM_at	0.0719	1.0511	0.3444	0.6148	0.4598	1.3753	0.0006	0.0043	0.2206	1.1652	0.0198	0.0677	0.2064	1.1538	0.0257	0.0817	0.0548	1.0387	0.464	0.6316	3.0323	3.1042	3.4921	3.2529	3.2387	3.0871	1562408_at	---	---
1562409_PM_s_at	-0.1822	-1.1346	0.3673	0.6361	-0.1228	-1.0888	0.5356	0.7231	0.0554	1.0391	0.7769	0.8876	0.0079	1.0055	0.9678	0.9847	-0.0908	-1.065	0.6442	0.7774	3.0513	2.8692	2.9286	3.1067	3.0592	2.9605	1562409_s_at	---	---
1562412_PM_at	-0.4767	-1.3915	0.0391	0.1476	-0.6302	-1.5478	0.0132	0.0494	-0.338	-1.264	0.1115	0.2578	-0.2499	-1.1891	0.2173	0.4064	-0.6382	-1.5564	0.0125	0.0418	3.7736	3.297	3.1434	3.4356	3.5238	3.1354	1562412_at	---	---
1562418_PM_at	-0.2402	-1.1811	0.0527	0.183	-0.3415	-1.2671	0.0141	0.052	-0.107	-1.077	0.3246	0.5368	-0.1377	-1.1001	0.2166	0.4054	-0.1082	-1.0779	0.3196	0.4926	2.5633	2.3231	2.2217	2.4563	2.4256	2.4551	1562418_at	---	---
1562420_PM_at	0.0142	1.0099	0.928	0.9726	0.0072	1.005	0.9637	0.9835	0.0903	1.0646	0.5717	0.7542	-0.0316	-1.0221	0.8412	0.9183	-0.0465	-1.0327	0.7687	0.8652	2.571	2.5852	2.5782	2.6613	2.5394	2.5245	1562420_at	---	---
1562431_PM_x_at	0.0242	1.0169	0.859	0.9456	-0.0003	-1.0002	0.9983	0.9992	-0.0599	-1.0424	0.6625	0.8176	0.0164	1.0114	0.9041	0.9522	0.1536	1.1123	0.2841	0.4548	3.1407	3.165	3.1404	3.0808	3.1571	3.2943	1562431_x_at	---	---
1562432_PM_at	0.0252	1.0176	0.8974	0.9612	0.0703	1.05	0.72	0.8516	-0.1462	-1.1066	0.4645	0.669	-0.168	-1.1235	0.4041	0.6073	-0.0741	-1.0527	0.7057	0.8216	4.1084	4.1336	4.1788	3.9623	3.9405	4.0343	1562432_at	---	---
1562447_PM_a_at	-0.2355	-1.1773	0.1134	0.3105	-0.5738	-1.4884	0.004	0.0191	-0.6254	-1.5426	0.0027	0.0132	-0.1231	-1.089	0.3704	0.5757	-0.3719	-1.2941	0.0264	0.0762	3.7532	3.5178	3.1794	3.1279	3.6302	3.3813	1562447_a_at	---	---
1562449_PM_s_at	-0.1041	-1.0748	0.4094	0.6746	-0.1013	-1.0727	0.4213	0.6288	0.0271	1.019	0.8251	0.9155	0.0287	1.0201	0.8153	0.904	0.0328	1.023	0.7894	0.878	4.746	4.642	4.6447	4.7731	4.7747	4.7788	1562449_s_at	---	---
1562453_PM_at	-0.1256	-1.091	0.2175	0.4715	-0.0552	-1.039	0.5674	0.7473	-0.1694	-1.1246	0.1127	0.2597	-0.0555	-1.0392	0.565	0.7409	-0.1876	-1.1389	0.0854	0.19	5.0299	4.9043	4.9747	4.8605	4.9744	4.8423	1562453_at	---	---
1562454_PM_at	-0.0643	-1.0456	0.699	0.8688	-0.0375	-1.0263	0.821	0.9106	0.0836	1.0596	0.617	0.7875	-0.0069	-1.0048	0.9667	0.9843	-0.112	-1.0807	0.5064	0.6681	3.3193	3.255	3.2818	3.4029	3.3124	3.2073	1562454_at	---	---
1562455_PM_at	0.067	1.0476	0.6017	0.8132	0.104	1.0748	0.4257	0.6328	-0.0924	-1.0661	0.4766	0.6795	0.1113	1.0802	0.3958	0.5994	0.2967	1.2283	0.0507	0.1269	2.6847	2.7517	2.7887	2.5923	2.796	2.9814	1562455_at	---	---
1562456_PM_at	-0.0897	-1.0641	0.4996	0.7451	-0.1358	-1.0987	0.3182	0.5297	-0.0817	-1.0583	0.5368	0.7282	-0.1152	-1.0831	0.3917	0.5955	-0.0818	-1.0583	0.5366	0.693	2.7962	2.7065	2.6603	2.7144	2.681	2.7144	1562456_at	---	---
1562459_PM_at	0.1538	1.1125	0.3448	0.6152	0.2042	1.152	0.2223	0.4198	0.1572	1.1151	0.3351	0.5478	0.1181	1.0853	0.4609	0.6574	0.1415	1.1031	0.3818	0.5556	2.4407	2.5945	2.6449	2.5979	2.5588	2.5822	1562459_at	---	---
1562463_PM_at	-0.1657	-1.1217	0.2782	0.545	0.0385	1.027	0.7911	0.894	-0.0245	-1.0171	0.866	0.9377	0.0629	1.0445	0.667	0.8132	0.2651	1.2017	0.1051	0.2224	3.2607	3.0949	3.2992	3.2362	3.3235	3.5257	1562463_at	---	---
1562464_PM_at	0.4496	1.3656	0.006	0.0367	0.3858	1.3066	0.0119	0.0453	0.43	1.3472	0.0074	0.0303	0.3187	1.2472	0.0258	0.082	0.3088	1.2387	0.0291	0.0822	3.4613	3.9109	3.8471	3.8913	3.78	3.7701	1562464_at	---	---
1562472_PM_at	-0.0481	-1.0339	0.6667	0.8514	-0.0436	-1.0307	0.696	0.8367	-0.078	-1.0556	0.4903	0.6907	0.0588	1.0416	0.6001	0.7674	0.1002	1.0719	0.3818	0.5555	2.5599	2.5118	2.5163	2.4819	2.6186	2.6601	1562472_at	---	---
1562474_PM_at	0.0406	1.0285	0.8869	0.9572	0.1702	1.1252	0.557	0.7395	0.2569	1.1949	0.3843	0.5969	0.1062	1.0764	0.7115	0.8415	0.7341	1.6634	0.0365	0.0979	3.8741	3.9147	4.0443	4.131	3.9803	4.6083	1562474_at	---	---
1562476_PM_at	0.1358	1.0987	0.4182	0.6821	-0.0871	-1.0622	0.5974	0.7684	0.1207	1.0873	0.4691	0.6731	0.0635	1.045	0.6985	0.8334	0.1132	1.0816	0.4959	0.6592	2.3169	2.4527	2.2298	2.4376	2.3804	2.4301	1562476_at	---	---
1562478_PM_at	-0.0355	-1.0249	0.8457	0.9404	0.0884	1.0632	0.6305	0.7924	-0.1939	-1.1438	0.309	0.5201	-0.2535	-1.1921	0.1964	0.3784	-0.0396	-1.0279	0.8278	0.9022	3.5373	3.5019	3.6257	3.3435	3.2838	3.4977	1562478_at	---	---
1562480_PM_at	0.1082	1.0779	0.3245	0.5948	-0.0738	-1.0525	0.4921	0.6891	-0.0321	-1.0225	0.761	0.8784	-0.0634	-1.0449	0.5526	0.7308	-0.0859	-1.0614	0.427	0.5982	2.6435	2.7517	2.5697	2.6114	2.5801	2.5576	1562480_at	---	---
1562481_PM_at	-0.0907	-1.0649	0.7842	0.9124	-0.7479	-1.6794	0.0561	0.1544	-0.638	-1.5562	0.0905	0.2211	-0.713	-1.6392	0.0653	0.1686	-0.8781	-1.838	0.0323	0.089	3.8292	3.7385	3.0813	3.1912	3.1162	2.951	1562481_at	---	---
1562482_PM_at	-0.3355	-1.2618	0.0516	0.1801	0.2459	1.1859	0.1259	0.2824	-0.0451	-1.0318	0.7554	0.8754	0.0888	1.0635	0.5448	0.7252	-0.0913	-1.0653	0.534	0.6909	4.7475	4.412	4.9934	4.7024	4.8363	4.6562	1562482_at	---	---
1562487_PM_at	0.0323	1.0227	0.8685	0.9497	0.2394	1.1805	0.2483	0.4521	0.2127	1.1588	0.2993	0.5095	0.0283	1.0198	0.8848	0.9425	0.0235	1.0164	0.9042	0.9467	3.7284	3.7608	3.9678	3.9411	3.7568	3.752	1562487_at	---	---
1562491_PM_at	0.06	1.0425	0.5409	0.7747	0.0316	1.0222	0.7441	0.8666	0.0314	1.022	0.7463	0.8702	-0.0582	-1.0412	0.5524	0.7307	0.1027	1.0738	0.3097	0.4818	2.2139	2.2738	2.2455	2.2452	2.1556	2.3166	1562491_at	---	---
1562499_PM_at	-0.0744	-1.0529	0.0956	0.2771	0.123	1.089	0.0171	0.0607	0.0887	1.0634	0.0566	0.1549	0.0067	1.0046	0.8648	0.931	-0.1005	-1.0721	0.0371	0.0991	4.3787	4.3044	4.5017	4.4674	4.3854	4.2783	1562499_at	---	---
1562507_PM_at	-0.1638	-1.1202	0.1008	0.2871	-0.2674	-1.2036	0.0195	0.0675	-0.0922	-1.066	0.3171	0.5289	-0.0972	-1.0697	0.2938	0.4968	-0.2908	-1.2233	0.0138	0.0452	2.6432	2.4794	2.3758	2.551	2.546	2.3524	1562507_at	---	---
1562509_PM_at	-0.0522	-1.0369	0.5176	0.758	0.0162	1.0113	0.838	0.9197	-0.0289	-1.0202	0.7167	0.852	-0.0081	-1.0056	0.9186	0.9597	0.1673	1.123	0.07	0.163	2.6868	2.6346	2.703	2.6579	2.6787	2.8541	1562509_at	---	---
1562514_PM_at	0.009	1.0062	0.8824	0.9551	0.1055	1.0758	0.1199	0.2731	0.1876	1.1388	0.0181	0.0629	0.0062	1.0043	0.9189	0.9598	0.1078	1.0776	0.1133	0.2346	2.6118	2.6207	2.7172	2.7993	2.6179	2.7196	1562514_at	---	---
1562520_PM_at	0.1026	1.0737	0.4961	0.7425	-0.1463	-1.1067	0.3416	0.5543	0.041	1.0289	0.7817	0.8902	0.0984	1.0706	0.5131	0.7003	0.1028	1.0739	0.4952	0.6587	2.53	2.6326	2.3838	2.5711	2.6285	2.6328	1562520_at	---	---
1562523_PM_at	-0.1576	-1.1154	0.5304	0.7674	-0.3773	-1.2989	0.1622	0.338	-0.2634	-1.2003	0.3085	0.5197	-0.2502	-1.1894	0.3313	0.5361	-0.3041	-1.2346	0.2464	0.4122	3.4506	3.293	3.0733	3.1872	3.2004	3.1465	1562523_at	---	---
1562524_PM_at	-0.1062	-1.0764	0.6667	0.8514	-0.153	-1.1118	0.5385	0.7257	-0.0771	-1.0549	0.7536	0.8744	0.0596	1.0422	0.808	0.8998	-0.151	-1.1104	0.5435	0.6988	3.4661	3.3599	3.3131	3.389	3.5257	3.3151	1562524_at	---	---
1562528_PM_at	0.0734	1.0522	0.7346	0.888	0.4947	1.409	0.0537	0.1492	0.2474	1.1871	0.2763	0.4836	-1.6041	-3.0401	0.0002	0.002	-1.5022	-2.8327	0.0003	0.0024	5.4428	5.5162	5.9375	5.6902	3.8387	3.9406	1562528_at	---	---
1562529_PM_s_at	0.0172	1.012	0.926	0.9719	0.1239	1.0897	0.5119	0.7049	-0.0228	-1.0159	0.9022	0.9551	-1.5338	-2.8955	0.0001	0.0013	-1.7597	-3.3862	6.1495e-05	0.0006	9.4007	9.4179	9.5246	9.3779	7.8668	7.641	1562529_s_at	---	---
1562532_PM_at	0.0798	1.0569	0.548	0.7793	0.1481	1.1081	0.2826	0.4916	0.3328	1.2595	0.0379	0.1129	0.1729	1.1273	0.2174	0.4065	0.1834	1.1356	0.1941	0.3483	2.5143	2.5941	2.6623	2.8471	2.6871	2.6977	1562532_at	---	---
1562541_PM_at	-0.1924	-1.1427	0.0668	0.2166	-0.1187	-1.0858	0.217	0.4133	0.0275	1.0192	0.7605	0.8782	-0.0003	-1.0002	0.9978	0.9991	0.006	1.0042	0.9463	0.9711	3.2549	3.0624	3.1361	3.2823	3.2546	3.2609	1562541_at	---	---
1562543_PM_at	0.0952	1.0682	0.5568	0.7853	-0.019	-1.0133	0.905	0.9555	0.1111	1.0801	0.4949	0.6946	0.1057	1.076	0.5154	0.7021	0.1779	1.1312	0.2891	0.4602	2.9422	3.0374	2.9232	3.0534	3.0479	3.1201	1562543_at	---	---
1562544_PM_at	-0.0554	-1.0391	0.7916	0.9157	0.1869	1.1384	0.3867	0.5973	0.259	1.1967	0.2436	0.4451	-0.0474	-1.0334	0.821	0.9072	-0.4552	-1.3709	0.0635	0.1513	3.6322	3.5768	3.8191	3.8912	3.5848	3.177	1562544_at	---	---
1562549_PM_at	0.0216	1.0151	0.9083	0.9652	0.0117	1.0081	0.9505	0.977	-0.114	-1.0823	0.55	0.7385	-0.1251	-1.0906	0.5131	0.7004	-0.0938	-1.0671	0.6213	0.7606	3.2298	3.2514	3.2415	3.1158	3.1047	3.136	1562549_at	---	---
1562553_PM_at	-0.1045	-1.0751	0.1498	0.3731	-0.1053	-1.0757	0.1472	0.3161	-0.0814	-1.058	0.2461	0.4478	-0.0888	-1.0635	0.2102	0.3966	-0.0964	-1.0691	0.1787	0.3281	2.2861	2.1816	2.1808	2.2047	2.1973	2.1897	1562553_at	---	---
1562557_PM_at	0.1343	1.0976	0.4564	0.7128	0.045	1.0317	0.7987	0.8983	0.16	1.1173	0.3796	0.5926	0.1805	1.1333	0.3259	0.5308	0.1953	1.145	0.2912	0.4623	3.5156	3.65	3.5606	3.6757	3.6961	3.7109	1562557_at	---	---
1562572_PM_at	0.1437	1.1048	0.5091	0.7524	-0.1522	-1.1113	0.4855	0.6839	0.0029	1.002	0.9891	0.9945	-0.0866	-1.0619	0.6871	0.8264	-0.086	-1.0614	0.6891	0.81	2.8905	3.0343	2.7383	2.8935	2.8039	2.8045	1562572_at	---	---
1562576_PM_at	0.1824	1.1348	0.2003	0.4487	0.2328	1.1751	0.1159	0.2664	0.0751	1.0534	0.5751	0.7569	-0.1385	-1.1008	0.3164	0.5205	0.0915	1.0655	0.4975	0.6605	2.6371	2.8195	2.8699	2.7122	2.4986	2.7286	1562576_at	---	---
1562577_PM_at	-0.0149	-1.0104	0.946	0.9797	0.0718	1.0511	0.7456	0.8675	0.23	1.1728	0.3185	0.5302	0.0502	1.0354	0.8202	0.9068	0.2143	1.1602	0.3498	0.5241	4.0065	3.9915	4.0783	4.2364	4.0567	4.2208	1562577_at	---	---
1562579_PM_at	0.0579	1.041	0.5112	0.7538	0.3184	1.247	0.0086	0.035	-0.0715	-1.0508	0.422	0.6326	-0.0048	-1.0033	0.9556	0.9789	0.0218	1.0152	0.8015	0.8857	2.2976	2.3555	2.6161	2.2261	2.2928	2.3194	1562579_at	---	---
1562586_PM_at	0.0476	1.0335	0.7607	0.9009	0.1743	1.1284	0.2871	0.4966	0.1257	1.091	0.4321	0.6411	-0.0359	-1.0252	0.818	0.9057	0.1527	1.1117	0.3456	0.5198	3.0248	3.0723	3.1991	3.1504	2.9889	3.1775	1562586_at	---	---
1562588_PM_at	-0.0552	-1.039	0.4936	0.7407	-0.085	-1.0607	0.3047	0.5159	-0.0586	-1.0414	0.4688	0.6727	-0.0488	-1.0344	0.5431	0.724	-0.092	-1.0659	0.2701	0.4393	2.5921	2.5369	2.5071	2.5335	2.5433	2.5001	1562588_at	---	---
1562589_PM_at	0.0543	1.0384	0.7268	0.8842	0.1978	1.1469	0.2308	0.4306	0.3157	1.2446	0.0774	0.1964	0.1576	1.1154	0.3289	0.5335	0.285	1.2185	0.103	0.2189	5.3295	5.3838	5.5273	5.6452	5.4871	5.6145	1562589_at	---	---
1562595_PM_at	0.1287	1.0933	0.5917	0.8069	-0.1124	-1.081	0.6385	0.7981	0.1002	1.0719	0.6747	0.8259	-0.1791	-1.1321	0.4607	0.6573	-0.2804	-1.2145	0.2633	0.4318	2.5744	2.7031	2.462	2.6746	2.3953	2.294	1562595_at	---	---
1562596_PM_at	0.1051	1.0755	0.2017	0.4506	0.1109	1.0799	0.1812	0.3653	0.1737	1.128	0.0555	0.1525	0.1627	1.1193	0.0683	0.1744	0.0954	1.0683	0.241	0.406	2.3493	2.4543	2.4601	2.523	2.5119	2.4446	1562596_at	---	---
1562597_PM_at	0.0117	1.0082	0.9108	0.9662	0.1995	1.1483	0.0938	0.2276	0.0867	1.0619	0.4204	0.6311	0.2509	1.1899	0.0464	0.1301	0.0489	1.0345	0.6428	0.7764	3.0422	3.0539	3.2417	3.1289	3.2931	3.0911	1562597_at	---	---
1562600_PM_at	0.1133	1.0817	0.6025	0.8135	0.0838	1.0598	0.6986	0.8382	0.1518	1.1109	0.4897	0.6902	-0.1755	-1.1293	0.4276	0.6281	-0.1361	-1.0989	0.534	0.6909	3.0374	3.1508	3.1213	3.1892	2.862	2.9014	1562600_at	---	---
1562604_PM_at	-0.011	-1.0076	0.9058	0.9643	-0.3326	-1.2592	0.0096	0.0384	-0.035	-1.0245	0.708	0.8465	0.1931	1.1432	0.073	0.1834	-0.1686	-1.124	0.1068	0.2248	2.7091	2.6981	2.3765	2.6741	2.9022	2.5404	1562604_at	---	---
1562607_PM_at	0.1177	1.085	0.5303	0.7673	-0.2702	-1.206	0.1773	0.3599	-0.0676	-1.048	0.7155	0.8513	-0.0493	-1.0348	0.7897	0.8896	0.0874	1.0624	0.6388	0.7738	3.7517	3.8694	3.4815	3.6841	3.7024	3.8391	1562607_at	---	---
1562610_PM_at	-0.1862	-1.1378	0.1656	0.3984	-0.0102	-1.0071	0.9342	0.9693	-0.0325	-1.0228	0.7921	0.8964	0.0554	1.0391	0.6553	0.8047	-0.0621	-1.044	0.6175	0.7578	2.7677	2.5815	2.7575	2.7352	2.8231	2.7056	1562610_at	---	---
1562613_PM_at	-0.2	-1.1487	0.0682	0.2198	-0.0456	-1.0321	0.6312	0.7928	0.1804	1.1332	0.0922	0.2241	0.0981	1.0704	0.318	0.5221	0.0009	1.0006	0.9921	0.9958	2.893	2.693	2.8475	3.0734	2.9911	2.8939	1562613_at	---	---
1562616_PM_at	-0.0953	-1.0683	0.0992	0.284	-0.0473	-1.0333	0.3705	0.5822	-0.0381	-1.0268	0.4654	0.6698	-0.0718	-1.051	0.1922	0.3729	0.0079	1.0055	0.8763	0.9308	2.4008	2.3056	2.3535	2.3628	2.329	2.4088	1562616_at	---	---
1562621_PM_at	0.1371	1.0997	0.2849	0.5524	0.0274	1.0192	0.8224	0.9115	0.1176	1.0849	0.3529	0.5657	0.152	1.1111	0.2407	0.4354	0.1224	1.0886	0.3348	0.5089	3.3024	3.4395	3.3297	3.4199	3.4544	3.4248	1562621_at	---	---
1562624_PM_at	-0.0878	-1.0628	0.3242	0.5946	0.1916	1.1421	0.0576	0.1573	0.0464	1.0327	0.5911	0.7691	0.0757	1.0539	0.3903	0.5942	-0.0632	-1.0448	0.4693	0.6364	4.4939	4.4061	4.6856	4.5403	4.5696	4.4307	1562624_at	---	---
1562630_PM_at	-0.0452	-1.0318	0.6954	0.8672	0.0687	1.0488	0.5548	0.7379	0.0924	1.0661	0.4328	0.6416	-0.1679	-1.1235	0.1773	0.352	0.1031	1.0741	0.3845	0.5581	4.0184	3.9732	4.0871	4.1108	3.8505	4.1215	1562630_at	---	---
1562634_PM_at	-0.0368	-1.0259	0.8186	0.9277	-0.0124	-1.0086	0.9386	0.9713	0.137	1.0996	0.4071	0.6187	0.006	1.0042	0.9702	0.9859	-0.0968	-1.0694	0.5521	0.7059	2.4944	2.4576	2.4821	2.6314	2.5004	2.3976	1562634_at	---	---
1562642_PM_at	-0.0727	-1.0516	0.5759	0.7973	0.1969	1.1463	0.1601	0.3348	-0.0904	-1.0647	0.4895	0.69	-0.0765	-1.0545	0.5565	0.734	0.0767	1.0546	0.5552	0.7083	2.808	2.7354	3.005	2.7176	2.7315	2.8848	1562642_at	---	---
1562643_PM_at	-0.1439	-1.1049	0.0914	0.2688	0.073	1.0519	0.3473	0.5597	0.1499	1.1095	0.0813	0.2039	-0.0032	-1.0022	0.9658	0.9838	-0.0189	-1.0132	0.8013	0.8855	2.5895	2.4456	2.6625	2.7394	2.5863	2.5707	1562643_at	---	---
1562653_PM_at	-0.1449	-1.1056	0.1392	0.3553	-0.0224	-1.0156	0.8009	0.8995	0.0743	1.0529	0.4155	0.6263	0.0084	1.0058	0.9244	0.9627	-0.0206	-1.0143	0.817	0.8961	3.047	2.9021	3.0246	3.1213	3.0554	3.0264	1562653_at	---	---
1562656_PM_at	-0.086	-1.0614	0.5114	0.754	0.0359	1.0252	0.7804	0.8879	-0.1753	-1.1292	0.2047	0.3956	-0.0674	-1.0478	0.6042	0.7703	-0.1498	-1.1094	0.2696	0.4388	2.3837	2.2977	2.4196	2.2084	2.3163	2.2339	1562656_at	---	---
1562661_PM_at	0.0397	1.0279	0.7672	0.9039	0.0452	1.0319	0.7363	0.862	-0.1661	-1.1221	0.2427	0.4441	-0.0693	-1.0492	0.6086	0.7734	0.1494	1.1091	0.2883	0.4594	3.1811	3.2208	3.2263	3.015	3.1118	3.3305	1562661_at	---	---
1562665_PM_at	0.0632	1.0448	0.2762	0.5427	0.0637	1.0451	0.2732	0.4807	0.0177	1.0123	0.7487	0.8718	0.105	1.0755	0.0938	0.2212	0.1799	1.1328	0.0144	0.0467	2.3295	2.3927	2.3932	2.3472	2.4345	2.5094	1562665_at	---	---
1562669_PM_at	-0.0103	-1.0072	0.945	0.9792	-0.1233	-1.0893	0.4216	0.6291	0.2116	1.1579	0.1896	0.3752	0.0122	1.0085	0.9345	0.9679	-0.0423	-1.0298	0.7772	0.8707	2.723	2.7128	2.5997	2.9346	2.7353	2.6807	1562669_at	---	---
1562670_PM_at	0.058	1.041	0.5871	0.8043	0.3342	1.2607	0.0163	0.0585	0.2064	1.1538	0.0874	0.2153	0.2507	1.1898	0.0479	0.1334	0.1982	1.1473	0.0977	0.2103	2.7422	2.8003	3.0765	2.9486	2.9929	2.9405	1562670_at	---	---
1562671_PM_s_at	-0.0824	-1.0587	0.4855	0.7343	0.0369	1.0259	0.7506	0.8709	-0.0119	-1.0083	0.9178	0.962	-0.0892	-1.0637	0.4519	0.6501	-0.035	-1.0246	0.7628	0.8613	2.765	2.6827	2.8019	2.7531	2.6759	2.73	1562671_s_at	---	---
1562674_PM_at	0.0514	1.0363	0.845	0.9402	-0.4864	-1.4009	0.1018	0.2421	-0.3093	-1.2391	0.2657	0.4712	-0.3861	-1.3069	0.1764	0.3505	-0.696	-1.62	0.0328	0.0901	3.4566	3.5081	2.9703	3.1474	3.0705	2.7606	1562674_at	---	---
1562684_PM_at	0.2705	1.2062	0.0133	0.0664	0.2006	1.1492	0.0421	0.1232	0.2149	1.1606	0.0329	0.1014	0.0686	1.0487	0.4126	0.6149	0.3546	1.2786	0.0039	0.0161	3.1571	3.4276	3.3577	3.372	3.2257	3.5117	1562684_at	---	---
1562686_PM_at	0.1709	1.1257	0.1693	0.4042	0.002	1.0014	0.9861	0.9939	0.0352	1.0247	0.7582	0.8769	0.0136	1.0095	0.9051	0.9526	0.0119	1.0083	0.9167	0.9538	2.4576	2.6284	2.4595	2.4928	2.4712	2.4695	1562686_at	---	---
1562687_PM_x_at	0.0099	1.0069	0.881	0.9547	-0.1074	-1.0773	0.1417	0.3079	-0.0912	-1.0652	0.201	0.3908	-0.0542	-1.0383	0.4264	0.6271	0.0401	1.0282	0.5507	0.7049	2.3295	2.3394	2.2221	2.2383	2.2753	2.3696	1562687_x_at	---	---
1562688_PM_at	0.1299	1.0942	0.3717	0.6408	-0.0616	-1.0436	0.6633	0.8152	-0.1708	-1.1257	0.2515	0.4544	-0.0297	-1.0208	0.8329	0.9135	0.038	1.0267	0.7872	0.8768	2.8346	2.9645	2.773	2.6638	2.8049	2.8726	1562688_at	---	---
1562690_PM_at	0.0022	1.0015	0.9811	0.9933	-0.0454	-1.032	0.629	0.7914	-0.0328	-1.023	0.7254	0.8575	-0.0443	-1.0312	0.6368	0.7927	-0.0766	-1.0545	0.4236	0.5954	2.6752	2.6774	2.6298	2.6424	2.6309	2.5987	1562690_at	---	---
1562691_PM_at	-0.1072	-1.0771	0.4242	0.6876	0.0413	1.029	0.7526	0.8716	0.0206	1.0144	0.8747	0.9419	0.1741	1.1282	0.2132	0.4007	0.0304	1.0213	0.8157	0.8953	3.1264	3.0192	3.1677	3.147	3.3005	3.1569	1562691_at	---	---
1562693_PM_at	0.0046	1.0032	0.9897	0.9963	0.2244	1.1683	0.536	0.7234	0.0151	1.0105	0.9661	0.9846	-0.0922	-1.066	0.7964	0.8934	0.016	1.0112	0.9642	0.9809	3.4757	3.4803	3.7001	3.4909	3.3835	3.4917	1562693_at	---	---
1562696_PM_at	0.3193	1.2477	0.0217	0.0959	0.3024	1.2332	0.0268	0.0867	0.0347	1.0243	0.7494	0.872	0.2733	1.2086	0.0389	0.1135	0.2892	1.222	0.0317	0.0878	2.5128	2.8321	2.8151	2.5475	2.7861	2.802	1562696_at	---	---
1562699_PM_at	0.1995	1.1483	0.0769	0.2391	0.1733	1.1277	0.1132	0.2619	0.1097	1.079	0.285	0.4936	0.0486	1.0343	0.6218	0.7825	0.1401	1.102	0.1848	0.3363	2.2834	2.4829	2.4567	2.3931	2.332	2.4235	1562699_at	---	---
1562701_PM_at	-0.2565	-1.1946	0.0159	0.0762	-0.1884	-1.1395	0.0504	0.142	-0.0737	-1.0524	0.3762	0.5891	0.0733	1.0522	0.3787	0.5835	0.0923	1.0661	0.2769	0.4467	3.4037	3.1472	3.2153	3.33	3.4771	3.496	1562701_at	---	---
1562710_PM_at	-0.1587	-1.1163	0.4156	0.6801	0.0005	1.0004	0.9978	0.9991	-0.205	-1.1527	0.3019	0.5124	-0.0889	-1.0636	0.6418	0.796	0.1131	1.0816	0.5562	0.7091	3.3178	3.1591	3.3183	3.1127	3.2289	3.4309	1562710_at	---	---
1562712_PM_at	-0.0021	-1.0014	0.9842	0.9943	0.0395	1.0278	0.7064	0.8432	-0.0682	-1.0484	0.5209	0.716	0.0113	1.0078	0.914	0.9576	-0.1332	-1.0967	0.2315	0.3949	3.6942	3.6921	3.7337	3.626	3.7054	3.561	1562712_at	---	---
1562718_PM_at	-0.2863	-1.2195	0.0932	0.2725	-0.1508	-1.1102	0.334	0.5466	-0.0444	-1.0313	0.7673	0.8821	-0.254	-1.1925	0.1273	0.2778	-0.3853	-1.3061	0.0363	0.0977	2.6479	2.3616	2.4971	2.6034	2.3939	2.2626	1562718_at	---	---
1562719_PM_at	0.0677	1.048	0.5473	0.7788	0.0639	1.0453	0.5692	0.7485	0.0517	1.0365	0.6434	0.8048	0.0321	1.0225	0.7724	0.8791	0.1368	1.0995	0.2448	0.4103	2.1506	2.2183	2.2145	2.2023	2.1827	2.2875	1562719_at	---	---
1562720_PM_at	-0.1904	-1.1411	0.0437	0.1601	-0.0552	-1.039	0.4881	0.6859	-0.0672	-1.0477	0.4033	0.615	0.0103	1.0071	0.8952	0.9477	-0.0954	-1.0683	0.2495	0.4158	3.0924	2.902	3.0371	3.0251	3.1026	2.997	1562720_at	---	---
1562727_PM_at	0.0805	1.0574	0.4229	0.6867	0.1292	1.0937	0.217	0.4132	0.0245	1.0171	0.8023	0.9022	-0.0591	-1.0418	0.5511	0.7299	0.1063	1.0765	0.2997	0.4715	2.3678	2.4483	2.497	2.3923	2.3087	2.4741	1562727_at	---	---
1562728_PM_at	0.0603	1.0427	0.678	0.8577	0.1078	1.0776	0.465	0.6666	0.1681	1.1236	0.2697	0.4762	0.1631	1.1197	0.2828	0.4843	0.1853	1.137	0.2287	0.3916	5.1853	5.2455	5.2931	5.3533	5.3483	5.3705	1562728_at	---	---
1562729_PM_at	0.1349	1.098	0.1084	0.3013	0.0092	1.0064	0.902	0.9538	-0.0483	-1.034	0.5251	0.7192	-0.024	-1.0168	0.7488	0.8652	0.1846	1.1365	0.0418	0.1089	2.4531	2.5879	2.4623	2.4048	2.4291	2.6377	1562729_at	---	---
1562730_PM_a_at	0.2157	1.1613	0.2494	0.5116	0.1341	1.0974	0.4582	0.661	0.0541	1.0382	0.7601	0.878	0.158	1.1158	0.3863	0.5904	0.0263	1.0184	0.8816	0.934	2.3721	2.5878	2.5062	2.4262	2.5301	2.3984	1562730_a_at	---	---
1562732_PM_at	0.0578	1.0409	0.7195	0.8803	-0.0208	-1.0145	0.8968	0.951	0.1223	1.0885	0.4559	0.6617	0.0621	1.044	0.6999	0.8343	-0.0165	-1.0115	0.9179	0.9545	2.4012	2.459	2.3804	2.5235	2.4633	2.3847	1562732_at	---	---
1562737_PM_at	0.1075	1.0774	0.5711	0.795	0.1302	1.0945	0.4955	0.6918	0.2096	1.1563	0.2873	0.4962	0.2147	1.1604	0.2769	0.4773	0.0702	1.0498	0.7093	0.8241	2.4418	2.5493	2.572	2.6513	2.6564	2.5119	1562737_at	---	---
1562742_PM_at	0.0706	1.0501	0.7555	0.8982	-0.0643	-1.0456	0.7763	0.8853	-0.1085	-1.0781	0.6342	0.7986	0.08	1.057	0.7245	0.8504	0.0799	1.057	0.7246	0.8351	3.1648	3.2354	3.1004	3.0563	3.2447	3.2447	1562742_at	---	---
1562745_PM_at	-0.1273	-1.0923	0.7879	0.9143	-0.862	-1.8176	0.1055	0.2487	-0.7236	-1.6512	0.161	0.3353	0.0834	1.0595	0.8599	0.9281	-0.5788	-1.4936	0.2482	0.4144	4.3189	4.1915	3.4568	3.5953	4.4022	3.74	1562745_at	---	---
1562747_PM_at	-0.1977	-1.1469	0.2814	0.5486	-0.2776	-1.2122	0.1476	0.3168	-0.514	-1.428	0.0218	0.073	-0.6572	-1.5771	0.0077	0.0309	-0.2406	-1.1815	0.1998	0.3557	3.6751	3.4774	3.3975	3.1611	3.0178	3.4344	1562747_at	---	---
1562750_PM_at	-0.08	-1.057	0.6871	0.8631	-0.1323	-1.096	0.5107	0.704	0.0623	1.0441	0.7531	0.8741	0.134	1.0974	0.5053	0.6938	-0.0126	-1.0087	0.9493	0.9728	3.136	3.056	3.0037	3.1983	3.2701	3.1235	1562750_at	---	---
1562751_PM_at	-0.073	-1.0519	0.2434	0.5036	-0.1178	-1.0851	0.0818	0.2056	0.0012	1.0008	0.9838	0.9923	0.2351	1.177	0.0059	0.0251	-0.1587	-1.1163	0.0306	0.0855	2.7679	2.6949	2.6501	2.7691	3.003	2.6092	1562751_at	---	---
1562752_PM_at	0.2069	1.1542	0.0441	0.1611	0.3841	1.305	0.0033	0.0162	0.1596	1.117	0.0977	0.234	0.2373	1.1788	0.0268	0.0846	0.1785	1.1317	0.071	0.1648	2.9744	3.1812	3.3584	3.134	3.2117	3.1528	1562752_at	---	---
1562755_PM_at	0.1531	1.112	0.3508	0.6206	0.1656	1.1216	0.3159	0.5271	0.0608	1.043	0.7019	0.8428	0.0732	1.0521	0.6457	0.7984	0.0631	1.0447	0.6914	0.8115	2.7825	2.9356	2.9481	2.8433	2.8558	2.8456	1562755_at	---	---
1562760_PM_at	0.1283	1.093	0.4673	0.721	-0.0912	-1.0653	0.601	0.7713	0.1525	1.1115	0.3919	0.6041	0.0076	1.0053	0.9649	0.9835	0.0619	1.0439	0.7209	0.8324	2.8007	2.929	2.7095	2.9532	2.8083	2.8626	1562760_at	---	---
1562764_PM_at	-0.0263	-1.0184	0.7621	0.9014	-0.1071	-1.077	0.2453	0.4484	-0.1734	-1.1277	0.082	0.2053	-0.1841	-1.1361	0.0687	0.1752	-0.0331	-1.0232	0.7045	0.8208	2.8453	2.819	2.7383	2.6719	2.6612	2.8122	1562764_at	---	---
1562766_PM_at	-0.1695	-1.1246	0.261	0.5253	0.1962	1.1457	0.2008	0.3919	0.1022	1.0734	0.4824	0.6846	-0.1053	-1.0757	0.4701	0.6649	0.1164	1.084	0.4268	0.598	2.6547	2.4853	2.8509	2.757	2.5494	2.7711	1562766_at	---	---
1562770_PM_at	-0.1674	-1.123	0.4121	0.6772	-0.0479	-1.0337	0.8094	0.9041	0.1393	1.1013	0.4912	0.6913	0.0896	1.064	0.654	0.8039	-0.0856	-1.0611	0.6682	0.7949	3.3862	3.2188	3.3384	3.5255	3.4758	3.3007	1562770_at	---	---
1562771_PM_at	-0.2886	-1.2215	0.0343	0.1342	-0.0694	-1.0493	0.5364	0.7237	-0.0374	-1.0262	0.7361	0.8641	-0.1552	-1.1136	0.193	0.3738	0.1005	1.0721	0.3792	0.5529	3.336	3.0474	3.2666	3.2986	3.1808	3.4365	1562771_at	---	---
1562777_PM_at	0.9661	1.9536	0.0071	0.0418	0.2359	1.1776	0.3665	0.578	0.3844	1.3053	0.1626	0.3374	0.0649	1.046	0.7971	0.8938	1.5886	3.0076	0.0006	0.0036	2.571	3.5371	2.8069	2.9554	2.6359	4.1596	1562777_at	---	---
1562780_PM_at	-0.0502	-1.0354	0.6538	0.8439	0.0888	1.0635	0.4362	0.642	-0.0365	-1.0256	0.7436	0.8688	-0.0249	-1.0174	0.823	0.9082	0.0683	1.0485	0.5448	0.6998	2.4126	2.3624	2.5014	2.3762	2.3878	2.4809	1562780_at	---	---
1562786_PM_at	-0.036	-1.0253	0.818	0.9273	-0.1139	-1.0821	0.4761	0.6762	0.1377	1.1002	0.3935	0.6057	0.1493	1.109	0.3576	0.5627	0.1646	1.1209	0.3141	0.4867	4.5627	4.5267	4.4489	4.7005	4.7121	4.7274	1562786_at	---	---
1562787_PM_at	-0.0241	-1.0168	0.7816	0.9108	-0.125	-1.0905	0.1834	0.3684	0.0765	1.0545	0.3926	0.6048	-0.0997	-1.0715	0.2756	0.4758	-0.0977	-1.07	0.2845	0.4553	2.5338	2.5097	2.4088	2.6103	2.4341	2.4361	1562787_at	---	---
1562793_PM_at	0.0858	1.0612	0.4295	0.6917	0.1863	1.1378	0.1154	0.2656	0.0923	1.0661	0.397	0.6092	0.1018	1.0731	0.3535	0.5587	0.1963	1.1457	0.1007	0.2153	2.5449	2.6307	2.7312	2.6373	2.6467	2.7412	1562793_at	---	---
1562794_PM_at	-0.1275	-1.0924	0.4874	0.7357	-0.0272	-1.019	0.8797	0.942	-0.0076	-1.0052	0.9665	0.9848	-0.0743	-1.0529	0.6815	0.8231	0.0554	1.0392	0.7588	0.8584	3.2225	3.095	3.1953	3.215	3.1482	3.2779	1562794_at	---	---
1562797_PM_at	0.0915	1.0655	0.5403	0.7744	0.2667	1.2031	0.1075	0.2521	0.0515	1.0364	0.7273	0.859	0.0998	1.0716	0.5059	0.6942	0.2594	1.197	0.1155	0.238	2.7883	2.8799	3.055	2.8399	2.8881	3.0477	1562797_at	---	---
1562800_PM_at	0.0315	1.0221	0.8461	0.9406	-0.0316	-1.0221	0.8457	0.9232	0.202	1.1503	0.2411	0.4421	0.2953	1.2271	0.106	0.2426	-0.0152	-1.0106	0.9251	0.9586	2.4565	2.488	2.425	2.6585	2.7518	2.4413	1562800_at	---	---
1562801_PM_at	-0.058	-1.041	0.8153	0.9261	0.1165	1.0841	0.6415	0.8001	0.3139	1.2431	0.2347	0.4339	0.1687	1.124	0.5045	0.6933	0.1843	1.1362	0.4676	0.6349	3.3699	3.3119	3.4864	3.6838	3.5385	3.5541	1562801_at	---	---
1562802_PM_at	-0.1412	-1.1028	0.291	0.5595	-0.0331	-1.0232	0.7953	0.8962	-0.0656	-1.0465	0.6102	0.7833	0.161	1.1181	0.2349	0.4282	0.0461	1.0324	0.7187	0.8307	3.3437	3.2025	3.3106	3.2781	3.5047	3.3898	1562802_at	---	---
1562810_PM_at	-0.1977	-1.1469	0.2649	0.5298	0.0389	1.0273	0.817	0.9082	0.1011	1.0726	0.5526	0.7403	0.0439	1.0309	0.7939	0.8922	0.0421	1.0296	0.8021	0.8861	3.8713	3.6736	3.9102	3.9724	3.9152	3.9134	1562810_at	---	---
1562811_PM_at	-0.1491	-1.1089	0.3671	0.636	-0.2576	-1.1955	0.1429	0.3096	-0.1349	-1.098	0.4115	0.6228	-0.1176	-1.0849	0.4709	0.6656	-0.1855	-1.1372	0.2705	0.4397	2.7049	2.5558	2.4472	2.57	2.5873	2.5194	1562811_at	---	---
1562820_PM_at	-0.0472	-1.0333	0.4375	0.6982	0.254	1.1925	0.0042	0.0198	-0.0981	-1.0704	0.1347	0.2953	0.0689	1.0489	0.2703	0.4697	-0.0265	-1.0186	0.6568	0.7863	2.5308	2.4836	2.7847	2.4327	2.5997	2.5042	1562820_at	---	---
1562821_PM_a_at	0.0447	1.0315	0.4896	0.7376	0.0563	1.0398	0.3894	0.5998	-0.0545	-1.0385	0.4043	0.6158	-0.0291	-1.0204	0.6484	0.8004	-0.0392	-1.0276	0.5424	0.6979	2.2611	2.3058	2.3174	2.2066	2.2319	2.2219	1562821_a_at	---	---
1562823_PM_at	0.0354	1.0249	0.8854	0.9564	0.0376	1.0264	0.8785	0.9413	0.0152	1.0106	0.9507	0.9779	0.1249	1.0904	0.6151	0.778	0.2067	1.154	0.4141	0.5866	2.7664	2.8019	2.804	2.7816	2.8913	2.9731	1562823_at	---	---
1562825_PM_at	0.2378	1.1792	0.0368	0.141	0.1768	1.1304	0.0938	0.2277	0.1553	1.1137	0.1312	0.2899	0.2198	1.1646	0.0483	0.1342	0.5678	1.4822	0.0007	0.0041	3.1905	3.4283	3.3673	3.3458	3.4103	3.7583	1562825_at	---	---
1562826_PM_at	-0.1014	-1.0728	0.3412	0.6114	0.0474	1.0334	0.6462	0.8034	0.0208	1.0145	0.8393	0.923	-0.1699	-1.125	0.1339	0.288	-0.0195	-1.0136	0.8493	0.9146	2.9066	2.8052	2.954	2.9274	2.7367	2.8872	1562826_at	---	---
1562827_PM_at	-0.169	-1.1243	0.2383	0.4972	-0.2017	-1.15	0.1693	0.3482	-0.1525	-1.1115	0.2823	0.4904	0.0994	1.0713	0.4708	0.6655	-0.1611	-1.1181	0.2586	0.4266	3.1031	2.9341	2.9015	2.9507	3.2025	2.9421	1562827_at	---	---
1562828_PM_at	0.0516	1.0364	0.6422	0.8377	0.1548	1.1133	0.1927	0.3809	0.0543	1.0384	0.6251	0.7929	0.1108	1.0798	0.3339	0.5387	0.1196	1.0864	0.3003	0.4722	2.4051	2.4567	2.5599	2.4594	2.5159	2.5247	1562828_at	---	---
1562834_PM_at	0.0539	1.0381	0.6757	0.8562	0.0017	1.0012	0.9891	0.9951	-0.0053	-1.0037	0.9669	0.985	0.1005	1.0721	0.4441	0.6431	0.0376	1.0264	0.7697	0.8658	2.8704	2.9243	2.8721	2.8651	2.9709	2.908	1562834_at	---	---
1562835_PM_at	0.2142	1.1601	0.0164	0.0779	0.287	1.2201	0.0045	0.0207	0.3906	1.3109	0.0009	0.0058	0.2319	1.1744	0.0117	0.0436	0.1345	1.0977	0.0835	0.1869	3.3091	3.5233	3.596	3.6996	3.541	3.4436	1562835_at	---	---
1562847_PM_at	-0.1512	-1.1105	0.2972	0.5662	0.0161	1.0112	0.9071	0.9565	-0.0551	-1.0389	0.6919	0.8371	-0.0022	-1.0015	0.9872	0.9942	-0.1595	-1.1169	0.2737	0.4432	3.148	2.9968	3.1641	3.0929	3.1457	2.9884	1562847_at	---	---
1562849_PM_at	0.0661	1.0469	0.5561	0.7849	0.1196	1.0864	0.3025	0.5135	0.1868	1.1383	0.1286	0.2857	0.0836	1.0596	0.4608	0.6574	0.1894	1.1403	0.1243	0.2509	5.3443	5.4104	5.4639	5.5311	5.4279	5.5338	1562849_at	---	---
1562850_PM_at	-0.0391	-1.0275	0.6532	0.8437	0.0289	1.0202	0.7389	0.8633	-0.0156	-1.0109	0.8567	0.9329	0.0678	1.0481	0.4438	0.6429	0.1973	1.1465	0.0546	0.1344	2.4367	2.3976	2.4656	2.4211	2.5045	2.634	1562850_at	---	---
1562854_PM_at	-0.1708	-1.1257	0.2026	0.452	-0.1084	-1.078	0.3991	0.6087	-0.0029	-1.002	0.9816	0.9915	-0.1116	-1.0805	0.386	0.5902	0.1515	1.1107	0.2516	0.4184	2.6208	2.45	2.5124	2.6179	2.5091	2.7723	1562854_at	---	---
1562856_PM_at	-0.0103	-1.0072	0.9274	0.9725	-0.0402	-1.0282	0.7242	0.8543	-0.0679	-1.0482	0.5552	0.7422	-0.0593	-1.0419	0.605	0.771	-0.2394	-1.1805	0.0697	0.1625	2.6794	2.669	2.6392	2.6115	2.6201	2.4399	1562856_at	---	---
1562857_PM_at	-0.0866	-1.0619	0.5474	0.7789	-0.184	-1.136	0.2246	0.4227	0.0356	1.025	0.802	0.902	0.0953	1.0683	0.5094	0.6971	-0.0637	-1.0452	0.6557	0.7855	3.1282	3.0415	2.9442	3.1638	3.2235	3.0644	1562857_at	---	---
1562860_PM_at	0.1097	1.079	0.478	0.729	0.0643	1.0456	0.6728	0.8217	0.0534	1.0377	0.725	0.8573	0.0103	1.0072	0.9456	0.9737	-0.0473	-1.0333	0.7554	0.8561	2.7581	2.8677	2.8224	2.8115	2.7684	2.7108	1562860_at	---	---
1562861_PM_at	0.1109	1.0799	0.5973	0.8104	0.3099	1.2396	0.1704	0.3499	0.1849	1.1368	0.3886	0.6009	0.0698	1.0496	0.7376	0.8587	0.0816	1.0582	0.6961	0.8146	4.044	4.1549	4.3538	4.2289	4.1138	4.1255	1562861_at	---	---
1562862_PM_at	0.0144	1.01	0.9004	0.9624	0.0655	1.0465	0.5738	0.7519	0.0207	1.0144	0.8573	0.9331	0.0418	1.0294	0.7176	0.8458	0.0157	1.0109	0.8917	0.94	3.0959	3.1103	3.1614	3.1166	3.1377	3.1115	1562862_at	---	---
1562863_PM_at	0.0214	1.015	0.8424	0.939	0.1681	1.1236	0.1547	0.3268	-0.131	-1.095	0.2516	0.4545	-0.0376	-1.0264	0.7281	0.8527	0.0012	1.0008	0.9915	0.9955	2.4987	2.5201	2.6668	2.3677	2.4611	2.4999	1562863_at	---	---
1562864_PM_at	-0.027	-1.0189	0.8986	0.9615	0.0537	1.0379	0.8005	0.8993	0.1295	1.0939	0.548	0.737	0.2546	1.193	0.2573	0.4552	0.1155	1.0834	0.5906	0.7371	2.9991	2.9721	3.0528	3.1286	3.2537	3.1146	1562864_at	---	---
1562865_PM_at	0.6886	1.6117	0.0121	0.062	0.2386	1.1799	0.265	0.4713	-0.1795	-1.1325	0.3908	0.6031	-0.0243	-1.017	0.9043	0.9522	-0.1204	-1.087	0.5579	0.7105	3.1439	3.8325	3.3825	2.9644	3.1196	3.0235	1562865_at	---	---
1562866_PM_at	0.1668	1.1225	0.187	0.43	0.0571	1.0404	0.6281	0.7908	-0.061	-1.0432	0.6053	0.7797	0.0462	1.0326	0.6941	0.8311	0.1137	1.082	0.3493	0.5235	2.8275	2.9943	2.8847	2.7665	2.8738	2.9412	1562866_at	---	---
1562869_PM_at	0.0832	1.0593	0.6336	0.8325	-0.0278	-1.0195	0.872	0.9376	0.0493	1.0348	0.7761	0.8871	0.1555	1.1138	0.3842	0.5885	-0.1122	-1.0808	0.5237	0.6826	3.0122	3.0954	2.9843	3.0615	3.1677	2.9	1562869_at	---	---
1562870_PM_at	-0.1404	-1.1022	0.2682	0.5333	0.0018	1.0012	0.9883	0.9947	0.0063	1.0044	0.9583	0.9812	0.0184	1.0128	0.8782	0.9387	-0.0572	-1.0404	0.6368	0.7724	3.8473	3.707	3.8491	3.8536	3.8657	3.7901	1562870_at	---	---
1562871_PM_at	-0.2792	-1.2135	0.0903	0.2666	-0.1625	-1.1192	0.2848	0.4942	-0.0411	-1.0289	0.7766	0.8874	-0.1455	-1.1062	0.3335	0.5382	0.1484	1.1084	0.3248	0.4981	3.4366	3.1574	3.2741	3.3955	3.291	3.585	1562871_at	---	---
1562885_PM_at	0.046	1.0324	0.687	0.863	0.0334	1.0234	0.7694	0.8814	0.1473	1.1075	0.2247	0.4209	0.0509	1.0359	0.6566	0.8058	0.1136	1.0819	0.3368	0.5109	3.0697	3.1157	3.1031	3.217	3.1206	3.1833	1562885_at	---	---
1562891_PM_at	-0.0856	-1.0612	0.0533	0.1846	0.0475	1.0335	0.2314	0.4315	-0.1339	-1.0972	0.0095	0.0373	-0.0273	-1.0191	0.4726	0.6671	-0.1478	-1.1079	0.0061	0.0231	2.7541	2.6685	2.8016	2.6202	2.7268	2.6063	1562891_at	---	---
1562893_PM_at	0.037	1.026	0.8062	0.922	0.0912	1.0653	0.5505	0.7344	-0.0806	-1.0575	0.5965	0.7732	-0.0488	-1.0344	0.7468	0.864	0.0046	1.0032	0.9758	0.9872	2.7499	2.7869	2.8411	2.6693	2.7012	2.7545	1562893_at	---	---
1562895_PM_at	-0.386	-1.3067	0.213	0.4659	-0.3333	-1.2599	0.2743	0.4819	-0.4225	-1.3402	0.1781	0.3598	-0.1525	-1.1115	0.602	0.7687	-0.2836	-1.2172	0.3455	0.5197	3.6071	3.2211	3.2738	3.1846	3.4546	3.3235	1562895_at	---	---
1562902_PM_at	-0.1183	-1.0855	0.1323	0.3433	-0.0201	-1.0141	0.7769	0.8856	-0.09	-1.0644	0.2336	0.4325	-0.1128	-1.0813	0.1481	0.3103	-0.0189	-1.0132	0.7898	0.8782	2.6786	2.5603	2.6585	2.5886	2.5659	2.6597	1562902_at	---	---
1562907_PM_at	-0.145	-1.1057	0.2701	0.5357	0.0112	1.0078	0.928	0.9661	-0.1595	-1.1169	0.2299	0.4278	-0.1436	-1.1047	0.2743	0.4744	0.0278	1.0194	0.8238	0.8999	2.7777	2.6328	2.789	2.6182	2.6341	2.8055	1562907_at	---	---
1562918_PM_at	-0.2399	-1.1809	0.0506	0.1778	-0.3761	-1.2978	0.0087	0.0354	-0.2167	-1.1621	0.0698	0.1818	-0.207	-1.1543	0.0801	0.1967	-0.2809	-1.2149	0.029	0.082	2.6149	2.375	2.2388	2.3982	2.4079	2.334	1562918_at	---	---
1562922_PM_at	-0.3214	-1.2496	0.169	0.4038	-0.143	-1.1042	0.5128	0.7055	-0.0518	-1.0365	0.8096	0.907	-0.345	-1.2701	0.1444	0.3044	-0.4137	-1.3321	0.0909	0.1988	4.0653	3.7439	3.9224	4.0136	3.7204	3.6516	1562922_at	---	---
1562923_PM_at	-0.037	-1.026	0.6938	0.8665	-0.0369	-1.0259	0.6952	0.8362	0.1337	1.0971	0.1864	0.3708	0.0801	1.0571	0.4062	0.6092	0.0327	1.023	0.7275	0.8371	2.9492	2.9121	2.9123	3.0829	3.0292	2.9819	1562923_at	---	---
1562925_PM_at	-0.2733	-1.2086	0.3157	0.5852	-0.2852	-1.2186	0.2969	0.5074	-0.1856	-1.1373	0.4854	0.6868	0.0365	1.0256	0.8885	0.9441	-0.2881	-1.2211	0.2925	0.4639	3.5351	3.2618	3.2499	3.3495	3.5716	3.247	1562925_at	---	---
1562926_PM_at	-0.0491	-1.0346	0.7279	0.8849	0.0553	1.0391	0.6958	0.8365	0.1153	1.0832	0.4247	0.6347	-0.1976	-1.1468	0.1926	0.3734	0.0213	1.0149	0.8797	0.9328	2.9102	2.8611	2.9654	3.0255	2.7125	2.9314	1562926_at	---	---
1562927_PM_at	-0.0842	-1.0601	0.6522	0.8432	-0.2082	-1.1552	0.2858	0.4952	-0.1572	-1.1152	0.4103	0.6219	-0.025	-1.0175	0.8929	0.9465	-0.1123	-1.081	0.5507	0.7049	3.0001	2.9158	2.7919	2.8428	2.9751	2.8878	1562927_at	---	---
1562928_PM_at	-0.0292	-1.0205	0.8631	0.9475	-0.2152	-1.1609	0.2334	0.434	0.0087	1.006	0.9591	0.9815	-0.0891	-1.0637	0.6032	0.7697	-0.0641	-1.0454	0.7068	0.8224	2.3697	2.3404	2.1545	2.3784	2.2806	2.3056	1562928_at	---	---
1562932_PM_at	-0.01	-1.007	0.956	0.9836	-0.09	-1.0644	0.6233	0.7875	0.0727	1.0517	0.6906	0.8363	0.1226	1.0887	0.5072	0.6953	-0.1117	-1.0805	0.5444	0.6996	2.575	2.565	2.485	2.6476	2.6976	2.4633	1562932_at	---	---
1562933_PM_at	0.0481	1.0339	0.681	0.8594	0.1363	1.0991	0.2674	0.4741	0.2137	1.1597	0.1036	0.2444	0.0795	1.0567	0.5024	0.6916	0.231	1.1736	0.0837	0.1871	2.8481	2.8962	2.9843	3.0618	2.9276	3.079	1562933_at	---	---
1562934_PM_at	0.0868	1.062	0.6508	0.8423	0.1665	1.1223	0.3963	0.6062	0.3352	1.2616	0.1156	0.2645	0.1948	1.1445	0.3265	0.5313	-0.1834	-1.1356	0.3533	0.5275	2.7206	2.8074	2.8871	3.0559	2.9154	2.5372	1562934_at	---	---
1562935_PM_at	-0.2559	-1.1941	0.0639	0.2101	-0.2816	-1.2155	0.0469	0.1341	-0.3788	-1.3002	0.0153	0.055	0.0006	1.0004	0.9958	0.9982	-0.2986	-1.2299	0.0383	0.1017	3.5884	3.3326	3.3068	3.2097	3.5891	3.2899	1562935_at	---	---
1562941_PM_at	0.002	1.0014	0.9838	0.9941	0.1107	1.0797	0.277	0.4851	0.1441	1.105	0.1707	0.3494	0.1677	1.1232	0.1201	0.2662	0.3122	1.2416	0.015	0.0484	2.8749	2.8768	2.9855	3.0189	3.0425	3.187	1562941_at	---	---
1562942_PM_at	0.1334	1.0969	0.4503	0.7079	0.4113	1.3298	0.0473	0.135	0.1617	1.1186	0.3657	0.5785	0.178	1.1313	0.3227	0.5273	0.47	1.3851	0.0294	0.0829	3.7009	3.8343	4.1122	3.8626	3.879	4.1709	1562942_at	---	---
1562945_PM_at	0.0706	1.0501	0.1864	0.4292	0.0152	1.0106	0.7584	0.8748	-0.0858	-1.0612	0.1199	0.2715	0.0654	1.0464	0.2159	0.4044	0.1732	1.1275	0.0106	0.0365	3.2799	3.3504	3.2951	3.1941	3.3453	3.453	1562945_at	---	---
1562946_PM_at	0.0628	1.0445	0.7736	0.9068	0.3863	1.307	0.1135	0.2622	0.2093	1.1562	0.3543	0.5674	0.1343	1.0976	0.5434	0.7242	0.0556	1.0393	0.7987	0.8839	3.7067	3.7695	4.093	3.916	3.841	3.7623	1562946_at	---	---
1562947_PM_x_at	-0.1334	-1.0968	0.5604	0.7878	0.1039	1.0747	0.6482	0.8051	-0.2445	-1.1847	0.3018	0.5124	-0.2312	-1.1739	0.3264	0.5313	0.1165	1.0841	0.6099	0.7519	3.7892	3.6559	3.8931	3.5448	3.558	3.9057	1562947_x_at	---	---
1562949_PM_at	0.1531	1.1119	0.0966	0.2791	0.1957	1.1452	0.0456	0.1313	0.0933	1.0668	0.2755	0.4829	0.1511	1.1104	0.1001	0.2322	0.3038	1.2344	0.0079	0.0288	2.6736	2.8267	2.8693	2.767	2.8247	2.9775	1562949_at	---	---
1562950_PM_at	0.1806	1.1333	0.1225	0.3264	0.1828	1.1351	0.1187	0.2712	0.1407	1.1024	0.2111	0.4037	0.0843	1.0602	0.4338	0.634	0.0092	1.0064	0.9304	0.9617	2.3851	2.5657	2.568	2.5258	2.4694	2.3943	1562950_at	---	---
1562962_PM_at	0.1421	1.1035	0.5034	0.7481	0.1952	1.1449	0.3659	0.5774	0.0358	1.0251	0.8637	0.9367	0.1284	1.0931	0.544	0.7247	0.2233	1.1674	0.3061	0.4782	3.3278	3.4699	3.523	3.3636	3.4562	3.5511	1562962_at	---	---
1562965_PM_at	2.256	4.7766	0.0002	0.0036	2.2971	4.9146	0.0002	0.0019	2.4774	5.569	0.0001	0.0013	0.807	1.7496	0.0306	0.0939	1.2343	2.3527	0.0051	0.02	3.1437	5.3997	5.4408	5.6211	3.9507	4.378	1562965_at	---	---
1562973_PM_at	-0.1187	-1.0857	0.3045	0.5736	0.0033	1.0023	0.9758	0.9895	-0.0513	-1.0362	0.6449	0.8061	-0.0291	-1.0204	0.7924	0.8914	-0.0639	-1.0453	0.5678	0.7189	3.3015	3.1828	3.3048	3.2502	3.2724	3.2376	1562973_at	---	---
1562982_PM_at	0.0267	1.0187	0.8713	0.9506	0.0263	1.0184	0.8733	0.9383	0.0053	1.0037	0.9741	0.9881	-0.0307	-1.0215	0.8522	0.9241	0.0382	1.0268	0.8168	0.896	2.6473	2.674	2.6736	2.6526	2.6166	2.6855	1562982_at	---	---
1562984_PM_at	0.0455	1.032	0.8043	0.9213	0.1148	1.0829	0.5375	0.7248	0.2539	1.1925	0.1984	0.3872	0.121	1.0875	0.5166	0.703	0.2117	1.1581	0.2735	0.4429	2.6553	2.7008	2.7702	2.9093	2.7763	2.867	1562984_at	---	---
1562989_PM_at	-0.066	-1.0468	0.7212	0.8812	-0.1379	-1.1003	0.4645	0.6661	-0.0329	-1.023	0.8585	0.9337	0.0391	1.0275	0.832	0.9131	0.1904	1.1411	0.3222	0.4953	3.0832	3.0171	2.9453	3.0503	3.1223	3.2735	1562989_at	---	---
1562990_PM_at	0.2191	1.164	0.0932	0.2725	0.0824	1.0587	0.482	0.6807	0.0437	1.0308	0.7044	0.8445	0.0605	1.0428	0.602	0.7687	0.0479	1.0338	0.6781	0.8022	2.2279	2.447	2.3103	2.2716	2.2884	2.2758	1562990_at	---	---
1562996_PM_at	-0.0052	-1.0036	0.9714	0.9895	-0.1521	-1.1111	0.3151	0.5262	-0.2846	-1.2181	0.086	0.2128	-0.071	-1.0504	0.627	0.786	0.0645	1.0458	0.6582	0.7876	3.864	3.8588	3.7119	3.5794	3.793	3.9285	1562996_at	---	---
1562997_PM_a_at	0.2106	1.1572	0.081	0.2479	0.0275	1.0193	0.7932	0.8951	0.0626	1.0444	0.5562	0.7429	0.1118	1.0806	0.3085	0.5123	-0.008	-1.0056	0.9392	0.9672	2.4041	2.6147	2.4317	2.4667	2.5159	2.3961	1562997_a_at	---	---
1562998_PM_at	0.0456	1.0321	0.5982	0.811	-0.0206	-1.0144	0.8101	0.9044	0.1183	1.0855	0.1993	0.3885	0.0214	1.0149	0.8031	0.8971	0.0424	1.0298	0.624	0.7629	2.321	2.3666	2.3004	2.4393	2.3423	2.3633	1562998_at	---	---
1562999_PM_x_at	0.0897	1.0641	0.1667	0.4	0.0282	1.0197	0.6382	0.7979	0.1045	1.0751	0.1165	0.2659	-0.0051	-1.0036	0.9313	0.9663	0.1938	1.1438	0.0145	0.0469	2.1549	2.2445	2.1831	2.2593	2.1498	2.3487	1562999_x_at	---	---
1563001_PM_at	-0.0711	-1.0505	0.4279	0.6903	0.0162	1.0113	0.8527	0.9266	0.0179	1.0125	0.8376	0.9223	0.019	1.0133	0.8277	0.9109	-0.2301	-1.1729	0.0332	0.0909	2.444	2.3729	2.4602	2.4619	2.463	2.2138	1563001_at	---	---
1563002_PM_at	0.1346	1.0978	0.0656	0.2139	0.0917	1.0656	0.1765	0.3585	0.0947	1.0678	0.1649	0.3409	-0.0043	-1.003	0.9448	0.9732	-0.0734	-1.0522	0.266	0.4348	2.5308	2.6654	2.6225	2.6255	2.5265	2.4574	1563002_at	---	---
1563005_PM_at	-0.0116	-1.0081	0.8846	0.9561	-0.0876	-1.0626	0.2962	0.5068	0.1437	1.1048	0.1096	0.2546	0.0727	1.0517	0.3792	0.5839	0.0061	1.0042	0.9395	0.9673	3.3119	3.3003	3.2242	3.4556	3.3846	3.3179	1563005_at	---	---
1563007_PM_at	-0.0169	-1.0118	0.9404	0.9776	0.3015	1.2324	0.2135	0.4087	0.1018	1.0731	0.6551	0.8128	0.1554	1.1137	0.5003	0.6899	0.1369	1.0995	0.5508	0.7049	3.1868	3.1699	3.4883	3.2886	3.3422	3.3237	1563007_at	---	---
1563010_PM_at	-0.2538	-1.1923	0.0236	0.1018	-0.2505	-1.1897	0.0248	0.0814	-0.0413	-1.029	0.6411	0.8033	-0.2073	-1.1546	0.0489	0.1356	-0.2386	-1.1798	0.0298	0.0837	2.6461	2.3923	2.3955	2.6048	2.4388	2.4075	1563010_at	---	---
1563012_PM_x_at	-0.0208	-1.0145	0.6768	0.8569	-0.1381	-1.1005	0.0269	0.0869	0.0682	1.0484	0.2006	0.3903	0.0153	1.0107	0.7575	0.8708	-0.1013	-1.0727	0.0766	0.1748	5.4134	5.3926	5.2752	5.4816	5.4287	5.3121	1563012_x_at	---	---
1563015_PM_at	-0.1471	-1.1073	0.4711	0.724	0.1376	1.1001	0.4988	0.6945	-0.1122	-1.0809	0.5789	0.7597	0.0354	1.0248	0.8594	0.9279	-0.1202	-1.0869	0.553	0.7067	3.2153	3.0682	3.3529	3.1031	3.2506	3.0951	1563015_at	---	---
1563019_PM_at	-0.1101	-1.0793	0.6518	0.843	0.1974	1.1466	0.4275	0.6343	-0.1263	-1.0915	0.6057	0.78	-0.0684	-1.0485	0.7781	0.8825	-0.1574	-1.1153	0.5226	0.6818	3.4339	3.3238	3.6312	3.3076	3.3655	3.2765	1563019_at	---	---
1563027_PM_at	-0.1472	-1.1074	0.5757	0.7972	0.0225	1.0157	0.9308	0.9676	0.125	1.0905	0.6333	0.7981	0.1338	1.0972	0.61	0.7745	-0.2272	-1.1706	0.3963	0.5696	2.6065	2.4593	2.629	2.7314	2.7403	2.3793	1563027_at	---	---
1563031_PM_at	-0.0161	-1.0112	0.8846	0.9561	-0.0957	-1.0686	0.4037	0.6128	-0.0293	-1.0205	0.7928	0.8966	-0.127	-1.0921	0.278	0.4787	-0.1744	-1.1285	0.1527	0.2927	2.8509	2.8348	2.7552	2.8216	2.7238	2.6765	1563031_at	---	---
1563032_PM_at	-0.0594	-1.0421	0.7475	0.8943	0.1505	1.11	0.4261	0.6332	-0.0116	-1.0081	0.9496	0.9772	-0.015	-1.0104	0.9352	0.9682	0.2819	1.2158	0.161	0.3042	2.716	2.6565	2.8665	2.7043	2.701	2.9979	1563032_at	---	---
1563033_PM_x_at	-0.1599	-1.1172	0.0365	0.1404	-0.2939	-1.226	0.0026	0.0137	0.0577	1.0408	0.371	0.5836	-0.1918	-1.1422	0.0183	0.0622	-0.1528	-1.1118	0.0428	0.1111	2.8401	2.6801	2.5462	2.8978	2.6482	2.6872	1563033_x_at	---	---
1563038_PM_at	0.0164	1.0114	0.8941	0.9597	0.0816	1.0582	0.5144	0.7067	0.1112	1.0801	0.3818	0.5946	0.0214	1.0149	0.8618	0.9291	0.0646	1.0458	0.6034	0.7466	2.8927	2.909	2.9743	3.0038	2.9141	2.9572	1563038_at	---	---
1563039_PM_at	-0.1704	-1.1253	0.2958	0.5648	0.1866	1.1381	0.2565	0.4619	0.0371	1.026	0.8116	0.9081	-0.0397	-1.0279	0.7985	0.8947	-0.0153	-1.0107	0.9213	0.9564	2.8542	2.6839	3.0408	2.8913	2.8145	2.8389	1563039_at	---	---
1563040_PM_s_at	0.0421	1.0296	0.7695	0.9051	0.0201	1.014	0.8885	0.9463	0.0269	1.0188	0.851	0.9297	0.0417	1.0293	0.7714	0.8784	0.045	1.0317	0.7539	0.8551	2.1943	2.2364	2.2144	2.2212	2.2361	2.2394	1563040_s_at	---	---
1563044_PM_at	0.0507	1.0357	0.7068	0.8733	-0.1159	-1.0837	0.4013	0.6106	0.0772	1.055	0.5697	0.7527	0.1116	1.0805	0.418	0.6194	0.2079	1.155	0.1566	0.2981	2.3577	2.4084	2.2418	2.4349	2.4694	2.5656	1563044_at	---	---
1563045_PM_at	-0.3787	-1.3002	0.1498	0.3731	-0.017	-1.0118	0.9435	0.9736	-0.1808	-1.1335	0.4605	0.6656	-0.0703	-1.0499	0.7697	0.8776	0.0943	1.0675	0.6954	0.8141	3.6733	3.2946	3.6564	3.4925	3.6031	3.7676	1563045_at	---	---
1563048_PM_at	-0.0445	-1.0313	0.8247	0.9306	0.5492	1.4632	0.0289	0.0918	0.3513	1.2757	0.1173	0.2674	0.2822	1.216	0.1924	0.373	0.1535	1.1123	0.4548	0.6236	3.3895	3.345	3.9387	3.7408	3.6717	3.543	1563048_at	---	---
1563052_PM_at	-0.1388	-1.101	0.2362	0.4948	-0.0371	-1.0261	0.7369	0.8622	-0.1079	-1.0776	0.3458	0.5587	0.0055	1.0038	0.9604	0.9811	-0.0758	-1.054	0.4993	0.662	2.4189	2.2801	2.3818	2.311	2.4244	2.3431	1563052_at	---	---
1563054_PM_at	0.1498	1.1094	0.3856	0.6542	0.1405	1.1023	0.4141	0.6225	0.0394	1.0277	0.8139	0.9095	0.0237	1.0165	0.8873	0.9436	0.1339	1.0972	0.4351	0.6059	3.5446	3.6944	3.685	3.5839	3.5682	3.6784	1563054_at	---	---
1563055_PM_at	0.1114	1.0803	0.3412	0.6115	0.129	1.0935	0.2766	0.4847	0.1349	1.098	0.2576	0.4618	0.1908	1.1414	0.1273	0.2778	0.1905	1.1412	0.1276	0.2558	2.2555	2.367	2.3845	2.3904	2.4463	2.4461	1563055_at	---	---
1563057_PM_at	0.0301	1.0211	0.8344	0.9355	0.0533	1.0376	0.7121	0.8468	0.0622	1.044	0.6673	0.8206	0.0283	1.0198	0.8437	0.9197	-0.2018	-1.1501	0.193	0.3469	2.7243	2.7544	2.7776	2.7865	2.7527	2.5226	1563057_at	---	---
1563061_PM_at	-0.0133	-1.0093	0.8966	0.9608	0.0554	1.0392	0.5925	0.7654	0.0009	1.0006	0.9927	0.9964	-0.1068	-1.0768	0.3178	0.522	0.1149	1.0829	0.2856	0.4565	3.6988	3.6855	3.7542	3.6997	3.592	3.8137	1563061_at	---	---
1563063_PM_at	-0.0968	-1.0694	0.3574	0.6265	-0.2016	-1.1499	0.0834	0.2087	-0.119	-1.086	0.2667	0.4725	-0.1285	-1.0932	0.2341	0.4272	-0.2718	-1.2073	0.0313	0.0869	2.7883	2.6915	2.5868	2.6694	2.6598	2.5165	1563063_at	---	---
1563064_PM_at	-0.3882	-1.3087	0.1278	0.3356	-0.1692	-1.1244	0.4706	0.6713	-0.1079	-1.0776	0.641	0.8033	0.0332	1.0233	0.8848	0.9425	0.1722	1.1268	0.4631	0.6308	4.2084	3.8202	4.0392	4.1005	4.2416	4.3806	1563064_at	---	---
1563065_PM_at	0.68	1.6021	0.0508	0.1782	0.323	1.2509	0.2913	0.5016	0.2542	1.1927	0.3976	0.6098	0.151	1.1104	0.608	0.773	-0.1372	-1.0998	0.6406	0.775	2.8962	3.5761	3.2192	3.1504	3.0472	2.7589	1563065_at	---	---
1563069_PM_at	-0.0647	-1.0458	0.465	0.7195	-0.1399	-1.1018	0.1423	0.3088	-0.1787	-1.1318	0.0745	0.1909	-0.0486	-1.0343	0.5788	0.7513	0.0677	1.048	0.4454	0.6149	2.689	2.6243	2.5491	2.5103	2.6404	2.7567	1563069_at	---	---
1563070_PM_at	-0.2012	-1.1496	0.295	0.5639	-0.1528	-1.1117	0.4172	0.6254	-0.3142	-1.2434	0.1233	0.2773	-0.3268	-1.2542	0.1117	0.2525	-0.3578	-1.2815	0.0874	0.1931	3.928	3.7268	3.7752	3.6137	3.6012	3.5701	1563070_at	---	---
1563072_PM_at	-0.0121	-1.0084	0.9136	0.9671	-0.0233	-1.0163	0.8341	0.9181	0.0938	1.0672	0.4126	0.6236	-0.0422	-1.0297	0.7059	0.838	0.0516	1.0364	0.6451	0.7781	2.4091	2.397	2.3857	2.5028	2.3669	2.4607	1563072_at	---	---
1563073_PM_at	0.1953	1.145	0.4318	0.6934	0.0736	1.0524	0.7616	0.8768	0.0108	1.0075	0.9642	0.9837	0.0504	1.0355	0.8352	0.9147	0.188	1.1391	0.4485	0.6178	4.1001	4.2954	4.1737	4.1109	4.1504	4.288	1563073_at	---	---
1563075_PM_s_at	-1.2671	-2.4067	0.0002	0.0032	-0.4964	-1.4107	0.0189	0.0658	-0.3833	-1.3043	0.049	0.1387	-2.1446	-4.4218	9.1208e-06	0.0002	-2.664	-6.3378	2.5547e-06	7.8529e-05	7.7055	6.4384	7.209	7.3221	5.5608	5.0415	1563075_s_at	---	---
1563076_PM_x_at	-0.8046	-1.7467	0.0901	0.2663	-0.3233	-1.2512	0.4484	0.6524	-0.0164	-1.0114	0.9685	0.9859	-1.2719	-2.4147	0.0188	0.0637	-1.7803	-3.435	0.0043	0.0173	6.2147	5.4101	5.8914	6.1983	4.9428	4.4344	1563076_x_at	---	---
1563078_PM_at	-0.026	-1.0182	0.9255	0.9716	0.1562	1.1144	0.5788	0.7557	0.1368	1.0994	0.6259	0.7933	0.3328	1.2595	0.2579	0.456	0.1544	1.113	0.583	0.731	3.9508	3.9248	4.107	4.0876	4.2836	4.1052	1563078_at	---	---
1563081_PM_at	-0.2716	-1.2071	0.2722	0.5381	-0.2997	-1.2309	0.2306	0.4304	-0.0952	-1.0682	0.6866	0.8337	-0.2748	-1.2098	0.2672	0.4663	-0.1325	-1.0962	0.5768	0.7261	3.9562	3.6846	3.6565	3.861	3.6814	3.8236	1563081_at	---	---
1563086_PM_at	0.0665	1.0471	0.6335	0.8324	-0.0196	-1.0136	0.8874	0.9458	-0.0524	-1.037	0.7059	0.8453	0.0446	1.0314	0.7476	0.8644	0.2374	1.1789	0.123	0.249	3.1249	3.1914	3.1054	3.0725	3.1695	3.3623	1563086_at	---	---
1563087_PM_at	0.1844	1.1363	0.0042	0.0285	0.1151	1.083	0.0316	0.0985	0.0289	1.0202	0.5096	0.7068	0.2452	1.1853	0.001	0.0061	0.2633	1.2002	0.0007	0.0041	2.6663	2.8507	2.7814	2.6953	2.9116	2.9297	1563087_at	---	---
1563092_PM_at	-0.0211	-1.0147	0.8432	0.9394	0.0138	1.0096	0.897	0.951	-0.0528	-1.0373	0.6241	0.7923	0.0267	1.0187	0.8023	0.8968	0.0237	1.0166	0.824	0.9	2.1794	2.1583	2.1932	2.1267	2.2062	2.2032	1563092_at	---	---
1563099_PM_at	0.262	1.1991	0.1071	0.2987	0.0443	1.0312	0.7598	0.8759	0.1147	1.0827	0.4388	0.6464	-0.0361	-1.0253	0.803	0.8971	0.1296	1.094	0.3851	0.5588	2.5727	2.8347	2.617	2.6874	2.5367	2.7023	1563099_at	---	---
1563103_PM_at	0.1329	1.0965	0.4293	0.6914	0.1973	1.1465	0.2551	0.4602	0.1756	1.1294	0.3056	0.5164	0.1538	1.1125	0.3646	0.5697	0.1834	1.1356	0.2865	0.4576	2.665	2.7979	2.8623	2.8406	2.8188	2.8484	1563103_at	---	---
1563105_PM_at	0.1015	1.0729	0.6375	0.8347	-0.0774	-1.0551	0.7182	0.8504	-0.1762	-1.1299	0.4221	0.6327	-0.1513	-1.1105	0.4877	0.6792	0.2406	1.1815	0.2843	0.455	2.8115	2.913	2.734	2.6352	2.6602	3.052	1563105_at	---	---
1563106_PM_at	-0.0203	-1.0142	0.9248	0.9713	0.0162	1.0113	0.9398	0.9719	-0.1103	-1.0794	0.6121	0.7843	-0.0084	-1.0058	0.969	0.9853	0.2442	1.1844	0.2813	0.4519	4.3168	4.2965	4.3331	4.2065	4.3085	4.5611	1563106_at	---	---
1563107_PM_at	0.1217	1.088	0.1566	0.384	0.1815	1.1341	0.0523	0.1461	0.2594	1.197	0.0136	0.0501	0.1499	1.1095	0.0931	0.2199	0.0758	1.0539	0.3522	0.5264	2.4755	2.5971	2.657	2.7348	2.6254	2.5513	1563107_at	---	---
1563110_PM_at	0.2114	1.1578	0.0242	0.1039	0.0424	1.0298	0.5706	0.7496	0.1878	1.139	0.0376	0.1123	0.1293	1.0937	0.117	0.2612	-0.011	-1.0076	0.8817	0.934	2.4212	2.6326	2.4636	2.609	2.5505	2.4103	1563110_at	---	---
1563114_PM_at	0.062	1.0439	0.7182	0.8796	0.0374	1.0263	0.8271	0.9143	0.097	1.0695	0.5757	0.7571	0.0195	1.0136	0.909	0.9548	0.0696	1.0494	0.6858	0.8078	2.8018	2.8638	2.8392	2.8987	2.8213	2.8714	1563114_at	---	---
1563115_PM_at	0.0774	1.0551	0.7122	0.8761	0.1655	1.1215	0.4398	0.6449	0.4412	1.3578	0.0696	0.1813	0.2859	1.2192	0.2029	0.387	0.2872	1.2203	0.2011	0.3572	2.9531	3.0305	3.1186	3.3943	3.239	3.2403	1563115_at	---	---
1563116_PM_at	0.0489	1.0345	0.7481	0.8947	0.0693	1.0492	0.6506	0.807	0.0085	1.0059	0.9552	0.9799	0.0829	1.0592	0.5892	0.7591	-0.0212	-1.0148	0.8888	0.9383	2.315	2.3639	2.3843	2.3235	2.3979	2.2938	1563116_at	---	---
1563118_PM_at	-0.0867	-1.0619	0.3185	0.5882	0.0036	1.0025	0.9657	0.9846	0.0868	1.062	0.318	0.5298	0.0023	1.0016	0.9781	0.9898	0.0643	1.0456	0.4504	0.6193	2.8788	2.7921	2.8824	2.9656	2.8811	2.9431	1563118_at	---	---
1563121_PM_at	-0.0558	-1.0394	0.7523	0.8965	-0.2874	-1.2204	0.1395	0.3045	-0.0734	-1.0522	0.679	0.8288	-0.1324	-1.0961	0.4626	0.6588	-0.4507	-1.3667	0.037	0.0991	3.6189	3.5631	3.3315	3.5455	3.4864	3.1681	1563121_at	---	---
1563127_PM_at	-0.0692	-1.0491	0.4328	0.6942	0.0487	1.0343	0.5761	0.7537	0.0093	1.0065	0.9139	0.9602	-0.1672	-1.1229	0.0886	0.2121	-0.0613	-1.0434	0.4848	0.6499	2.7177	2.6485	2.7664	2.727	2.5505	2.6564	1563127_at	---	---
1563131_PM_at	0.0824	1.0588	0.6519	0.8431	0.0208	1.0146	0.9084	0.9573	-0.0007	-1.0005	0.9969	0.9983	0.1129	1.0814	0.5396	0.7214	-0.0377	-1.0265	0.8351	0.9063	3.1393	3.2217	3.1601	3.1386	3.2522	3.1015	1563131_at	---	---
1563132_PM_at	0.3346	1.261	0.0269	0.1121	0.1844	1.1363	0.1597	0.3342	0.4327	1.3497	0.0093	0.0368	0.0688	1.0488	0.5715	0.746	0.3626	1.2857	0.0197	0.0602	3.4183	3.7529	3.6027	3.851	3.4871	3.7809	1563132_at	---	---
1563133_PM_at	-0.0537	-1.0379	0.6022	0.8134	-0.0221	-1.0154	0.8286	0.9152	-0.0398	-1.028	0.6977	0.8405	-0.0752	-1.0535	0.4706	0.6655	-0.1011	-1.0726	0.3406	0.5146	2.4994	2.4457	2.4773	2.4596	2.4242	2.3983	1563133_at	---	---
1563135_PM_at	0.121	1.0875	0.3744	0.6432	0.1471	1.1073	0.2876	0.4972	0.0863	1.0617	0.5191	0.7145	0.0133	1.0093	0.9194	0.9601	0.2453	1.1854	0.0996	0.2135	2.2106	2.3316	2.3577	2.2969	2.2239	2.4559	1563135_at	---	---
1563138_PM_at	0.2668	1.2031	0.0744	0.2339	-0.1573	-1.1152	0.2505	0.4546	-0.1693	-1.1245	0.22	0.4149	-0.1174	-1.0848	0.3791	0.5838	-0.0517	-1.0365	0.6907	0.811	3.9065	4.1732	3.7491	3.7371	3.789	3.8548	1563138_at	---	---
1563139_PM_at	-0.0759	-1.054	0.432	0.6935	-0.1152	-1.0831	0.2484	0.4522	-0.1389	-1.101	0.1743	0.3545	0.0365	1.0256	0.6994	0.834	0.0844	1.0602	0.3852	0.5588	3.196	3.1201	3.0808	3.0572	3.2325	3.2804	1563139_at	---	---
1563142_PM_at	0.1084	1.078	0.6484	0.8412	0.1347	1.0978	0.5729	0.7513	0.0729	1.0518	0.7579	0.8768	0.1099	1.0792	0.6438	0.7973	0.2199	1.1647	0.3679	0.542	3.1693	3.2776	3.3039	3.2422	3.2792	3.3892	1563142_at	---	---
1563143_PM_at	-0.1124	-1.081	0.6952	0.8672	-0.1515	-1.1107	0.5994	0.7698	-0.0199	-1.0139	0.9444	0.9751	-0.0639	-1.0453	0.8229	0.9081	-0.1605	-1.1176	0.5785	0.7275	3.2066	3.0942	3.0551	3.1867	3.1426	3.0461	1563143_at	---	---
1563147_PM_at	-0.4699	-1.385	0.0627	0.2072	-0.4284	-1.3457	0.0828	0.2075	-0.3489	-1.2736	0.1412	0.3055	-0.267	-1.2033	0.2425	0.4377	-0.4899	-1.4043	0.0549	0.1351	3.99	3.5201	3.5616	3.6411	3.723	3.5001	1563147_at	---	---
1563149_PM_at	-0.0842	-1.0601	0.4981	0.744	0.0163	1.0114	0.8937	0.9494	0.1245	1.0902	0.3275	0.5399	0.034	1.0238	0.781	0.8841	0.0807	1.0575	0.5155	0.676	2.677	2.5927	2.6932	2.8015	2.7109	2.7577	1563149_at	---	---
1563154_PM_at	-0.1526	-1.1116	0.1035	0.2923	-0.1022	-1.0734	0.2464	0.4498	-0.0159	-1.0111	0.8478	0.9281	0.0397	1.0279	0.6358	0.7921	0.1533	1.1121	0.1023	0.2178	3.6489	3.4963	3.5467	3.6329	3.6885	3.8022	1563154_at	---	---
1563157_PM_at	-0.0116	-1.0081	0.9113	0.9663	0.1317	1.0956	0.2361	0.4373	0.0174	1.0122	0.8673	0.9383	-0.1615	-1.1185	0.1575	0.3241	-0.0314	-1.022	0.7641	0.862	2.8394	2.8278	2.9711	2.8569	2.6779	2.808	1563157_at	---	---
1563162_PM_at	0.067	1.0476	0.4549	0.7114	0.2177	1.1629	0.041	0.1208	0.0113	1.0079	0.8975	0.9529	0.0799	1.057	0.3776	0.5825	0.0494	1.0348	0.5776	0.7266	2.3651	2.4321	2.5828	2.3764	2.445	2.4145	1563162_at	---	---
1563165_PM_at	0.133	1.0965	0.492	0.7395	0.2562	1.1943	0.2083	0.402	0.0059	1.0041	0.9752	0.9885	0.2604	1.1978	0.2019	0.3856	0.4136	1.332	0.0632	0.1507	3.4423	3.5753	3.6985	3.4482	3.7027	3.8559	1563165_at	---	---
1563166_PM_at	-0.0216	-1.0151	0.836	0.9364	-0.1178	-1.0851	0.2822	0.4912	-0.0571	-1.0404	0.5875	0.7661	-0.2852	-1.2186	0.0288	0.0895	-0.3261	-1.2537	0.017	0.0536	3.0128	2.9912	2.895	2.9556	2.7276	2.6866	1563166_at	---	---
1563168_PM_at	0.0733	1.0521	0.7537	0.8971	0.0055	1.0039	0.981	0.9919	0.0295	1.0207	0.899	0.9535	0.1058	1.0761	0.6522	0.8026	-0.001	-1.0007	0.9965	0.998	2.8264	2.8997	2.832	2.856	2.9322	2.8254	1563168_at	---	---
1563170_PM_at	0.0971	1.0696	0.3919	0.6598	0.108	1.0777	0.3445	0.5573	0.1167	1.0842	0.3103	0.5214	0.0687	1.0488	0.5381	0.7203	-0.0712	-1.0506	0.5243	0.6831	2.352	2.4491	2.4601	2.4687	2.4208	2.2809	1563170_at	---	---
1563171_PM_at	0.2084	1.1554	0.0856	0.2575	0.0304	1.0213	0.7746	0.8845	0.1978	1.147	0.099	0.2363	0.2231	1.1672	0.0701	0.1779	0.2224	1.1667	0.0707	0.1643	4.8642	5.0726	4.8946	5.0621	5.0873	5.0867	1563171_at	---	---
1563173_PM_at	-0.1697	-1.1248	0.2514	0.514	-0.344	-1.2693	0.0422	0.1236	-0.4779	-1.3927	0.0117	0.0444	-0.3433	-1.2686	0.0425	0.1216	-0.3334	-1.26	0.047	0.1195	3.3119	3.1421	2.9679	2.834	2.9686	2.9785	1563173_at	---	---
1563174_PM_at	-0.0636	-1.0451	0.6473	0.8406	-0.2207	-1.1653	0.1461	0.3144	-0.1386	-1.1008	0.3348	0.5475	-0.0089	-1.0062	0.9486	0.9753	0.0387	1.0272	0.7794	0.8721	2.6188	2.5552	2.3981	2.4802	2.6099	2.6576	1563174_at	---	---
1563178_PM_at	0.1649	1.1211	0.24	0.4995	0.4045	1.3236	0.0186	0.0651	0.3316	1.2584	0.0395	0.1167	0.1244	1.0901	0.3631	0.5681	0.1988	1.1477	0.167	0.3123	3.5495	3.7144	3.954	3.8811	3.6739	3.7483	1563178_at	---	---
1563185_PM_at	-0.1657	-1.1217	0.4454	0.7047	-0.0668	-1.0474	0.7533	0.8721	-0.0352	-1.0247	0.8679	0.9385	-0.2092	-1.156	0.3424	0.5471	-0.1807	-1.1334	0.4075	0.5805	4.2814	4.1157	4.2146	4.2461	4.0722	4.1007	1563185_at	---	---
1563186_PM_at	0.0125	1.0087	0.9534	0.9826	-0.0579	-1.041	0.7867	0.8915	0.2416	1.1823	0.2824	0.4906	0.1596	1.117	0.4651	0.6608	-0.0529	-1.0374	0.8046	0.8879	2.398	2.4105	2.3401	2.6397	2.5577	2.3451	1563186_at	---	---
1563188_PM_at	-0.229	-1.172	0.1432	0.362	-0.0948	-1.0679	0.5119	0.7049	0.1858	1.1374	0.221	0.4163	0.0726	1.0516	0.6128	0.7764	-0.0051	-1.0036	0.9712	0.9848	2.7882	2.5592	2.6934	2.974	2.8608	2.7831	1563188_at	---	---
1563189_PM_at	-0.1128	-1.0813	0.0495	0.175	0.0588	1.0416	0.2482	0.452	0.1701	1.1252	0.0101	0.0391	0.0363	1.0255	0.4601	0.6569	0.085	1.0607	0.1139	0.2355	2.7955	2.6827	2.8542	2.9656	2.8317	2.8805	1563189_at	---	---
1563190_PM_at	0.083	1.0592	0.5277	0.7652	-0.3328	-1.2594	0.0362	0.1097	-0.1249	-1.0905	0.3521	0.565	-0.0822	-1.0586	0.5318	0.7152	-0.0327	-1.023	0.8004	0.885	2.7846	2.8676	2.4518	2.6597	2.7024	2.7519	1563190_at	---	---
1563217_PM_at	2.7204	6.5905	4.0055e-05	0.0012	2.2491	4.7538	0.0001	0.0013	0.9773	1.9687	0.0086	0.0346	-0.982	-1.9752	0.0085	0.0335	-0.1496	-1.1093	0.5788	0.7277	4.657	7.3774	6.906	5.6342	3.675	4.5073	1563217_at	---	---
1563219_PM_at	-0.1395	-1.1015	0.435	0.696	0.0184	1.0128	0.9157	0.9608	0.0796	1.0567	0.6499	0.8091	0.0176	1.0123	0.9194	0.9601	-0.0168	-1.0117	0.923	0.9575	3.3463	3.2068	3.3647	3.4259	3.3639	3.3295	1563219_at	---	---
1563224_PM_at	0.1244	1.09	0.3047	0.5738	0.2858	1.2191	0.0418	0.1227	0.1358	1.0987	0.2663	0.472	0.2034	1.1514	0.1161	0.2599	0.2296	1.1725	0.0837	0.1872	3.8269	3.9513	4.1128	3.9628	4.0304	4.0565	1563224_at	---	---
1563235_PM_at	-0.0916	-1.0655	0.3804	0.6493	-0.0293	-1.0205	0.772	0.883	0.0558	1.0395	0.5849	0.7642	0.1322	1.0959	0.2209	0.4107	-0.0164	-1.0114	0.8711	0.9277	3.2122	3.1206	3.1828	3.268	3.3443	3.1958	1563235_at	---	---
1563243_PM_at	0.1585	1.1162	0.3667	0.6356	0.0494	1.0349	0.7711	0.8825	0.1072	1.0771	0.5337	0.7259	0.4102	1.3288	0.045	0.127	0.3148	1.2438	0.1007	0.2153	4.4553	4.6139	4.5048	4.5625	4.8655	4.7701	1563243_at	---	---
1563245_PM_at	0.0277	1.0194	0.8982	0.9613	-0.0159	-1.0111	0.9415	0.9728	-0.0148	-1.0103	0.9455	0.9756	0.0663	1.047	0.7605	0.8724	0.285	1.2184	0.2193	0.38	3.4416	3.4693	3.4257	3.4268	3.5079	3.7266	1563245_at	---	---
1563247_PM_at	0.0049	1.0034	0.9675	0.9882	-0.0998	-1.0716	0.4215	0.629	-0.0063	-1.0044	0.958	0.9811	-0.0717	-1.051	0.5581	0.7353	-0.045	-1.0317	0.7109	0.8254	3.8778	3.8827	3.778	3.8715	3.8061	3.8329	1563247_at	---	---
1563250_PM_at	0.1934	1.1434	0.7611	0.901	-0.5166	-1.4305	0.4279	0.6346	0.269	1.205	0.6735	0.8252	0.3316	1.2584	0.605	0.771	0.193	1.1432	0.7615	0.8603	5.0248	5.2182	4.5082	5.2938	5.3564	5.2178	1563250_at	---	---
1563254_PM_a_at	0.0861	1.0615	0.5817	0.8009	0.0139	1.0097	0.9283	0.9663	0.0661	1.0469	0.6706	0.8232	0.041	1.0289	0.7907	0.8902	-0.1301	-1.0944	0.4128	0.5856	2.8238	2.9099	2.8377	2.8899	2.8649	2.6937	1563254_a_at	---	---
1563255_PM_at	0.2301	1.1729	0.0788	0.2434	0.2287	1.1718	0.0802	0.2028	0.1987	1.1477	0.1175	0.2678	0.1253	1.0908	0.2931	0.496	0.1517	1.1109	0.2126	0.3717	2.5318	2.7618	2.7604	2.7305	2.6571	2.6835	1563255_at	---	---
1563265_PM_at	-0.1017	-1.0731	0.5446	0.7771	-0.1297	-1.0941	0.4443	0.6487	0.0773	1.055	0.643	0.8046	-0.004	-1.0027	0.9809	0.9913	-0.0126	-1.0088	0.9392	0.9672	2.6873	2.5855	2.5576	2.7646	2.6833	2.6747	1563265_at	---	---
1563271_PM_at	-0.0001	-1	0.9997	0.9998	-0.1625	-1.1192	0.3196	0.531	-0.1364	-1.0992	0.3975	0.6097	0.1575	1.1154	0.3334	0.5382	-0.1775	-1.1309	0.2808	0.4513	3.5014	3.5013	3.3389	3.3649	3.6589	3.3239	1563271_at	---	---
1563273_PM_at	-0.4303	-1.3475	0.0817	0.2493	-0.12	-1.0868	0.5813	0.7575	0.4906	1.405	0.0547	0.1508	-0.1531	-1.1119	0.4855	0.6777	-0.02	-1.014	0.9258	0.959	3.4993	3.0689	3.3793	3.9898	3.3462	3.4793	1563273_at	---	---
1563274_PM_at	-0.0397	-1.0279	0.8076	0.9227	0.0977	1.0701	0.5544	0.7374	-0.1395	-1.1015	0.4058	0.6175	0.0873	1.0624	0.5961	0.7643	0.0966	1.0692	0.5589	0.7114	3.3995	3.3597	3.4972	3.2599	3.4868	3.496	1563274_at	---	---
1563277_PM_at	0.2113	1.1577	0.2045	0.4547	0.1772	1.1307	0.2775	0.4856	0.0817	1.0583	0.6019	0.7774	0.0804	1.0573	0.6075	0.7726	-0.0095	-1.0066	0.9511	0.9738	2.4611	2.6724	2.6384	2.5428	2.5415	2.4516	1563277_at	---	---
1563279_PM_at	-0.1594	-1.1168	0.2694	0.5347	0.1024	1.0736	0.4641	0.6658	-0.0817	-1.0583	0.5559	0.7427	-0.1597	-1.1171	0.2685	0.4678	-0.0928	-1.0665	0.5052	0.6672	3.0304	2.871	3.1328	2.9487	2.8706	2.9376	1563279_at	---	---
1563283_PM_at	-0.0729	-1.0518	0.364	0.6329	-0.1618	-1.1187	0.0721	0.1864	-0.0416	-1.0293	0.5952	0.7724	-0.4261	-1.3436	0.0012	0.007	-0.2588	-1.1964	0.0131	0.0432	6.9482	6.8752	6.7863	6.9065	6.5221	6.6894	1563283_at	---	---
1563287_PM_at	0.1573	1.1152	0.0663	0.2153	0.0464	1.0327	0.5337	0.7217	0.0302	1.0211	0.6823	0.831	0.2258	1.1695	0.0182	0.0621	0.1211	1.0876	0.1353	0.2673	2.5915	2.7488	2.6379	2.6217	2.8173	2.7126	1563287_at	---	---
1563295_PM_at	0.0122	1.0085	0.9134	0.9671	0.0693	1.0492	0.5424	0.7282	0.0388	1.0273	0.7302	0.8607	0.1484	1.1083	0.2163	0.405	-0.0358	-1.0251	0.75	0.8525	2.4718	2.4839	2.5411	2.5106	2.6202	2.4359	1563295_at	---	---
1563296_PM_at	-0.1422	-1.1036	0.419	0.6829	-0.1213	-1.0877	0.4874	0.6855	-0.0762	-1.0543	0.6584	0.815	0.083	1.0592	0.6307	0.7886	0.0056	1.0039	0.9739	0.9861	2.7192	2.577	2.598	2.643	2.8022	2.7248	1563296_at	---	---
1563297_PM_s_at	0.8934	1.8575	0.0009	0.0093	0.745	1.676	0.0023	0.0122	0.7741	1.7102	0.0019	0.0101	0.1941	1.144	0.2351	0.4284	0.1685	1.1239	0.2958	0.4673	3.2647	4.158	4.0097	4.0388	3.4588	3.4331	1563297_s_at	---	---
1563298_PM_at	0.0078	1.0054	0.9404	0.9776	0.0842	1.0601	0.4334	0.6395	0.0095	1.0066	0.9278	0.967	0.0304	1.0213	0.7724	0.8791	0.0887	1.0634	0.4104	0.5833	2.3737	2.3815	2.4579	2.3832	2.4041	2.4624	1563298_at	---	---
1563300_PM_at	0.1759	1.1297	0.2325	0.4901	-0.0181	-1.0126	0.896	0.9506	0.0011	1.0008	0.9936	0.9968	0.1089	1.0784	0.4426	0.6417	-0.0174	-1.0121	0.8999	0.9444	3.7498	3.9257	3.7317	3.7509	3.8587	3.7324	1563300_at	---	---
1563302_PM_at	0.1579	1.1157	0.1428	0.3612	-0.0321	-1.0225	0.7439	0.8666	0.1855	1.1372	0.095	0.2291	-0.085	-1.0607	0.3993	0.6029	-0.0545	-1.0385	0.5818	0.7301	3.5679	3.7258	3.5358	3.7533	3.4829	3.5133	1563302_at	---	---
1563303_PM_at	-0.1737	-1.1279	0.4026	0.6688	-0.0187	-1.0131	0.9259	0.9653	-0.1538	-1.1125	0.4556	0.6615	-0.3405	-1.2662	0.1279	0.2788	-0.3171	-1.2458	0.1513	0.2906	5.7401	5.5664	5.7214	5.5863	5.3996	5.423	1563303_at	---	---
1563310_PM_a_at	-0.1726	-1.1271	0.1519	0.3765	0.1499	1.1095	0.204	0.3963	0.0599	1.0424	0.5897	0.7678	-0.0581	-1.0411	0.6008	0.7678	-0.1063	-1.0764	0.3513	0.5255	2.7249	2.5522	2.8747	2.7848	2.6668	2.6186	1563310_a_at	---	---
1563312_PM_at	-0.0277	-1.0194	0.8593	0.9458	-0.0641	-1.0455	0.6833	0.8285	-0.016	-1.0112	0.9182	0.9622	-0.0161	-1.0112	0.9179	0.9594	-0.0998	-1.0716	0.5299	0.6877	2.9154	2.8877	2.8513	2.8994	2.8994	2.8157	1563312_at	---	---
1563316_PM_at	0.136	1.0989	0.3596	0.6286	0.029	1.0203	0.8393	0.9202	0.0421	1.0296	0.7694	0.8834	0.1719	1.1265	0.2567	0.4546	0.2355	1.1773	0.1367	0.2694	3.4956	3.6316	3.5246	3.5377	3.6675	3.7311	1563316_at	---	---
1563319_PM_at	-0.0939	-1.0673	0.4115	0.6766	-0.2047	-1.1524	0.1028	0.2437	-0.0382	-1.0268	0.732	0.8617	0.1839	1.136	0.1347	0.2893	-0.1501	-1.1097	0.208	0.3658	2.6634	2.5695	2.4588	2.6253	2.8474	2.5133	1563319_at	---	---
1563320_PM_at	-0.0907	-1.0649	0.7131	0.8767	-0.0178	-1.0124	0.942	0.9729	0.388	1.3086	0.1501	0.3191	-0.1433	-1.1045	0.5646	0.7406	-0.0029	-1.002	0.9904	0.995	3.5588	3.4682	3.541	3.9468	3.4155	3.5559	1563320_at	---	---
1563325_PM_at	0.0375	1.0263	0.7446	0.8928	0.139	1.1012	0.2524	0.457	0.12	1.0868	0.3163	0.528	0.158	1.1158	0.2001	0.3833	0.0708	1.0503	0.5432	0.6985	3.7733	3.8108	3.9123	3.8933	3.9313	3.8441	1563325_at	---	---
1563332_PM_at	-0.1955	-1.1451	0.3556	0.6252	-0.0314	-1.022	0.8776	0.9409	-0.1529	-1.1118	0.4636	0.6683	-0.0177	-1.0124	0.9307	0.966	0.0489	1.0345	0.8106	0.8921	2.995	2.7995	2.9636	2.8421	2.9773	3.0439	1563332_at	---	---
1563333_PM_at	-0.146	-1.1065	0.332	0.6025	0.0519	1.0366	0.7206	0.852	-0.185	-1.1368	0.2297	0.4274	0.0802	1.0572	0.5832	0.7545	-0.0727	-1.0517	0.6179	0.7582	2.8339	2.688	2.8858	2.649	2.9141	2.7612	1563333_at	---	---
1563340_PM_at	-0.0969	-1.0695	0.6148	0.8208	0.1669	1.1226	0.3963	0.6062	-0.2596	-1.1971	0.2053	0.3963	0.5527	1.4668	0.0233	0.0753	0.673	1.5944	0.0103	0.0357	4.6607	4.5637	4.8275	4.4011	5.2133	5.3336	1563340_at	---	---
1563341_PM_at	-0.0809	-1.0577	0.7773	0.9084	-0.0677	-1.0481	0.8128	0.9059	0.0253	1.0177	0.9294	0.9678	0.0704	1.05	0.8056	0.8986	-0.2081	-1.1551	0.4757	0.6422	5.1748	5.0939	5.1071	5.2001	5.2452	4.9668	1563341_at	---	---
1563345_PM_at	-0.5447	-1.4588	0.119	0.3204	-0.2756	-1.2105	0.3932	0.6033	-0.3037	-1.2343	0.35	0.5628	-0.5018	-1.416	0.1451	0.3055	-0.6134	-1.5298	0.0867	0.192	3.4104	2.8657	3.1347	3.1067	2.9086	2.797	1563345_at	---	---
1563351_PM_at	-0.0358	-1.0251	0.7111	0.8755	0.0027	1.0019	0.9777	0.9903	0.2255	1.1692	0.05	0.1408	0.0057	1.0039	0.9528	0.9775	-0.0221	-1.0154	0.8187	0.8969	3.424	3.3882	3.4267	3.6495	3.4297	3.4019	1563351_at	---	---
1563364_PM_at	-0.0823	-1.0587	0.7762	0.9078	-0.3057	-1.2361	0.3116	0.5225	-0.0003	-1.0002	0.9991	0.9995	-0.0938	-1.0671	0.7463	0.8638	-0.1465	-1.1069	0.6155	0.7563	3.624	3.5417	3.3182	3.6237	3.5302	3.4775	1563364_at	---	---
1563370_PM_at	0.3615	1.2847	0.2428	0.5029	0.9956	1.9939	0.0118	0.0452	1.6626	3.1659	0.001	0.0061	0.9661	1.9536	0.0134	0.0486	0.2646	1.2013	0.3796	0.5534	3.4285	3.79	4.4241	5.0911	4.3946	3.6931	1563370_at	---	---
1563371_PM_at	0.5548	1.4689	0.0005	0.0062	0.2852	1.2186	0.0131	0.049	0.4055	1.3246	0.0026	0.0129	0.2987	1.23	0.0107	0.0404	0.3115	1.241	0.0089	0.0317	2.9451	3.4999	3.2303	3.3506	3.2438	3.2566	1563371_at	---	---
1563376_PM_at	0.0115	1.008	0.9186	0.9691	0.0064	1.0044	0.9545	0.9789	0.034	1.0239	0.7625	0.8791	-0.0211	-1.0147	0.8511	0.9236	-0.0641	-1.0455	0.5728	0.7228	2.4022	2.4137	2.4086	2.4363	2.3812	2.3381	1563376_at	---	---
1563379_PM_at	0.1718	1.1264	0.2216	0.4769	0.1058	1.0761	0.433	0.6392	0.0983	1.0705	0.4648	0.6692	0.3462	1.2712	0.0334	0.1006	0.0224	1.0156	0.865	0.9244	3.0383	3.21	3.1441	3.1366	3.3845	3.0606	1563379_at	---	---
1563386_PM_at	0.0821	1.0585	0.0189	0.0864	0.2427	1.1832	8.0947e-05	0.001	-0.0889	-1.0636	0.0135	0.0498	0.0209	1.0146	0.4483	0.6466	0.0124	1.0086	0.6471	0.7795	2.3486	2.4307	2.5913	2.2597	2.3695	2.361	1563386_at	---	---
1563389_PM_at	-0.1949	-1.1447	0.3805	0.6494	0.025	1.0175	0.9075	0.9568	0.2396	1.1807	0.2889	0.4981	1.192	2.2847	0.0012	0.0068	1.8769	3.6727	9.8206e-05	0.0009	6.0526	5.8576	6.0775	6.2922	7.2446	7.9294	1563389_at	---	---
1563391_PM_at	-0.0771	-1.0549	0.5761	0.7974	-0.2945	-1.2265	0.0649	0.1722	-0.145	-1.1058	0.309	0.5201	-0.2437	-1.184	0.1111	0.2516	0.0215	1.015	0.8744	0.9296	3.2296	3.1524	2.9351	3.0845	2.9859	3.2511	1563391_at	---	---
1563396_PM_x_at	0.0735	1.0523	0.5095	0.7526	0.1224	1.0886	0.2872	0.4967	0.0027	1.0019	0.9804	0.9908	0.0711	1.0505	0.5231	0.7082	-0.0836	-1.0596	0.4558	0.6244	2.3857	2.4592	2.5081	2.3884	2.4567	2.3021	1563396_x_at	---	---
1563397_PM_at	0.127	1.092	0.1298	0.3391	0.1003	1.072	0.2151	0.4108	0.1227	1.0888	0.1408	0.3049	0.4331	1.3502	0.001	0.0059	0.4748	1.3897	0.0006	0.0036	2.703	2.83	2.8033	2.8257	3.1361	3.1778	1563397_at	---	---
1563398_PM_at	-0.372	-1.2941	0.1661	0.3992	0.2927	1.225	0.2612	0.4672	0.0074	1.0051	0.9761	0.989	-0.2272	-1.1706	0.3729	0.5781	0.0593	1.0419	0.8101	0.8918	3.4517	3.0797	3.7444	3.459	3.2244	3.5109	1563398_at	---	---
1563404_PM_at	0.4192	1.3372	0.1484	0.3707	0.2242	1.1681	0.4094	0.6183	0.5258	1.4398	0.0828	0.2067	0.506	1.4201	0.0923	0.2186	0.2953	1.2272	0.2872	0.4582	4.7272	5.1465	4.9514	5.2531	5.2332	5.0226	1563404_at	---	---
1563414_PM_at	0.0031	1.0021	0.9586	0.9847	-0.0872	-1.0623	0.1756	0.3573	-0.1093	-1.0787	0.1025	0.2426	-0.0634	-1.0449	0.3067	0.5106	-0.05	-1.0352	0.4128	0.5856	2.6607	2.6638	2.5735	2.5514	2.5973	2.6107	1563414_at	---	---
1563425_PM_at	-0.1095	-1.0789	0.251	0.5136	0.2694	1.2053	0.0204	0.07	0.0159	1.0111	0.8595	0.9342	-0.0258	-1.018	0.7751	0.8807	0.0362	1.0254	0.689	0.8099	2.8386	2.7291	3.1081	2.8546	2.8129	2.8749	1563425_at	---	---
1563427_PM_at	-0.0337	-1.0236	0.864	0.948	0.002	1.0014	0.9919	0.9965	0.1771	1.1306	0.3834	0.5962	0.1771	1.1306	0.3836	0.5879	0.1619	1.1188	0.4231	0.5949	2.9519	2.9183	2.9539	3.1291	3.129	3.1139	1563427_at	---	---
1563453_PM_at	-0.1005	-1.0721	0.6319	0.8319	-0.3342	-1.2607	0.1444	0.3119	-0.3456	-1.2706	0.1335	0.2932	-0.2427	-1.1832	0.2688	0.4681	-0.1527	-1.1117	0.4724	0.6391	3.3082	3.2077	2.974	2.9626	3.0655	3.1555	1563453_at	---	---
1563460_PM_at	0.1584	1.1161	0.53	0.7671	-0.0672	-1.0477	0.787	0.8917	0.3131	1.2424	0.236	0.4356	0.2308	1.1735	0.3693	0.5746	0.2598	1.1973	0.3165	0.4891	3.575	3.7334	3.5078	3.8881	3.8057	3.8347	1563460_at	---	---
1563461_PM_at	1.6272	3.089	0.005	0.0322	0.279	1.2133	0.487	0.6851	-0.0621	-1.044	0.8744	0.9417	-0.0738	-1.0525	0.8512	0.9236	-0.0934	-1.0669	0.8125	0.8933	2.9677	4.5949	3.2467	2.9056	2.8939	2.8743	1563461_at	---	---
1563467_PM_at	-0.1334	-1.0969	0.186	0.4285	-0.0241	-1.0168	0.7965	0.897	-0.1132	-1.0816	0.2519	0.4548	-0.1462	-1.1067	0.1528	0.3171	-0.1614	-1.1183	0.1208	0.246	2.2891	2.1557	2.265	2.1759	2.1429	2.1277	1563467_at	---	---
1563469_PM_at	1.8586	3.6265	0.0002	0.0031	2.6053	6.085	2.6508e-05	0.0004	2.6054	6.0857	2.6498e-05	0.0004	0.7966	1.7369	0.0128	0.0467	0.3069	1.237	0.2258	0.3882	5.0873	6.9459	7.6926	7.6928	5.8839	5.3942	1563469_at	---	---
1563472_PM_at	-0.0566	-1.04	0.6591	0.8464	-0.0845	-1.0603	0.5148	0.7071	0.0182	1.0127	0.8866	0.9475	0.22	1.1648	0.1216	0.2685	0.105	1.0755	0.4226	0.5945	3.225	3.1684	3.1406	3.2432	3.4451	3.3301	1563472_at	---	---
1563477_PM_at	-0.2637	-1.2005	0.2555	0.5188	-0.3501	-1.2746	0.1462	0.3146	-0.2406	-1.1814	0.2952	0.5049	-0.102	-1.0732	0.6442	0.7976	0.2579	1.1957	0.265	0.4337	2.9944	2.7307	2.6443	2.7538	2.8924	3.2522	1563477_at	---	---
1563482_PM_at	-0.2192	-1.1641	0.2262	0.4821	-0.1065	-1.0766	0.5365	0.7238	-0.1411	-1.1028	0.4187	0.6294	-0.2539	-1.1924	0.1694	0.3408	-0.1264	-1.0915	0.4665	0.6337	4.3024	4.0832	4.1958	4.1613	4.0485	4.176	1563482_at	---	---
1563484_PM_at	0.1111	1.0801	0.3462	0.6164	0.312	1.2414	0.0285	0.0908	0.0428	1.0301	0.7075	0.8463	0.0631	1.0447	0.5832	0.7545	0.3669	1.2895	0.015	0.0483	3.7259	3.837	4.0379	3.7687	3.7889	4.0927	1563484_at	---	---
1563486_PM_at	-0.1191	-1.086	0.2193	0.4737	-0.0476	-1.0335	0.6033	0.7729	0.0226	1.0158	0.8037	0.903	-0.0349	-1.0245	0.7017	0.8353	0.0733	1.0521	0.4311	0.6021	2.7881	2.669	2.7405	2.8106	2.7532	2.8613	1563486_at	---	---
1563487_PM_at	0.0955	1.0685	0.5454	0.7776	-0.0422	-1.0297	0.7865	0.8915	-0.0104	-1.0072	0.9469	0.9761	-0.0434	-1.0306	0.7807	0.884	0.0544	1.0384	0.7277	0.8372	2.5838	2.6793	2.5415	2.5734	2.5404	2.6382	1563487_at	---	---
1563494_PM_at	0.0825	1.0589	0.5575	0.7858	-0.1899	-1.1407	0.2032	0.3952	0.0179	1.0125	0.8974	0.9528	-0.0405	-1.0285	0.7709	0.8782	-0.1372	-1.0997	0.342	0.516	2.6248	2.7074	2.435	2.6427	2.5843	2.4877	1563494_at	---	---
1563503_PM_at	0.0908	1.0649	0.2576	0.5209	0.0395	1.0277	0.6063	0.7753	-0.0224	-1.0157	0.7677	0.8823	0.0629	1.0446	0.4191	0.6204	0.1508	1.1102	0.0831	0.1861	2.1575	2.2483	2.197	2.1351	2.2205	2.3083	1563503_at	---	---
1563507_PM_at	-0.0906	-1.0648	0.5197	0.7595	-0.0487	-1.0344	0.7258	0.8555	-0.0884	-1.0632	0.53	0.7229	0.1128	1.0813	0.4276	0.6281	0.0338	1.0237	0.8071	0.8896	2.7342	2.6435	2.6854	2.6458	2.847	2.768	1563507_at	---	---
1563509_PM_at	-1.6015	-3.0345	0.0003	0.0043	-1.6127	-3.0581	0.0003	0.0024	-1.4957	-2.8199	0.0004	0.0031	-2.0276	-4.0772	7.9908e-05	0.0009	-1.9362	-3.8269	0.0001	0.001	5.9632	4.3618	4.3506	4.4676	3.9356	4.027	1563509_at	---	---
1563519_PM_at	0.4206	1.3385	0.0209	0.0932	0.3344	1.2609	0.0485	0.1377	0.2636	1.2004	0.0995	0.2372	0.2709	1.2065	0.0923	0.2186	0.1929	1.143	0.2041	0.361	2.4712	2.8918	2.8056	2.7347	2.7421	2.6641	1563519_at	---	---
1563523_PM_at	0.056	1.0396	0.7531	0.8969	0.1772	1.1307	0.3377	0.5502	-0.0187	-1.0131	0.9159	0.961	-0.2201	-1.1648	0.2434	0.4386	0.1961	1.1456	0.2929	0.4643	2.6259	2.6819	2.8031	2.6071	2.4058	2.822	1563523_at	---	---
1563531_PM_at	-0.3387	-1.2647	0.0298	0.1208	-0.1432	-1.1044	0.2759	0.4839	-0.3795	-1.3009	0.0192	0.0659	-0.5205	-1.4344	0.0048	0.0213	-0.314	-1.2431	0.0392	0.1036	3.3971	3.0583	3.2538	3.0175	2.8766	3.0831	1563531_at	---	---
1563539_PM_at	-0.0758	-1.054	0.4604	0.7158	-0.0755	-1.0537	0.4624	0.6645	0.0419	1.0295	0.6779	0.828	-0.0961	-1.0689	0.3559	0.5611	0.0976	1.07	0.3493	0.5234	2.75	2.6742	2.6745	2.7919	2.6538	2.8476	1563539_at	---	---
1563540_PM_at	0.0233	1.0163	0.8972	0.961	0.0296	1.0208	0.8695	0.9362	0.0134	1.0093	0.9407	0.9737	0.0748	1.0532	0.6803	0.8223	-0.0379	-1.0267	0.8335	0.9052	2.9733	2.9966	3.0029	2.9867	3.0481	2.9353	1563540_at	---	---
1563541_PM_at	-0.0479	-1.0337	0.6891	0.864	-0.1484	-1.1084	0.2405	0.4427	-0.1328	-1.0964	0.2882	0.4972	-0.2149	-1.1606	0.1082	0.2466	0.0939	1.0673	0.4414	0.6114	2.9689	2.9211	2.8205	2.8361	2.754	3.0628	1563541_at	---	---
1563546_PM_at	-0.0315	-1.0221	0.857	0.9447	0.2253	1.169	0.2278	0.4268	-0.0132	-1.0092	0.9399	0.9734	-0.0446	-1.0314	0.7992	0.8949	0.0934	1.0669	0.5976	0.742	2.4056	2.374	2.6309	2.3924	2.3609	2.499	1563546_at	---	---
1563553_PM_at	-0.085	-1.0607	0.328	0.5982	-0.1264	-1.0916	0.1646	0.3414	-0.0106	-1.0074	0.8986	0.9534	0.0767	1.0546	0.374	0.579	0.1448	1.1056	0.1197	0.2444	2.2597	2.1747	2.1333	2.2491	2.3364	2.4045	1563553_at	---	---
1563557_PM_at	-0.0554	-1.0392	0.6496	0.8418	-0.026	-1.0182	0.8298	0.9158	-0.0177	-1.0124	0.8835	0.946	0.1351	1.0981	0.2884	0.4906	-0.1066	-1.0767	0.3935	0.5671	2.7516	2.6961	2.7255	2.7338	2.8866	2.645	1563557_at	---	---
1563561_PM_at	-0.0554	-1.0392	0.7379	0.8897	0.1129	1.0814	0.5018	0.697	0.3259	1.2534	0.0848	0.2106	0.1683	1.1237	0.3278	0.5324	0.0395	1.0278	0.8109	0.8922	3.4837	3.4282	3.5965	3.8095	3.652	3.5232	1563561_at	---	---
1563568_PM_at	-0.1887	-1.1397	0.5455	0.7776	0.0722	1.0513	0.8144	0.9069	-0.1526	-1.1116	0.6229	0.7916	-0.005	-1.0035	0.987	0.9941	-0.052	-1.0367	0.8658	0.9248	3.4172	3.2285	3.4894	3.2646	3.4122	3.3653	1563568_at	---	---
1563569_PM_at	-0.2398	-1.1809	0.1888	0.4323	-0.1853	-1.137	0.2958	0.5064	-0.0545	-1.0385	0.7475	0.871	0.0085	1.0059	0.96	0.981	0.111	1.08	0.5184	0.6785	3.0016	2.7617	2.8163	2.947	3.01	3.1126	1563569_at	---	---
1563573_PM_at	0.7371	1.6668	0.0071	0.0417	0.7123	1.6385	0.0083	0.034	-0.1093	-1.0787	0.5747	0.7566	-1.7755	-3.4237	7.1461e-05	0.0008	-1.7093	-3.2701	8.8644e-05	0.0008	4.6864	5.4235	5.3988	4.5772	2.9109	2.9771	1563573_at	---	---
1563577_PM_at	-0.084	-1.0599	0.5605	0.7878	0.1367	1.0994	0.3548	0.5668	-0.0983	-1.0705	0.4978	0.6969	-0.2282	-1.1714	0.1451	0.3055	0.1785	1.1317	0.2381	0.4026	4.4058	4.3218	4.5425	4.3075	4.1776	4.5844	1563577_at	---	---
1563590_PM_at	0.0492	1.0347	0.664	0.8498	-0.1963	-1.1457	0.1184	0.2705	0.0477	1.0336	0.6734	0.825	0.0747	1.0531	0.5142	0.7013	-0.2568	-1.1949	0.0545	0.1343	2.8886	2.9378	2.6924	2.9364	2.9633	2.6318	1563590_at	---	---
1563591_PM_at	-0.0101	-1.007	0.9326	0.9745	0.1972	1.1465	0.1349	0.2972	0.0139	1.0097	0.9071	0.9573	0.0549	1.0388	0.6476	0.7998	0.1215	1.0879	0.3282	0.5019	2.9453	2.9353	3.1426	2.9592	3.0003	3.0669	1563591_at	---	---
1563596_PM_at	-0.0428	-1.0301	0.7442	0.8926	-0.0784	-1.0558	0.5542	0.7373	-0.0644	-1.0457	0.6251	0.7929	-0.0628	-1.0445	0.6336	0.7906	-0.2984	-1.2298	0.0545	0.1343	2.771	2.7283	2.6926	2.7066	2.7082	2.4727	1563596_at	---	---
1563597_PM_at	-0.7095	-1.6352	0.0793	0.2444	-1.0381	-2.0535	0.0214	0.0727	-1.0559	-2.079	0.0201	0.0683	-1.363	-2.5721	0.0067	0.0277	-1.2548	-2.3864	0.0097	0.0341	4.7556	4.0461	3.7175	3.6997	3.3927	3.5008	1563597_at	---	---
1563635_PM_at	-0.0198	-1.0138	0.8796	0.954	-0.0374	-1.0263	0.7755	0.8849	0.1735	1.1278	0.2157	0.4093	-0.0001	-1.0001	0.9995	0.9999	0.0452	1.0318	0.7307	0.8394	3.8704	3.8506	3.833	4.0439	3.8703	3.9156	1563635_at	---	---
1563643_PM_at	0.0399	1.028	0.8443	0.9399	-0.0871	-1.0623	0.6696	0.8195	-0.0922	-1.066	0.6519	0.8106	-0.2098	-1.1565	0.3219	0.5264	-0.1577	-1.1155	0.4482	0.6175	3.046	3.0859	2.9589	2.9538	2.8363	2.8884	1563643_at	---	---
1563649_PM_at	-0.0519	-1.0367	0.7359	0.8887	-0.1137	-1.082	0.4686	0.6697	-0.0895	-1.064	0.5649	0.7492	-0.0807	-1.0575	0.6029	0.7695	-0.1692	-1.1244	0.2936	0.4651	2.6065	2.5545	2.4928	2.517	2.5258	2.4373	1563649_at	---	---
1563656_PM_at	-0.2223	-1.1666	0.1302	0.3398	-0.1302	-1.0944	0.3443	0.5571	-0.2168	-1.1622	0.1382	0.3008	-0.0783	-1.0557	0.5599	0.7368	-0.3036	-1.2342	0.0538	0.1328	3.5767	3.3544	3.4465	3.3598	3.4984	3.2731	1563656_at	---	---
1563660_PM_at	0.1217	1.088	0.0874	0.2612	0.1503	1.1098	0.0453	0.1307	0.0402	1.0283	0.5254	0.7194	0.0467	1.0329	0.4636	0.6596	0.0562	1.0397	0.3827	0.5563	2.285	2.4067	2.4353	2.3252	2.3317	2.3412	1563660_at	---	---
1563681_PM_at	-0.2902	-1.2228	0.1744	0.4119	-0.2037	-1.1517	0.321	0.5325	-0.0967	-1.0694	0.6259	0.7933	-0.2396	-1.1807	0.2505	0.4471	-0.2573	-1.1953	0.2209	0.382	3.7119	3.4218	3.5082	3.6152	3.4723	3.4546	1563681_at	---	---
1563692_PM_at	0.0295	1.0207	0.7296	0.8857	-0.1462	-1.1066	0.123	0.2782	0.0564	1.0399	0.5149	0.711	0.1461	1.1066	0.1231	0.271	-0.0008	-1.0006	0.9921	0.9958	3.3532	3.3828	3.2071	3.4096	3.4994	3.3524	1563692_at	---	---
1563693_PM_at	-0.1573	-1.1152	0.5296	0.7669	0.2244	1.1683	0.3779	0.5891	-0.2052	-1.1529	0.4175	0.6282	0.041	1.0288	0.8676	0.9328	-0.0887	-1.0634	0.7197	0.8315	3.465	3.3078	3.6895	3.2598	3.506	3.3763	1563693_at	---	---
1563704_PM_at	0.1485	1.1084	0.1554	0.3819	0.1171	1.0846	0.2473	0.4511	0.3312	1.2581	0.011	0.0422	0.0284	1.0199	0.7662	0.8754	0.0793	1.0565	0.4187	0.5906	3.0929	3.2414	3.21	3.4242	3.1214	3.1723	1563704_at	---	---
1563706_PM_at	0.173	1.1274	0.436	0.697	0.7642	1.6985	0.0102	0.0402	0.9966	1.9953	0.003	0.0145	0.3874	1.3081	0.1108	0.251	0.0234	1.0164	0.9137	0.9521	3.6724	3.8454	4.4367	4.669	4.0599	3.6958	1563706_at	---	---
1563715_PM_at	-0.0277	-1.0194	0.7757	0.9076	-0.0066	-1.0046	0.9456	0.9747	0.1014	1.0728	0.3166	0.5284	-0.0287	-1.0201	0.7676	0.8764	0.2383	1.1796	0.0425	0.1105	2.7588	2.7312	2.7522	2.8603	2.7301	2.9972	1563715_at	---	---
1563719_PM_a_at	0.0364	1.0256	0.8422	0.9389	0.1391	1.1012	0.4576	0.6604	0.0919	1.0658	0.6186	0.7887	-0.0733	-1.0521	0.6902	0.8284	0.1567	1.1147	0.4057	0.579	2.9133	2.9497	3.0524	3.0052	2.84	3.07	1563719_a_at	---	---
1563720_PM_at	0.1606	1.1177	0.1167	0.3165	0.0157	1.0109	0.864	0.9331	0.1449	1.1056	0.1494	0.3181	0.0011	1.0008	0.9901	0.9956	-0.038	-1.0267	0.6795	0.8031	2.6554	2.816	2.6711	2.8003	2.6566	2.6174	1563720_at	---	---
1563721_PM_at	-0.0775	-1.0552	0.7173	0.8792	0.0604	1.0427	0.7774	0.886	-0.0141	-1.0098	0.9472	0.9761	-0.0654	-1.0463	0.7597	0.872	-0.1664	-1.1223	0.446	0.6154	2.6069	2.5294	2.6673	2.5928	2.5416	2.4405	1563721_at	---	---
1563771_PM_a_at	0.1178	1.0851	0.2059	0.4565	0.0443	1.0312	0.6132	0.7803	0.018	1.0126	0.8356	0.9214	0.0868	1.062	0.3362	0.5409	0.0495	1.0349	0.5729	0.7228	2.6295	2.7473	2.6737	2.6475	2.7163	2.679	1563771_a_at	---	---
1563776_PM_at	-0.2696	-1.2055	0.278	0.5449	-0.2539	-1.1925	0.3042	0.5154	-0.4563	-1.372	0.0901	0.2203	-0.3201	-1.2484	0.2065	0.3916	-0.2338	-1.1759	0.3408	0.5148	4.1726	3.903	3.9187	3.7163	3.8525	3.9388	1563776_at	---	---
1563828_PM_at	0.2424	1.183	0.14	0.3566	0.146	1.1065	0.3454	0.5581	0.3794	1.3008	0.0375	0.1121	0.2788	1.2132	0.0983	0.2291	0.2208	1.1654	0.1724	0.3198	2.8332	3.0756	2.9792	3.2125	3.112	3.054	1563828_at	---	---
1563856_PM_at	-0.1029	-1.0739	0.4961	0.7425	-0.1124	-1.081	0.459	0.6616	0.0591	1.0419	0.6916	0.837	-0.0487	-1.0343	0.7437	0.8623	-0.1645	-1.1208	0.2908	0.462	3.2886	3.1857	3.1762	3.3478	3.24	3.1241	1563856_at	---	---
1563858_PM_at	0.1737	1.128	0.3166	0.5861	0.1368	1.0995	0.4227	0.63	0.0985	1.0706	0.5586	0.7448	0.1831	1.1353	0.2934	0.4963	0.061	1.0432	0.7146	0.828	2.5536	2.7274	2.6905	2.6521	2.7368	2.6146	1563858_at	---	---
1563881_PM_at	0.1911	1.1416	0.004	0.0276	0.0974	1.0699	0.0609	0.164	0.0141	1.0098	0.7499	0.8723	0.1574	1.1153	0.0098	0.0378	0.1611	1.1181	0.0089	0.0317	1.9949	2.1859	2.0923	2.009	2.1523	2.1559	1563881_at	---	---
1563884_PM_at	-0.1862	-1.1378	0.1103	0.3049	0.0971	1.0696	0.3668	0.5783	0.0643	1.0456	0.5416	0.732	0.0184	1.0129	0.859	0.9276	-0.1192	-1.0861	0.276	0.4458	2.3355	2.1493	2.4326	2.3999	2.354	2.2164	1563884_at	---	---
1563886_PM_at	-0.1296	-1.094	0.3244	0.5948	0.0464	1.0327	0.7143	0.8481	-0.0583	-1.0412	0.6464	0.8072	0.1395	1.1016	0.2918	0.4947	0.1179	1.0851	0.3667	0.5407	3.3439	3.2143	3.3902	3.2856	3.4834	3.4617	1563886_at	---	---
1563898_PM_at	-0.422	-1.3397	0.0185	0.0852	-0.225	-1.1688	0.1384	0.3028	-0.3409	-1.2666	0.0413	0.1209	-0.4446	-1.361	0.0149	0.053	-0.3872	-1.3078	0.0259	0.0751	3.1614	2.7395	2.9364	2.8205	2.7168	2.7743	1563898_at	---	---
1563913_PM_at	-0.0944	-1.0676	0.3988	0.6657	-0.0327	-1.0229	0.7638	0.8779	-0.0835	-1.0595	0.4527	0.6591	-0.0584	-1.0413	0.5944	0.7631	-0.1048	-1.0753	0.3522	0.5264	2.736	2.6416	2.7033	2.6525	2.6775	2.6312	1563913_at	---	---
1563934_PM_at	-0.1335	-1.0969	0.3848	0.6536	0.048	1.0339	0.7474	0.8688	-0.1089	-1.0784	0.4735	0.6768	0.0231	1.0161	0.8767	0.9379	-0.0012	-1.0008	0.9936	0.9966	2.8902	2.7567	2.9382	2.7812	2.9132	2.889	1563934_at	---	---
1563941_PM_at	-0.1611	-1.1181	0.3476	0.6179	-0.166	-1.1219	0.3343	0.5468	-0.1488	-1.1087	0.383	0.5958	-0.1382	-1.1006	0.4156	0.6177	-0.0513	-1.0362	0.7568	0.8571	3.1049	2.9438	2.939	2.9561	2.9667	3.0537	1563941_at	---	---
1563949_PM_at	-0.3472	-1.2721	0.0272	0.113	-0.0727	-1.0516	0.5658	0.7462	-0.1567	-1.1147	0.2381	0.4383	-0.1266	-1.0917	0.3306	0.5354	-0.2417	-1.1824	0.0898	0.1971	3.3896	3.0424	3.3169	3.2329	3.263	3.1479	1563949_at	---	---
1563963_PM_at	-0.0281	-1.0197	0.6729	0.8545	-0.0143	-1.0099	0.8296	0.9157	-0.0769	-1.0547	0.2713	0.4779	-0.0925	-1.0662	0.1953	0.377	-0.0283	-1.0198	0.6711	0.797	2.4856	2.4574	2.4713	2.4087	2.3931	2.4573	1563963_at	---	---
1563985_PM_at	0.0802	1.0571	0.7354	0.8885	0.0799	1.057	0.736	0.8619	0.0356	1.025	0.8802	0.9445	0.121	1.0875	0.6122	0.7759	0.1742	1.1283	0.4708	0.6379	3.0694	3.1496	3.1494	3.105	3.1904	3.2436	1563985_at	---	---
1563993_PM_at	0.0432	1.0304	0.8015	0.92	0.0313	1.0219	0.8555	0.9279	-0.0492	-1.0347	0.7752	0.8866	-0.0158	-1.011	0.9266	0.9638	0.1836	1.1357	0.307	0.4791	2.5852	2.6284	2.6165	2.536	2.5694	2.7688	1563993_at	---	---
1564007_PM_at	-0.0234	-1.0164	0.8875	0.9573	-0.222	-1.1664	0.2109	0.4055	0.0258	1.018	0.876	0.9425	-0.1413	-1.1029	0.4072	0.61	-0.121	-1.0875	0.4742	0.6409	2.2749	2.2515	2.0529	2.3007	2.1337	2.1539	1564007_at	---	---
1564014_PM_at	-0.3694	-1.2918	0.0815	0.2489	0.0118	1.0082	0.949	0.9762	0.0907	1.0649	0.6259	0.7933	-0.2204	-1.1651	0.2586	0.4568	-0.4033	-1.3225	0.0625	0.1495	3.7098	3.3405	3.7216	3.8006	3.4894	3.3066	1564014_at	---	---
1564051_PM_at	-0.0426	-1.03	0.7841	0.9123	0.0331	1.0232	0.8311	0.9163	0.2104	1.157	0.2068	0.3982	0.0465	1.0328	0.7651	0.8751	0.0862	1.0616	0.583	0.731	3.1131	3.0705	3.1462	3.3235	3.1596	3.1993	1564051_at	---	---
1564056_PM_at	-0.0015	-1.001	0.9931	0.9972	-0.0886	-1.0633	0.6105	0.7784	0.1471	1.1073	0.4069	0.6186	-0.0281	-1.0197	0.8704	0.9344	-0.1883	-1.1394	0.2972	0.4688	2.9481	2.9466	2.8595	3.0952	2.92	2.7598	1564056_at	---	---
1564074_PM_at	0.7124	1.6386	0.0018	0.0154	0.7586	1.6919	0.0013	0.0079	0.251	1.19	0.1111	0.2571	0.1125	1.0811	0.4346	0.6346	-0.2544	-1.1928	0.1072	0.2254	4.5006	5.2131	5.2592	4.7516	4.6131	4.2462	1564074_at	---	---
1564078_PM_at	-0.0326	-1.0228	0.8543	0.9437	0.0957	1.0686	0.5937	0.7661	0.1566	1.1147	0.3923	0.6045	-0.0885	-1.0633	0.6212	0.7822	-0.0075	-1.0052	0.9662	0.9819	2.5633	2.5307	2.659	2.7199	2.4748	2.5558	1564078_at	---	---
1564083_PM_at	0.0494	1.0348	0.8131	0.9253	-0.0756	-1.0538	0.7184	0.8506	-0.1285	-1.0931	0.5443	0.734	0.0904	1.0646	0.6672	0.8134	0.209	1.1559	0.3362	0.5103	2.8396	2.889	2.7639	2.7111	2.9299	3.0485	1564083_at	---	---
1564097_PM_at	-0.3785	-1.3	0.1348	0.3478	-0.4114	-1.33	0.1095	0.2556	-0.4355	-1.3524	0.094	0.2272	-0.4263	-1.3438	0.0996	0.2314	-0.2954	-1.2272	0.2262	0.3887	3.2408	2.8624	2.8294	2.8053	2.8145	2.9454	1564097_at	---	---
1564107_PM_at	-0.3893	-1.3098	0.0135	0.0672	-0.4315	-1.3486	0.0086	0.0351	-0.3314	-1.2582	0.0258	0.0838	-0.4864	-1.4009	0.005	0.0219	-0.5773	-1.492	0.0022	0.01	2.6558	2.2665	2.2243	2.3244	2.1694	2.0785	1564107_at	---	---
1564121_PM_at	0.2656	1.2021	0.2254	0.4813	0.4517	1.3676	0.0613	0.1649	0.2483	1.1878	0.2534	0.4566	0.1077	1.0775	0.6034	0.7698	0.082	1.0585	0.6912	0.8113	3.2764	3.542	3.728	3.5247	3.3841	3.3584	1564121_at	---	---
1564128_PM_at	0.0221	1.0154	0.8264	0.9315	0.1141	1.0823	0.2816	0.4904	0.2799	1.2141	0.0273	0.0875	0.0924	1.0661	0.3754	0.5803	-0.0255	-1.0178	0.8007	0.8852	2.57	2.5921	2.6841	2.8499	2.6624	2.5445	1564128_at	---	---
[truncated: 52,909 more rows]
