# Supplementary material for: Comparison of RNA-Seq and Microarray in Transcriptome Profiling of Activated T Cells
Source: PLoS One. 2014 Jan 16;9(1):e78644. doi: 10.1371/journal.pone.0078644 (PMC3894192; doi:10.1371/journal.pone.0078644)
Supplement: Dataset S5 — Raw read counts and corresponding RPKM for genes in RNA-Seq. (XLSX) [file pone.0078644.s008.xlsx]

## Sheet: Sheet1
geneid	JNJ1	JNJ2	JNJ3	JNJ4	JNJ5	JNJ6	JNJ7	JNJ8	JNJ9	JNJ10	JNJ11	JNJ12
WASH7P_chr1	815.1	754.141	330.489	313.931	286.995	301.299	378.167	452.727	430.244	484.364	543.953	597.334
FAM138A_chr1	0.6	0	0	0	0	0.1667	0	0	0	0	0	0
FAM138F_chr1	0.6	0	0	0	0	0.1667	0	0	0	0	0	0
OR4F5_chr1	0	0	0	0	0	0	0	0	0	0	0	0
LOC100132062_chr1	18.5682	0.8931	5.8548	2.6478	0.0096	1.9977	2.744	0.8619	0	4.07	11.5466	3.4019
LOC100132287_chr1	18.5682	0.8931	5.8548	2.6478	0.0096	1.9977	2.744	0.8619	0	4.07	11.5466	3.4019
LOC100133331_chr1	410.889	384.442	422.474	326.692	211.026	262.517	165.906	163.864	80.4374	152.174	263.118	296.469
OR4F16_chr1	0	0	0	0	0	0.2	0	0	0	0	0	0
OR4F29_chr1	0	0	0	0	0	0.2	0	0	0	0	0	0
OR4F3_chr1	0	0	0	0	0	0.2	0	0	0	0	0	0
LOC100288069_chr1	48.7177	44.7907	37	44	20	22.4674	13	8	12.6085	24.6991	29	24
NCRNA00115_chr1	15	7.1538	35	28	14	20	18	26	2	6.1744	17.4116	18
LOC643837_chr1	321	238	630	464	337	326	413	485	341	308	306	331
FAM41C_chr1	11	7	8	11	8	11	8	8	4	2	10.1592	9
FLJ39609_chr1	0	0	0	0	0	0	0	0	0	0	0	0
SAMD11_chr1	2.2555	0	9.9358	8.9534	16.5722	12.2578	6.517	3.3265	0	4.4404	0	2.233
NOC2L_chr1	2368.74	2286	3132.06	2667.05	6973.43	6311.74	9237.48	10943.7	8091	8904.56	6567	6332.77
KLHL17_chr1	192	151	82	78	43	51	61	68	136	167	195	215
PLEKHN1_chr1	96	84	157	139	85	88	45	41	87	96	184	140
C1orf170_chr1	27	25	48	35	17	24	11	11	21	38	39	59
HES4_chr1	4	3	28	31	31	39	9	13	45	46	27	27
ISG15_chr1	1255	1279	889	807	767	634	716	941	660	771	728	750
AGRN_chr1	929	926	677	637	900	799	927	973	649	792	1049	1092
C1orf159_chr1	211	215	161	136	259	251	352	422	348	408	339	389
MIR200B_chr1	0	0	0	0	0	0	0	0	0	0	0	0
MIR200A_chr1	0	0	0	0	0	0	0	0	0	0	0	0
MIR429_chr1	0	0	0	0	0	0	0	0	0	0	0	0
TTLL10_chr1	3	4	2	0	1	4	0	1	0	3	1	2
TNFRSF18_chr1	701	695	2075	1724	9857	8481	13398	16109	7730	8880	4643	4813
TNFRSF4_chr1	311	344	3137	3090	22929	20571	40354	50127	11731	13303	8036	7801
SDF4_chr1	5440	4962	6452	5716	11002	9275	11153	13136	8522	9476	6741	6591
B3GALT6_chr1	1340	1290	2114	1839	4123	3695	4309	5043	2251	2562	978	1043
FAM132A_chr1	3	4	10	9	4	3	6	9	5	6	9	14
UBE2J2_chr1	1871	1824	1936	1607	2361	2119	2350	2740	2193	2409	2335	2217
SCNN1D_chr1	21	17	16	18	5	10	4	4	5	6	20	29
ACAP3_chr1	738	661	581	498	418	390	421	435	424	560	636	605
PUSL1_chr1	258	269	309	258.75	523	482	491	580.43	556.393	698.222	532.217	584
CPSF3L_chr1	2349	2091	1592	1337.25	2011	1847	3277	3644.57	3923.61	4213.78	3301.78	3189
GLTPD1_chr1	1495	1388	499	448	490	475	562	619	751	800	1038	1074
TAS1R3_chr1	18	14	18	14	3	14	3	5	2	3	2	2
DVL1_chr1	786	699	577	531	824	848	1161	1283	1248	1402	1683	1729
MXRA8_chr1	13	15	17	23	18	24	14	22	8	14	12	3
AURKAIP1_chr1	1871	1946	1886	1586	2668	2244	2778	3604	3529	3776	3535	3496
CCNL2_chr1	1591	1309	1197	906	1125	1422	1409	1552	891	1000	925	993
LOC148413_chr1	761.858	678.779	485.545	404.671	795.259	776.179	1008.4	1210.86	668.673	730.566	467.002	514.172
MRPL20_chr1	1637.14	1502.22	2266.46	1828.33	3203.74	2897.82	3501.6	4283.14	3772.33	4126.43	2789	2471.83
LOC441869_chr1	4	11	1	1	0	0	0	0	0	0	9	4
TMEM88B_chr1	0	0	0	0	0	0	0	0	0	0	0	0
VWA1_chr1	1	0	0	1	7	0	0	3	5	1	332	338
ATAD3C_chr1	61.9159	63.4069	26.5999	17.2991	17.3577	10.1602	19.2571	25.5296	58.1148	39.8131	35.6339	30.6182
ATAD3B_chr1	287.875	248.409	680.491	536.906	1889.87	1951.19	2747.01	3065.76	2614.45	2988.23	2433.48	2568.3
ATAD3A_chr1	581.209	505.184	512.909	416.795	1574.77	1556.65	3279.73	3701.71	2594.43	2973.96	2874.89	3045.08
C1orf70_chr1	3	6	2	0	0	0	0	0	0	1	4	2
SSU72_chr1	4699	4192	4350	3504	3186	3115	2697	3204	4103	4297	4366	4149
MIB2_chr1	991	940	629	554	354	324	262	319	281	306	562	603
MMP23B_chr1	7.7622	3.7127	12.9946	0	7.4234	6.9553	0	6.953	3.7125	3.7126	0	3.7126
MMP23A_chr1	6.2378	9.2873	0.0054	8	1.5766	0.0447	9	0.047	1.2875	2.2874	8	3.2874
CDK11B_chr1	1862.96	1776.05	1457.76	1392.24	1857.28	1854.44	1876.67	2101.48	1784.59	1904.79	1914.13	1924.5
SLC35E2B_chr1	7067.15	6175.96	2054.46	1760.88	1122.98	1159.12	1371.77	1519.79	2100.81	2298.08	1907.75	1786.34
CDK11A_chr1	1146.04	1032.95	805.236	695.763	848.72	915.555	1042.33	1210.52	859.414	849.207	829.874	753.5
SLC35E2_chr1	243.849	250.039	71.5388	53.1154	47.0151	29.8828	47.2285	43.2103	58.1867	82.9163	76.2462	61.6553
NADK_chr1	1853	1658	800	725	1834	1769	2714	2950	1999	2109	1837	1816
GNB1_chr1	15539	13157	18112	15090	16705	16389	15518	17682	17039	17794	18254	16738
CALML6_chr1	3	0	1	0	0	0	0	0	0	0	0	1
TMEM52_chr1	4	1	1	1	4	4	12	15	23	11	17	25
KIAA1751_chr1	0	0	0	0	0	0	0	0	1	0	0	0
GABRD_chr1	0	2	0	0	0	0	0	0	0	0	0	0
PRKCZ_chr1	779.313	800.975	395.027	286.884	97.7614	132.038	223.301	267.811	694.512	700.375	488.863	466.766
C1orf86_chr1	787.361	822.026	614.027	536.975	366.888	354.628	365.583	456.358	770.325	900.763	1124.31	1131.88
LOC100128003_chr1	154.327	156.999	146.945	123.141	131.351	127.334	184.116	153.83	186.163	172.862	177.824	210.357
SKI_chr1	7079	6286	13261	11248	3981	3940	3178	3465	2418	2713	2132	1997
MORN1_chr1	59	42	52	39	11	14	7	11	51	48	31	33
LOC100129534_chr1	30	24	17	12	10	2	1	1	7	14	10	5
RER1_chr1	3299.98	2999.58	2625.86	2390.01	2862.32	2829.35	3113.44	4041.98	4686.03	5007.48	4175.88	3929.6
PEX10_chr1	336.018	298.418	238.136	192.987	386.681	388.653	604.557	752.022	595.973	676.519	584.117	542.402
PLCH2_chr1	417	454	379	316	41	44	18	12	41	46	155	151
PANK4_chr1	886	809	594	534	575	579	532	595	819	860	1010	976
HES5_chr1	0	0	2	0	4	4	2	2	0	0	2	0
LOC115110_chr1	126	102	131	140	87	74	49	54	74	95	151	166
TNFRSF14_chr1	3312	2982	2343	2082	2124	1964	1918	2398	1954	2054	1379	1426
C1orf93_chr1	1696.56	1532.07	1074	892.822	1087.37	1069.67	879.654	1058.85	1258.39	1287.46	1319.99	1252.41
MMEL1_chr1	3.4378	5.9268	0	1.1775	4.6346	2.3304	2.3459	1.1463	4.6071	4.5371	8.0149	12.5914
ACTRT2_chr1	0	0	0	0	0	0	0	0	0	0	0	0
FLJ42875_chr1	0	0	1	1	0	0	0	0	0	0	0	0
PRDM16_chr1	6	12	5	4	9	13	7	3	4	2	0	3
MIR4251_chr1	0	0	0	0	0	0	0	0	0	0	0	0
ARHGEF16_chr1	3	4	3	1	0	0	1	0	0	1	4	0
MEGF6_chr1	1474	1287	938	802	223	231	65	70	29	25	61	62
MIR551A_chr1	0	0	0	0	0	0	0	0	0	0	0	0
TPRG1L_chr1	4834	4288	1906	1535	974	913	908	1062	1611	1674	835	802
WDR8_chr1	623	562	325	268	577	579	747	805	757	970	648	635
TP73_chr1	3	7	0	0	1	1	2	0	4	2	13	6
KIAA0495_chr1	977	839	613	464	396	418	425	479	554	618	682	734
CCDC27_chr1	0	1	0	0	0	0	0	0	0	0	0	0
LOC388588_chr1	17	22	13	10	1	4	1	2	14	12	16	24
LRRC47_chr1	2087	1960	1012	899	1345	1257	1580	1963	1613	1840	1927	1931
KIAA0562_chr1	1373	1232	917	730	1032	1095	1337	1491	1657	1715	1345	1208
DFFB_chr1	374	350	90	75	53	59	115	162	356	427	331	327
C1orf174_chr1	1068	897	608	530	996	958	1373	1623	1577	1670	1273	1194
LOC100133612_chr1	1	1	1	1	0	1	0	2	2	0	5	3
LOC284661_chr1	0	0	0	0	0	0	0	0	0	0	0	0
AJAP1_chr1	0	1	0	0	0	0	0	0	0	0	0	0
NPHP4_chr1	237	196	134	103	102	107	193	212	297	312	726	770
KCNAB2_chr1	9060	8522	9130	7799	2495	2430	3096	3651	8752	9600	15108	14654
CHD5_chr1	1	6	5	5	3	4	4	2	1	3	14	19
RPL22_chr1	34502	29850	28069	21637	23464	23009	20297	25000	18403	18790	20304	18570
RNF207_chr1	19.0086	23	25	14	11.01	18.0157	18.0379	22.0206	64.081	83.0396	76.0193	88.0982
ICMT_chr1	2660.99	2362	774	666	1326.99	1365.98	2286.96	2566.98	4719.92	4984.96	4682.98	4244.9
HES3_chr1	0	0	0	0	0	0	0	0	0	0	0	0
GPR153_chr1	119	83	120	76	230	176	76	108	56	45	41	37
ACOT7_chr1	233	236	414	348	728	653	1244	1403	4321	4521	5138	5121
HES2_chr1	0	0	0	0	3	0	0	0	7	16	11	11
ESPN_chr1	74	70	185	173	262	207	129	100	15	17	18	19
MIR4252_chr1	0	0	0	0	0	0	0	0	0	0	0	0
TNFRSF25_chr1	1750	1721.97	5893.97	5336.99	11868	10877	11655	13592	6932	7642.99	4709.99	4907.93
PLEKHG5_chr1	208	175.028	127.027	127.015	79	82.0024	78.0022	101.007	102	124.005	189.013	226.075
NOL9_chr1	1503	1250	1233	969	1644	1848	2128	2188	1434	1650	1131	1058
TAS1R1_chr1	0	0	0	1	0	0	0	0	0	0	0	2
ZBTB48_chr1	637	572	421	352	252	293	296	310	228	291	315	323
KLHL21_chr1	6840	6219	4601	3871	3543	3365	2864	3263	3626	4223	3559	3490
PHF13_chr1	1036	856	1174	962	731	687	683	746	1345	1504	1795	1533
THAP3_chr1	580.649	557.09	143.793	135.804	174.974	150	255.459	313.684	372.335	392.446	490.994	466.091
DNAJC11_chr1	1014.35	903.91	767.207	622.196	1080.03	1060	1981.54	2194.32	2024.67	2185.55	2209.01	2201.91
CAMTA1_chr1	1000	776	650	467	476	484	392	562	494	472	429	336
VAMP3_chr1	2057	1859	1566	1295	1289	1475	1137	1398	708	727	683	628
PER3_chr1	670	500	538	431	464	469	484	545	308	338	243	196
UTS2_chr1	19	17	11	8	5	3	3	10	4	1	7	3
TNFRSF9_chr1	69	51	1424	1181	8759	8410	6858	7305	2751	2876	1542	1279
PARK7_chr1	4545	4005	4953	4119	10888	10451	11194	13812	10639	10800	9568	8854
ERRFI1_chr1	55	32	226	206	315	316	142	167	93	108	62	42
SLC45A1_chr1	46	24	13	6	7	6	8	2	31	35	9	18
RERE_chr1	4534	4036.64	1838.59	1525.62	1375	1451	1434.73	1493.67	2181	2309	2532.94	2219
ENO1_chr1	27986	25196	34363	29152	92293	83922	135953	160237	167506	173376	205073	195048
CA6_chr1	1	1	1	3	4	3	0	2	8	11	4	3
SLC2A7_chr1	0	0	0	0	0	0	0	0	0	0	0	0
SLC2A5_chr1	20	9	9	10	9	9	6	4	2	1	3	4
GPR157_chr1	195	188	239	226	178	184	141	156	107	91	148	164
MIR34A_chr1	0	0	0	0	0	0	0	0	0	0	0	0
H6PD_chr1	4582	4167	2384	2003	1782	1561	1516	1665	1450	1559	1653	1515
SPSB1_chr1	347	313	785	750	302	293	277	348	701	761	944	883
SLC25A33_chr1	287	294	1055	893	1131	1252	1655	2004	1174	1181	849	850
TMEM201_chr1	454	410	416	327	1840	1675	2364	2485	1319	1404	1147	1156
PIK3CD_chr1	11001.5	9798.02	4706.1	4013.6	3570.64	3740.65	2959.58	3239.71	5856	6539.67	5614.61	5233.61
C1orf200_chr1	11	14	12	11	4	1	0	3	9	22	12	21
CLSTN1_chr1	10428.5	8927.98	4072.9	3349.4	1927.36	1952.35	2070.42	2334.29	2760	3008.33	3463.39	3231.39
CTNNBIP1_chr1	693	561	334	290	83	98	74	83	411	419	281	237
LZIC_chr1	737	665	602	473	655	612	655	744	754	706	595	538
NMNAT1_chr1	173	183	73	44	38	57	51	56	203	197	272	241
RBP7_chr1	1	0	0	0	1	0	0	0	0	0	1	0
UBE4B_chr1	2463	2106	950	721	684	684	840	1014	3194	3321	2469	2175
KIF1B_chr1	1187	1059	888	796	596	628	800	882	1072	1148	1179	979
PGD_chr1	4203	3472	2363	1953	2812	2715	3605	4267	5006	5419	5192	4666
APITD1_chr1	267.889	221.155	79.0223	60.3289	77.5567	71	94.0639	128.372	447.896	467.838	582.716	513.501
APITD1-CORT_chr1	10.1105	10.8445	4.9777	6.2966	1.0109	0	1.9361	5.9465	16.873	20.3585	30.8869	18.1534
CORT_chr1	0	0	0	1.3746	2.4324	2	2	2.6812	7.231	10.8036	10.3971	9.3453
DFFA_chr1	498	473	255	203	605	623	950	1117	1204	1285	1516	1449
PEX14_chr1	749	647	384	278	355	296	544	687	613	699	831	782
CASZ1_chr1	332	300	524	480	385	403	512	520	388	376	152	165
C1orf127_chr1	4	1	0	1	0	0	0	0	0	0	0	0
TARDBP_chr1	4357.92	3609	5589.94	4564.94	6215.95	6470.93	7089.98	8193.98	7933	7763	6958.98	6384.89
MASP2_chr1	104	93	70	60	32	50	37	28	8	16	8	5
SRM_chr1	2257	2105	1665	1523	7459	7002	13458	15516	18269	19887	7328	7321
EXOSC10_chr1	2141	1781	1714	1375	1802	1842	2217	2523	3028	3150	3446	3298
MTOR_chr1	2477	2197	1237	1005	1150	1169	1688	1851	2950	3224	3122	2792
ANGPTL7_chr1	0	0	0	0	0	2	0	0	1	1	0	0
UBIAD1_chr1	2223	1902	1728	1471	3312	2955	3705	4307	2120	2400	1470	1370
PTCHD2_chr1	5	6	3	1	2	2	0	6	6	5	20	16
FBXO2_chr1	234.968	203	154	141.999	89	59	22	49	77.6801	75.9983	102	102
FBXO44_chr1	472.032	452	345	276.001	137	116	121.191	125	339.549	327.002	333	309
FBXO6_chr1	240	198	90	85	173	175	278.809	310	604.771	613	444	426
MAD2L2_chr1	868	744	550	461	440	339	633	672	1702	1779	2376	2371
C1orf187_chr1	3	1	0	0	2	0	0	0	2	1	1	0
AGTRAP_chr1	375	326	151	148	69	61	71	85	272	294	361	352
MTHFR_chr1	2008	1749	1133	886	515	541	638	755	979	1190	798	739
CLCN6_chr1	501	429	269	204	153	206	280	289	279	334	466	467
NPPA_chr1	5	4	6	3	1	7	3	3	2	6	5	6
NPPB_chr1	0	0	0	0	0	0	0	0	0	0	0	0
KIAA2013_chr1	2735	2587	1632	1488	1662	1473	1597	1768	1701	1977	2147	2087
PLOD1_chr1	214	186	86	69	88	51	109	115	1179	1234	2055	1925
MFN2_chr1	3768	3445	3512	2826	4212	4102	5111	5601	5693	6006	4600	4301
MIIP_chr1	622	577	304	244	307	289	639	725	1337	1430	1285	1301
TNFRSF8_chr1	45	38	159	129	378	339	751	803	6691	7582	14896	14071
TNFRSF1B_chr1	18596	17538	43115	35072	42835	38362	34054	38636	17749	19924	17782	16248
VPS13D_chr1	5293	4310	2527	2232	2719	2894	2645	2758	2124	2180	1935	1567
SNORA59A_chr1	0	1	0.5	0.75	0.5	1.5	0.75	1	0	0	0.5	0.25
SNORA59B_chr1	0	1	0.5	0.75	0.5	1.5	0.75	1	0	0	0.5	0.25
DHRS3_chr1	2076	2002	1507	1331	1980	1686	1259	1482	810	833	1379	1289
AADACL4_chr1	0	0	0	0	0	0	0	0	0	0	0	0
AADACL3_chr1	0	0	0	0	0	0	0	0	0	0	0	0
C1orf158_chr1	0	0	0	0	0	0	0	0	0	0	0	0
PRAMEF12_chr1	0	0	0	0	0	0	0	0	0	0	0	0
PRAMEF1_chr1	0	0	0	0	0	0	0	0	0	0	0	0
PRAMEF11_chr1	0	0	0	0	0	0	0	0	0	0	0	0
LOC649330_chr1	0	0	0	0	0	0	0	0	0	0	0	0
HNRNPCL1_chr1	0	0	0	0	0	0	0	0	0	0	0	0
PRAMEF2_chr1	0	0	0	0	0	0	0	0	0	0	0	0
PRAMEF4_chr1	0	0	0	0	0	0	0	0	0	0	0	0
PRAMEF10_chr1	0	0	0	0	0	0	0	0	0	0	0	0
PRAMEF8_chr1	0	0	0	0	0	0	0	0	0	0	0	0
PRAMEF7_chr1	0	0	0	0	0	0	0	0	0	0	0	0
PRAMEF6_chr1	0	0	0	0	0	0	0	0	0	0	0	0
PRAMEF22_chr1	0	0	0	0	0	0	0	0	0	0	0	0
PRAMEF5_chr1	0	0	0	0	0	0	0	0	0	0	0	0
LOC440563_chr1	0	0	0	0	0	0	0	0	0	0	0	0
PRAMEF3_chr1	0	0	0	0	0	0	0	0	0	0	0	0
PRAMEF15_chr1	0	0	0	0	0	0	0	0	0	0	0	0
PRAMEF9_chr1	0	0	0	0	0	0	0	0	0	0	0	0
PRAMEF13_chr1	0	0	0	0	0	0	0	0	0	0	0	0
PRAMEF14_chr1	0	0	0	0	0	0	0	0	0	0	0	0
PRAMEF18_chr1	0	0	0	0	0	0	0	0	0	0	0	0
PRAMEF19_chr1	0	0	0	0	0	0	0	0	0	0	0	0
PRAMEF16_chr1	0	0	0	0	0	0	0	0	0	0	0	0
PRAMEF20_chr1	0	0	0	0	0	0	0	0	0	0	0	0
PRAMEF21_chr1	0	0	0	0	0	0	0	0	0	0	0	0
PRAMEF17_chr1	0	0	0	0	0	0	0	0	0	0	0	0
LRRC38_chr1	0	0	0	0	0	0	0	0	0	0	0	0
PDPN_chr1	0	1	0	0	0	0	1	0	1	2	23	12
PRDM2_chr1	4196	3499	4784	3973	2839	3205	2491	2655	2202	2288	1900	1650
KAZ_chr1	0	4	2	2	4	2	13	6	7	7	20	9
C1orf126_chr1	0	0	1	3	0	0	0	2	0	0	0	0
TMEM51_chr1	18	18	26	31	18	18	19	20	6	6	1	2
FHAD1_chr1	0	0	0	0	0	0	3	4	0	1	1	3
EFHD2_chr1	4872	4327	6356	5564	7605	6748	5511	6347	4207	4654	5702	5550
CTRC_chr1	1	1	1	1	1	0	0	0	0	0	0	1
CELA2A_chr1	0	0	0	0	0	0	0	0	0	0	0	0
CELA2B_chr1	2	0	0	0	0	0	0	0	0	0	0	1
CASP9_chr1	507	456	293	209	150	134	100	145	241	273	480	409
DNAJC16_chr1	1212	1160	603	498	699	742	908	977	1112	1145	746	588
AGMAT_chr1	202	171	143	140	439	450	570	600	721	781	746	773
DDI2_chr1	539.458	508.708	671.475	631.239	881.541	874.39	820.439	902.825	762.716	825.551	640.555	578.451
RSC1A1_chr1	467.542	403.292	830.525	690.761	823.459	916.61	701.561	786.175	677.284	671.449	645.445	502.549
PLEKHM2_chr1	2431	2282	2498	2074	2192	2103	1832	2050	2244	2610	2711	2648
SLC25A34_chr1	16	6	11	13	10	7	13	13	11	11	4	7
TMEM82_chr1	0	0	0	0	0	0	0	0	0	0	0	0
FBLIM1_chr1	0	5	2	1	0	1	0	0	0	1	1.5652	3
UQCRHL_chr1	3.3686	3.396	1.1251	5.5546	5.6035	4.3762	3.2964	2.2102	3.3265	15.5237	1.1159	4.4496
FLJ37453_chr1	141	179	198	170	123	133	63	91	54	71	68	67
SPEN_chr1	4027	3260	4276	3765	6948	8080	7241	6915	3926	4212	4071	3540
ZBTB17_chr1	792	798	1030	895	707	725	692	710	845	833	1702	1740
C1orf64_chr1	0	0	0	0	0	0	0	0	0	0	0	0
HSPB7_chr1	0	0	0	0	0	0	0	0	0	0	0	0
CLCNKA_chr1	0	0	0	1	0	0	0	0	0	0	0	0
CLCNKB_chr1	0	0	0	0	0	0	0	0	0	0	0	0
FAM131C_chr1	7	0	2	2	1	5	0	5	0	0	5	1
EPHA2_chr1	1	2	9	14	14	10	3	4	0	4	26	22
ARHGEF19_chr1	258	199	120	67	176	149	227	258	192	206	105	113
C1orf89_chr1	166	140	63	49	37	37	54	67	118	166	121	112
FBXO42_chr1	1191	1030	865	723	666	669	530	654	724	846	1049	1003
C1orf144_chr1	6736	5971	9645	8188	11846	10898	11573	14062	10053	10567	10087	9192
SPATA21_chr1	0	0	2	0	0	0	0	0	0	1	0	0
NECAP2_chr1	6685	6329	6647	5490	4764	4454	4006	4784	3913	4292	3930	3583
CROCCP3_chr1	120	76.1769	52.105	47.1093	19	29	19.098	23	12	20.1197	17	17.0736
MIR3675_chr1	0	0	0	0	0	0	0	0	0	0	0	0
NBPF1_chr1	373.28	294.063	68.4506	72.9711	32.7567	17.4366	23.408	30.6433	76.2141	74.2829	55.1176	52.0399
CROCCP2_chr1	219	201.438	115	94	53	96	74	83	64	87	95	100
MST1P2_chr1	28.262	16.2286	7.6582	8.6324	4	1	0	1	0	3	10	8.659
ESPNP_chr1	1	7	2	0	1	0	0	0	0	0	0	0
MST1P9_chr1	19.0255	16.9923	6.6321	8.3676	4	4	1	3	0	0	4	7.4735
CROCC_chr1	1015	973.385	550.895	475.891	205	205	217.902	236	318	391.88	543	553.926
MFAP2_chr1	1	0	3	0	3	4	2	2	0	0	1	3
ATP13A2_chr1	2248	2088	1036	843	949	902	1646	1842	2478	2753	2716	2532
SDHB_chr1	1766	1606	1774	1472	1956	1966	2223	2636	3441	3441	3763	3558
PADI2_chr1	240	191	63	56	30	29	18	19	0	0	3	8
PADI1_chr1	0	0	0	0	0	0	0	0	0	0	0	0
PADI3_chr1	0	0	0	0	2	0	0	0	0	0	0	0
PADI4_chr1	11	6	2	4	3	1	0	0	4	0	6	5
PADI6_chr1	0	2	0	0	0	0	0	0	0	0	0	0
RCC2_chr1	3090	2832	6258	5245	8414	7928	7468	8508	5543	6110	5301	5105
ARHGEF10L_chr1	25	22	12	8	9	7	10	9	5	4	2	0
ACTL8_chr1	0	0	0	0	0	0	0	0	0	0	4	1
IGSF21_chr1	0	0	0	0	0	0	0	0	0	0	3	0
KLHDC7A_chr1	0	0	0	0	0	0	0	0	0	0	0	0
PAX7_chr1	0	0	0	0	0	0	0	0	0	0	0	0
TAS1R2_chr1	0	0	0	0	0	0	0	0	2	0	0	0
ALDH4A1_chr1	74	110	37	35	25	17	43	51	206	233	407	344
IFFO2_chr1	3183	2851	2810	2252	2797	2629	2791	3084	2350	2589	2855	2625
UBR4_chr1	7657	6017	5537	4824	4374	4897	4636	4907	5799	6183	7194	5953
KIAA0090_chr1	1704	1451	1551	1270	3298	3149	3996	4715	3402	3500	2771	2454
MRTO4_chr1	955	842	2247	1845	5811	5433	7060	8228	5293	5658	4901	4902
AKR7L_chr1	3	6	2	1.0008	3.4408	0	2	4	5	3	1	1
AKR7A3_chr1	5	7	1	1	2.5592	3	4	4	5	14	12	14
AKR7A2_chr1	1819	1617	909	701.999	217	182	140	175	904	1040	1735	1739
PQLC2_chr1	285	264	94	64	51	53	40	39	275	301	287	306
CAPZB_chr1	11924	10929	10189	8312	9314	8516	7817	9466	8841	8965	12092	11234
C1orf151_chr1	1609	1432	1321	934	1329	1377	1805	2190	2468	2597	2620	2381
NBL1_chr1	714	595	6891	5603	3696	3032	1252	1486	1006	1154	1149	1120
HTR6_chr1	5	5	1	2	0	3	1	1	6	7	0	6
TMCO4_chr1	977	909	497	442	206	201	349	353	545	544	661	627
RNF186_chr1	0	0	0	0	0	0	0	0	0	0	0	0
OTUD3_chr1	470	364	298	227	316	347	424	500	346	394	373	366
PLA2G2E_chr1	0	0	0	0	0	0	0	0	0	0	0	0
PLA2G2A_chr1	0	0	0	0	0	0	0	0	0	0	0	0
PLA2G5_chr1	0	0	0	0	0	0	0	0	0	0	0	0
PLA2G2D_chr1	1	3	0	2	0	0	0	1	0	1	2	0
PLA2G2F_chr1	0	0	0	0	0	0	0	0	0	0	0	0
PLA2G2C_chr1	1	0	0	0	0	0	0	0	1	0	0	1
UBXN10_chr1	45	37	53	47	32	32	23	29	44	42	75	79
VWA5B1_chr1	9	5	7	1	0	1	0	0	1	0	0	1
LOC339505_chr1	0	0	0	0	0	0	0	0	0	0	0	0
CAMK2N1_chr1	570	532	622	568	307	343	175	220	110	129	26	29
MUL1_chr1	1664	1573	1512	1268	1483	1315	1443	1729	1298	1397	1028	1002
FAM43B_chr1	0	0	0	0	0	0	0	0	0	0	0	0
CDA_chr1	0	2	0	0	0	0	0	0	0	0	0	0
PINK1_chr1	1575	1472	786	671	329	323	266	259	519	585	451	412
DDOST_chr1	8340	7348	6814	5529	7518	6863	8087	9485	10955	11465	9621	8831
KIF17_chr1	2	0	0	2	0	0	0	0	1	0	0	1
SH2D5_chr1	5	5	1	4	7	2	6	6	17	12	8	11
HP1BP3_chr1	10088	8626	6422	5061	3884	3884	3593	4321	3196	3364	3692	3263
EIF4G3_chr1	622	576	468	330	531	639	1351	1482	1963	2034	2015	1814
ECE1_chr1	5031	4510	7746	6505	5217	4954	5560	6247	6595	7479	9741	9241
NBPF3_chr1	470	454	180	123	47	55	74	70	177	208	252	235
ALPL_chr1	0	0	0	1	0	1	0	4	0	2	0	1
RAP1GAP_chr1	8	2	7	4	2	7	11	9	71	68	184	193
USP48_chr1	1808	1438	1005	788	907	981	1363	1568	2280	2417	3401	2915
LDLRAD2_chr1	5.2778	2.6689	0	1.7824	0	2.2035	0	0	0	2.8607	0	1.8174
HSPG2_chr1	63.7222	47.3311	35	34.2176	34	37.7965	32	35	24	28.1393	393	413.183
CELA3B_chr1	0	0	0	0	0	0	0	0	0	0	0	0
CELA3A_chr1	0	0	0	0	0	0	0	0	0	0	0	0
HSPC157_chr1	296	252	175	135	121	106	65	78	164	169	151	127
CDC42_chr1	14767	11747	19847	16192	16571	17392	14868	17917	18845	17736	15960	14007
WNT4_chr1	4	3	19	12	23	19	17	21	2	1	2	1
ZBTB40_chr1	1887	1641	1024	833	1109	1200	1258	1421	1363	1457	1043	919
EPHA8_chr1	0	0	0	0	0	0	0	0	0	0	0	0
C1QA_chr1	3	1	0	0	0	0	3	0	0	0	0	0
C1QC_chr1	1	4	0	0	1	0	3	1	0	2	0	0
C1QB_chr1	0	8	2	1	0	4	8	8	2	2	0	0
EPHB2_chr1	4	1	0	0	0	1	3	2	8	15	3	4
MIR4253_chr1	0	0	0	0	0	0	0	0	0	0	0	0
KDM1A_chr1	2232	1939	1204	956	2080	1864	2289	2618	2610	2718	3885	3611
MIR3115_chr1	0	0	0	0	0	0	0	0	0	0	0	0
LUZP1_chr1	2036	1785	5409	4382	6147	5796	2747	3117	1762	1879	1929	1733
HTR1D_chr1	0	0	0	0	0	2	0	0	0	0	0	0
HNRNPR_chr1	4926	4305	5603	4299	8627	8594	9821	11819	10039	9976	7785	7073
ZNF436_chr1	991.942	897.493	397.692	300.308	281	324.17	267.22	303	441	451.449	448.322	374.391
C1orf213_chr1	16.058	10.5072	9.3085	5.6917	4	6.8299	6.7803	6	9	5.5514	14.6775	23.6089
TCEA3_chr1	279	236	132	104	15	18	9	10	14	17	74	63
ASAP3_chr1	52	38	27	21	14	13	10	10	11	12	12	15
E2F2_chr1	373	363	30	26	1	3	2	0	239	202	866	789
ID3_chr1	576	518	4312	3639	1468	1194	205	264	139	163	261	245
MDS2_chr1	18	13	14	6	6	5	1	1	1	3	3	5
RPL11_chr1	81627	75234	68735	51502	56387	51226	45378	53923	32212	34401	33407	31089
TCEB3_chr1	2852	2368	2900	2388	4298	4192	4663	5390	4082	4237	3467	3304
C1orf128_chr1	2211	1857	1793	1475	2123	2169	2689	3198	3412	3519	2843	2677
LYPLA2_chr1	2554.82	2306	2064	1690.81	3569.91	3153.83	3528.86	4198.84	4768.81	5332.73	3431.81	3272.9
GALE_chr1	294	244	164	150	100	126	264	337	1287	1366	1901	1824
HMGCL_chr1	1032	949	308	295	227	178	244	273	591	623	1497	1478
FUCA1_chr1	1239	1025	220	184	124	129	159	207	489	563	363	320
CNR2_chr1	29	21	4	6	0	1	1	1	1	2	0	1
PNRC2_chr1	6350	5508	7249	5709	5569	5472	4646	5513	5037	4967	4462	3817
SRSF10_chr1	2560	2112	5236	4049	6345	6599	7626	9624	7232	6774	5389	4574
MYOM3_chr1	0	0	0	0	0	0	0	0	0	0	5	3
IL22RA1_chr1	0	0	0	0	0	0	0	0	0	0	1	0
IL28RA_chr1	166.158	198	131	125	86.4677	103	97	95	61	69	164	115
LOC284632_chr1	0	0	0	0	0	0	0	0	0	0	0	0
GRHL3_chr1	1	0	12	10	2	4	3	2	2	0	27	21
C1orf201_chr1	134	149	56	46	52	42	58	94	213	201	313	270
NIPAL3_chr1	2738	2462	1076	864	460	496	817	924	2106	2133	2377	2054
RCAN3_chr1	3465	2910	1527	1288	1131	1248	936	1202	1183	1173	1329	1177
C1orf130_chr1	10	4	14	12	0	1	1	0	1	1	3	2
SRRM1_chr1	2786	2307	3229	2569	3220	3478	4135	4335	3846	4039	4700	4429
CLIC4_chr1	918	725	657	523	935	954	914	1100	2177	2096	1962	1536
RUNX3_chr1	12738	11534	21250	17927	20618	20327	23735	26494	17119	19089	7484	7246
SYF2_chr1	3434	3035	2830	2259	1866	1700	1585	2021	2192	2081	1921	1755
C1orf63_chr1	353	330	671	507	536	558	527	639	542	623	424	400
RHD_chr1	58.9667	53.9724	13.5697	16.6688	2	9	4	4	5	5.5412	8.8274	12
TMEM50A_chr1	6256.98	5265	6383.99	4938	5011	4977	4697	5753	5605.99	5516	4620	4029
RHCE_chr1	9.0521	2.0305	4.4407	4.3339	2.0008	0	0	2.0027	7.0089	2.4609	7.1748	5
TMEM57_chr1	1616	1434	1577	1255	963	979	926	1089	1320	1363	1348	1250
LDLRAP1_chr1	4868	4393	1672	1377	210	231	132	141	338	347	294	328
MAN1C1_chr1	1237	1258	834	736	758	762	337	398	796	875	437	347
SEPN1_chr1	1906	1692	1124	1030	955	908	893	946	1886	2110	3222	3043
FAM54B_chr1	861.984	773.936	544.513	442.057	266.73	252.726	338.604	397.64	1017.96	1003.9	1112.25	1010.55
LOC646471_chr1	92.016	74.0636	51.4873	55.9431	25.27	33.2742	27.3962	30.3597	45.0395	32.0971	78.7523	70.4469
C1orf135_chr1	8	13	3	8	1	0	2	3	78	97	230	230
PAQR7_chr1	141	131	54	56	69	41	130	117	314	291	580	515
STMN1_chr1	1696	1502	1429	1183	494	545	238	330	3376	3583	17542	15356
MIR3917_chr1	0	0	0	0	0	0	0	0	0	0	0	0
PAFAH2_chr1	873	789	725	561	267	294	287	349	647	690	504	468
EXTL1_chr1	0	0	1	0	0	0	0	0	0	0	0	0
SLC30A2_chr1	0	0	0	0	0	0	0	0	1	3	0	0
TRIM63_chr1	0	0	0	0	0	0	0	0	0	0	0	0
PDIK1L_chr1	1319	1076	262	234	333	357	418	505	720	687	591	487
GRRP1_chr1	0	0	0	0	3	0	1	0	0	2	0	1
ZNF593_chr1	354	309	961	835	1802	1644	2185	2738	1598	1789	1197	1177
CNKSR1_chr1	24	44	25	17	15	38	24	22	31	33	68	53
CATSPER4_chr1	0	0	0	0	0	0	0	0	0	0	0	0
CCDC21_chr1	724	624	343	266	565	507	632	782	859	982	1205	1021
SH3BGRL3_chr1	24231	22281	21198	17527	15099	13566	8502	9766	8420	8803	11291	10785
UBXN11_chr1	521	459	429	307	179	185	94	110	187	208	238	250
CD52_chr1	23669	21687	17892	13887	9798	8408	3879	4609	1054	1143	2378	2258
AIM1L_chr1	49	40	18	14	12	8	7	7	10	8	130	110
ZNF683_chr1	6	8	1	6	2	0	0	0	1	0	0	0
LIN28A_chr1	0	0	0	0	0	0	0	0	0	0	0	0
DHDDS_chr1	1035	894	723	611	874	882	1207	1372	1353	1460	1318	1282
HMGN2_chr1	14097	12368	12251	9969	5227	5087.96	4244	4912	19280	19573	31018	29314
RPS6KA1_chr1	5600	4839	1669	1389	975	1001	1662	2012	5206	5543	6174	5854
MIR1976_chr1	0	0	0	0	0	0	0	0	0	0	0	0
ARID1A_chr1	7108	6141	5174	4390	3703	3758	4230	4354	5365	5711	4989	4374
PIGV_chr1	491	444	537	388	751	704	614	679	561	605	590	534
ZDHHC18_chr1	3003	2678	4644	3818	6213	5591	6353	7276	6468	7078	5386	5107
SFN_chr1	11	9	11	1	2	2	0	2	9	13	254	224
GPN2_chr1	594	563	642	554	757	681	817	819	874	937	1205	1164
GPATCH3_chr1	933	894	642	526	490	518	521	596	478	584	387	361
NR0B2_chr1	0	0	0	0	0	1	0	0	0	0	0	0
NUDC_chr1	1999	2022	1999	1702	3469	3169	4858	5553	6293	6781	6912	6488
C1orf172_chr1	124	108	36	26	22	17	10	5	7	4	3	7
TRNP1_chr1	6	0	0	4	3	1	3	4	13	12	11	14
FAM46B_chr1	3	0	0	2	0	0	1	0	0	1	0	0
SLC9A1_chr1	1390	1282	757	600	450	388	546	578	1466	1524	1586	1449
WDTC1_chr1	4817	4327	2893	2551	1800	1672	1510	1657	2430	2602	2687	2424
TMEM222_chr1	1485	1343	1609	1358	1612	1429	1580	1830	1327	1492	1100	1032
LOC644961_chr1	40	28	74	87	43	50	38	40	31	30	26	17
SYTL1_chr1	1987	1915	1340	1229	501	514	245	269	612	705	404	450
MAP3K6_chr1	162	104	77	62	33	31	16	14	124	163	619	642
FCN3_chr1	0	0	0	0	0	0	0	0	0	0	0	0
CD164L2_chr1	0	0	0	0	0	0	0	0	0	0	0	0
GPR3_chr1	4	6	11	7	6	1	1	6	59	44	42	59
WASF2_chr1	8796	7946	4114	3432	3459	3312	3568	3890	4882	5199	6671	5741
AHDC1_chr1	518	508	377	303	170	165	149	191	284	346	485	445
FGR_chr1	132	111	78	82	74	79	69	86	19	16	16	3
IFI6_chr1	676	683	525	449	287	242	204	249	255	269	376	364
FAM76A_chr1	795	650	308	315	185	177	206	248	344	365	300	292
STX12_chr1	867	615	1044	802	1290	1305	1172	1466	1653	1567	2372	2039
PPP1R8_chr1	2664	2383	2091	1772	2365	2327	2694	2972	2813	2914	2571	2368
SCARNA1_chr1	0	0	0	0	0	0	0	0	0	0	0	0
C1orf38_chr1	2581	2363	1137	858	295	285	231	232	518	530	970	911
RPA2_chr1	4233	3605	1961	1516	2340	2333	2895	3629	6752	6804	5821	5301
SMPDL3B_chr1	1	2	0	0	0	1	2	0	1	2	20	27
XKR8_chr1	866	795	154	137	114	106	165	202	558	597	668	585
EYA3_chr1	290	217	308	276	495	514	462	533	484	526	594	519
LOC653566_chr1	8.4232	20.0961	10.1356	21.9871	68.701	16.9275	31.1205	106.699	49.2623	39.2952	39.4633	49.3483
PTAFR_chr1	161	83	86	71	73	63	71	62	55	58	25	32
DNAJC8_chr1	4082	3598	4023	3295	4323	3844	3919	4770	4696	4550	5148	4596
ATPIF1_chr1	1545	1471	1278	1028	543	602	460	576	1853	1877	2370	2237
SESN2_chr1	343	323	1201	982	755	670	1852	2022	3082	3386	1022	926
MED18_chr1	528	455	317	285	275	296	268	329	474	593	782	773
PHACTR4_chr1	1299	1040	538	419	445	482	602	566	756	845	961	842
SNHG3_chr1	271.298	236.952	532.546	558.495	976.33	1068.05	1432.22	1586.84	846.736	1003.29	1251.84	1252.86
RCC1_chr1	1125.7	967.048	574.454	480.505	1013.67	963.948	2320.78	2608.16	3529.26	3854.71	5232.16	4896.14
TRNAU1AP_chr1	573	446	425	318	415	430	559	722	1062	1076	1064	1047
SNHG12_chr1	313	250	204	177	214	217	185	210	110	145	241	308
SNORD99_chr1	0	0	0	0	0	0	0	0	0	0	0	0
SNORA61_chr1	3	4	3	4	12	14	13	18	10	14	10	4
SNORA44_chr1	2	0	4	2	6	5	3	8	7	5	3	2
SNORA16A_chr1	2	1	4	0	6	6	8	6	2	7	4	5
RAB42_chr1	3	4	0	0	0	0	0	0	2	0	5	6
TAF12_chr1	865	684	660	484	743	630	627	765	1132	1164	857	768
RNU11_chr1	0	0	0	0	0	1	0	0	0	2	0	0
GMEB1_chr1	456	418	903	758	540	563	654	725	430	518	608	551
YTHDF2_chr1	4081	3609	5316	4073	5705	5553	5607	6813	4972	5092	4476	4069
OPRD1_chr1	0	0	0	0	0	0	0	0	0	0	0	0
EPB41_chr1	21470.8	18625	14631.4	11735	5741.8	5769.62	2310.57	2768.4	4375.69	4598.47	3962.27	3196.66
TMEM200B_chr1	1.1784	0	3.6438	0	1.1961	2.3754	3.4258	3.6028	2.3102	3.5274	9.7261	13.3433
SRSF4_chr1	3278	3025	1867	1649	2180	2085	3321	3641	4882	4796	5819	5343
MECR_chr1	269	276	159	121	244	212	479	551	753	759	892	913
PTPRU_chr1	9	4	3	2	1	6	3	3	5	6	86	62
MATN1_chr1	3.4919	2.2474	8.67	9.6585	15.5475	10.6712	11.0671	9.6676	6.4726	13.5743	3.1337	10.068
LOC100129196_chr1	123.508	105.753	92.33	73.3415	45.4525	28.3288	32.9328	41.3324	18.5274	20.4257	10.8663	29.932
LAPTM5_chr1	58236	51107	48985	39590	28015	25499	10640	12944	11164	11602	22385	20280
SDC3_chr1	14	30	23	16	41	35	58	57	61	75	37	30
PUM1_chr1	5206	4267	2990	2361	3970	4114	4519	5278	3163	3163	2742	2343
SNORD103A_chr1	0	0	0	0	0	0	0	0	0	0	0	0
SNORD103B_chr1	0	0	0	0	0	0	0	0	0	0	0	0
SNORD85_chr1	0	0	0	0	0	0	0	0	0	0	0	0
PRO0611_chr1	1	0	1	4	2	1	0	2	0	0	0	0
NKAIN1_chr1	0	0	1	0	0	0	0	0	0	1	4	4
SNRNP40_chr1	1891	1642	1564	1301	2221	2054	2262	2751	3179	3200	3148	2735
ZCCHC17_chr1	1066	850	905	740	460	460	505	615	1295	1239	1357	1314
FABP3_chr1	19	17	6	10	17	11	10	18	8	5	15	10
SERINC2_chr1	10	16	12	5	4	7	4	5	15	10	21	17
LOC149086_chr1	0	0	0	0	0	0	0	0	0	0	0	0
LOC284551_chr1	0	0	0	0	0	0	0	0	0	0	0	0
TINAGL1_chr1	0	1	0	0	0	0	0	2	0	1	0	1
HCRTR1_chr1	1	0	1	0	0	1	0	0	1	0	1	0
PEF1_chr1	2417	2183	2788	2289	3238	3024	3044	3704	3247	3425	2667	2593
COL16A1_chr1	0	1	0	3	1	0	0	2	0	4	1	1
BAI2_chr1	4	6	2	10	4	2	3	5	3	2	51	66
MIR4254_chr1	0	0	0	0	0	0	0	0	0	0	0	0
SPOCD1_chr1	3	0	0	1	0	0	1	0	1	1	40	45
PTP4A2_chr1	15732	13111	9000	7181	6918	6952	7471	9097	10038	9895	11276	9946
KHDRBS1_chr1	9074	7708	10551	8245	9270	9206	8685	10254	12101	12398	13001	11781
TMEM39B_chr1	815	713	339	318	244	227	344	427	681	693	751	695
KPNA6_chr1	3022	2719	2886	2462	3643	3729	3917	4210	4511	4778	4162	3795
TXLNA_chr1	2262	2000	2615	2289	4233	4295	5231	5676	5807	6158	6079	5908
CCDC28B_chr1	129	147	102	54	47	38	47	43	68	78	144	143
IQCC_chr1	62	76	20	22	7	9	10	11	52	70	163	147
DCDC2B_chr1	7	2	1	2	3	3	4	0	0	4	2	3
C1orf91_chr1	67	51	59	57	45	60	64	72	143	136	86	85
EIF3I_chr1	5913	5332	5947	4879	9224	8516	10230	12226	13466	14088	11992	11073
MTMR9LP_chr1	9	7	5	5	5	3	0	2	5	5	7	9
FAM167B_chr1	10	6	10	3	1	2	1	0	0	0	8	6
LCK_chr1	17353	15548	11357	9911	9077	8397	4985	6003	10627	10658	11023	10170
HDAC1_chr1	5100	4465	4117	3374	2084	2073	2064	2464	8376	8456	9081	8491
MARCKSL1_chr1	4854	4309	5283	4528	3862	3513	2255	2634	1403	1640	1274	1208
LOC100128071_chr1	34	41	22	35	7	6	1	6	3	5	10	16
TSSK3_chr1	72	74	46	45	13	10	6	8	9	13	30	24
BSDC1_chr1	2247	1860	3621	2979	2063	1855	1627	1936	2258	2485	2140	1937
ZBTB8B_chr1	0	0	0	0	0	0	0	0	0	0	0	0
ZBTB8A_chr1	8	7	8	6	7	8	7	7	24	11	10	22
ZBTB8OS_chr1	343	262	344	258	262	299	271	357	435	466	392	337
RBBP4_chr1	5967	4896	5231	4621	5018	5064	5506	6307	9768	9649.89	7879	7074.76
SYNC_chr1	0	0	0	0	0	0	0	0	0	2.1099	0	2.2357
KIAA1522_chr1	41	18	30	28	50	46	44	31	23	23	35	26
YARS_chr1	2877	2505.79	5272	4370	15670	14724	15488	18484	14841	15657	10116	9576
S100PBP_chr1	922	784.205	387	337	313	353	350.017	412	426	431	820	643
FNDC5_chr1	1	2	5	0	1	1	1	1	0	2	5	6
HPCA_chr1	1	0	0	0	0	1	0	0	0	0	3	6
TMEM54_chr1	0	1	1	0	0	3	2	1	30	28	71	46
RNF19B_chr1	1667	1538	1967	1643	1454	1373	1118	1185	1109	1186	1622	1496
AK2_chr1	3209	2883	2925	2442	4837	4887	7131	8788	10500	10541	12682	11584
ADC_chr1	99	111	24	39	3	10	3	4	18	19	59	39
TRIM62_chr1	1070	959	669	576	288	286	271	311	297	343	318	254
ZNF362_chr1	1241	1234	430	355	149	182	161	182	515	502	323	337
PHC2_chr1	2514	2407	2377	1965	3238	2957	3003	3301	1385	1524	2147	1991
MIR3605_chr1	0	0	0	0	0	0	0	0	0	0	0	0
ZSCAN20_chr1	119	77	35	23	38	29	20	43	85	84	163	148
CSMD2_chr1	0	0	0	0	0	0	0	0	0	0	0	0
HMGB4_chr1	0	0	0	0	0	0	0	0	0	0	0	0
C1orf94_chr1	0	0	0	0	0	0	0	0	0	0	0	0
GJB5_chr1	3	3	4	7	0	0	1	0	1	0	0	0
GJB4_chr1	0	1	1	1	0	0	0	1	0	0	0	0
GJB3_chr1	0	1	1	0	1	0	1	0	0	0	1	1
GJA4_chr1	0	1	1	1	11	7	5	11	9	6	2	4
C1orf212_chr1	1695	1457	3417	2724	3402	3252	2965	3405	2378	2487	2202	2118
DLGAP3_chr1	29	31	42	44	22	20	23	21	28	44	87	79
LOC100130633_chr1	1319	1155	1180	934	665	717	549	703	1082	1067	803	726
ZMYM6_chr1	1248	1119	848	644	477	477	478	499	738	732	648	533
ZMYM1_chr1	516	364	153	137	103	141	69	79	43	29	52	45
SFPQ_chr1	4716	4097	36674	30727	42627	41355	34879	41221	20253	20653	17708	16763
ZMYM4_chr1	1765	1397	752	645	803	801	823	903	1678	1656	1971	1676
KIAA0319L_chr1	1551	1418	716	556	237	289	302	331	1042	1129	2033	1671
NCDN_chr1	1197	1175	644	588	1541	1413	2048	2396	2392	2638	2094	2164
TFAP2E_chr1	44	41	16	20	4	2	2	11	11	15	26	14
PSMB2_chr1	1597	1328	1904	1528	2429	2437	3090	3483	5895	6363	4896	4521
C1orf216_chr1	553	381	925	754	1747	1684	1672	1837	1380	1422	827	788
CLSPN_chr1	29	18	31	29	14	21	15	13	896	989	1852	1599
EIF2C4_chr1	1599	1395	1174	901	355	320	142	171	284	296	437	372
EIF2C1_chr1	2802	2501	1135	1004	631	645	1094	1171	2289	2323	2214	1872
EIF2C3_chr1	226	202	426	413	373	485	369	414	495	486	577	499
TEKT2_chr1	0	0	1	0	0	0	1	0	0	0	3	1
ADPRHL2_chr1	1361	1220	1318	1023	1617	1465	1896	2302	1444	1546	2279	2142
COL8A2_chr1	2	3	3	4	5	3	5	5	2	4	8	3
TRAPPC3_chr1	1585	1547	1116	889	1125	1085	1162	1409	1791	1877	1785	1783
MAP7D1_chr1	7460	6950	2922	2686	1412	1313	1695	1829	3426	3774	5313	5288
THRAP3_chr1	7161	6292	4055	3306	4832	4931	7055	7839	7751	8159	8155	7232
C1orf113_chr1	43	37	27	27	7	15	3	6	21	18	454	458
FAM176B_chr1	380	344	219	212	69	59	28	33	161	162	272	243
STK40_chr1	3048	2657	4968	4162	4294	3946	4046	4641	6076	6494	3985	3754
LSM10_chr1	959	905	546	498	904	828	1237	1472	1764	1937	1207	1109
OSCP1_chr1	13	18	10	9	2	1	1	6	52	58	90	85
MRPS15_chr1	1157	982	1028	895	1401	1302	1621	2006	2591	2833	3192	3195
CSF3R_chr1	32	35	19	13	16	9	4	10	1	3	3	4
GRIK3_chr1	0	0	0	0	0	0	0	0	0	0	0	0
MIR4255_chr1	0	0	0	0	0	0	0	0	0	0	0	0
ZC3H12A_chr1	749	735	14516	12285	8569	7902	5054	5411	2886	3203	2802	2861
MEAF6_chr1	2897	2487	1650	1181	1953	1924	1918	2237	2580	2607	2022	1703
SNIP1_chr1	1382	1154	1705	1332	1802	1701	1604	2003	1140	1189	817	694
DNALI1_chr1	3	1	3	3	4	5	5	1	2	2	3	3
GNL2_chr1	1256	1110	3028	2388	5572	5419	6742	7249	4415	4777	3960	3653
RSPO1_chr1	0	0	0	0	0	0	0	0	0	0	0	0
C1orf109_chr1	572	551	835	698	1386	1371	1504	1900	1044	987	829	764
CDCA8_chr1	106	77	37	20	26	25	42	30	364	379	2929	2790
EPHA10_chr1	0	0	1	0	4	3	2	6	6	2	64	70
MANEAL_chr1	129	146	112	96	162.223	151.21	203	205	214.3	264.327	124	112
YRDC_chr1	569.745	513.378	2582.15	2165.99	4641.78	4306.17	4981.28	5761.01	3145.56	3404.22	1898.31	1869.37
C1orf122_chr1	609.255	589.623	575.855	564.008	754.222	711.833	731.725	936.992	1073.44	1282.78	1021.69	1108.63
MTF1_chr1	1533	1318	1655	1355	2095	1915	2484	2751	1868	2136	1542	1232
INPP5B_chr1	1311	1107	422	341	290	325	308	337	1011	1067	1089	947
SF3A3_chr1	4437	3821	3785	3059	6117	5687	6591	7713	6421	6314	6387	5833
FHL3_chr1	323	284	497	457	465	470	404	484	936	1072	1122	1170
UTP11L_chr1	734.361	686.267	1947.17	1555.37	2756.5	2743.6	3125.8	3787.74	2721.8	2755.54	2782.77	2366.77
POU3F1_chr1	12	5	9	22	61	54	90	96	23	29	18	16
MIR3659_chr1	0	0	0	0	0	0	0	0	0	0	0	0
RRAGC_chr1	1312	1161	577	425	565	520	618	774	2234	2186	1389	1233
MYCBP_chr1	850.665	665.12	483.834	375.774	463.051	531.363	736.972	905.019	2360.85	2328.63	2109.25	1858.09
GJA9-MYCBP_chr1	11.3349	11.9046	7.1655	3.2263	4.9489	0.6641	7.0283	4.9815	8.1518	17.366	4.7469	4.9134
GJA9_chr1	0	2.9758	0	0	0	4.9732	0	0	0	0	0	0
RHBDL2_chr1	1	2	1	0	2	1	0	0	1	2	3	2
AKIRIN1_chr1	3724	3150	7230	5433	5072	5118	4471	5253	4010	4178	3229	2795
NDUFS5_chr1	2459	1951	3403	2784	3461	3293	2902	3410	4950	5111	6272	5911
MACF1_chr1	5745	4563	4382	3570	7555	8613	4751	4913	5575	6090	11940	9314
KIAA0754_chr1	81	58	90	84	62	67	32	32	106	121	163	122
BMP8A_chr1	21.1446	36.5132	32.0793	32.234	20.3991	35.5495	28.3938	38.6945	16.5242	25.9783	33.1214	29.7486
PPIEL_chr1	47	30.2931	38.7203	22	10	11.4064	13	12	7	13	13	16.6319
PABPC4_chr1	8487	7919	6801	5617	7482	7416	9269	11099	10836	11616	9677	9012
SNORA55_chr1	0	0	2	1	1	2	1	1	1	1	2	1
HEYL_chr1	10	7	13	8	4	3	1	4	5	4	17	9
NT5C1A_chr1	4	2	0	1	0	0	0	0	3	2	1	1
HPCAL4_chr1	2917	2618	748	612	51	33	14	13	29	29	56	40
PPIE_chr1	2090	1912.98	1114	860	1039	1004	1288	1530	1749	1821	2268	2153
BMP8B_chr1	83.8554	71.2088	59.2004	26.766	20.6009	26.0442	35.6062	35.3055	73.4758	82.0217	105.879	80.6195
OXCT2_chr1	8	5	3	10	16	21	32	33	50	48	137	157
TRIT1_chr1	477	391	260	215	451	492	711	837	639	644	862	866
MYCL1_chr1	199	171	4	0	1	1	0	0	13	16	11	8
MFSD2A_chr1	18	15	590	552	2389	2162	3009	3334	824	1009	292	327
CAP1_chr1	16290	13759	18384	15277	18619	17839	16573	20152	26372	26265	30629	27107
PPT1_chr1	5903	4868	4604	3965	3538	3203	3970	4561	7649	7466	5207	4716
RLF_chr1	1817	1464	2519	1899	1634	1784	1365	1658	997	1014	1546	1332
TMCO2_chr1	0	0	0	0	0	0	0	0	0	0	0	0
ZMPSTE24_chr1	1723	1369	2030	1646	3372	3463	4315	5478	4121	3756	2617	2222
COL9A2_chr1	33	47	60	53	16	12	31	42	147	174	353	354
SMAP2_chr1	10742	9407	8604	7232	8064	7817	9403	10926	17593	18639	16959	15160
ZNF643_chr1	313	228	754	603	300	287	205	204	242	203	123	98
ZNF642_chr1	188	179	293	248	300	242	140	155	115	128	132	117
DEM1_chr1	331	285	780	650	533	497	375	443	357	377	224	214
ZNF684_chr1	121	118	272	215	160	129	117	142	100	84	60	67
RIMS3_chr1	379	331	163	138	53	62	43	35	115	118	356	335
LOC100130557_chr1	45.1323	34.9598	76.6593	49.0623	37.0559	31.615	28.5789	34.5231	12.3072	17.3497	18.3663	13.2714
NFYC_chr1	1955.87	1855.04	1872.34	1559.94	1709.94	1673.38	1812.42	2037.48	1760.69	1984.65	1714.63	1646.73
MIR30E_chr1	0	0	0	0	0	0	0	0	0	0	0	0
MIR30C1_chr1	0	0	0	0	0	0	0	0	0	0	0	0
KCNQ4_chr1	16	12	9	11	28	41	82	82	19	28	61	36
CITED4_chr1	182	164	332	280	366	409	250	271	153	204	55	82
CTPS_chr1	463	420	1301	1167	4243	4216	5277	6197	4584	4711	4141	3847
SLFNL1_chr1	11	12	18	20	40	33	37	35	3	8	10	16
SCMH1_chr1	462	419	428	346	382	426	576	545	593	637	1013	966
EDN2_chr1	0	0	1	0	0	0	0	0	1	0	1	0
HIVEP3_chr1	206	161	3776	3445	13179	14378	8952	8467	2149	2227	1607	1486
GUCA2B_chr1	0	0	0	0	0	0	0	0	0	0	0	0
GUCA2A_chr1	0	0	0	2	0	0	0	0	0	0	0	0
FOXJ3_chr1	6086	5116	2613	2166	3303	3403	3636	3924	3124	3207	2576	2300
RIMKLA_chr1	10	12	4	0	0	0	0	3	91	90	1033	825
ZMYND12_chr1	28	12	6	4	0	1	2	0	6	2	7	9
PPCS_chr1	1460	1351	909	698	731	730	767	1057	1366	1426	1220	1096
CCDC30_chr1	14	29	8	1	2	2	0	0	3	0	2	4
PPIH_chr1	637	544	533	447	458	417	683	854	1541	1469	1489	1374
YBX1_chr1	23273	20728	22706	18528	35468	32441	46142	54434	47714	47871	45771	44046
CLDN19_chr1	1	0	0	2	0	0	0	0	0	0	0	0
LEPRE1_chr1	560	492	257	213	287	314	348	432	687	775	617	614
C1orf50_chr1	377	336	237	146	220	219	219	247	279	310	357	297
CCDC23_chr1	690	684	629	447	288	295	235	310	363	351	503	429
ERMAP_chr1	578	501	278	241	90	96	74	94	158	147	138	142
ZNF691_chr1	322	289	138	120	103	105	100	151	199	208	310	309
SLC2A1_chr1	3055	2611	1162	959	965	818	1762	1982	2833	3038	10451	9457
FLJ32224_chr1	9	16	7	7	1	1	0	0	1	2	8	9
FAM183A_chr1	0	0	0	0	0	0	0	0	0	0	0	0
EBNA1BP2_chr1	1051	909	1522	1230	4566	4153	6183	7378	6908.91	6992	5693	5350.69
WDR65_chr1	1	0	0	0	0	0	0	0	6.0889	4	37	43.312
TMEM125_chr1	3	1	0	1	0	0	0	1	0	1	1	3
C1orf210_chr1	0	0	3	0	1	0	0	0	0	0	0	0
TIE1_chr1	5	3	3	2	1	0	4	2	2	5	4	4
MPL_chr1	11	11	2	10	2	3	0	1	0	3	0	1
CDC20_chr1	20	19	12	1	1	5	14	13	695	754	5802	5467
ELOVL1_chr1	2262	1924	1230	957	1307	1181	1985	2345	3539	3715	3557	3230
MED8_chr1	729	631	986	789	843	855	1133	1322	1878	1951	1299	1267
C1orf84_chr1	66	48	24	25	29	40	44	50	34	41	34	29
KIAA0467_chr1	2277.18	1892.91	1297.78	1196.56	709.413	826.817	826.296	792.098	902.336	1030.88	993.008	982.619
HYI_chr1	215.824	202.094	140.215	123.44	82.5874	68.1826	35.7039	36.9021	49.6644	86.1156	155.992	114.381
PTPRF_chr1	20	16	14	8	5	4	5	7	6	7	741	559
KDM4A_chr1	2232.83	1886.94	849.838	630.915	739.981	760.955	1294.8	1381.81	2134.8	2287.8	1617.42	1448.5
LOC100132774_chr1	12.1706	5.0615	8.1621	2.0852	5.0192	6.0449	8.1977	9.1886	22.2043	20.1991	38.5805	55.4955
ST3GAL3_chr1	369	286	187	157	61	59	128	164	193	224	337	314
ARTN_chr1	1	2	2	0	1	2	0	1	0	0	3	8
IPO13_chr1	1083	964	335	284	436	463	617	720	1383	1439	1090	1046
DPH2_chr1	853	792	1125	918	3938	3660	5363	6197	3252	3699	1935	1900
ATP6V0B_chr1	1784	1628	1841	1637	2508	2261	3130	3979	5462	5687	3858	3909
B4GALT2_chr1	133	141	90	92	815	756	1571	1907	1102	1184	1515	1501
CCDC24_chr1	68	45	27	25	15	13	16	12	25	34	89	93
SLC6A9_chr1	11	9	13	10	337	328	718	926	1404	1592	168	180
KLF17_chr1	0	0	0	0	0	0	0	0	0	0	0	0
DMAP1_chr1	1002	970	788	679	551	541	647	726	722	860	766	831
ERI3_chr1	759	706	713	547	508	445	866	1147	1778	1889	1525	1543
RNF220_chr1	3198	2869	1914	1658	2687	2582	3655	4073	2153	2190	1592	1602
TMEM53_chr1	107	86	23	19	23	29	25	30	105	86	151	133
C1orf228_chr1	81	69	108	92	125	133	206	241	171	186	246	251
KIF2C_chr1	68	68	72	53	36	46	37	45	307	292	4191	3845
RPS8_chr1	81918	72788	66255	53584	59362	55742	52152	62474	52762	53664	55803	52839
SNORD55_chr1	0	0	0	0	0	0	0	0	0	0	0	0
SNORD46_chr1	0	0	0	0	1	0	0	0	0	0	0	0
SNORD38A_chr1	0	0	0	0	0	0	0	0	0	0	0	0
SNORD38B_chr1	0	0	0	0	0	0	0	0	0	0	0	0
BEST4_chr1	30	22	31	16	20	16	6	19	13	21	55	46
PLK3_chr1	1544	1455	12334	10490	8568	7832	4883	5547	3251	3811	1731	1765
TCTEX1D4_chr1	16	8	188	170	93	97	49	35	4	11	4	5
BTBD19_chr1	7	9	508	410	246	316	130	147	47	76	83	71
PTCH2_chr1	10	3	15	22	14	14	9	8	11	7	6	4
EIF2B3_chr1	309	263	264	205	440	442	1036	1250	1519	1541	1405	1200
HECTD3_chr1	1634	1467	571	546	1128	1070	1505	1766	1669	1756	1821	1755
UROD_chr1	1154	1111	889	698	576	500	625	704	1478	1488	3393	3375
ZSWIM5_chr1	199	169	72	78	41	53	26	13	83	69	138	134
LOC400752_chr1	26	17	9	10	9	8	4	11	6	8	10	10
HPDL_chr1	11	13	15	23	147	126	287	318	576	602	657	666
MUTYH_chr1	509.337	465.147	296	263.042	248.079	222.17	247.469	283.088	471.08	572.85	543.289	492
TOE1_chr1	628.663	567.853	1146.78	931.454	1034.28	908.384	980.531	1136.76	1601.24	1641.88	1410.12	1443.62
TESK2_chr1	280	283	182.22	172.504	363.644	335.446	477	593.155	220.678	212.274	311.587	266.376
CCDC163P_chr1	214	159	159	91	48	45	44	56	85	91	120	122
MMACHC_chr1	88	61	26	18	54	54	100	102	96	118	192	182
PRDX1_chr1	4103	3516	12519	9919	18975	18099	16081	19705	17278	17362	15326	14084
AKR1A1_chr1	1572	1459	1299	1119	2077	2095	3446	4165	4573	4799	3093	3108
NASP_chr1	2104	1763	2072	1512	1951	1932	2632	2934	5526	5703	6923	6507
CCDC17_chr1	27	19	8	9	5	3	6	6	2	3	11	18
GPBP1L1_chr1	6290	5317	4949	4019	5550	5683	5851	6716	5564	5338	4652	4010
RPS15AP10_chr1	5	2	4	2	4	4	2	2	1	5	0	2
TMEM69_chr1	588.886	548.819	712.748	518.942	830	749	685.835	862.966	786.918	903	808	690
IPP_chr1	329.114	308.181	262.252	227.058	168	197	150.165	137.034	451.082	492	501	420
MAST2_chr1	573	540	313	256	250	288	638	628	983	1103	1794	1737
PIK3R3_chr1	112	137	41	41	42	34	56	58	148	157	123	102
TSPAN1_chr1	1	0	0	1	0	0	0	1	0	2	0	2
POMGNT1_chr1	897.246	775.027	737	656	732	770.635	1182.33	1444	2373.56	2620.61	2159.98	1852.83
C1orf190_chr1	1.7537	2.9732	0	0	1	2.3645	1.6678	0	3.4395	3.3947	4.0222	1.1692
RAD54L_chr1	18	14	21	9	9	7	12	4	478	521	2073	2005
LRRC41_chr1	2248	1977	1754	1496	2184	2032	2463	2932	2794	3169	2605	2502
UQCRH_chr1	2659.63	2369.6	2645.88	1884.45	3235.4	3020.62	3236.7	4057.79	4937.67	4885.48	5897.88	5317.55
NSUN4_chr1	907	755	1442	1234	1545	1503	1854	2051	1444	1350	1321	1151
FAAH_chr1	72	73	70	55	34	31	29	27	88	73	38	39
DMBX1_chr1	0	0	0	0	0	0	0	0	0	0	49	40
KNCN_chr1	0	0	0	0	0	0	0	0	0	0	0	0
MKNK1_chr1	900	725	487	443	369	407	366	424	690	729	725	786
MOBKL2C_chr1	1250	1140	903	725	1514	1551	1365	1558	602	717	616	591
ATPAF1_chr1	1601	1512	795	643	512	532	547	696	1776	1738	2403	2239
C1orf223_chr1	2	0	0	0	0	0	0	0	0	0	1	0
KIAA0494_chr1	9820	8129	5584	4349	6436	6532	6813	8042	4802	4732	4277	3620
CYP4B1_chr1	2	3	0	1	0	0	0	0	0	0	0	0
CYP4Z2P_chr1	0	0	0	0	0	0	0	0	0	0	0	0
CYP4A11_chr1	0	0	0	0	0	0	0	0	0	0	2	1
CYP4X1_chr1	0	0	0	0	0	0	0	0	0	0	0	0
CYP4Z1_chr1	0	0	0	0	0	0	0	0	0	0	0	0
CYP4A22_chr1	0	0	0	0	0	0	0	0	0	0	0	0
PDZK1IP1_chr1	1	7	0	0	0	0	0	0	0	0	0	0
TAL1_chr1	34	35	18	24	4	5	9	9	2	2	0	4
STIL_chr1	112	100	282	227	72	86	76	91	498	547	1951	1613
CMPK1_chr1	13651	11305	10023	7669	5576	6042	4684	6118	7912	7677	7437	6392
FOXE3_chr1	4	1	2	1	0	1	0	0	2	0	2	2
MGC12982_chr1	92	100	54	48	42	64	61	58	68	70	126	116
FOXD2_chr1	57	52	44	34	33	18	27	27	29	31	49	47
LOC388630_chr1	0	0	0	0	0	0	0	0	0	0	0	0
SKINTL_chr1	0	0	0	0	0	0	0	0	0	0	0	0
SLC5A9_chr1	0	0	0	0	0	0	0	0	0	0	0	0
SPATA6_chr1	76	57	33	16	11	15	9	13	35	31	53	36
AGBL4_chr1	0	0	0	1	0	1	0	0	0	0	1	0
BEND5_chr1	24	27	11	8	1	6	2	2	5	6	118	129
ELAVL4_chr1	3	2	0	2	0	1	0	0	0	0	0	0
DMRTA2_chr1	0	0	0	0	0	0	0	0	0	0	0	0
FAF1_chr1	1648	1360	1300	1063	571	520	645	734	1433	1519	1545	1414
CDKN2C_chr1	343	327	171	137	62	52	42	63	34	48	153	153
C1orf185_chr1	0	0	0	0	0	0	0	0	0	0	0	0
RNF11_chr1	3666	3133	5482	4058	3160	3396	2882	3576	2363	2351	1997	1648
TTC39A_chr1	3	4	0	1	5	1	2	4	4	2	3	2
EPS15_chr1	5458	4461	5068	4206	3617	3872	3959	4705	4622	4409	4060	3413
OSBPL9_chr1	2655	2360	1897	1500	965	1047	1064	1268	1941	2010	2688	2297
NRD1_chr1	5344	4603	3377	2744	2144	2185	2394	2701	7738	8054	7012	6238
MIR761_chr1	0	0	0	0	0	0	0	0	0	0	0	0
RAB3B_chr1	2.6474	1.3237	1.3237	3.9711	3.9711	14.5609	2.6474	3.9711	15.8846	9.266	38.3877	21.1794
TXNDC12_chr1	3128	2781	2280	1776	1941	1899	1627	1932	2214	2507	2382	2171
KTI12_chr1	690	668	1036	819	1260	1167	1363	1580	832	892	781	686
BTF3L4_chr1	1946	1750	3474	2665	2765	2916	3038	3739	2443	2337	1467	1183
ZFYVE9_chr1	601	439	230	174	248	256	270	338	116	124	103	77
CC2D1B_chr1	1818	1724	1487	1194	1188	1226	1415	1601	1792	1865	1420	1433
ORC1_chr1	63	67	47	27	13	12	9	6	1291	1374	2445	2351
PRPF38A_chr1	2024	1628	3185	2584	2474	2397	2459	2755	2728	2770	2411	2171
ZCCHC11_chr1	2736	2235	1939	1622	1053	1051	667	800	1314	1300	1532	1270
GPX7_chr1	547	486	558	465	471	417	443	482	673	653	606	573
FAM159A_chr1	337	302	324	298	260	242	141	169	78	88	94	116
C1orf163_chr1	331	254	149	123	469	463	823	924	761	847	786	667
ZYG11B_chr1	2188	1834	493	391	241	269	309	390	1105	1141	1226	975
ZYG11A_chr1	3	0	1	3	1	2	4	1	4	3	25	12
ECHDC2_chr1	307	254	223	202	106	115	88	82	176	211	261	261
SCP2_chr1	3225	2869.16	2272.04	1742.06	1298.05	1317	1139	1510	2788.04	2776.12	2939.1	2602.12
PODN_chr1	0	0	1	0	0	0	0	0	0	0	0	0
SLC1A7_chr1	0	0	0	0	0	0	0	0	0	0	0	0
CPT2_chr1	840.223	761.235	357	302	295	284.234	251	294.346	809.46	827.237	1424	1277.73
C1orf123_chr1	1026.78	867.765	687	550	329	326.766	401	493.654	949.54	934.763	771	781.271
MAGOH_chr1	1038	923	1993	1609	2051	2059	2370	2691	2874	2669	2106	2019
LRP8_chr1	383	318	266	220	464	504	1034	1126	1852	2037	1517	1410
FLJ40434_chr1	0	0	0	0	0	0	0	0	0	0	0	0
DMRTB1_chr1	0	0	0	0	0	0	0	0	0	0	0	0
GLIS1_chr1	0	1	0	1	0	0	0	0	0	1	0	0
TMEM48_chr1	1116	873	549	449	1365	1419	1886	2055	2441	2319	3497	2977
YIPF1_chr1	939	813	554	430	388	349	387	489	889	860	748	738
DIO1_chr1	3	3	0	3	0	2	0	2	1	0	5	1
HSPB11_chr1	409	351	565	376	257	266	228	284	974	1012	1580	1413
LRRC42_chr1	491	427	430	335	583	532	625	776	1133	1169	1557	1425
LDLRAD1_chr1	0	0	0	0	0	0	0	0	0	0	0	0
TMEM59_chr1	5047	4456	3597	2930	2486	2445	2028	2402	4229	4202	3990	3547
C1orf83_chr1	389	334	102	84	97	117	136	117	402	420	498	463
CDCP2_chr1	1	0	2	0	0	0	0	0	1	1	0	1
CYB5RL_chr1	117	119	41	44	13	23	28	23	162	145	165	144
MRPL37_chr1	1798	1502	1535	1340	2150	1916	2456	2915	4987	5001	6332	6210
SSBP3_chr1	1872	1591	905	734	443	458	358	404	842	909	1144	1005
ACOT11_chr1	7.7964	5	4	6	3	0	4	1	23	18.3229	45.9101	34.4299
FAM151A_chr1	1.2036	0	0	0	0	2	0	0	0	1.6771	2.0899	3.5701
C1orf175_chr1	0	0	0	0	0	0	0	0	0	0	0	0
C1orf175-TTC4_chr1	0	5.6992	0	1.5036	0	1.4492	0	1.4377	1.4595	6.0224	0	1.4893
TTC4_chr1	975	861.301	1102	873.496	1731	1703.55	2120	2509.56	2047.54	2020.98	1997	1769.51
PARS2_chr1	299	266	63	50	78	85	121	159	260	286	313	294
TTC22_chr1	330	267	43	38	35	28	58	94	170	203	371	383
C1orf177_chr1	6	6	4	2	0	0	1	2	3	4	3	3
DHCR24_chr1	1642	1463	739	593	1333	1215	2776	3348	8351	9274	16730	15495
TMEM61_chr1	0	0	0	0	0	0	0	0	1	0	1	0
BSND_chr1	0	0	0	0	0	0	0	0	1	1	0	0
PCSK9_chr1	0	0	0	0	0	0	0	0	0	0	0	0
USP24_chr1	6385	5039	3341	2706	3205	3382	3675	4253	4299	4494	4095	3394
PPAP2B_chr1	2	0	4	2	3	1	0	1	0	4	0	1
PRKAA2_chr1	0	0	0	0	0	0	0	0	0	0	12	13
C1orf168_chr1	0	0	0	0	0	0	0	0	0	0	0	0
C8A_chr1	0	0	0	0	0	0	0	0	0	0	0	0
C8B_chr1	0	0	0	0	0	0	0	0	0	0	0	0
DAB1_chr1	45	32	19	18	1	1	0	0	0	0	0	0
OMA1_chr1	620	529	412	313	196	229	151	175	337	379	344	265
TACSTD2_chr1	8	2	16	8	1	5	2	3	0	0	3	5
MYSM1_chr1	448	316	370	319	255	323	265	307	252	235	269	242
JUN_chr1	540	512	13590	10899	4625	3992	1660	1903	2350	2831	6174	6001
LOC100131060_chr1	17	24	5	2	0	2	1	0	0	1	4	7
LOC729467_chr1	0	0	0	0	0	0	0	0	0	0	0	0
FGGY_chr1	42	52	27	17	4	11	5	4	49	48	151	126
HOOK1_chr1	568	498	484	379	762	826	657	851	557	496	595	454
CYP2J2_chr1	3	1	2	3	4	1	1	8	7	11	32	40
C1orf87_chr1	0	0	0	0	0	0	0	0	0	1	0	0
NFIA_chr1	342	294	221	174	17	12	7	15	130	128	194	188
TM2D1_chr1	421	314	485	405	338	360	337	450	599	528	557	463
INADL_chr1	906	816	927	721	470	487	358	487	445	452	670	543
L1TD1_chr1	0	0	0	0	0	0	0	0	0	0	1	0
KANK4_chr1	1	1	0	0	0	0	0	0	0	0	0	0
USP1_chr1	4275	3344	2800	2127	2680	2617	2755	3441	4826	4672	4387	3885
DOCK7_chr1	603	498	329	252	102	115	93	110	320	354	783	621
ANGPTL3_chr1	0	0	1	0	0	1	0	0	0	0	0	0
ATG4C_chr1	432	427	119	81	51	43	55	67	485	446	530	406
FOXD3_chr1	0	0	0	0	0	0	0	0	0	0	0	0
ALG6_chr1	485	450	501	395	255	318	323	419	817	820	636	514
ITGB3BP_chr1	206	176	121	128	40	37	41	51	321	334	707	642
EFCAB7_chr1	173	127	84	43	45	58	53	66	197	209	220	188
DLEU2L_chr1	9	4	9	1	2	10	9	13	11	4	19	19
PGM1_chr1	1519	1318	930	778	574	544	701	754	1631	1672	2835	2566
ROR1_chr1	15	19	13	15	16	11	6	14	48	40	27	17
UBE2U_chr1	0	0	0	0	0	0	0	0	0	0	0	0
CACHD1_chr1	11	6	4	3	18	14	6	19	14	12	57	55
RAVER2_chr1	160	144	146	106	59	57	65	60	96	89	194	162
JAK1_chr1	31966	27039	19743	15755	17009	17282	18287	20529	12378	12495	12124	10095
MIR3671_chr1	0	0	0	0	0	0	0	0	0	0	0	0
MIR101-1_chr1	0	0	0	0	0	0	0	0	0	0	0	0
AK4_chr1	28	22	24	29	388	399	922	1066	628	662	6308	5607
DNAJC6_chr1	74	63	73	61	113	90	194	262	277	279	326	238
LEPROT_chr1	1824.01	1581.62	1231.22	968.636	774.875	728.63	854.752	1106.79	1322.37	1313.27	919.844	870.614
LEPR_chr1	331.985	217.377	121.783	75.3639	9.1249	15.3701	9.2483	9.2123	175.625	163.734	309.156	245.386
PDE4B_chr1	4065	3346	2171	1879	4281	4627	3956	4553	3415	3410	4379	3771
SGIP1_chr1	1	1	1	1	0	0	0	1	0	1	5	9
MIR3117_chr1	0	0	0	0	0	0	0	0	0	0	0	0
TCTEX1D1_chr1	1	7	2	2	2	1	1	6	2	0	0	0
INSL5_chr1	0	0	0	0	0	0	0	0	0	0	0	0
WDR78_chr1	35	32	8	9	2	5	5	2	7	7	8	10
MIER1_chr1	3890	3344	6691	5155	5964	6585	6266	8368	4536	3894	3611	2915
SLC35D1_chr1	1245	1065	1133	860	1420	1415	1521	1837	2382	2336	1620	1373
C1orf141_chr1	0	0	0	1	0	0	0	0	4	8	11	8
IL23R_chr1	38	20	70	60	153	164	235	264	956	977	1121	856
IL12RB2_chr1	389	321	367	345	1577	1660	4240	4707	10111	11070	7213	6331
SERBP1_chr1	12480	10514	17346	14006	31247	31288	38779	48035	32877	32869	24754	22535
GADD45A_chr1	701	620	841	667	1105	1124	959	1082	999	999	1402	1340
GNG12_chr1	5	5	7	4	31	32	54	79	67	47	38	27
DIRAS3_chr1	3	4	1	1	1	0	1	0	0	2	1	2
WLS_chr1	0	2	0	0	0	0	0	0	0	0	101	78
MIR1262_chr1	0	0	0	0	0	0	0	0	0	0	0	0
RPE65_chr1	0	0	0	0	0	0	0	0	0	0	0	0
DEPDC1_chr1	12	6	11	0	2	1	2	1	37	60	1876	1506
LRRC7_chr1	0	0	0	0	1	0	0	0	0	0	1	0
PIN1P1_chr1	0	0	0	0	0	0	0	0	0	0	0	0
LRRC40_chr1	843	737	813	666	704	757	717	996	1347	1212	1290	1086
SRSF11_chr1	3643	3043	4431	3732	4223	4288	5295	6457	4870	4511	5237	4751
ANKRD13C_chr1	1456	1153	1372	1012	1259	1319	1112	1330	1752	1676	939	753
HHLA3_chr1	83	65	58	44	30	28	22	32	130	118	104	90
CTH_chr1	46	38	28	23	19	15	89	109	1144	1075	372	334
PTGER3_chr1	37	26	2	1	1	7	3	0	2	3	2	0
ZRANB2_chr1	1827	1516	3093	2430	3453	3795	3201	4032	3712	3519	3035	2583
MIR186_chr1	0	0	0	0	0	0	0	0	0	0	0	0
NEGR1_chr1	14	10	8	6	3	9	0	2	0	1	1	3
LRRIQ3_chr1	16	13	10	9	3	2	3	4	15	20	39	31
FPGT_chr1	516.687	411	216.796	173.718	133.689	156.477	132	194.552	508.727	454	517.608	407.436
FPGT-TNNI3K_chr1	6.3133	0	1.2041	1.2821	1.3113	3.5229	0	1.448	1.2732	0	5.3916	3.5636
TNNI3K_chr1	0	0	0	0	0	0	0	0	0	0	0	0
C1orf173_chr1	1	0	0	1	0	0	0	0	0	0	0	0
CRYZ_chr1	1447.55	1322.43	1197	946.499	529.494	455.128	523.723	724.798	1844.83	1730.58	2612.49	2233.96
TYW3_chr1	933.454	853.572	755	550.501	1196.51	1242.87	1695.28	1861.2	2096.17	1966.42	1756.51	1530.04
LHX8_chr1	0	0	0	0	0	0	0	0	0	0	0	0
SLC44A5_chr1	11	8	7	14	0	2	1	0	0	3	0	0
ACADM_chr1	1169	972	955	746	691	802	651	925	1717	1620	2102	1763
RABGGTB_chr1	794	670	1054	848	1932	2111	2682	3124	3996	3966	2813	2595
SNORD45C_chr1	0	0	0	0	0	0	0	0	0	0	0	0
SNORD45A_chr1	0	0	0	0	0	0	0	0	0	0	0	0
SNORD45B_chr1	0	0	0	0	0	0	0	0	0	0	0	0
MSH4_chr1	4	1	1	0	3	2	0	0	0	1	1	0
ASB17_chr1	0	0	0	0	0	0	0	0	0	0	0	0
ST6GALNAC3_chr1	10	8	2	3	0	1	5	7	1	1	4	3
ST6GALNAC5_chr1	1	0	0	0	0	0	1	1	0	0	0	0
PIGK_chr1	2249	1802	997	778	395	388	431	577	1442	1354	975	782
AK5_chr1	203	185	136	96	15	8	2	4	2	7	1	7
ZZZ3_chr1	2121	1822	1681	1479	2128	2191	2403	2725	2074	1984	1529	1254
USP33_chr1	2342	1995	1901	1435	1184	1213	1167	1438	1664	1713	1546	1235
FAM73A_chr1	919	667	429	339	339	405	356	452	341	372	421	370
NEXN_chr1	9	7	3	0	9	13	37	44	3	3	2	2
FUBP1_chr1	2443	2020	7818	6364	10412	9986	10642	12395	7991	8222	5543	5129
DNAJB4_chr1	200	161	152	148	181	175	129	173	177	204	192	160
GIPC2_chr1	20	14	10	5	3	0	0	3	6	5	7	1
MGC27382_chr1	0	0	0	0	0	0	0	0	0	0	0	0
PTGFR_chr1	0	0	0	0	0	0	0	0	0	0	0	0
IFI44L_chr1	138	136	139	108	84	104	167	150	20	16	7	13
IFI44_chr1	913	674	867	706	358	320	233	239	107	97	152	132
ELTD1_chr1	0	0	0	0	0	0	0	0	0	0	0	0
LPHN2_chr1	0	0	0	0	4	0	0	0	0	0	0	0
TTLL7_chr1	4	1	1	1	1	1	3	0	6	6	58	43
PRKACB_chr1	11798	9329	3455	2730	1496	1622	693	821	771	741	1159	981
SAMD13_chr1	3	3	2	0	2	0	0	1	3	3	7	1
UOX_chr1	0	0	0	0	0	0	0	0	0	0	0	0
DNASE2B_chr1	0	0	0	0	0	0	0	0	0	0	0	0
RPF1_chr1	1741	1478	2306	1981	2377	2395	2451	2807	2356	2301	2148	1845
GNG5_chr1	1342	1126	1764	1432	1858	1860	1522	1962	2508	2781	2987	2669
SPATA1_chr1	0	0	6.3682	9.8849	7.664	7.5255	1.0714	2.1099	3.2426	1.0896	1.0812	1.0852
CTBS_chr1	908	763	786.632	572.115	595.336	600.475	442.929	533.89	698.757	618.91	808.919	668.915
C1orf180_chr1	0	0	0	0	0	0	0	0	0	0	0	0
SSX2IP_chr1	609	453	310	276	131	160	85	100	250	250	378	336
LPAR3_chr1	59	50	20	21	12	9	12	6	1	4	4	1
MCOLN2_chr1	320	266	617	499	666	718	1230	1508	783	741	489	439
MCOLN3_chr1	26	22	23	25	60	52	32	62	7	8	3	3
WDR63_chr1	10	6	7	8	0	4	6	5	12	3	7	5
SYDE2_chr1	67	48	123	92	65	69	40	40	44	50	48	36
C1orf52_chr1	647	554	846	628	686	754	701	976	626	623	448	372
BCL10_chr1	1110	943	2027	1638	1609	1716	1273	1496	1253	1287	1044	861
DDAH1_chr1	0	0	0	0	0	2	1	2	0	3	6	5
CYR61_chr1	3	1	13	16	9	4	0	5	5	1	9	3
ZNHIT6_chr1	1007	903	1034	872	2034	2174	2676	3087	2188	2094	1240	1063
COL24A1_chr1	10	14	12	7	1	0	3	2	0	1	1	0
ODF2L_chr1	1233	1029	1219	986	236	221	201	266	521	469	639	593
CLCA2_chr1	0	0	0	0	0	0	0	0	0	2	0	0
CLCA1_chr1	0	0	0	0	0	0	0	0	0	0	0	0
CLCA4_chr1	0	0	0	0	0	0	0	0	0	0	0	0
CLCA3P_chr1	0	1	0	0	0	0	0	1	0	0	0	0
SH3GLB1_chr1	6453	5353	5129	4012	4178	4161	3593	4398	4339	4060	4145	3497
SEP15_chr1	6035	5106	5003	4269	4951	5090	5237	6749	5696	5228	4248	3747
HS2ST1_chr1	1901	1470	835	668	404	409	505	608	1353	1304	1358	1079
LOC339524_chr1	5	3	3	0	0	0	1	0	2	1	5	1
LMO4_chr1	1239	993	682	605	724	812	600	760	985	1107	448	397
PKN2_chr1	1526	1194	882	691	541	641	609	714	628	541	596	516
GTF2B_chr1	1784	1450	2659	2133	2287	2283	1997	2431	2035	1993	1707	1596
CCBL2_chr1	1790.55	1547.05	1333.9	1018.1	940.976	913.45	1471.94	1636.04	1624.31	1656.1	1927.36	1759.85
RBMXL1_chr1	1309.34	1128.83	2233.78	1950.7	2544.57	2698.2	1833.51	2101.99	1687.83	1627.44	1095.97	925.263
GBP3_chr1	1284	1224	465	393.102	824.145	968.068	750.11	846	51	29	41	43
GBP1_chr1	1965.99	1665	4280	3476.9	27624.8	27612.9	40375.9	48543.3	4648.99	4667	1949	1568
GBP2_chr1	11212	9530	22799	18393	33853	32250	55684	63638.6	11739	11904	9231	8026
GBP7_chr1	1	0	0	0	1	0	5	9	0	0	1	0
GBP4_chr1	3877	3262	1958	1652	15690	15970	43992	51474	5082	5000	1060	930
GBP5_chr1	5756	5198	3805	3146	34861	34978	60575	69517	5854	5870	1960	1570
GBP6_chr1	15	12	9	7	9	6	49	61	14	8	2	5
LOC400759_chr1	4.005	3	0	3.0021	43.0192	41.0146	74.0271	110.072	4.0064	5.0026	0	1
LRRC8B_chr1	1212	981	6039	4791	8863	9096	6148	7034	3057	3116	1799	1506
FLJ27354_chr1	40	41	65	52	55	50	37	37	15	10	31	17
LRRC8C_chr1	7222	5994	8354	6717	12262	12250	8521	9948	3438	3391	3922	3139
LRRC8D_chr1	3575	2996	4284	3391	3341	3376	3364	3862	1561	1521	1100	926
GEMIN8P4_chr1	8	9	3	5	6	3	4	4	31	28	22	19
ZNF326_chr1	388	310	928	716	774	827	742	843	1038	980	903	933
BARHL2_chr1	0	0	1	0	0	0	0	0	0	0	0	0
ZNF644_chr1	2399	2023	3022	2371	2051	2216	1767	2121	1654	1640	1352	1127
HFM1_chr1	0	0	1	2	0	1	0	1	0	0	0	0
CDC7_chr1	269	214	92	54	65	59	41	55	395	417	702	576
HSP90B3P_chr1	0	0	0	0	0	0	0	0	0	0	0	0
TGFBR3_chr1	4879	4331	1166	876	1392	1428	1290	1702	384	380	133	121
BRDT_chr1	0	3	1	4	0	0	0	0	0	0	0	0
EPHX4_chr1	12	3	2	5	2	2	0	1	7	4	44	30
BTBD8_chr1	20	11	3	2	0	0	0	1	1	2	7	11
KIAA1107_chr1	108	77	29	18	3	7	6	1	19	33	56	54
C1orf146_chr1	0	0	2	0	0	0	0	0	0	0	0	0
GLMN_chr1	241	233	372	290	458	469	612	640	762	673	641	534
RPAP2_chr1	463	417	495	379	538	585	628	708	753	805	796	764
GFI1_chr1	912	855	1527	1224	3723	3618	3498	3819	1099	1203	1029	996
EVI5_chr1	52	45	44	35	173	171	176	216	593	528	2092	1839
RPL5_chr1	64519	54525	52345	43167	50460	49784	48477	55539	55329	51212	46587	43894
SNORD21_chr1	0	0	0	0	0	1	0	2	0	0	0	0
SNORA66_chr1	1	4	5	1	4	0	2	6	1	2	1	1
FAM69A_chr1	957	774	1304	1062	1585	1573	1182	1509	564	515	441	400
MTF2_chr1	1598	1357	1591	1194	1122	1248	1020	1227	1142	1142	1329	1108
TMED5_chr1	4586.71	3571.71	4863.72	3917.8	4945.39	5258.4	4846.23	6561.98	4923.85	4297.22	4073.86	3429.65
CCDC18_chr1	94.2873	82.292	89.2808	60.1965	73.6098	84.5966	80.7664	105.022	155.146	193.778	300.14	281.353
LOC100131564_chr1	135	115	117	76	41	69	45	41	40	57	98	107
DR1_chr1	4390	3620	6136	5076	5726	5660	5154	6367	5406	5232	4892	4282
FNBP1L_chr1	157	99	122	91	308	330	536	578	2068	1915	1713	1340
BCAR3_chr1	84.7999	53	99	81	36	42	43	57	490.97	530.961	1714	1594.93
LOC100129046_chr1	2.2001	0	0	0	0	0	0	2	1.0297	2.0387	0	3.074
MIR760_chr1	0	0	0	0	0	0	0	0	0	0	0	0
DNTTIP2_chr1	3167	2396	4798	3628	6045	5895	5411	6008	4338	4249	4092	3564
GCLM_chr1	1128	909	710	589	2174	2232	1571	1829	1708	1677	1396	1332
ABCA4_chr1	0	1	0	0	0	0	0	0	0	0	9	7
ARHGAP29_chr1	0	0	0	0	0	0	0	0	0	0	5	3
ABCD3_chr1	1394	1145	829	676	605	750	866	1016	1842	1827	1288	1136
F3_chr1	7	2	56	42	39	26	17	13	1	2	9	4
SLC44A3_chr1	44	24	22	19	5	11	2	2	3	5	9	7
CNN3_chr1	102	71	88	77	61	51	44	53	37	36	38	30
LOC729970_chr1	3	8	2	0	1	1	0	1	2	1	1	0
ALG14_chr1	145	111	122	95	171	165	161	160	335	350	273	260
TMEM56_chr1	19.3111	23.3404	21.6025	11.2705	8	5.0934	1	1	6	6.2851	35.5123	20.7926
TMEM56-RWDD3_chr1	22.828	9.8757	3.1032	6.6175	2.4474	10.7635	13.9037	11.4025	3.9531	3.4407	7.6258	6.8955
RWDD3_chr1	307.861	295.784	279.294	199.112	226.553	294.143	236.096	302.598	300.047	273.274	306.862	276.312
FLJ31662_chr1	0	0	0	0	0	0	0	0	0	0	0	0
PTBP2_chr1	371	329	367	307	211	306	233	264	165	173	198	217
DPYD_chr1	2229	1819	1324	1036	585	637	329	396	354	367	366	282
MIR137_chr1	0	0	0	0	0	0	0	0	0	0	0	0
SNX7_chr1	9	15	8	8	7	11	2	5	9	5	12	15
LPPR5_chr1	0	0	0	0	0	0	0	0	0	0	1	0
LOC100129620_chr1	0	0	0	0	0	0	0	0	0	0	0	0
LPPR4_chr1	0	0	0	0	0	0	0	0	0	0	0	0
PALMD_chr1	0	0	0	0	0	0	0	0	0	0	0	0
MIR548AA1_chr1	0	0	0	0	0	0	0	0	0	0	0	0
MIR548D1_chr1	0	0	0	0	0	0	0	0	0	0	0	0
FRRS1_chr1	2	5	2	3	4	6	2	13	11	7	16	16
AGL_chr1	1748	1384	988	786	780	843	969	1177	1745	1710	1850	1447
SLC35A3_chr1	283	274	284	234	314	329	319	419	375	341	337	300
HIAT1_chr1	3597	2921	3679	2922	5370	5498	5845	6961	4466	4435	3353	2885
SASS6_chr1	243	201	75	53	58	56	79	115	318	365	477	450
CCDC76_chr1	394.464	333.269	384.334	330.861	426.782	514	387	541.641	716.823	640.78	464.394	393.634
LRRC39_chr1	14.5363	16.7308	14.6658	1.1388	3.2176	0	0	3.359	2.1771	4.2198	7.6063	4.3665
DBT_chr1	1139	966	393	354	335	333	429	525	921	842	922	755
RTCD1_chr1	1349	1081	1305	1028	1307	1335	1288	1585	3095	3099	2799	2557
MIR553_chr1	0	0	0	0	0	0	0	0	0	0	0	0
CDC14A_chr1	4046	3383	908	770	926	997	801	953	577	506	440	322
GPR88_chr1	1	3	0	0	0	3	1	3	1	2	0	1
VCAM1_chr1	70	79	8	10	104	81	101	88	10	17	0	0
EXTL2_chr1	82	81	59	32	75	75	113	109	155	123	239	207
SLC30A7_chr1	1679	1329	3760	3024	4047	4527	3541	4295	2810	2610	1805	1526
DPH5_chr1	1624	1417	862	679	497	520	393	536	1060	1025	1164	1080
S1PR1_chr1	20860	18205	8242	7117	11275	10347	13035	15033	9229	9311	9133	7840
OLFM3_chr1	0	0	1	0	0	0	0	0	0	0	0	0
HEJ1_chr1	0	0	0	0	0	0	0	0	0	0	0	0
COL11A1_chr1	0	0	0	0	0	0	0	0	0	0	0	0
RNPC3_chr1	355	302	343	244	226	260	216	233	255	260	218	208
AMY2B_chr1	204.881	149	112	84	36	53	24	21	19	19	10	19
LOC648740_chr1	21	23	3	2	3	7	2	6	2	0	0	2
AMY2A_chr1	0	0	0	0	0	0	0	0	0	0	0	0
AMY1A_chr1	1.0625	0	0	0	0	0	0	0	0	0	0	0
AMY1C_chr1	0.0131	0	0	0	0	0	0	0	0	0	0	0
AMY1B_chr1	0.0436	0	0	0	0	0	0	0	0	0	0	0
LOC100129138_chr1	4	3	0	0	1	0	1	1	1	1	1	0
PRMT6_chr1	978	868	752	636	996	970	998	1267	857	889	562	536
NTNG1_chr1	0	0	0	0	0	0	0	0	0	0	1	0
VAV3_chr1	238	233	168	152	249	248	227	268	126	114	96	78
SLC25A24_chr1	1518	1248	924	697	473	493	541	738	1465	1487	1665	1310
NBPF4_chr1	12	20	14	11	7	13	11	9.9976	5.9528	9	3.2109	7
NBPF6_chr1	0	0	0	0	0	0	0	0.0024	0.0472	0	1.7891	0
FAM102B_chr1	1272	1092	2541	2064	2812	2971	919	1085	498	431	569	462
C1orf59_chr1	1008	863	624	570	362	363	347	400	584	619	744	626
PRPF38B_chr1	2165	1689	3463	2733	3044	3040	2851	3181	2748	2548	2504	2260
FNDC7_chr1	0	2	1	0	2	2	0	0	0	0	1	0
STXBP3_chr1	2348	1892	2067	1564	1478	1585	1438	1713	1656	1545	1482	1254
AKNAD1_chr1	0	0	0	0	0	0	0	0	0	0	0	0
LOC642864_chr1	0	0	0	0	0	0	0	0	0	0	0	0
GPSM2_chr1	81.5685	85.2435	46.6423	31.5557	27.6207	29.8427	17.4592	14.5985	48.3655	47.2744	466.366	429.619
CLCC1_chr1	623.432	531.756	320.358	300.444	387.379	401.157	614.541	766.402	964.635	972.726	711.634	653.381
WDR47_chr1	752	596	593	462	678	667	725	835	910	872	756	652
TAF13_chr1	155	130	389	344	382	431	450	456	460	444	280	264
TMEM167B_chr1	4131	3498	2928	2276	1835	1890	1779	2066	2010	2023	1525	1441
SCARNA2_chr1	26	39	12	13	24	19	21	17	6	10	6	6
C1orf194_chr1	1	2	0	2	1	6	2	0	3	4	5	2
KIAA1324_chr1	1763	1459	899	752	651	615	581	601	330	368	663	490
SARS_chr1	6199	5401	7080	6024	12316	11295	12007	14307	12555	12623	7951	7320
CELSR2_chr1	396	399	177	131	38	34	28	40	121	161	208	180
PSRC1_chr1	9	22	3	0	0	3	0	0	9	14	445	380
MYBPHL_chr1	0	0	0	0	0	0	0	0	0	0	0	0
SORT1_chr1	131	73	10	17	17	9	7	15	12	20	65	44
PSMA5_chr1	3340	2768	3232	2612	4578	4443	6235	7676	10396	10597	8099	7501
SYPL2_chr1	1	0	0	0	1	0	0	0	2	2	0	0
ATXN7L2_chr1	252	216	318	276	318	286	331	404	269	328	334	305
CYB561D1_chr1	2051	1715	1118	866	1410	1437	1469	1680	690	788	504	421
AMIGO1_chr1	671	612	53	27	25	25	40	34	95	99	39	41
GPR61_chr1	1	0	3	0	0	0	0	0	1	0	0	0
GNAI3_chr1	4037	3308	6127	4776	4843	4894	4620	5539	6853	6743	7482	6324
MIR197_chr1	0	0	0	0	0	0	0	0	0	0	0	0
GNAT2_chr1	5	1	1	1	1	3	6	1	11	15	20	16
AMPD2_chr1	1709	1643	801	722	953	1031	2107	2281	2581	2717	3230	3055
GSTM4_chr1	175.541	197.576	150.061	133.237	59.115	37	18.0818	17.3419	125.074	117.722	283.453	256.304
GSTM2_chr1	195.295	201.071	230.822	128.528	102.123	116.988	40.2722	38.8959	63.4761	63.4622	386.846	415.881
GSTM1_chr1	1157.16	1020.35	848.098	724.235	359.762	313.012	168.646	194.762	902.449	947.816	2371.7	2111.82
GSTM5_chr1	4	4	1.0182	2	1	0	0	0	0	0	9.0052	7
GSTM3_chr1	435	384	425	357	359	346	225	326	309	336	721	649
EPS8L3_chr1	0	0	0	0	0	0	0	0	0	0	0	0
CSF1_chr1	487	422	2615	2272	7391	6944	5810	6548	2259	2484	1473	1444
AHCYL1_chr1	3017	2478	1514	1185	1510	1527	2040	2283	3790	4021	5353	4587
FAM40A_chr1	2075	1700	880	729	1254	1275	1613	1898	1182	1364	986	943
ALX3_chr1	85	82	37	31	22	21	27	27	21	31	15	15
UBL4B_chr1	0	0	0	0	0	0	0	0	0	0	0	0
SLC6A17_chr1	0	1	0	0	0	0	0	0	6	5	18	27
KCNC4_chr1	188	148	141	142	226	220	274	345	256	314	794	703
LOC440600_chr1	8	8	13	18	22	12	6	17	7	7	5	13
RBM15_chr1	850	754	1039	873	1183	1175	1115	1214	1008	1080	1312	1117
SLC16A4_chr1	10	7	8	4	1	4	1	6	3	4	19	12
HBXIP_chr1	1270	1149	1593	1236	1967	1839	2375	2848	3104	3144	3427	3069
PROK1_chr1	1	3	1	0	0	0	0	0	0	1	0	2
CYMP_chr1	0	0	0	0	0	0	0	0	0	0	0	0
KCNA10_chr1	0	0	0	0	0	0	0	0	0	0	0	0
KCNA2_chr1	24	19	4	4	0	0	3	4	3	6	5	0
KCNA3_chr1	3083	2771	587	495	1723	1620	2823	3121	1540	1562	751	683
CD53_chr1	12911	10996	18070	14273	25188	22630	15238	17375	9319	9515	9760	8522
C1orf103_chr1	1653	1492	2061	1538	1092	1210	1069	1331	770	762	983	868
DRAM2_chr1	804	599	539	422	198	233	147	203	398	367	654	532
CEPT1_chr1	969	813	931	760	843	878	1008	1290	1391	1270	931	814
DENND2D_chr1	3379	3219	5969	4948	5395	5133	4084	4736	3654	3890	4535	4001
CHI3L2_chr1	64	47	44	28	31	32	19	11	9	20	34	29
LOC149620_chr1	0	0	0	0	0	0	0	0	0	0	0	0
CHIA_chr1	0	0	0	0	0	0	0	0	0	1	0	0
C1orf88_chr1	25	19	2	4	1	1	1	2	4	3	9	8
LOC441897_chr1	0	0	0	0	0	0	0	0	0	0	0	0
OVGP1_chr1	58	35	29	26	12	19	7	18	10	12	10	15
WDR77_chr1	741	653	996	768	3224.32	2909	3900.39	4570.77	3178.51	3346.8	2555	2437
ATP5F1_chr1	5315	4395	4927	4118	6055.68	5737	5262.61	6374.23	8131.49	8013.2	8871	7667
C1orf162_chr1	720	655	415	293	161	159	65	51	6	12	17	23
ADORA3_chr1	1	4	1	2	3	1	0	2	0	0	1	1
LOC100129269_chr1	4	2	20	17	41	57	47	55	32	20	71	50
RAP1A_chr1	6406	5146	9515	7037	9708	10634	7037	9480	6308	5581	6623	5724
C1orf183_chr1	89	95	170	124	72	66	17	32	72	75.0017	109	97
DDX20_chr1	1593	1330	2155	1802	1640	1712	1740	1925	1700	1735	1395	1167
KCND3_chr1	0	3	1	0	5	7	2	3	1	0	1	2
CTTNBP2NL_chr1	241	215	166	142	128	163	150	120	127	99	343	301
MIR4256_chr1	0	0	0	0	0	0	0	0	0	0	0	0
WNT2B_chr1	11	12	4	10	2	2	2	2	1	1	1	1
ST7L_chr1	256	242	340	235	170	186	134	155	155	159	156	114
CAPZA1_chr1	9589	7706	17727	14790	13659	14187	11215	13320	15109	14378	16199	13481
MOV10_chr1	1325	1104	717	579	234	291	285	346	340	386	1523	1404
RHOC_chr1	968	811	721	573	586	534	553	602	476	479	2825	2602
PPM1J_chr1	6	11	5	4	5	4	2	3	1	5	34	19
FAM19A3_chr1	0	0	0	0	0	0	0	1	0	0	0	0
SLC16A1_chr1	940	904	2176	1738	6159	6248	8766	10957	6736	6528	9230	7677
AKR7A2P1_chr1	2	1	12	7	19	12	23	14	1	6	6	9
LRIG2_chr1	680	581	392	305	362	390	389	394	304	305	304	270
MAGI3_chr1	291	261	174	140	126	111	65	53	164	169	310	264
PHTF1_chr1	352	290	461	369	318	339	190	211	596	658	555	500
RSBN1_chr1	5455	4506	2836	2274	2259	2463	2005	2339	1804	1809	1384	1139
PTPN22_chr1	2367	1910	4246	3331	6181	5985	2454	3125	659	579	1789	1504
BCL2L15_chr1	34	34	17	24	17	19	21	19	14	12	17	16
AP4B1_chr1	684	566	816	610	687	712	630	709	1006	1086	1237	1044
DCLRE1B_chr1	514	431	115	99	169	152	210	272	949	1006	1125	993
HIPK1_chr1	7553	6152	8252	6621	5697	5743	5233	5867	4091	4339	2571	2146
OLFML3_chr1	1	4	1	1	2	1	0	0	0	2	1	0
SYT6_chr1	2	4	6	0	0	1	0	0	0	0	0	0
TRIM33_chr1	3426	2738	2431	1830	1754	2077	1838	2158	2278	2244	1930	1597
BCAS2_chr1	1777	1361	3344	2636	2282	2346	2027	2605	2724	2751	2271	1932
DENND2C_chr1	63	75	49	51	36	29	38	25	30	37	43	42
AMPD1_chr1	0	0	2	0	0	0	0	0	0	0	0	0
NRAS_chr1	3276	2703	4540	3783	4895	5210	5384	6644	7169	6729	6028	5048
CSDE1_chr1	36022	30395	29490	22749	24785	24321	24476	28330	25598	25857	31894	27477
SIKE1_chr1	1579	1258	1220	936	1353	1515	1526	1888	2113	1972	1652	1304
SYCP1_chr1	0	0	0	0	0	0	0	0	0	0	0	0
TSHB_chr1	0	0	0	1	0	0	0	0	0	0	0	0
TSPAN2_chr1	253	234	147	135	30	33	8	14	10	14	45	34
NGF_chr1	0	0	0	0	0	0	0	0	0	0	0	0
VANGL1_chr1	316	242	124	108	75	78	122	153	499	543	437	424
CASQ2_chr1	0	0	0	0	0	0	0	0	0	0	0	0
NHLH2_chr1	0	0	0	0	0	0	0	0	0	0	0	0
SLC22A15_chr1	28	29	9	6	0	4	0	0	9	11	23	15
C1orf161_chr1	0	0	0	2.4738	0	0	0	0	0	0	0.0073	0
ATP1A1_chr1	20294.8	17860.2	25132.9	19571.5	31491	28817.6	31792.1	36711.3	22447.2	23894.2	16699.1	14338.9
ATP1A1OS_chr1	68.1989	45.8119	31.1497	20.5046	33.0206	35.4469	22.9202	29.7195	23.775	30.758	43.9026	44.1286
CD58_chr1	503	418	1797	1392	1201	1277	792	861	369	347	466	428
IGSF3_chr1	21	20	30	23	60	74	97	127	105	107	179	152
MIR320B1_chr1	0	0	0	0	0	0	0	0	0	0	0	0
CD2_chr1	16144	13922	28606	22637	46749	44421	39587	46524	16933	17753	19986	17655
PTGFRN_chr1	105	96	208	189	482	423	492	537	676	722	855	799
CD101_chr1	308	281	185	162	306	301	205	195	154	126	120	101
TTF2_chr1	672	571	1359	1167	1952	1992	1901	2074	1232	1343	2445	2208
MIR942_chr1	0	0	0	0	0	0	0	0	0	0	0	0
TRIM45_chr1	22	22	28	18	10	17	19	13	15	21	27	26
VTCN1_chr1	0	0	0	0	1	0	0	1	0	0	0	0
MAN1A2_chr1	2444	2070	1256	1082	1745	1893	1281	1536	1718	1648	1055	886
FAM46C_chr1	3871	3485	1860	1532	2159	2056	1572	1737	1636	1541	3714	3140
GDAP2_chr1	906	702	886	724	973	1109	1035	1202	877	900	581	474
WDR3_chr1	2041	1687	1759	1452	5076	5211	6927	8080	4939	4986	3608	3006
SPAG17_chr1	1	0	3	2	1	2	0	1	0	0	0	0
TBX15_chr1	1	0	1	0	0	0	1	0	0	1	1	0
WARS2_chr1	651	477	776	682	1370	1368	1406	1687	1208	1156	1032	947
HAO2_chr1	0	0	0	0	0	0	0	0	0	0	0	0
HSD3B2_chr1	0	0	0	0	0	0	0	0	0	0	0	0
HSD3B1_chr1	0	0	0	0	0	0	0	0	0	0	0	0
HSD3BP4_chr1	0	0	0	0	0	0	0	0	0	0	0	0
LOC644242_chr1	0	0	0	1	0	1	0	1	1	0	0	0
ZNF697_chr1	15	13	30	22	22	15	14	9	32	33	55	47
PHGDH_chr1	86	77	56	50	178	125	168	218	3480	3815	3812	3648
HMGCS2_chr1	0	0	0	0	0	0	0	0	0	0	0	0
REG4_chr1	5	4	6	2	6	3	1	5	2	7	7	7
NBPF7_chr1	0	0	0	0	0	0	0	0	0	0	0	0
ADAM30_chr1	0	0	0	0	0	0	0	0	0	0	0	0
NOTCH2_chr1	9085.06	7373.83	6917.08	5862.75	9737.55	9521.71	8957.13	9693.74	9489.54	10166.4	10653.2	8274.13
FAM72B_chr1	26.3348	8.4764	10.4999	3.6023	3	8.0071	5.1173	3.9524	135.581	124.414	1074.58	897.513
HIST2H2BA_chr1	0	0	0	0	0	0	0	0	0	0	0	0
FCGR1B_chr1	4	1.7924	0	0	0	0	2.5275	0	0	0	0	1
EMBP1_chr1	907.597	846.677	968.703	690.176	420.372	388.334	180.505	249.9	194.592	209.559	229.461	215.844
LOC100130000_chr1	22	13	23	17	13	15	17	6	7	6	7	10
LOC100286793_chr1	109.996	82.6495	218.219	169.412	216.692	170.351	73.5456	145.442	52.3401	52.4918	61.829	61.4565
FLJ39739_chr1	12.3133	19.2164	8.8731	23.7291	18.1592	78.7199	71.958	27.2415	7.0209	4.6899	13.5742	14.3592
PPIAL4G_chr1	6.2419	7.3314	1.5514	1.0006	2.0002	0	0	0	1.0005	2.0011	0	1.0003
FAM72D_chr1	14.3789	20.5381	5.4502	2.3977	0	3.9929	2.0989	6.2092	110.544	131.073	1080.61	949.479
SRGAP2P2_chr1	304.366	251.517	112.57	117.454	88.7237	76.487	78.4369	95.3265	156.563	144.021	269.436	226.518
LOC728855_chr1	3241.13	3129.78	2704.62	2173.33	2296.68	1969.6	1359.93	1660.97	815.501	780.932	625.028	647.59
LOC728875_chr1	266.563	150.353	91.2827	44.5276	63.4729	71.3263	47.5678	41.3513	33.1378	54.8868	32.5685	34.5942
PPIAL4B_chr1	0.0898	2.669	3.158	0	0	0	0	0	0	0	0	0
PPIAL4C_chr1	0.0578	2.669	3.158	0	0	0	0	0	0	0	0	0
PPIAL4A_chr1	8.5893	0	0	0	0	0	0	0	0	0	0	0
C1orf152_chr1	56	42	24	26	33	41	43	43	14	23	20	31
NBPF9_chr1	758.864	639.24	418.59	366.739	364.454	399.624	414.759	427.173	198.341	250.585	524.675	484.706
LOC653513_chr1	14.802	11.4198	22.5912	17.1552	23.7178	24.9681	33.2417	30.0606	35.4897	52.7335	76.9173	72.6108
PDE4DIP_chr1	4180.91	3603.94	3595.96	3044.86	2618.59	2820.79	1233.09	1406.2	1447.42	1649.27	2333.58	2091.85
SEC22B_chr1	2324	2086	2967	2312	2850	2862	2564	3223	3153	3153	2441	2109
NOTCH2NL_chr1	998.94	760.167	493.919	434.245	378.45	397.295	365.868	429.256	412.458	491.61	578.783	484.868
NBPF10_chr1	2697.34	2218.57	1336.1	1093.64	953.131	1273.99	1000.36	968.573	764.492	893.839	1537.07	1416.22
HFE2_chr1	0	0	0	0	0	0	0	0	1	0	0	0
TXNIP_chr1	62385	53860	13893	11142	4025	4022	1760	2217	3264	3356	6622	5444
POLR3GL_chr1	1690	1562	1050	756	444	424	293	338	891	861	913	883
ANKRD34A_chr1	71	46	100	88	55	54	71	57	188	175	307	287
LIX1L_chr1	1356	1247	1425	1197	655	642	642	803	1169	1214	1377	1237
RBM8A_chr1	4380.49	3666.11	12835.4	10564.6	11111.1	10228.4	11224.9	13127.9	11431.5	11270.7	8016.79	7835.67
GNRHR2_chr1	1466.51	1223.89	2032.63	1682.43	877.844	1021.62	874.086	1076.14	1070.53	1119.32	540.212	548.331
PEX11B_chr1	1768	1465	1096	835	954	897	892	1012	1476	1393	1076	1039
ITGA10_chr1	48	29	34	36	21	25	21	22	16	44	27	36
ANKRD35_chr1	3	5	2	0	0	0	0	0	18	12	23	29
PIAS3_chr1	843	683	545	446	243	240	255	275	502	598	772	720
NUDT17_chr1	14	20	8	8	6	6	6	2	7	15	38	34
POLR3C_chr1	1109	969	1055	889	1155	1192	1102	1263	854	871	755	686
RNF115_chr1	1026	869	852	722	888	960	933	1091	713	698	593	604
CD160_chr1	14	8	15	11	19	12	22	19	21	8	3	2
PDZK1_chr1	6.1802	4.8953	13.7623	8.8637	2.4184	4.1803	4.4981	0.0025	1	6.4137	0	2.7799
GPR89A_chr1	712.916	557.005	684.993	575.978	612.443	606.274	690.718	751.751	691.793	627.204	544.345	490.261
GPR89C_chr1	44.0672	33.6418	127.661	19.5898	8.1644	25.8693	3.3998	11.4067	18.6679	0.1666	56.1284	58.6985
PDZK1P1_chr1	15.8198	19.1047	10.2377	8.1363	5.5816	4.8197	2.5019	6.9975	0	2.5863	7	7.2201
NBPF11_chr1	1589.87	1406.75	797.531	678.528	528.438	621.751	505.41	513.652	321.885	329.596	508.704	544.743
NBPF24_chr1	142.018	106.146	43.3474	41.9713	20.2289	12.8538	48.9694	22.9964	29.1157	42.1489	40.632	40.3217
LOC728989_chr1	234.292	235.64	300.453	254.985	212.689	242.24	116.669	104.736	8.0942	13	22.5062	21.5357
PRKAB2_chr1	593	554	285	215	211	261	262	261	182	220	282	280
PDIA3P_chr1	59.3215	48.8057	46.9182	37.5091	35.8984	41.4864	25.2828	20.8212	36.0691	63.6128	34.9816	31.2604
FMO5_chr1	36	41	16	15	5	5	4	0	7	2	6	8
CHD1L_chr1	890	869	635	458	873	889	1320	1569	1388	1532	2606	2416
BCL9_chr1	978	942	520	458	563	550	761	764	837	990	1035	939
ACP6_chr1	372	301	138	89	38	35	66	70	113	130	225	243
GJA5_chr1	0	0	0	0	0	0	0	0	0	0	0	0
GJA8_chr1	0	0	0	0	0	0	0	0	0	0	0	0
GPR89B_chr1	432.017	334.353	304.346	242.432	166.393	135.857	196.882	227.842	159.539	226.629	179.527	157.041
NBPF14_chr1	2213.52	1766.82	1317.65	1251.39	1087.45	1242.69	1030.75	1134.77	651.472	743.046	1166.38	1005.92
PPIAL4D_chr1	10.0134	4.668	2.0594	1.5	0	1.5	0	0.4	0.5	0	0	0
PPIAL4F_chr1	10.0134	4.668	2.0594	1.5	0	1.5	0	0.4	0.5	0	0	0
NBPF15_chr1	2300.42	1751.59	708.243	563.169	365.347	334.86	411.805	360.497	376.435	335.049	641.563	673.586
NBPF16_chr1	2326.69	1977.82	1495.09	1150.58	606.195	1009.79	705.538	774.7	501.044	686.452	931.861	851.465
PPIAL4E_chr1	0	0	0.0146	0	0	0	0	0.2	0	0	0	0
LOC645166_chr1	12.1026	7.1704	4.9074	5.7452	2.0113	2.676	2.0432	2.0206	17.5344	13.8225	26.7923	17.1032
LOC388692_chr1	1535	1232	720	609	451	497	262	322	163	184	235	234
FCGR1C_chr1	0	0	0	1	0	0	0.9609	0	0	0	0	0
HIST2H2BF_chr1	20	10	13	14.065	4	12.1241	5	5	9.215	6.1077	11.2701	15.3238
FCGR1A_chr1	1	1.2076	3	0	1	0	2.5115	0	0	3	1	0
HIST2H3D_chr1	1	2	0	0	0	5	0	0	1	2	6	4
HIST2H4A_chr1	37.5	55.5	16	14	11.5	11	7	6.5	15.5	17.5	17	19
HIST2H4B_chr1	37.5	55.5	16	14	11.5	11	7	6.5	15.5	17.5	17	19
HIST2H3A_chr1	3	4	1.5	3.5	0	0	0	0	0	1.5	8	11
HIST2H3C_chr1	3	4	1.5	3.5	0	0	0	0	0	1.5	8	11
HIST2H2AA3_chr1	119.372	79	725.721	644.269	683.363	597.448	362.889	414.46	131.18	125.453	149.917	156.258
HIST2H2AA4_chr1	119.372	79	725.721	644.269	683.363	597.448	362.889	414.46	131.18	125.453	149.917	156.258
HIST2H2BC_chr1	23	30	29	41	26	19	3	10	12	10	20	20
HIST2H2BE_chr1	123	101	189	165.935	76	73.8759	38	56	110.785	105.892	49.7299	38.6762
HIST2H2AC_chr1	18.2564	24	22.5592	16.4611	18.2733	5.1038	11.2225	9.0792	25.6401	10.0937	22.1657	22.4849
HIST2H2AB_chr1	0	2	1	1	3	2	0	0	0	0	3	0
BOLA1_chr1	361	369	87	67	106	102	147	225	362	474	505	511
SV2A_chr1	391	343	141	91	41	22	50	39	517	521	1020	903
SF3B4_chr1	3566	3083	4790	3915	6139	5903	6366	7297	5659	6091	4466	4242
MTMR11_chr1	11	19	3	4	3	4	2	2	15	18	78	67
OTUD7B_chr1	780	720	1414	1121	1006	979	1080	1125	1579	1565	1628	1438
VPS45_chr1	804	643	394	264	247	219	209	260	1020	996	753	701
PLEKHO1_chr1	4352	4298	10420	8892	3933	3454	1734	2144	1709	1875	2513	2393
ANP32E_chr1	6168	4926	6511	4795	4445	4552	4304	5473	10101	9077	13502	11386
CA14_chr1	13	10	9	9	2	2	1	1	2	1	3	2
APH1A_chr1	8373	7411	6225	5290	5656	5088	5183	5926	5820	6058	6232	5653
C1orf54_chr1	90	85	43	36	23	22	8	5	2	2	6	9
C1orf51_chr1	38	44	29	27	42	45	133	127	33	18	128	134
MRPS21_chr1	1364	1156	1212	911	1030	1031	1297	1527	1589	1700	1767	1595
PRPF3_chr1	645	609	1143	969	1452	1498	1788	2000	2395	2457	1715	1603
RPRD2_chr1	4976	4378	2113	1791	1281	1384	1094	1283	2233	2357	1938	1791
TARS2_chr1	675	674	294	249	280	254	368	405	958	1076	1665	1631
ECM1_chr1	17	10	7	3	4	3	4	5	1	4	37	21
ADAMTSL4_chr1	25	30	18	28	11	11	5	10	4	3	6	15
MIR4257_chr1	0	0	0	0	0	0	0	0	0	0	0	0
MCL1_chr1	24761	21473	35149	28221	21237	21729	16719	19992	14141	14629	19706	17354
ENSA_chr1	4533	3927	6742	5354	5213	4935	4186	5041	6896	7098	7028	6464
GOLPH3L_chr1	1189	938	311	266	267	257	285	344	1005	1060	1453	1138
HORMAD1_chr1	0	0	1	0	0	0	0	0	1	0	1	0
CTSS_chr1	7006	6033	4287	3480	2069	2120	2826	3488	1525	1600	1427	1143
CTSK_chr1	85	66	54	45	23	24	17	21	21	30	44	40
ARNT_chr1	2387	2196	1670	1308	1036	975	1086	1229	2419	2514	1962	1676
SETDB1_chr1	1635	1542	1037	850	736	744	861	928	967	1082	1275	1074
LASS2_chr1	4998	4367	4653	3809	5575	5188	5723	6731	6871	7057	6770	6345
ANXA9_chr1	39	37	6	8	4	3	1	5	12	9	25	28
FAM63A_chr1	404	327	86	53	48	37	30	55	196	206	508	455
PRUNE_chr1	1693	1635	734	549	435	446	515	627	1062	1011	959	853
BNIPL_chr1	17	5	20	10	6	6	1	4	8	7	19	12
C1orf56_chr1	100.664	117.904	206.531	150.893	41.3544	55.2017	38.138	33.7241	61.5581	83.2165	99.8555	85.3422
CDC42SE1_chr1	13739.3	12289.1	20301.5	16256.1	9523.65	9098.8	6781.86	7726.28	7866.44	8078.78	6343.14	5945.66
MLLT11_chr1	168	149	184	158	56	60	23	27	138	125	283	285
GABPB2_chr1	175	147	88	85	65	87	105	97	155	137	199	166
SEMA6C_chr1	299	289	90	72	9	6	10	5	41	48	66	66
TNFAIP8L2_chr1	1770	1661	257	214	276	248	192	264	614	637	728	709
LYSMD1_chr1	129	84	29	24	40	35	41	60	115	139	125	114
SCNM1_chr1	976	942	490	460	505	487	545	731	1163	1090	1088	1039
TMOD4_chr1	11	16	9	8	5	8	14	12	3	6	3	12
VPS72_chr1	1389	1295	1088	887	1780	1599	1904	2271	1618	1656	1651	1562
PIP5K1A_chr1	1877.99	1658.99	2584.97	2223.98	3328.96	3235.95	3264	3890.99	3730.98	3985.97	4034.98	3412.99
PSMD4_chr1	4096.98	3798.97	3237.96	2429.97	3306.96	3084.93	3927.98	4450.95	7772.96	8637.96	6584.94	6221.96
ZNF687_chr1	2335.72	2032.07	960.435	865.947	591.172	596.558	472.615	520.609	1170	1308.51	1499.83	1404.84
PI4KB_chr1	3734.28	3275.93	2980.56	2466.05	2490.83	2258.44	2296.39	2517.39	3097	3353.49	3483.17	3194.16
RFX5_chr1	1597	1388	2140	1668	1803	1688	1766	1969	2189	2198	2139	1947
SELENBP1_chr1	3	1	2	3	0	0	2	2	0	0	0	0
PSMB4_chr1	7092	6457	8174	6676	8209	7399	8286	9329	15196	16155	10118	9301
POGZ_chr1	3210	2806	4934	3983	3202	3307	2577	2737	2585	2834	3134	2916
CGN_chr1	31	27	20	27	82	70	72	71	45	51	138	136
TUFT1_chr1	281	270	1020	799	408	398	344	356	319	318	570	440
MIR554_chr1	0	0	0	0	0	0	0	0	0	0	0	0
SNX27_chr1	1418	1236	589	452	710	699	816	936	1550	1515	1676	1472
CELF3_chr1	1	0	0	0	1	0	1	0	2	2	1	3
C1orf230_chr1	0	0	0	0	0	0	0	0	0	0	0	0
MRPL9_chr1	2137.38	1922.92	1633.53	1341.41	1722.39	1702.44	1829.8	2143.42	2491.44	2577.95	3391.76	3122.35
OAZ3_chr1	14.6182	20.0831	8.4652	16.5907	5.6149	9.5648	3.2011	6.5805	15.5571	17.0469	28.2366	22.6517
TDRKH_chr1	576	526	362	322	500	448	327	368	1034	1051	1200	1057
LINGO4_chr1	31	18	1710	1355	442	383	102	129	40	38	54	60
RORC_chr1	2319	1909	16178	13165	8734	8139	4386	4920	1712	1787	2967	2820
C2CD4D_chr1	207.764	178.227	213.735	189.329	164.09	160.609	126.073	160.188	166.15	272.444	233.942	275.644
LOC100132111_chr1	183.236	172.773	336.265	217.671	710.91	739.391	590.927	677.812	890.85	910.557	610.058	562.357
THEM5_chr1	153	113	226	208	355	370	250	297	329	348	322	288
THEM4_chr1	2641	2339	1318	1073	416	462	490	548	886	957	939	917
S100A10_chr1	7725	6904	6572	5380	4302	4180	2658	3355	2807	3015	10342	9223
S100A11_chr1	6780	5827	7349	5850	4173	4091	2787	3388	5198	5696	10544	9491
TCHHL1_chr1	0	0	0	0	0	0	0	0	0	0	0	0
TCHH_chr1	1	1	3	2	0	0	1	0	5	2	5	3
RPTN_chr1	0	0	0	0	0	0	0	0	0	0	0	0
HRNR_chr1	0	4	0	3	3	3	4	2	12	16	4	11
FLG_chr1	2	3	1	0	0	3	1	3	26	23	33	15
FLG2_chr1	0	0	0	0	0	0	0	0	0	0	0	0
CRNN_chr1	0	0	0	0	0	0	0	0	0	0	0	0
LCE5A_chr1	0	0	0	0	0	0	0	0	0	0	0	0
CRCT1_chr1	0	0	0	0	0	0	0	0	0	0	0	0
LCE3E_chr1	0	0	0	0	0	0	0	0	0	0	1	2
LCE3D_chr1	0	0	0	0	0	0	0	0	0	1	0	0
LCE3C_chr1	0	0	0	0	0	0	0	0	0	0	0	0
LCE3B_chr1	0	0	0	0	0	0	0	0	0	0	0	0
LCE3A_chr1	0	0	0	0	0	0	0	0	0	0	0	0
LCE2D_chr1	0	0	0	0	0	0	0	0	0	0	0	0
LCE2C_chr1	0	0	0	0	0	0	0	0	0	0	0	0
LCE2B_chr1	0	0	0	0	0	0	0	0	0	0	0	0
LCE2A_chr1	0	0	0	0	0	0	0	0	0	0	0	0
LCE4A_chr1	0	0	0	0	0	0	0	0	0	0	0	0
C1orf68_chr1	0	0	0	0	0	0	0	0	0	0	0	0
KPRP_chr1	0	0	0	0	0	0	0	0	0	0	0	0
LCE1F_chr1	0	0	0	0	0	0	0	0	0	0	0	0
LCE1E_chr1	0	0	0	0	0	0	0	0	0	0	0	0
LCE1D_chr1	0	0	0	0	0	0	0	0	0	0	0	0
LCE1C_chr1	0	0	0	0	0	0	0	0	0	0	0	0
LCE1B_chr1	0	0	0	0	0	0	0	0	0	0	0	1
LCE1A_chr1	0	0	0	0	0	0	0	0	0	0	0	0
LCE6A_chr1	0	0	0	0	0	0	0	0	0	0	0	0
SMCP_chr1	0	0	0	0	0	0	0	0	0	0	0	0
IVL_chr1	0	0	0	0	0	0	0	0	0	0	0	0
SPRR4_chr1	0	0	0	0	0	0	0	0	0	0	0	0
SPRR1A_chr1	0	0	0	0	0	0	0	0	0	0	0	0
SPRR3_chr1	0	0	0	0	0	0	0	0	0	0	0	0
SPRR1B_chr1	0	0	0	0	0	0	0	0	0	0	0	0
SPRR2D_chr1	0	0	0	0	0	0	0	0	0	0	0	0
SPRR2A_chr1	0	0	0	0	0	0	0	0	0	0	0	0
SPRR2B_chr1	0	0	0	0	0	0	0	0	0	0	0	0
SPRR2E_chr1	0	0	0	0	0	0	0	0	0	0	0	0
SPRR2F_chr1	0	0	0	0	0	0	0	0	0	1	0	0
SPRR2C_chr1	0	0	0	0	0	0	0	0	0	0	0	0
SPRR2G_chr1	0	0	0	0	0	0	0	0	0	0	0	0
LELP1_chr1	0	0	0	0	0	0	0	0	0	0	0	0
PRR9_chr1	0	0	0	0	1	0	0	0	1	1	0	0
LOR_chr1	0	0	5	2	0	1	0	0	0	0	0	0
PGLYRP3_chr1	0	0	0	0	0	0	0	2	0	1	0	0
PGLYRP4_chr1	0	0	1	1	0	2	4	9	2	9	2	4
S100A9_chr1	149	128	58	74	19	34	13	9	20	16	53	53
S100A12_chr1	11	8	7	2	3	2	3	3	0	0	1	0
S100A8_chr1	73	59	33	31	12	10	4	8	1	0	0	0
S100A7A_chr1	0	0	0	0	0	0	0	0	0	0	0	0
S100A7L2_chr1	0	0	0	0	0	0	0	0	0	0	0	0
S100A7_chr1	0	0	0	0	0	0	0	0	0	0	0	0
S100A6_chr1	15978	15528	12598	10429	7089	6239	5092	6082	9529	10213	35032	33280
S100A5_chr1	17	12	12	5	0	3	0	1	6	19	31	39
S100A4_chr1	14392	12892	10944	8552	5850	5324	2460	3028	1430	1468	14348	12683
S100A3_chr1	0	0	0	0	0	0	1	0	0	0	4	4
S100A2_chr1	1	0	3	3	4	3	1	1	41	35	662	583
S100A16_chr1	1	0	0	0	2	0	0	0	0	0	0	2
S100A14_chr1	0	0	0	0	0	0	0	0	0	0	9	7
S100A13_chr1	140	128	108	122	49	48	20	34	36	33	182	174
S100A1_chr1	5	2	4	1	1	2	2	1	1	3	2	3
C1orf77_chr1	1972	1966	2324	1804	2286	2208	2439	2982	2810	2943	2690	2501
SNAPIN_chr1	949	850	835	708	782	670	667	927	1032	1047	1120	1033
ILF2_chr1	4481	3818	9417	7771	14822	14093	16332	19413	15106	15049	14318	13180
NPR1_chr1	14	8	12	14	16	18	35	29	12	21	2	3
INTS3_chr1	1831	1612	999	826	810	900	975	1209	2691	2856	3134	2927
SLC27A3_chr1	319	296	120	117	34	20	20	31	67	72	103	106
GATAD2B_chr1	4598	3988	3990	3429	2906	2932	2325	2621	2312	2585	1996	1811
DENND4B_chr1	3615	3392	2547	2146	2000	2063	2405	2704	2791	3134	3627	3437
CRTC2_chr1	2765	2423	2045	1704	1463	1448	1301	1425	1603	1877	2552	2528
SLC39A1_chr1	1369	1122	1705	1355	1980	1692	2054	2359	4844	5279	6102	5763
CREB3L4_chr1	209	189	104	90	32	20	9	20	128	195	267	240
JTB_chr1	4157	3803	4132	3391	5207	4720	6026	7029	7823	8393	6360	5916
RAB13_chr1	69	63	37	32	28	37	25	36	39	31	140	138
RPS27_chr1	121077	103556	97485	73829	77972	71242	58346	68479	29876	30759	28852	26773
NUP210L_chr1	4	0	3	3	1	4	3	4	2	2	1	0
TPM3_chr1	21780	19443	19524	15891	21895	21406	23482	29126	35378	35360	36038	32740
MIR190B_chr1	0	0	0	0	0	0	0	0	0	0	0	0
C1orf189_chr1	2	2	8	5	4	2	2	2	4	2	0	0
C1orf43_chr1	5522	4782	7114	5807	6033	5570	5795	6906	8103	8032	9808	8678
UBAP2L_chr1	4522	3935	4549	3864	5730	5612	6836	7923	11240	11484	8258	7476
HAX1_chr1	2684	2439	3838	3120	3222	2840	2617	3276	7266	7617	5449	5134
AQP10_chr1	0	0	0	0	0	0	0	0	0	1	1	0
ATP8B2_chr1	12179	10637	4324	3590	1683	1705	1832	2130	7036	7628	6938	6369
IL6R_chr1	9394	8541	3792	3250	4504	4200	4587	5277	5829	6466	4184	3395
SHE_chr1	3	3	6	2	3	1	0	0	6	13	41	32
TDRD10_chr1	3	0	0	0	0	0	0	1	1	0	2	1
UBE2Q1_chr1	3807	3372	3270	2551	3276	3089	3403	3780	3897	4143	3413	3228
CHRNB2_chr1	4	1	4	6	1	6	10	6	7	1	2	2
ADAR_chr1	17773	15205	10548	8600	17014	17356	20680	23174	16412	17390	15756	13947
KCNN3_chr1	3	0	1	0	0	0	4	1	2	3	12	4
PMVK_chr1	1173	1172	719	573	757	772	1180	1537	2576	2796	2833	2631
PBXIP1_chr1	40764	38803	18911	15108	2476	2127	586	755	1683	1866	4178	3760
PYGO2_chr1	3547	3179	1931	1570	1171	1169	1180	1366	1681	1819	1592	1554
SHC1_chr1	3472	3004	3695	3067	2944	2746	2555	2957	1935	2032	2054	1769
CKS1B_chr1	303	287	212	138	203	187	227	243	1638	1707	4159	3868
MIR4258_chr1	0	0	0	0	0	0	0	0	0	0	0	0
FLAD1_chr1	929	905	773	616	1195	1092	1330	1529	2451	2628	1683	1548
LENEP_chr1	0	0	0	0	0	2	0	0	2	0	1	1
ZBTB7B_chr1	2692	2387	3618	3039	1955	1813	884	1122	2418	2678	3415	3180
DCST2_chr1	17	7	2	5	1	4	2	2	0	0	1	6
DCST1_chr1	6	5	1	2	1	0	0	2	0	2	2	4
ADAM15_chr1	1095	1010	691	603	354	332	698	777	1440	1621	2645	2565
EFNA4_chr1	149	155	45	29	41	45	35	54	105	130	146	149
EFNA3_chr1	154	108	20	17	18	16	26	31	35	39	295	329
EFNA1_chr1	10	8	11	8	3	1	2	1	2	1	4	2
SLC50A1_chr1	571	468	387	372	282	308	368	451	788	765	1271	1157
DPM3_chr1	577	480	398	354	390	344	349	426	355	375	352	379
KRTCAP2_chr1	2393	2210	2033	1590	1930	1709	2021	2425	2555	2769	1731	1626
TRIM46_chr1	162	171	24	23	7	10	20	31	96	77	200	209
MUC1_chr1	36	23	32	31	15	15	13	15	67	62	302	243
MIR92B_chr1	0	0	0	0	0	0	0	0	0	0	0	0
THBS3_chr1	471	395	228	198	66	81	51	48	97	120	192	156
MTX1_chr1	794	671	658	543	815	692	988	1189	1608	1767	1674	1546
GBAP1_chr1	111.737	102.109	44.9054	33.2497	15.1555	20.8777	14.4647	17.5137	64.6573	57.7113	100.166	101.634
GBA_chr1	1993.26	1861.89	948.095	734.75	565.844	457.122	411.535	513.486	2542.34	2920.29	1677.83	1634.37
FAM189B_chr1	895	800	266	218	170	157	319	333	1123	1302	2033	2056
SCAMP3_chr1	2717	2496	2076	1706	4285	4078	6016	7194	4891	5485	4114	3835
CLK2_chr1	1133	968	579	460	615	643	813	877	983	990	1017	1042
HCN3_chr1	65.8293	50	69	50	28	44.4804	12	18	35	45	59.8635	63.5483
PKLR_chr1	1.1707	0	0	0	0	2.5196	0	1	0	0	1.1365	2.4517
FDPS_chr1	3143.59	2831.84	2617.76	2277.85	2375.92	2015.68	2741	3315.92	6934.76	7316.76	13971.9	12764.8
C1orf104_chr1	5.7893	2.1627	3.2443	2.1527	1.0763	4.3162	0	1.0753	3.2385	3.2353	1.0756	2.1605
RUSC1_chr1	619.617	571	295	231	188	175	314	385	786	761	916	927
ASH1L_chr1	4947.38	3970.13	1831.2	1400.84	1870.21	2009.74	1656.12	1803.12	1583.08	1695.61	1543.68	1280.24
MIR555_chr1	0	0	0	0	0	0	0	0	0	0	0	0
POU5F1P4_chr1	2	0	0	1	3	1	0	0	0	0	0	1
LOC645676_chr1	27.6152	31.8724	64.8002	57.162	60.794	43.2571	42.8811	47.8841	21.9197	30.3881	39.3249	40.7631
MSTO1_chr1	629.899	568.304	428.337	357.084	1187.34	1310.09	2313.32	2583.19	2110.92	2279.22	1181.91	1147.45
YY1AP1_chr1	3371.39	3007.26	3234.87	2672.05	2203.65	2211.61	2019.7	2259.92	1868.01	2091.35	2835.21	2635.81
DAP3_chr1	4541	3902	3388	2803	3793	3699	4279	5255	5858	5947	4704	4310
MSTO2P_chr1	115.173	99.7588	61.686	66.0824	104.268	114.73	200.356	194.048	65.9449	124.432	50.4562	58.3856
GON4L_chr1	2377.54	2105.67	1871.11	1563.78	1468.74	1732.57	1610.63	1674.85	1487.13	1582	1760.42	1665.36
SYT11_chr1	3573	3121	2761	2379	1259	1135	840	988	3533	3648	7253	6333
RIT1_chr1	1793	1504	1926	1595	1593	1778	1225	1435	729	753	988	896
KIAA0907_chr1	650	547	540	402	619	680	565	678	838	848	1045	972
SNORA42_chr1	0	0	0	0	0	0	0	0	0	0	1	0
SCARNA4_chr1	0	0	0	0	0	0	0	0	0	0	0	0
RXFP4_chr1	1	3	0	6	2	1	1	1	0	0	0	0
ARHGEF2_chr1	3991	3583	10846	9299	11120	10343	8156	9493	6255	6553	5602	5016
SSR2_chr1	11490	10204	9164	7457	7508	6413	5704	6858	6135	6477	6510	6095
UBQLN4_chr1	2785	2515	1585	1423	3016	2977	4512	5115	4202	4280	3270	3029
ROBLD3_chr1	916	817	422	333	210	214	267	357	1210	1259	1133	1154
RAB25_chr1	30	26	27	20	20	19	13	20	11	15	7	8
MEX3A_chr1	5	7	19	19	16	19	22	12	34	31	39	34
LMNA_chr1	2937	2767	6412	5587	5934	5143	6598	8088	23402	26498	11798	11431
SEMA4A_chr1	257	230	222	184	214	218	144	176	227	249	350	291
SLC25A44_chr1	1447	1227	1794	1566	2019	1966	1848	2217	1668	1712	1536	1411
PMF1_chr1	1036.5	932.822	1029.68	852.973	1202.31	1077.41	1487.7	1813.29	2228.64	2423.6	1779.1	1609.6
PMF1-BGLAP_chr1	61.5809	67.1779	44.2437	47.7283	61.6907	37.5905	33.6967	70.9057	123.079	162.394	115.047	166.201
BGLAP_chr1	2.9172	0	7.0791	2.2983	0	0	4.6014	1.7998	4.2772	2.0077	3.8496	2.1949
PAQR6_chr1	12	15	10	11	4	10	3	5	11	7	12	17
SMG5_chr1	2407	2262	2914	2510	4025	4039	4982	5552	4362	4758	3912	3772
TMEM79_chr1	273	275	94	61	77	93	116	135	221	237	237	270
C1orf85_chr1	980	882	540	494	194	171	128	130	700	809	857	849
VHLL_chr1	0	0	0	0	0	0	0	0	0	0	0	1
CCT3_chr1	6631	5689	6309	5342	14343	13280	18865	22049	23668	23934	21201	19864
C1orf182_chr1	5	6	4	0	4	5	2	5	7	5	9	2
RHBG_chr1	0	0	2	1	0	0	0	0	0	0	0	0
C1orf61_chr1	2	2	7	7	5	7	9	6	3	1	1	0
MIR9-1_chr1	0	0	0	0	0	0	0	0	0	0	0	0
MEF2D_chr1	4342	3898	3701	3139	2393	2197	1782	1945	2118	2316	2331	2186
IQGAP3_chr1	6	4	2	1	2	3	1	1	8	9	480	461
TTC24_chr1	3	3	2	1	0	2	0	0	0	2	4	2
APOA1BP_chr1	1426	1365	1057	861	1219	1094	1670	2129	2006	2078	1912	1882
GPATCH4_chr1	639	566	1530	1128	2839	2715	3594	3914	3016	2970	1576	1586
HAPLN2_chr1	1	0	0	1	1	1	0	0	0	1	0	0
BCAN_chr1	0	0	2	2	0	0	1	0	0	3	23	37
NES_chr1	0	0	0	0	0	1	1	2	0	4	2	6
CRABP2_chr1	10	2	8	7	6	6	2	3	9	10	100	90
ISG20L2_chr1	1386	1183	2937	2385	2465	2432	2530	2902	1734	1861	1868	1673
C1orf66_chr1	514	432	313	269	216	210	199	253	550	592	936	744
MRPL24_chr1	1017	976	755	649	1044	936	1440	1697	3128	3337	2127	1981
HDGF_chr1	5996	5477	4373	3584	5541	4965	5947	7113	11086	11678	16629	15384
PRCC_chr1	2198	2097	2430	1938	2412	2248	2646	3175	2759	3066	2755	2591
SH2D2A_chr1	2610	2520	17253	13998	13733	12478	8975	10674	8872	9820	11961	11400
NTRK1_chr1	8	11	14	12	55	41	74	58	11	18	100	92
INSRR_chr1	2	0	0	1	1	2	1	0	0	0	4	7
PEAR1_chr1	5	8	3	2	0	0	0	2	0	0	0	1
C1orf92_chr1	0	0	0	0	0	0	0	0	0	0	0	0
ARHGEF11_chr1	1285	1200	255	185	54	37	50	55	134	160	209	161
MIR765_chr1	0	0	0	0	0	0	0	0	0	0	0	0
ETV3L_chr1	0	4.0735	0	1.0069	8.1558	2.0269	5.0787	5.1021	3.0507	2.0354	3.0471	0
ETV3_chr1	1019	890.927	1051	879.993	835.844	756.973	708.921	851.898	420.949	461.965	386.953	364
CYCSP52_chr1	1	1	2	2	0	1	0	3	0	1	0	0
FCRL5_chr1	2	0	0	0	2	0	0	0	0	0	0	0
FCRL4_chr1	0	0	0	0	2	2	1	5	34	38	83	86
FCRL3_chr1	334	237	262	268	376	383	225	248	85	78	62	55
FCRL2_chr1	2	0	0	0	0	0	0	0	0	0	0	0
FCRL1_chr1	9	3	7	2	12	10	4	1	0	0	0	0
CD5L_chr1	0	0	0	0	0	0	0	0	0	0	0	0
KIRREL_chr1	0	0	0	0	0	0	0	0	0	0	0	2
LOC646268_chr1	0	0	0	0	0	0	0	0	0	0	0	0
CD1D_chr1	5	9	0	0	0	0	0	0	0	0	1	0
CD1A_chr1	1	3	0	0	0	0	0	1	0	0	0	0
CD1C_chr1	50	41	10	4	0	0	2	3	0	1	0	0
CD1B_chr1	9	4	4	4	2	2	0	2	0	0	0	0
CD1E_chr1	39	29	12	15	2	1	0	0	0	0	0	0
OR10T2_chr1	0	0	0	0	0	0	0	0	0	0	0	0
OR10K2_chr1	0	0	0	0	0	0	0	0	0	0	0	0
OR10K1_chr1	0	0	0	0	0	0	0	0	0	0	0	0
OR10R2_chr1	0	0	0	0	0	0	0	0	0	0	0	0
OR6Y1_chr1	0	0	0	0	0	0	0	0	0	0	0	0
OR6P1_chr1	0	0	0	0	0	0	0	0	0	0	0	0
OR10X1_chr1	0	0	0	0	0	0	0	0	0	0	0	0
OR10Z1_chr1	0	0	0	0	0	0	0	0	0	0	0	0
SPTA1_chr1	1	2	0	0	1	0	1	1	1	1	0	0
OR6K2_chr1	0	0	0	0	0	0	0	0	0	0	0	0
OR6K3_chr1	0	0	0	0	0	0	0	0	0	0	0	0
OR6K6_chr1	0	0	0	0	0	0	0	0	0	0	0	0
OR6N1_chr1	0	0	0	0	0	0	0	0	0	0	0	0
OR6N2_chr1	0	0	0	0	0	0	0	0	0	0	0	0
MNDA_chr1	132	121	26	36	10	12	6	5	1	2	6	8
PYHIN1_chr1	1803	1537	1738	1375	573	528	366	467	154	142	227	171
IFI16_chr1	7558	6499	4465	3394	8773	8773	9525	10623	6265	6614	11038	9917
AIM2_chr1	320	257	247	216	868	837	1437	1760	1476	1423	1369	1203
CADM3_chr1	0	0	1	0	0	1	0	1	2	2	0	1
DARC_chr1	0	0	1	0	0	0	0	0	1	2	0	0
FCER1A_chr1	512	436	116	123	9	14	4	4	3	1	1	0
OR10J3_chr1	0	0	0	0	0	0	0	0	0	0	0	0
OR10J1_chr1	0	0	0	0	0	0	0	0	0	0	0	0
OR10J5_chr1	0	0	0	0	0	0	0	0	0	0	0	0
APCS_chr1	0	0	0	0	0	0	0	0	0	0	0	0
CRP_chr1	0	0	0	0	0	0	0	0	0	0	0	0
DUSP23_chr1	396	397	318	272	568	523	860	1044	622	660	617	710
FCRL6_chr1	5	6	0	0	1	2	1	3	0	1	0	0
SLAMF8_chr1	121.772	138.895	9	2.3239	170.274	137	241	322.648	45.3663	60.3511	36.7437	32.7119
C1orf204_chr1	21.2283	9.1047	3	3.6761	1.7259	0	0	1.3519	7.6337	5.6489	3.2563	3.2881
VSIG8_chr1	5	2	0	0	0	0	0	0	0	0	1	2
CCDC19_chr1	14	15	15	13	10	16	14	12	18	19	38	47
TAGLN2_chr1	19843	17741	19359	16230	14421	13131	14219	17022	21570	22354	38414	36575
IGSF9_chr1	10	3	1	3	0	0	0	0	1	6	2	1
SLAMF9_chr1	5	1	1	0	0	0	0	0	0	0	0	1
PIGM_chr1	770	691	593	510	618	642	629	779	881	885	332	359
KCNJ10_chr1	1	0	0	0	0	1	0	0	2	3	7	2
KCNJ9_chr1	1	0	2	1	0	0	1	0	0	1	6	7
IGSF8_chr1	1428	1323	1228	990	1095	915	1086	1356	1665	1813	2205	2185
ATP1A2_chr1	0	0	0	0	0	0	0	0	0	0	2	0
ATP1A4_chr1	0	0	0	0	0	1	0	0	2	0	0	0
CASQ1_chr1	1	3	4	3	3	0	1	0	2	2	1	3
PEA15_chr1	2497	2192	5003	4126	8127	7682	8735	10380	6513	6590	5501	5188
DCAF8_chr1	5280	4642	3200	2771	1581	1558	1510	1838	2806	2966	4202	3818
PEX19_chr1	2284	2040	1420	1095	1258	1173	1139	1328	3115	3077	2846	2594
COPA_chr1	8941.08	7425.82	11730.5	9517	8977.73	8171.43	7230.73	8344.39	9998.38	9948.74	9684.13	8291.71
SUMO1P3_chr1	4.2552	0	8.5951	3.1942	1.0505	3.1382	2.0851	9.5044	7.4343	6.3217	5.2579	2.0975
NCSTN_chr1	2905.92	2499.18	1868.47	1520	1706.27	1674.57	1746.27	1894.61	2344.62	2471.26	2064.87	1740.29
NHLH1_chr1	7	3	9	12	7	1	8	8	12	11	14	18
VANGL2_chr1	7	5	3	1	4	0	1	1	1	1	4	6
SLAMF6_chr1	3986	3401	5221	4172	4587	4108	2533	3028	963	1048	2449	2221
CD84_chr1	3071	2705	5445	4587	3844	3740	1807	2020	489	515	1099	977
SLAMF1_chr1	2336	1975	12892	10042	11322	10560	9253	10757	7376	7982	7303	6623
CD48_chr1	12398	11043	14146	11562	10030	9285	8905	10879	6264	6278	4408	3792
SLAMF7_chr1	1061	825	551	520	1320	1447	1948	2216	680	690	222	192
LY9_chr1	2255	1971	1183	911	515	433	123	160	32	45	44	49
CD244_chr1	64	53	24	18	12	4	4	3	2	2	3	5
ITLN1_chr1	0	0	0	0	0	0	0	0	0	0	0	0
ITLN2_chr1	0	0	0	0	0	0	0	0	0	0	0	0
F11R_chr1	1792	1494	1370	1073	759	739	679	774	888	961	1884	1683
TSTD1_chr1	1181	1064	933	838	663	608	567	698	1018	1120	1253	1209
USF1_chr1	1238	1061	579	490	374	389	437	533	781	774	776	792
ARHGAP30_chr1	13894	12672	11215	9121	6305	6107	3287	3790	6611	6726	13094	11972
PVRL4_chr1	0	2	0	1	0	2	0	1	0	2	9	4
KLHDC9_chr1	7	8	12	5	1	1	0	1	2	6	41	35
PFDN2_chr1	864	772	1726	1316	2654	2416	3289	3969	3054	3260	2591	2430
NIT1_chr1	574.252	504.424	392.198	313.687	520.292	565.082	550.327	685.059	1204.94	1167.17	1427.29	1357.54
DEDD_chr1	1520.75	1324.58	1905.8	1583.31	1633.71	1686.92	1504.67	1657.94	1461.06	1522.83	1541.71	1477.46
UFC1_chr1	4186	3684	3267	2445	2502	2387	2216	2709	3219	3264	3169	2874
USP21_chr1	1006	947	242	212	184	217	286	363	600	653	701	685
PPOX_chr1	279	229	200	186	55	27	40	40	260	277	485	421
B4GALT3_chr1	1896	1703	1250	1025	2239	1859	2661	2982	2977	3154	2314	2061
ADAMTS4_chr1	27	28	11	9	7	18	10	15	23	12	97	59
NDUFS2_chr1	2234	1925	1333	1061	1472	1385	1745	2040	3645	3799	4589	4177
FCER1G_chr1	106	107	50	35	31	33	14	23	36	36	19	25
APOA2_chr1	0	0	0	0	0	0	0	0	0	0	0	0
TOMM40L_chr1	557.419	496	229.822	172	546	536.792	802.69	985.126	1063.45	1145.48	1007.74	1021.69
NR1I3_chr1	3.5811	0	1.1779	0	0	1.2077	1.3098	4.8739	2.5513	2.5152	1.258	1.3149
PCP4L1_chr1	3	0	0	0	0	1	1	0	1	3	32	24
MPZ_chr1	27	45	41	25	15	13	16	16	30	24	93	68
SDHC_chr1	2923	2551	2651	2207	2103	2060	1902	2517	4658	4628	5024	4335
C1orf192_chr1	48	29	18	14	8	8	11	12	33	30	57	52
FCGR2A_chr1	55.7822	42.3477	11	15.388	32	24	25	26	16	11	6	4
HSPA6_chr1	48.8908	26.0248	17	20.7613	7	14.9195	21.8984	9	8	6	22	9
FCGR3A_chr1	47	42	29.9353	28	19	13	7	7	0	1	2	1
FCGR2C_chr1	39.4864	9.413	3.3441	2.2759	0	2.6203	0	0	0	0	0	0
HSPA7_chr1	18.1092	15.9752	1	1.2387	0	3.0805	1.1016	0	0	0	0	0
FCGR3B_chr1	0	0	1.0647	0	0	0	0	0	0	0	0	0
FCGR2B_chr1	344.731	261.239	75.6559	90.3361	15	12.3797	5	0	1	0	1	0
RPL31P11_chr1	2	1	0	0	0	0	0	0	0	0	0	0
FCRLA_chr1	11	8	1	4	3	3	0	0	1	2	4	0
FCRLB_chr1	65	48	2	7	1	1	2	2	0	2	2	0
DUSP12_chr1	738	592	383	303	387	401	478	539	506	503	551	522
ATF6_chr1	1279	1067	1631	1330	2930	2897	2685	3073	2992	3078	2326	1995
OLFML2B_chr1	0	2	1	0	0	0	0	0	1	2	2	0
NOS1AP_chr1	4	3	1	5	5	1	3	0	1	3	2	3
MIR556_chr1	0	0	0	0	0	0	0	0	0	0	0	0
C1orf111_chr1	0	0	0	0	0	0	0	0	0	0	0	0
C1orf226_chr1	8	11	19	11	4	2	2	2	5	12	8	0
SH2D1B_chr1	16	3	8	1	1	2	1	3	1	1	3	0
UHMK1_chr1	12060	9786	9809	7796	7867	8478	8217	10266	11947	11106	7516	5823
UAP1_chr1	1019	860	4788	3783	3137	3337	2125	2454	1876	1850	2778	2341
DDR2_chr1	6	11	17	17	33	29	16	21	7	6	5	4
HSD17B7_chr1	384.295	296.746	236.405	197.397	254.521	345.279	320.611	365.412	736.081	761.075	1328.7	1099.43
C1orf110_chr1	0	0	0	0	0	0	0	0	0	0	0	0
RGS4_chr1	0	0	0	0	0	1	0	0	0	0	0	0
RGS5_chr1	73	77	37	22	4	2	1	0	30	39	43	55
NUF2_chr1	73	75	59	62	8	12	11	8	207	227	1785	1560
PBX1_chr1	75	53	29	28	16	5	3	4	1	5	3	1
LMX1A_chr1	0	0	0	0	0	0	0	0	0	0	0	0
RXRG_chr1	0	0	0	0	0	0	0	0	0	0	1	1
LOC400794_chr1	0	0	0	0	0	0	0	0	0	0	0	0
LRRC52_chr1	0	0	0	0	0	0	0	0	0	0	0	0
MGST3_chr1	1122	998	903	688	516	401	232	267	427	347	821	732
ALDH9A1_chr1	2308	2029	1135	898	1372	1296	1457	1721	2058	2057	1765	1509
LOC440700_chr1	3	0	0	0	0	0	0	0	0	0	0	0
TMCO1_chr1	2482	2203	3155	2460	3584	3358	3133	3762	4169	4171	3378	3001
UCK2_chr1	128	99	103	85	946	982	1738	2012	1924	2011	2277	2032
MIR3658_chr1	0	0	0	0	0	0	0	0	0	0	0	0
FAM78B_chr1	8	4	4	0	1	1	3	3	4	8	11	9
MIR921_chr1	0	0	0	0	0	0	0	0	0	0	0	0
FMO9P_chr1	0	0	0	0	0	0	0	0	0	0	0	0
POGK_chr1	3414	2921	3306	2685	3374	3431	4414	5048	4637	4881	4738	4170
TADA1_chr1	873	768	426	337	785	772	965	1076	773	715	715	704
ILDR2_chr1	25	17	25	11	108	117	132	154	364	404	611	508
MAEL_chr1	2	2	0	1	0	0	0	0	1	0	0	0
GPA33_chr1	860	841	354	243	16	19	5	9	24	34	73	71
DUSP27_chr1	0	1	0	0	0	0	0	0	0	0	0	0
POU2F1_chr1	1443	1120	935	813	702	708	1121	1165	1031	1142	1234	1025
CD247_chr1	15944	13830	9475	7596	5366	4987	5804	6853	4263	4383	3856	3708
CREG1_chr1	1453	1277	1157	974	1506	1485	1500	1802	866	985	935	803
RCSD1_chr1	9325	8151	2112	1668	709	690	952	1118	1805	1863	3272	2819
MPZL1_chr1	386	318	409	326	464	420	485	626	640	650	1608	1477
ADCY10_chr1	3	1	0	0	0	0	1	0	0	0	2	0
BRP44_chr1	999	904	728	599	440	407	357	428	1090	1167	1753	1583
DCAF6_chr1	1384	1080	1164	848	640	665	532	591	946	926	1907	1650
GPR161_chr1	6	3	14	11	5	4	3	10	34	32	452	398
TIPRL_chr1	1782	1364	2273	1757	1850	1965	1986	2353	2593	2484	2327	2050
SFT2D2_chr1	182	167	153	166	264	235	266	276	223	243	224	167
ANKRD36BP1_chr1	390	365	300	271	326	343	293	344	282	277	234	149
TBX19_chr1	142	140	60	46	33	19	34	22	11	20	60	54
MIR557_chr1	0	0	0	0	0	0	0	0	0	0	0	0
XCL2_chr1	2	8	226.77	230.875	139.655	138.81	93.4115	121.204	6	4.3752	8.5218	8
XCL1_chr1	16	13	470.23	288.125	298.345	281.19	242.589	264.796	20	17.6248	6.4782	9
DPT_chr1	0	0	0	0	0	0	0	0	0	0	2	0
MGC4473_chr1	0	0	0	0	0	0	0	0	0	0	0	0
ATP1B1_chr1	248.362	175.506	224.752	194.673	492.626	465.728	365.106	395.987	509.985	511.151	926.456	808.809
NME7_chr1	345.638	301.494	293.248	208.327	158.374	202.273	228.894	244.013	424.015	491.849	637.544	516.191
BLZF1_chr1	477	391	515	379	653	572	418	452	426	380	358	303
C1orf114_chr1	0	6	2	4	1	0	0	0	2	3	3	4
SLC19A2_chr1	236	183	270	250	661	699	903	1258	1666	1443	2099	1826
F5_chr1	2002	1691	1660	1442	7551	7992	10262	11245	6291	6605	6483	5458
SELP_chr1	66	64	36	22	36	35	20	27	10	8	5	3
SELL_chr1	19672	16594	12564	10066	17127	16506	16022	19412	2851	2776	3370	2792
SELE_chr1	1	0	0	0	0	1	0	0	0	0	0	0
C1orf156_chr1	651	621	416	335	330	359	289	315	366	326	250	214
C1orf112_chr1	96.4932	60.5317	29.5866	28.504	48.0985	45.1137	61.0421	66.0755	373.037	358.31	855.977	770.26
SCYL3_chr1	1133.51	1008.47	420.413	363.496	516.902	517.886	518.958	602.924	676.963	647.69	662.023	593.74
KIFAP3_chr1	1180	960	995	744	442	455	632	738	1985	2009	1721	1403
METTL11B_chr1	0	0	0	0	0	0	0	0	0	0	0	0
MIR3119-1_chr1	0	0	0	0	0	0	0	0	0	0	0	0
MIR3119-2_chr1	0	0	0	0	0	0	0	0	0	0	0	0
LOC284688_chr1	0	0	0	0	0	0	0	0	0	0	0	0
GORAB_chr1	387	368	329	300	244	238	246	340	351	365	263	228
PRRX1_chr1	0	0	0	0	0	0	2	0	0	1	2	3
C1orf129_chr1	0	0	0	0	0	0	0	0	0	0	0	0
FMO3_chr1	0	0	0	0	0	0	0	0	0	0	0	0
MIR1295_chr1	0	0	0	0	0	0	0	0	0	0	0	0
FMO6P_chr1	0	0	0	0	0	0	0	0	0	0	0	0
FMO2_chr1	0	0	0	0	0	0	0	0	0	0	0	0
FMO1_chr1	0	2	0	1	1	2	0	0	0	0	0	0
FMO4_chr1	96	83	82	48	52	40	22	29	72	80	81	96
TOP1P1_chr1	18.488	23.4954	16.3997	12.2607	5.1087	17.3442	16.2911	19.3894	29.4983	17.3443	14.3518	11.2545
PRRC2C_chr1	8902	7594	13509	10959	11773	12408	11394	11338	9140	9917	10380	8585
MYOC_chr1	0	0	0	0	0	0	0	0	0	0	0	0
VAMP4_chr1	1729	1285	709	577	450	553	481	562	629	613	613	571
METTL13_chr1	1757	1436	1096	891	1832	1710	2341	2862	3151	3329	4698	4176
DNM3_chr1	76	62	53	36	68	69	54	51	23	21	90	71
MIR214_chr1	0	0	0	0	0	0	0	0	0	1	0	0
MIR3120_chr1	0	0	0	0	0	0	0	0	0	0	0	0
MIR199A2_chr1	0	0	0	0	0	0	0	0	0	0	0	0
C1orf105_chr1	0	0	1	0	0	0	0	0	0	0	0	0
PIGC_chr1	1050	835	762	671	748	689	649	718	776	734	661	598
C1orf9_chr1	2171	1775	2883	2224	1451	1623	1341	1475	1262	1175	1170	981
FASLG_chr1	62	59	4878	3764	3432	3158	1699	1960	365	374	248	255
TNFSF18_chr1	2	1	0	0	3	5	4	6	0	0	0	0
TNFSF4_chr1	127	131	65	52	39	27	38	48	96	98	95	85
LOC646870_chr1	0	2	0	0	0	0	1	0	0	0	1	0
PRDX6_chr1	3237	2859	3292	2517	2751	2738	2095	2485	3635	3792	4527	4189
SLC9A11_chr1	0	0	0	0	0	0	0	0	0	0	0	0
ANKRD45_chr1	1	0	0	0	0	0	0	0	0	0	1	0
LOC730159_chr1	0	0	0	0	0	0	0	0	0	0	0	0
KLHL20_chr1	823	739	598	526	589	594	534	587	550	562	478	390
CENPL_chr1	313	246	164	144	161	138	104	178	439	418	727	611
DARS2_chr1	804	725	417	314	597	601	787	986	2051	2134	3499	2890
LOC100506046_chr1	28	24	10	11	12	4	9	11	4	7	10	14
GAS5_chr1	9931	9538	8283	6710	5072	4925	3049	3865	3150	3308	4383	4118
SNORD81_chr1	0	0	0	0	0	0	0	0	0	0	0	0
SNORD47_chr1	0	0	0	0	0	0	0	0	0	0	0	0
SNORD80_chr1	0	0	0	0	0	0	0	0	0	0	0	0
SNORD79_chr1	0	0	0	0	0	0	0	0	0	0	0	0
SNORD78_chr1	0	0	0	0	0	0	0	0	0	0	0	0
SNORD44_chr1	0	0	0	0	0	0	0	0	0	0	0	0
SNORD77_chr1	0	0	0	0	0	0	0	0	0	0	0	0
SNORD76_chr1	0	0	0	0	0	0	0	0	0	0	0	0
SNORD75_chr1	0	0	0	0	0	0	0	0	0	0	0	0
SNORD74_chr1	0	0	0	0	0	0	0	0	0	0	0	0
ZBTB37_chr1	116	93	119	108	47	68	43	47	77	69	66	37
SERPINC1_chr1	4	4	3	1	0	0	3	0	1	2	0	2
RC3H1_chr1	2954	2423	3421	2684	3388	3652	2919	3455	2170	2138	1689	1375
RABGAP1L_chr1	2126	1782	2204	1746	986	1010	797	978	1080	1120	1062	885
GPR52_chr1	0	2	9	7	2	4	1	5	4	1	0	0
CACYBP_chr1	2768	2165	1905	1603	1826	1852	2818	3513	10912	10358	11029	9946
MRPS14_chr1	689	551	564	433	717	655	766	921	859	887	963	821
TNN_chr1	0	0	1	1	0	0	0	0	1	0	0	0
KIAA0040_chr1	3322	2673	1608	1302	2518	2588	3208	3709	2428	2549	2373	1980
TNR_chr1	0	0	1	0	2	0	0	0	0	0	8	9
RFWD2_chr1	1489	1244	1059	883	1112	1096	987	1199	1300	1365	1297	1222
SCARNA3_chr1	0	0	0	0	0	0	0	0	0	0	1	0
PAPPA2_chr1	2	1	2	1	0	0	2	0	3	0	0	0
ASTN1_chr1	0	0	0	0	0	0	0	0	0	0	0	0
MIR488_chr1	0	0	0	0	0	0	0	0	0	0	0	0
FAM5B_chr1	0	0	0	0	0	0	0	0	0	0	0	0
SEC16B_chr1	0	0	0	0	0	0	0	0	0	0	0	0
LOC730102_chr1	4	3	2	0	4	0	0	0	1	0	0	0
LOC100302401_chr1	0	0	0	0	1	0	0	0	0	0	0	0
RASAL2_chr1	36	60	20	11	6	9	16	19	7	6	16	13
C1orf49_chr1	0	0	0	0	0	0	0	0	0	0	0	0
C1orf220_chr1	9	3	1	0	0	2	1	1	2	5	2	1
RALGPS2_chr1	380	308	170	176	55	77	84	77	31	30	50	29
ANGPTL1_chr1	0	0	0	0	0	1	0	0	0	0	0	0
FAM20B_chr1	2067	1639	1729	1376	2067	2164	2672	3070	2546	2611	2216	1893
TOR3A_chr1	1652	1477	1188	954	689	658	645	796	2006	2111	2323	2223
ABL2_chr1	1394	1082	1126	973	1660	1648	1386	1528	687	675	697	582
SOAT1_chr1	2470	2020	1716	1354	2599	2724	3798	4464	2870	2736	2101	1739
C1orf125_chr1	2	0	0	1	2	0	2	1	1	1	1	1
NPHS2_chr1	0	0	0	0	0	0	0	0	0	0	0	0
TDRD5_chr1	0	0	0	0	0	0	0	0	0	0	0	0
FAM163A_chr1	0	0	2	0	0	0	0	0	0	0	0	0
TOR1AIP2_chr1	1852	1628	2035	1526	2249	2466	2300	2592	2349	2437	2338	1996
TOR1AIP1_chr1	5376	4674	4414	3331	4288	4090	3494	4274	4574	4510	4604	3834
CEP350_chr1	4880	4020	2604	1994	1862	1985	1697	1779	2081	2258	2803	2098
QSOX1_chr1	1842	1798	1218	1017	1346	1137	1669	2055	2600	2895	5027	4700
FLJ23867_chr1	62	48	106	71	119	84	59	63	54	61	129	87
LHX4_chr1	10.709	4.285	7.2705	5.3117	6.5011	7.832	3.1865	6.18	7.504	10.2627	3.2662	5
LOC100527964_chr1	70.291	57.715	65.7295	40.6883	27.4989	42.168	43.8135	39.82	31.496	40.7373	12.7338	16
ACBD6_chr1	754	688	780	609	574	608	1084	1328	1480	1589	1399	1351
MIR3121_chr1	0	0	0	0	0	0	0	0	0	0	0	0
XPR1_chr1	1713	1512	1244	974	1353	1340	1528	1832	2152	2253	1916	1699
KIAA1614_chr1	25	22	15	5	2	2	15	13	5	7	8	7
STX6_chr1	1914	1571	1421	1205	2187	2138	2702	3150	1892	1895	1804	1481
MR1_chr1	2518	2058	1322	1070	600	550	454	550	694	763	1026	913
IER5_chr1	2048	1911	17459	15015	13355	12238	7991	9563	3423	3764	3152	2912
CACNA1E_chr1	0	1	0	0	1	0	0	0	0	0	1	0
ZNF648_chr1	0	0	0	0	0	0	0	0	0	0	1	2
GLUL_chr1	4391	3613	2115	1762	2848	2632	3574	4089	1158	1195	8005	6512
TEDDM1_chr1	2	0	0	1	0	0	0	0	0	0	0	0
NCRNA00272_chr1	0	0	0	0	0	0	0	0	0	0	0	0
RGSL1_chr1	0	0	0	0	0	0	0	0	0	0	0	0
RNASEL_chr1	1038	838	381	272	213	223	116	146	141	157	161	121
RGS16_chr1	51	34	40832	33632	22194	20586	10399	11734	4604	4768	6316	5865
LOC284648_chr1	1	0	125	97	48	43	20	16	5	2	29	29
RGS8_chr1	0	0	0	1	0	0	0	0	0	0	3	5
NPL_chr1	128	101	75	45	80	69	64	69	155	160	75	63
DHX9_chr1	9513	7959	11167	9062	16016	15656	17670	20337	20105	20573	15055	13126
C1orf14_chr1	0	0	0	0	0	0	0	0	0	0	0	0
LAMC1_chr1	44	36	22	26	48	80	68	84	38	39	63	55
LAMC2_chr1	3	0	0	0	3	5	3	8	3	4	5	9
NMNAT2_chr1	0	0	0	0	1	0	0	0	0	0	0	0
SMG7_chr1	4683	4047	2705	2287	3869	4065	4841	5390	4091	4531	3842	3262
NCF2_chr1	425	408	176	138	187	218	160	202	186	197	345	324
ARPC5_chr1	8503	7256	7274	6056	6464	6497	5665	7044	8687	8317	11258	10048
RGL1_chr1	546	454	285	236	81	86	47	41	144	143	171	144
APOBEC4_chr1	0	0	0	0	1	0	0	0	0	0	0	0
GLT25D2_chr1	113	124	56	40	13	12	11	22	70	56	72	55
TSEN15_chr1	1543	1378	1392	1174	2247	2216	2152	2759	4133	3897	1531	1405
C1orf21_chr1	146	115	88	54	15	37	19	27	13	12	44	42
EDEM3_chr1	2019	1638	1238	1080	1005	1136	967	1197	1244	1254	848	742
FAM129A_chr1	16745	14721	9901	8069	7936	7816	7301	8209	5751	6074	4847	4285
RNF2_chr1	1525	1230	1367	1189	1197	1393	1463	1767	1576	1419	1204	1000
C1orf25_chr1	1758	1394	636	460	493	501	391	433	1460	1419	1631	1347
C1orf26_chr1	548	468	284	202	168	173	141	211	282	298	229	192
IVNS1ABP_chr1	9396	8086	10318	8489	10298	11103	10368	12240	10869	10676	21465	18375
HMCN1_chr1	24	11	14	11	4	2	1	1	1	0	85	65
MIR548F1_chr1	0	0	0	0	0	0	0	0	0	0	0	0
PRG4_chr1	40.4356	25.6746	43.3084	35.0959	213.036	231.068	279.68	223.685	132.751	156.455	1307.78	1112.21
TPR_chr1	6557.56	5617.33	4749.69	3694.9	3729.96	3968.93	3857.32	4091.31	4824.25	5227.54	6928.22	5865.79
C1orf27_chr1	443	356	484	356	597	593	802	852	743	752	522	469
OCLM_chr1	3	9	5	10	11	11	5	9	5	2	2	4
PDC_chr1	2	1	1	0	1	0	0	1	0	0	1	0
PTGS2_chr1	7	1	298	285	382	460	322	426	293	331	120	82
PLA2G4A_chr1	30	30	12	8	35	34	33	33	9	14	15	8
FAM5C_chr1	0	0	0	0	0	0	0	0	0	0	0	0
LOC440704_chr1	0	0	0	0	0	0	0	0	0	0	0	0
RGS18_chr1	135	106	27	19	34	41	35	40	1	2	4	0
RGS21_chr1	0	0	0	0	0	0	0	0	0	0	0	0
RGS1_chr1	1917	1639	5777	5082	16635	16219	12704	15468	2857	2702	1617	1454
RGS13_chr1	1	1	7	1	5	9	10	11	6	2	1	0
RGS2_chr1	1365	1090	739	596	682	625	454	516	301	327	432	353
UCHL5_chr1	1342	1061	1071	864	1171	1139	1417	1807	3259	2949	3408	3052
TROVE2_chr1	1274	991	1045	875	1086	1126	1053	1196	1558	1441	1180	959
GLRX2_chr1	130	89	85	63	58	63	78	84	488	459	403	394
CDC73_chr1	3197	2648	3367	2696	3933	4033	4007	4959	3407	3082	2456	2044
MIR1278_chr1	0	0	0	0	0	0	0	0	0	0	0	0
B3GALT2_chr1	2940	2324	551	425	681	734	506	639	174	165	41	38
KCNT2_chr1	0	0	0	0	0	0	0	0	0	2	0	0
CFH_chr1	536	428	309	263	84	90	54	63	27	12	40.9227	49
CFHR3_chr1	0	0	0	0	0	0	0	0	0	0	1	0
CFHR1_chr1	0	0	0	0	0	0	0	0	0	0	1.0773	0
CFHR4_chr1	0	0	0	0	0	0	0	0	0	0	0	0
CFHR2_chr1	0	0	0	0	0	0	0	0	0	0	0	0
CFHR5_chr1	0	0	0	0	0	0	0	0	0	0	0	0
F13B_chr1	0	0	0	0	0	0	0	0	0	0	0	0
ASPM_chr1	59	51	32	35	3	5	6	3	123	125	3983	3131
ZBTB41_chr1	1475	1115	474	364	316	377	321	445	448	428	431	360
CRB1_chr1	11	8	2	3	0	0	0	0	0	0	2	1
DENND1B_chr1	1168	974	830	585	1342	1455	805	1032	1373	1201	1253	941
C1orf53_chr1	2	2	0	0	2	9	5	6	21	27	8	9
LHX9_chr1	0	0	0	0	0	0	0	0	0	1	0	0
NEK7_chr1	5981	4451	4343	3502	4828	5211	3984	5267	4679	4205	4103	3428
ATP6V1G3_chr1	1	0	1	0	0	0	0	0	0	0	0	0
PTPRC_chr1	69890	57082	38100	30009	48995	50651	50031	60267	13558	13301	18910	15259
MIR181B1_chr1	0	0	0	0	0	0	0	0	0	0	0	0
MIR181A1_chr1	0	0	0	0	0	0	0	0	0	0	0	0
NR5A2_chr1	4	2	1	0	2	2	1	0	0	0	0	1
FAM58B_chr1	0	0	0	0	0	0	0	0	0	0	0	0
ZNF281_chr1	1301	1036	1096	928	1063	1131	1255	1483	1172	1267	834	779
KIF14_chr1	18	10	9	9	4	0	1	1	87	72	1620	1239
DDX59_chr1	846	634	727	544	473	452	454	489	623	707	800	711
CAMSAP1L1_chr1	498	432	1486	1240	1283	1332	819	924	779	798	750	573
GPR25_chr1	331	309	364	331	181	142	92	106	25	37	141	146
C1orf106_chr1	4	0	51	42	24	22	15	3	78	69	405	396
KIF21B_chr1	5400	4822	4265	3619	4801	4989	3957	4468	5143	5750	8961	8256
CACNA1S_chr1	0	0	1	0	0	0	0	0	0	0	13	14
TMEM9_chr1	1004	923	420	384	138	160	84	127	553	644	1328	1230
IGFN1_chr1	0	0	0	0	0	0	0	0	0	0	0	1
PKP1_chr1	0	0	0	0	2	0	0	0	0	0	0	0
TNNT2_chr1	20	17	20	9	10	19	3	9	2	0	0	0
LAD1_chr1	788	800	651	570	589	556	564	630	157	177	7	6
TNNI1_chr1	8	6	11	4	8	11	4	7	1	0	0	0
PHLDA3_chr1	73	72	20	26	6	13	10	17	213	243	163	164
CSRP1_chr1	2388	2201	1840	1509	919	813	1042	1160	2602	2795	3829	3719
RPS10P7_chr1	25.0047	11.0007	10.0015	11.0025	3.0004	2.0004	2	6.0005	19.0034	23.0033	27.0007	21.0017
NAV1_chr1	540	446	333	309	264	286	198	179	138	137	95	64
MIR1231_chr1	0	0	0	0	0	0	0	0	0	0	0	0
IPO9_chr1	2567	2286	1478	1184	1699	1748	2119	2347	2908	3197	3811	3398
SHISA4_chr1	11	2	9	5	2	3	3	5	8	7	21	13
LMOD1_chr1	0	0	2	1	0	1	0	0	0	0	0	1
TIMM17A_chr1	1156	974	1755	1391	2403	2584	3247	3902	4081	4226	3421	3058
RNPEP_chr1	1627	1519	915	711	305	240	259	306	1480	1694	2579	2554
ELF3_chr1	12	9	5	5	1	2	0	2	5	0	6	4
GPR37L1_chr1	1	0	0	0	0	0	0	0	0	0	0	0
ARL8A_chr1	1632	1417	1509	1177	1488	1425	1556	1775	1827	1868	1313	1350
PTPN7_chr1	1956	1707	14109	11435	9313	8772	6052	6860	9175	10114	11116	11096
PTPRVP_chr1	2	4	0	5	1	2	2	0	7	6	13	7
LGR6_chr1	11	4	10	2	2	0	0	0	0	0	6	2
UBE2T_chr1	68	61	28	29	23	20	24	28	826	874	2088	1811
PPP1R12B_chr1	645	558	271	212	56	85	113	83	221	248	264	236
SYT2_chr1	16	8	10	2	1	5	2	2	2	6	4	1
KDM5B_chr1	2215	1889	3588	2946	4414	4487	3340	3707	1950	1997	3183	2804
LOC148709_chr1	1	0	0	0	1	0	1	0	0	1	2	3
RABIF_chr1	889	820	1175	937	809	800	580	637	794	839	752	675
KLHL12_chr1	1538	1452	1071	862	719	779	931	1070	1925	1939	2283	2108
ADIPOR1_chr1	3535	3099	4040	3215	3263	3176	3657	4161	5322	5559	5340	4926
CYB5R1_chr1	1222	1205	734	623	478	439	566	684	1310	1389	692	617
LOC401980_chr1	3	4	1	0	3	0	0	3	3	2	4	8
TMEM183A_chr1	639.661	455.706	355.367	263.39	255.028	250.847	347.006	392.994	409.717	275.932	129.605	175.593
TMEM183B_chr1	1732.34	1577.29	1519.63	1248.61	1444.97	1422.15	1594.99	2054.01	2412.28	2629.07	2330.4	2179.41
PPFIA4_chr1	7	0	5	0	2	4	2	0	3	0	255	321
MYOG_chr1	0	0	0	0	0	0	0	0	0	0	0	0
ADORA1_chr1	7	13	6	5	0	1	0	0	0	1	2	0
MYBPH_chr1	0	0	0	0	0	0	0	0	0	0	0	0
CHI3L1_chr1	15	13	14	8	5	5	13	6	7	14	7	7
CHIT1_chr1	0	0	1	0	0	0	0	0	0	0	2	3
LOC730227_chr1	4	2	96	74	93	95	45	60	8	9	9	15
BTG2_chr1	8036	7121	106611	85307	69813	65364	32454	37303	9418	9611	6249	5363
FMOD_chr1	0	1	26	22	9	7	1	5	3	4	17	13
PRELP_chr1	0	2	0	0	0	0	0	0	0	0	0	0
OPTC_chr1	0	0	0	0	0	0	0	0	0	0	0	0
ATP2B4_chr1	13977	11696	6712	5348	1970	1859	1568	1876	7532	8194	11408	9111
SNORA77_chr1	0	0	0	0	0	0	0	0	0	0	1	0
LAX1_chr1	1743	1566	3329	2545	1802	1833	881	999	411	467	452	392
ZC3H11A_chr1	4859	4375	4284	3379	4062	4352	3684	4325	3594	3872	4427	3885
ZBED6_chr1	362	274	208	184	245	276	250	262	242	256	425	271
SNRPE_chr1	1502	1158	1783	1374	2644	2621	2984	3744	4316	4078	4502	4158
C1orf157_chr1	0	0	0	0	0	0	0	0	0	0	0	0
SOX13_chr1	158	108	122	112	32	35	12	13	15	17	30	33
ETNK2_chr1	143	126	197	185	156	145	79	94	93	86	66	58
REN_chr1	1	2	0	3	2	1	1	0	0	0	0	0
KISS1_chr1	0	1	0	1	0	1	0	0	0	0	0	0
GOLT1A_chr1	1	4	2	4	2	1	0	1	2	1	2	4
PLEKHA6_chr1	10	6	9	8	12	16	8	15	2	6	29	28
LOC127841_chr1	0	0	0	0	0	0	0	0	0	0	0	0
PPP1R15B_chr1	4778	4168	15653	12105	11262	10920	9213	10821	6985	7220	5284	4615
PIK3C2B_chr1	935	840	642	535	449	370	845	953	2929	3466	4041	3523
MDM4_chr1	1584	1299	1704	1380	1138	1673	1298	1316	884	1014	794	868
LRRN2_chr1	49	38	25	18	8	11	13	7	3	8	5	2
NFASC_chr1	4	0	0	2	1	0	0	0	0	1	11	7
CNTN2_chr1	0	0	0	1	0	0	1	0	1	1	0	0
TMEM81_chr1	72	63	48	38	39	42	44	62	59	38	54	54
RBBP5_chr1	1877	1707	2058	1622	2079	2066	2260	2590	2133	2368	1508	1274
DSTYK_chr1	1638	1309	763	610	964	969	1268	1463	938	1037	785	717
TMCC2_chr1	49	51	41	48	94	90	150	171	210	262	212	191
NUAK2_chr1	1326	1181	337	288	183	169	144	205	103	133	96	85
KLHDC8A_chr1	0	0	0	2	2	0	0	0	0	0	0	0
LEMD1_chr1	0	0	0	0	0	0	0	0	0	0	25	21
MIR135B_chr1	0	0	0	0	0	0	0	0	0	0	0	0
CDK18_chr1	26	14	24	10	1	1	8	2	19	12	41	40
LOC284578_chr1	0	0	0	0	0	0	0	0	0	0	0	0
MFSD4_chr1	65	54	15	19	7	13	5	4	5	8	35	37
ELK4_chr1	962	792	1282	1000	1302	1339	1535	1598	950	932	595	465
SLC45A3_chr1	27	33	32	28	20	24	19	19	14	23	39	64
NUCKS1_chr1	11221	9285	5840	4793	2958	2936	3950	4603	7861	7599	8482	7276
RAB7L1_chr1	2531	2328	3020	2536	1417	1425	1680	1935	2537	2672	2348	2059
SLC41A1_chr1	1437	1229	1737	1340	1823	1753	1676	1887	2146	2273	2813	2497
PM20D1_chr1	28	24	22	19	10	7	2	7	2	5	3	2
SLC26A9_chr1	0	0	0	0	0	0	2	0	2	2	0	2
FAM72A_chr1	6.2863	13.9855	4.05	0	0	0	6.7838	1.8384	96.8752	102.513	797.807	672.009
AVPR1B_chr1	4	0	0	0	0	0	0	0	0	0	0	0
C1orf186_chr1	24	32	9	7	1	0	0	0	1	0	0	0
CTSE_chr1	0	0	0	0	0	0	0	0	0	0	0	0
SRGAP2_chr1	1203.63	1066.48	595.431	487.546	209.276	207.513	239.563	251.673	560.437	604.979	1208.56	1048.48
IKBKE_chr1	1546	1362	886	831	552	455	390	439	333	331	375	371
RASSF5_chr1	14203	12773	56815	46900	31875	29928	17895	20418	11077	11718	13307	12225
LGTN_chr1	1868	1630	1245	1008	912	915	810	867	1282	1339	3268	3089
DYRK3_chr1	54	40	508	427	462	456	355	372	459	537	573	506
MAPKAPK2_chr1	6816	6106	23892	19734	11700	10696	9169	9934	6479	6986	7391	6742
IL10_chr1	12	18	2206	1583	5576	5367	7598	8549	5168	5581	1233	1116
IL19_chr1	2	3	2	1	2	9	5	5	27	16	9	7
IL20_chr1	0	0	1	0	0	2	1	0	0	0	0	1
IL24_chr1	223.794	172.111	128.65	112.609	36.2419	46.5232	29.489	32.6403	104.472	102.9	254.137	199.263
FAIM3_chr1	26345.2	23361.9	13938.3	11236.4	3674.76	3458.48	1203.51	1313.36	1160.53	1163.1	1173.86	1074.74
PIGR_chr1	1	0	4	2	0	0	1	0	0	0	0	2
FCAMR_chr1	0	0	0	0	0	0	0	0	1	1	0	0
C1orf116_chr1	0	0	0	2	1	0	0	0	2	1	0	0
YOD1_chr1	857	709	651	544	727	823	756	913	890	808	560	454
PFKFB2_chr1	178	145	125	107	110	105	202	237	342	362	94	78
C4BPB_chr1	0	0	0	0	1	1	0	1	1	1	0	1
C4BPA_chr1	1	0	0	0	0	0	0	0	0	1	0	0
CD55_chr1	3208	2754	3671	3126	1643	1614	1545	1911	1696	1677	1218	1115
CR2_chr1	396	286	138	107	19	17	10	17	16	13	9	6
CR1_chr1	2911.99	2401	1318	905	99	117	4	14	18	11	14	1
CR1L_chr1	3.0142	0	1.0036	0	0	0	0	0	1	1	0	2
CD46_chr1	7924	6466	7111	5423	2209	2379	2518	3217	4936	4992	4289	3518
MIR29C_chr1	0	0	0	0	0	0	0	0	0	0	0	0
MIR29B2_chr1	0	0	0	0	0	0	0	0	0	0	0	0
LOC148696_chr1	7	4	0	1	1	0	2	1	1	0	3	4
CD34_chr1	95	78	45	60	30	22	23	10	7	5	0	0
PLXNA2_chr1	160	114	108	100	498	470	160	165	18	30	10	5
LOC642587_chr1	0	0	0	0	0	0	0	0	0	0	0	0
MIR205_chr1	0	0	0	0	0	0	0	0	0	0	0	0
CAMK1G_chr1	1	0	5	7	24	34	24	23	17	11	12	17
LAMB3_chr1	32	21	54	45	97	65	95	97	154	132	1118	947
MIR4260_chr1	0	0	0	0	0	0	0	0	0	0	0	0
G0S2_chr1	27	28	266	277	705	710	853	978	1813	2066	1208	1118
HSD11B1_chr1	3	9	0	3	1	5	12	22	218	178	279	273
TRAF3IP3_chr1	4119	3757	1500	1045	397	385	625	792	2657	2763	3449	3361
C1orf74_chr1	71	66	45	26	39	46	50	62	188	175	215	160
IRF6_chr1	30	23	21	20	7	4	11	20	12	17	21	13
C1orf107_chr1	1999	1586	2023	1624	2516	2503	2676	3136	2469	2635	2269	1957
SYT14_chr1	0	0	2	0	0	0	0	0	1	1	0	0
C1orf133_chr1	0	0	0	0	0	0	0	0	0	0	0	0
SERTAD4_chr1	0	0	0	0	0	0	0	0	0	0	0	0
HHAT_chr1	289	270	230	179	78	75	67	73	36	50	47	48
KCNH1_chr1	6	7	2	3	0	0	1	0	0	1	0	0
RCOR3_chr1	1259	1077	705	503	309	372	395	453	622	615	627	587
TRAF5_chr1	2281	1861	2137	1694	1400	1514	1132	1343	496	542	1003	894
C1orf97_chr1	52	32	40	24	26	27	11	17	40	45	78	74
RD3_chr1	0	0	0	0	0	0	0	0	0	0	0	0
SLC30A1_chr1	792	646	437	326	395	411	548	647	1003	1027	253	229
NEK2_chr1	15	11	4	4	0	2	3	2	78	74	1328	1225
LPGAT1_chr1	2271	1959	2391	1861	1714	1744	1426	1695	2658	2725	2177	1677
INTS7_chr1	690	559	461	392	525	535	553	620	2063	2086	2311	2029
DTL_chr1	15	19	62	26	9	12	10	5	2588	2823	4751	3994
MIR3122_chr1	0	0	0	0	0	0	0	0	0	0	0	0
PPP2R5A_chr1	4485	3949	2541	2056	1993	2136	1659	2178	3111	3124	2775	2601
SNORA16B_chr1	1	0	0	0	1	0	1	0	0	0	0	0
TMEM206_chr1	319	293	94	77	182	155	289	342	388	442	393	374
NENF_chr1	960	891	774	656	708	639	681	837	983	1151	1703	1690
ATF3_chr1	180	166	1932	1649	1551	1512	2664	2913	2251	2244	2647	2586
FAM71A_chr1	1	0	2	3	1	1	0	0	1	1	0	0
BATF3_chr1	24	19	47	63	856	772	1898	2369	3174	3248	2566	2499
NSL1_chr1	1454	1313	764	661	592	587	610	782	1088	1026	1079	900
TATDN3_chr1	530	473	234	210	129	150	186	211	453	446	440	386
C1orf227_chr1	2	4	1	2	0	0	0	0	4	5	2	3
[truncated: 20,352 more rows]
