# Supplementary material for: Comparison of RNA-Seq and Microarray in Transcriptome Profiling of Activated T Cells
Source: PLoS One. 2014 Jan 16;9(1):e78644. doi: 10.1371/journal.pone.0078644 (PMC3894192; doi:10.1371/journal.pone.0078644)
Supplement: Dataset S6 — Raw read counts and corresponding RPKM for genes in RNA-Seq. (XLSX) [file pone.0078644.s009.xlsx]

## Sheet: Sheet1
geneid	JNJ1	JNJ2	JNJ3	JNJ4	JNJ5	JNJ6	JNJ7	JNJ8	JNJ9	JNJ10	JNJ11	JNJ12
WASH7P_chr1	12.9492	13.6809	5.3023	6.1595	4.7776	5.2044	6.5775	6.7062	7.0799	7.7346	8.4479	10.1458
FAM138A_chr1	0.0149	0	0	0	0	0.0045	0	0	0	0	0	0
FAM138F_chr1	0.0149	0	0	0	0	0.0045	0	0	0	0	0	0
OR4F5_chr1	0	0	0	0	0	0	0	0	0	0	0	0
LOC100132062_chr1	0.1194	0.0066	0.038	0.021	0.0001	0.014	0.0193	0.0052	0	0.0263	0.0726	0.0234
LOC100132287_chr1	0.1194	0.0066	0.038	0.021	0.0001	0.014	0.0193	0.0052	0	0.0263	0.0726	0.0234
LOC100133331_chr1	2.7024	2.8873	2.8061	2.6536	1.4543	1.8773	1.1946	1.0049	0.548	1.006	1.6917	2.0847
OR4F16_chr1	0	0	0	0	0	0.0065	0	0	0	0	0	0
OR4F29_chr1	0	0	0	0	0	0.0065	0	0	0	0	0	0
OR4F3_chr1	0	0	0	0	0	0.0065	0	0	0	0	0	0
LOC100288069_chr1	0.9986	1.0484	0.7659	1.1139	0.4296	0.5007	0.2918	0.1529	0.2677	0.5089	0.5811	0.526
NCRNA00115_chr1	0.3201	0.1743	0.7543	0.7379	0.313	0.464	0.4205	0.5173	0.0442	0.1324	0.3632	0.4107
LOC643837_chr1	5.8466	4.95	11.588	10.4373	6.4317	6.4559	8.2355	8.2365	6.4332	5.6387	5.4484	6.4455
FAM41C_chr1	0.1812	0.1317	0.1331	0.2238	0.1381	0.197	0.1443	0.1229	0.0683	0.0331	0.1636	0.1585
FLJ39609_chr1	0	0	0	0	0	0	0	0	0	0	0	0
SAMD11_chr1	0.0248	0	0.1104	0.1217	0.1911	0.1467	0.0785	0.0341	0	0.0491	0	0.0263
NOC2L_chr1	23.775	26.2004	31.7473	33.0605	73.3419	68.8805	101.509	102.418	84.117	89.8355	64.4353	67.9565
KLHL17_chr1	2.1045	1.8899	0.9077	1.0559	0.4939	0.6078	0.732	0.695	1.544	1.8399	2.0894	2.5195
PLEKHN1_chr1	1.1318	1.1232	1.9156	2.0433	1.0568	1.1356	0.5954	0.4544	1.0737	1.1555	2.1637	1.7703
C1orf170_chr1	0.2496	0.2639	0.4481	0.3996	0.1647	0.2412	0.1113	0.0948	0.2011	0.3531	0.3525	0.5831
HES4_chr1	0.1083	0.1001	0.8081	1.0883	0.949	1.196	0.2669	0.3303	1.3395	1.3508	0.7711	0.8433
ISG15_chr1	52.9579	61.6292	37.8845	42.0568	33.9145	29.0884	33.0785	37.0241	28.8476	32.702	30.0311	33.8363
AGRN_chr1	3.5672	4.0602	2.6253	3.0208	3.6212	3.3358	3.897	3.4836	2.5813	3.0568	3.9377	4.483
C1orf159_chr1	2.8184	3.2793	2.1718	2.2435	3.6251	3.6453	5.1476	5.2558	4.8147	5.4778	4.4266	5.5552
MIR200B_chr1	0	0	0	0	0	0	0	0	0	0	0	0
MIR200A_chr1	0	0	0	0	0	0	0	0	0	0	0	0
MIR429_chr1	0	0	0	0	0	0	0	0	0	0	0	0
TTLL10_chr1	0.0399	0.0568	0.0251	0	0.013	0.0541	0	0.0116	0	0.0375	0.013	0.0266
TNFRSF18_chr1	16.4468	18.6155	49.1353	49.9531	242.49	216.298	344.235	352.329	187.888	209.556	106.52	120.794
TNFRSF4_chr1	8.1837	10.3366	83.3638	100.421	632.234	588.558	1162.58	1229.9	319.745	351.862	206.72	219.47
SDF4_chr1	75.5236	78.602	90.0733	97.6167	159.444	139.502	169.197	169.776	122.437	132.127	91.274	97.6299
B3GALT6_chr1	13.4881	14.8274	21.4894	22.8614	43.4873	40.4393	47.4863	47.3307	23.4693	25.9213	9.6236	11.2244
FAM132A_chr1	0.0814	0.1239	0.274	0.3015	0.1137	0.0885	0.1782	0.2276	0.1405	0.1636	0.2387	0.406
UBE2J2_chr1	23.3578	26.0568	24.3561	24.6913	30.7118	28.6509	31.9596	31.7352	28.2252	30.126	28.4374	29.4719
SCNN1D_chr1	0.2248	0.2179	0.1814	0.2496	0.0588	0.1221	0.0492	0.0419	0.0542	0.0631	0.2195	0.3361
ACAP3_chr1	5.5175	5.6431	4.3867	4.5983	3.2747	3.1703	3.446	3.0324	3.2835	4.2083	4.6484	4.8359
PUSL1_chr1	5.8473	6.9618	7.0725	7.2426	12.4206	11.8776	12.1834	12.2659	13.0617	15.9062	11.7918	14.151
CPSF3L_chr1	30.9205	31.4301	21.1631	21.7396	27.7382	26.4347	47.2265	44.7319	53.4967	55.7529	42.4879	44.8799
GLTPD1_chr1	19.1586	20.3114	6.458	7.0905	6.5799	6.6185	7.8851	7.3964	9.9688	10.3049	13.0039	14.715
TAS1R3_chr1	0.1977	0.1756	0.1996	0.1899	0.0345	0.1672	0.0361	0.0512	0.0228	0.0331	0.0215	0.0235
DVL1_chr1	7.5545	7.6717	5.6006	6.3031	8.2988	8.8618	12.2169	11.4979	12.4244	13.5445	15.8133	17.767
MXRA8_chr1	0.1607	0.2118	0.2123	0.3512	0.2332	0.3226	0.1895	0.2536	0.1025	0.174	0.145	0.0397
AURKAIP1_chr1	54.0473	64.4383	55.2882	57.2308	81.6191	70.6694	88.0132	98.0006	112.452	116.29	105.51	114.891
CCNL2_chr1	18.1115	16.8832	13.7054	12.7944	12.7432	17.427	16.6646	15.5383	10.2338	10.7801	9.9121	11.5103
LOC148413_chr1	12.2488	12.4617	7.8835	8.0352	13.3977	13.5683	17.7501	18.1518	11.1356	11.8062	7.3399	8.8382
MRPL20_chr1	62.7687	65.7688	87.7561	86.574	128.712	120.802	146.984	153.119	149.811	159.025	104.534	101.323
LOC441869_chr1	0.0572	0.2173	0.0192	0.0235	0	0	0	0	0	0	0.1674	0.0612
TMEM88B_chr1	0	0	0	0	0	0	0	0	0	0	0	0
VWA1_chr1	0.0066	0	0	0.0081	0.0442	0	0	0.0184	0.0341	0.0061	1.9579	2.1859
ATAD3C_chr1	0.4509	0.5273	0.1956	0.1556	0.1325	0.0805	0.1535	0.1734	0.4384	0.2914	0.2537	0.2384
ATAD3B_chr1	3.3252	3.2765	7.9381	7.6594	22.8747	24.5054	34.7397	33.0191	31.2808	34.6949	27.479	31.7175
ATAD3A_chr1	6.5171	6.4783	5.8635	5.8506	18.638	19.0609	40.6493	38.8912	30.3326	33.6926	31.8836	36.7148
C1orf70_chr1	0.0755	0.1724	0.0508	0	0	0	0	0	0	0.0253	0.0984	0.0538
SSU72_chr1	101.35	103.245	94.75	93.3376	72.0055	73.0497	63.6859	64.4343	91.6635	93.1568	92.0564	95.6741
MIB2_chr1	8.7933	9.5754	5.6751	6.1044	3.3484	3.1304	2.5867	2.662	2.6235	2.7371	4.9003	5.7715
MMP23B_chr1	0.1759	0.0961	0.2974	0	0.1763	0.1714	0	0.1469	0.0872	0.0846	0	0.09
MMP23A_chr1	0.1935	0.329	0.0002	0.3065	0.0512	0.0015	0.3056	0.0014	0.0414	0.0713	0.2426	0.109
CDK11B_chr1	21.6267	23.4939	17.2326	20.3546	22.8622	23.5693	24.1538	22.85	21.2712	22.0475	21.5679	24.0182
SLC35E2B_chr1	33.0854	33.0161	9.7132	10.1812	5.509	5.9002	7.0311	6.6341	10.1873	10.8141	8.7311	8.9411
CDK11A_chr1	12.3826	12.741	8.7849	9.2696	9.6018	10.7421	12.3248	12.17	9.6241	9.2203	8.7663	8.7112
SLC35E2_chr1	4.7923	5.6113	1.4198	1.2892	0.9682	0.6385	1.0162	0.7918	1.1845	1.6379	1.4649	1.2955
NADK_chr1	16.0585	16.3781	6.9961	7.7504	16.718	16.6862	25.8137	23.8878	17.9854	18.3976	15.606	16.8518
GNB1_chr1	139.61	134.983	164.336	167.44	157.269	160.1	152.643	148.127	158.569	160.694	160.327	160.78
CALML6_chr1	0.0766	0	0.0258	0	0	0	0	0	0	0	0	0.0273
TMEM52_chr1	0.1173	0.0335	0.0296	0.0362	0.123	0.1276	0.3854	0.4103	0.6989	0.3244	0.4875	0.7841
KIAA1751_chr1	0	0	0	0	0	0	0	0	0.0062	0	0	0
GABRD_chr1	0	0.0333	0	0	0	0	0	0	0	0	0	0
PRKCZ_chr1	9.4498	11.0694	5.0203	4.2994	1.2399	1.7363	2.9739	3.0175	8.7736	8.5082	5.8425	6.1121
C1orf86_chr1	26.6781	32.7057	22.1054	23.9701	13.5207	14.153	14.9098	15.1934	27.7798	31.2337	37.2719	41.2679
LOC100128003_chr1	0.9547	1.109	0.918	0.9408	0.8514	0.8565	1.247	0.8873	1.1929	1.0749	1.0754	1.3913
SKI_chr1	34.8598	35.3473	65.9481	68.4076	20.5423	21.0957	17.1338	15.9098	12.3335	13.4288	10.2635	10.5139
MORN1_chr1	1.0104	0.8214	0.8994	0.8249	0.1974	0.2607	0.1312	0.1757	0.9047	0.8263	0.519	0.6042
LOC100129534_chr1	0.375	0.3426	0.2146	0.1853	0.131	0.0272	0.0137	0.0117	0.0906	0.1759	0.1222	0.0668
RER1_chr1	29.8779	31.0119	24.0096	26.7249	27.1557	27.8528	30.8622	34.1225	43.9463	45.5713	36.9608	38.0384
PEX10_chr1	4.6628	4.74	3.3455	3.3081	5.6316	5.8523	9.2166	9.7789	8.6025	9.4888	7.9631	8.0727
PLCH2_chr1	2.4228	3.0121	2.2238	2.2675	0.2496	0.278	0.1145	0.065	0.2467	0.2686	0.8804	0.938
PANK4_chr1	9.4246	9.8267	6.381	7.0153	6.4091	6.6965	6.1956	5.9014	9.0238	9.1952	10.5028	11.0997
HES5_chr1	0	0	0.0435	0	0.0902	0.0936	0.0471	0.0401	0	0	0.0421	0
LOC115110_chr1	1.603	1.4818	1.6831	2.1997	1.1598	1.0236	0.6825	0.6406	0.9752	1.2148	1.878	2.2579
TNFRSF14_chr1	54.5597	56.0943	38.9787	42.3583	36.664	35.1777	34.5921	36.8332	33.3415	34.0107	22.2075	25.1152
C1orf93_chr1	17.3811	17.8959	11.1069	11.3293	11.6614	11.9329	9.8978	10.1048	13.3518	13.2763	13.231	13.7137
MMEL1_chr1	0.0333	0.0655	0	0.0141	0.047	0.0245	0.0249	0.0104	0.0462	0.0442	0.0759	0.1304
ACTRT2_chr1	0	0	0	0	0	0	0	0	0	0	0	0
FLJ42875_chr1	0	0	0.0458	0.056	0	0	0	0	0	0	0	0
PRDM16_chr1	0.0194	0.0443	0.0163	0.016	0.0305	0.0457	0.0248	0.0091	0.0134	0.0065	0	0.0104
MIR4251_chr1	0	0	0	0	0	0	0	0	0	0	0	0
ARHGEF16_chr1	0.029	0.0442	0.0293	0.012	0	0	0.0106	0	0	0.0097	0.0378	0
MEGF6_chr1	5.5686	5.5521	3.5787	3.7419	0.8828	0.9489	0.2688	0.2466	0.1135	0.0949	0.2253	0.2504
MIR551A_chr1	0	0	0	0	0	0	0	0	0	0	0	0
TPRG1L_chr1	55.9755	56.6989	22.2888	21.9521	11.8183	11.4949	11.5113	11.4663	19.3226	19.4841	9.4522	9.9289
WDR8_chr1	10.3052	10.6153	5.4291	5.4749	10.0011	10.4133	13.528	12.4157	12.9701	16.1277	10.4784	11.2299
TP73_chr1	0.0315	0.079	0	0	0.011	0.0114	0.0216	0	0.0434	0.0211	0.1332	0.0673
KIAA0495_chr1	5.2443	5.0763	3.136	2.9198	2.0347	2.1608	2.2157	2.123	2.7169	2.9324	3.3953	3.8425
CCDC27_chr1	0	0.0148	0	0	0	0	0	0	0	0	0	0
LOC388588_chr1	0.875	1.2931	0.6757	0.6357	0.0539	0.2239	0.0564	0.096	0.7464	0.6208	0.8051	1.3207
LRRC47_chr1	22.1496	23.7535	10.8467	11.7836	14.9578	14.5051	18.3589	19.4255	17.7319	19.6288	19.993	21.9109
KIAA0562_chr1	5.9749	6.1221	4.03	3.9234	4.7059	5.1811	6.37	6.0499	7.469	7.5017	5.7219	5.6204
DFFB_chr1	3.4712	3.7094	0.8436	0.8597	0.5154	0.5954	1.1686	1.4019	3.4224	3.9835	3.0032	3.2448
C1orf174_chr1	18.0159	17.2786	10.3577	11.0417	17.6055	17.571	25.3573	25.5278	27.5547	28.3162	20.9927	21.534
LOC100133612_chr1	0.0144	0.0164	0.0145	0.0178	0	0.0157	0	0.0268	0.0298	0	0.0704	0.0462
LOC284661_chr1	0	0	0	0	0	0	0	0	0	0	0	0
AJAP1_chr1	0	0.0155	0	0	0	0	0	0	0	0	0	0
NPHP4_chr1	1.3316	1.2575	0.7603	0.7147	0.6005	0.6536	1.1872	1.1106	1.7284	1.762	3.9876	4.6253
KCNAB2_chr1	81.0683	86.9856	82.4144	86.0885	23.3611	23.6114	30.3105	30.3647	81.1616	86.3463	132.391	140.392
CHD5_chr1	0.0029	0.0199	0.0147	0.018	0.0091	0.0126	0.0127	0.0054	0.003	0.0088	0.0398	0.0591
RPL22_chr1	465.049	459.439	382.081	360.187	331.406	337.207	299.525	314.198	256.934	254.574	267.541	267.609
RNF207_chr1	0.1345	0.1859	0.1787	0.1224	0.0816	0.1386	0.1398	0.1453	0.4698	0.5907	0.5259	0.6666
ICMT_chr1	15.5313	15.7425	4.5622	4.8008	8.1159	8.6687	14.614	13.97	28.535	29.2455	26.7203	26.4891
HES3_chr1	0	0	0	0	0	0	0	0	0	0	0	0
GPR153_chr1	0.8193	0.6525	0.8343	0.6462	1.6593	1.3175	0.5729	0.6933	0.3994	0.3114	0.2759	0.2723
ACOT7_chr1	3.8246	4.7567	7.6562	7.6366	13.7689	12.8003	24.8858	23.6717	82.0254	82.7119	92.8999	99.9275
HES2_chr1	0	0	0	0	0.0207	0	0	0	0.0478	0.1061	0.0709	0.0776
ESPN_chr1	0.589	0.6362	1.487	1.7005	2.1851	1.7913	1.1241	0.7421	0.1237	0.136	0.1401	0.1617
MIR4252_chr1	0	0	0	0	0	0	0	0	0	0	0	0
TNFRSF25_chr1	37.1247	40.9968	112.195	125.397	224.384	216.607	231.01	228.892	129.565	138.453	82.8352	95.3054
PLEKHG5_chr1	1.2423	1.183	0.7608	0.9338	0.4923	0.5317	0.508	0.5625	0.6288	0.7434	1.1078	1.4456
NOL9_chr1	6.2931	5.9765	5.2137	5.0108	7.213	8.4131	9.755	8.5421	6.2192	6.9443	4.6294	4.7362
TAS1R1_chr1	0	0	0	0.0171	0	0	0	0	0	0	0	0.0296
ZBTB48_chr1	7.6569	7.8513	5.1106	5.2256	3.1741	3.8294	3.8954	3.4745	2.8388	3.5159	3.7015	4.151
KLHL21_chr1	42.8411	44.4789	29.1025	29.9436	23.253	22.9157	19.6392	19.0559	23.524	26.5863	21.7915	23.3703
PHF13_chr1	7.9333	7.4851	9.079	9.098	5.8656	5.72	5.7261	5.3265	10.6683	11.5765	13.4373	12.5508
THAP3_chr1	11.9435	13.0062	2.9768	3.4202	3.7757	3.3183	5.716	6.05	7.9903	8.1194	9.9557	10.2727
DNAJC11_chr1	8.6568	8.8089	6.6123	6.558	9.6584	9.836	18.5148	17.4613	17.8979	18.7484	18.4298	20.0911
CAMTA1_chr1	10.5208	9.4519	14.2514	12.4245	13.4567	13.9856	12.4433	15.3355	16.6217	15.6363	13.62	11.6725
VAMP3_chr1	26.2172	27.0558	20.1566	20.3844	17.2151	20.4403	15.8657	16.6138	9.3468	9.3136	8.5099	8.5575
PER3_chr1	3.0355	2.5868	2.4616	2.4116	2.2028	2.3103	2.4008	2.3023	1.4454	1.5392	1.0763	0.9494
UTS2_chr1	0.8422	0.8972	0.4924	0.4725	0.2583	0.1608	0.1619	0.4373	0.2043	0.0496	0.3033	0.1504
TNFRSF9_chr1	1.0293	0.8687	21.4518	21.7573	136.911	136.402	112.001	101.603	42.5059	43.1223	22.4863	20.3979
PARK7_chr1	137.921	138.629	153.015	155.632	351.659	349.878	376.953	396.641	337.975	333.047	285.977	288.856
ERRFI1_chr1	0.494	0.3282	2.0499	2.2851	2.9646	3.0859	1.3963	1.3986	0.8652	0.975	0.5444	0.4033
SLC45A1_chr1	0.5384	0.3208	0.1537	0.0867	0.0859	0.0764	0.1025	0.0218	0.3758	0.4118	0.103	0.2253
RERE_chr1	19.3721	19.8493	7.7733	8.0271	6.0486	6.654	6.627	5.9684	9.4601	9.6938	10.2623	9.9236
ENO1_chr1	434.054	446.235	538.229	558.402	1499.94	1415.21	2308.54	2317.25	2690.99	2702.87	3109.32	3234.29
CA6_chr1	0.021	0.024	0.0212	0.0779	0.0882	0.0686	0	0.0392	0.1743	0.2326	0.0823	0.0675
SLC2A7_chr1	0	0	0	0	0	0	0	0	0	0	0	0
SLC2A5_chr1	0.2421	0.1248	0.1048	0.1424	0.1304	0.1128	0.1164	0.0453	0.0252	0.0221	0.0356	0.0493
GPR157_chr1	4.753	5.2326	5.8831	6.8032	4.5463	4.8763	3.7627	3.5454	2.7014	2.2295	3.5265	4.2738
MIR34A_chr1	0	0	0	0	0	0	0	0	0	0	0	0
H6PD_chr1	14.1273	14.6709	7.4231	7.6271	5.7572	5.233	5.1174	4.7866	4.6307	4.8315	4.9823	4.994
SPSB1_chr1	3.1286	3.2225	7.1477	8.3514	2.8532	2.8723	2.7343	2.9256	6.5467	6.8967	8.3205	8.5118
SLC25A33_chr1	5.5207	6.4578	20.4945	21.2148	22.7969	26.1854	34.8542	35.9432	23.3915	22.8346	15.9651	17.4809
TMEM201_chr1	3.3049	3.4069	3.0491	2.9317	13.9665	13.1911	18.7491	16.7707	9.8993	10.222	8.1235	8.9517
PIK3CD_chr1	57.1394	58.11	24.6841	25.745	19.4327	21.1239	16.829	15.6891	31.5038	34.1407	28.5073	29.0616
C1orf200_chr1	0.1696	0.2465	0.1868	0.2094	0.0646	0.0168	0	0.0431	0.1437	0.3409	0.1808	0.3461
CLSTN1_chr1	56.7513	55.47	22.378	22.4983	10.9883	11.5504	12.3297	11.8416	15.5543	16.4489	18.4219	18.7943
CTNNBIP1_chr1	6.5576	6.0631	3.1907	3.3879	0.8249	1.0097	0.7658	0.7316	4.0312	3.9836	2.6027	2.4018
LZIC_chr1	14.7209	15.1676	12.1433	11.6682	13.7092	13.2911	14.3237	13.8563	15.5997	14.1744	11.6182	11.489
NMNAT1_chr1	1.2859	1.5532	0.548	0.4039	0.296	0.4607	0.415	0.3881	1.5629	1.4718	1.9764	1.9152
RBP7_chr1	0.0429	0	0	0	0.045	0	0	0	0	0	0.0419	0
UBE4B_chr1	12.5704	12.277	4.8926	4.5331	3.6536	3.7877	4.6806	4.8206	16.9072	17.0453	12.3336	11.8675
KIF1B_chr1	3.3073	3.3425	2.8385	3.1124	1.9973	2.1913	2.7496	2.6284	3.4143	3.5031	3.3806	3.0997
PGD_chr1	60.9804	57.5228	34.6233	34.9953	42.7513	42.8297	57.2641	57.7248	75.2317	79.0284	73.641	72.3786
APITD1_chr1	5.3171	4.9733	1.6484	1.5197	1.7255	1.6284	2.135	2.5513	9.4662	9.5801	11.7637	11.1427
APITD1-CORT_chr1	0.2055	0.2516	0.1022	0.1682	0.0231	0	0.0452	0.1127	0.3655	0.423	0.6279	0.4019
CORT_chr1	0	0	0	0.0388	0.0582	0.0496	0.05	0.0571	0.171	0.2479	0.232	0.2281
DFFA_chr1	6.0668	6.5742	2.8272	2.5899	6.866	6.8896	11.0697	10.8755	13.4862	14.0007	17.3734	17.8825
PEX14_chr1	10.9291	10.7805	5.6586	5.0099	5.428	4.6961	8.6906	9.3469	9.265	10.2521	11.8538	12.1996
CASZ1_chr1	1.4626	1.5803	2.4027	2.6707	1.9639	2.0331	2.7345	2.3751	1.9096	1.7787	0.8096	0.9003
C1orf127_chr1	0.0407	0.0116	0	0.0126	0	0	0	0	0	0	0	0
TARDBP_chr1	29.0427	27.4646	37.6216	37.5724	43.4078	46.8886	51.7307	50.9167	54.7613	52.002	45.3374	45.4931
MASP2_chr1	1.2234	1.2212	0.8129	0.8521	0.3856	0.6251	0.4658	0.3002	0.0953	0.1849	0.0899	0.0615
SRM_chr1	49.8269	53.0657	37.121	41.5249	172.55	168.073	325.281	319.389	417.759	441.301	158.151	172.798
EXOSC10_chr1	21.4547	20.3651	17.3322	17.0241	18.9083	20.0599	24.3174	23.5732	31.4431	31.7252	33.7646	35.3117
MTOR_chr1	7.9785	8.0808	4.0238	3.998	3.8815	4.0941	5.9527	5.5592	9.8423	10.4381	9.8306	9.6149
ANGPTL7_chr1	0	0	0	0	0	0.0273	0	0	0.013	0.0126	0	0
UBIAD1_chr1	17.0975	16.7044	13.4218	13.9727	26.6923	24.7112	31.198	30.887	16.8891	18.554	11.0526	11.2654
PTCHD2_chr1	0.027	0.0369	0.0163	0.0067	0.0113	0.0117	0	0.0302	0.0335	0.0271	0.1054	0.0922
FBXO2_chr1	4.2991	4.2413	2.8455	3.2087	1.7063	1.1737	0.4407	0.8359	1.4722	1.3977	1.8244	1.9953
FBXO44_chr1	4.4222	4.9319	3.3017	3.257	1.3517	1.2023	1.3041	1.1069	3.3692	3.1539	3.0919	3.1519
FBXO6_chr1	4.3543	4.1021	1.649	1.9046	3.289	3.4522	5.5381	5.2442	11.3653	11.179	7.8749	8.2633
MAD2L2_chr1	21.7997	21.337	13.9498	14.2991	11.5794	9.2571	17.4053	15.7365	44.2761	44.9096	58.3352	63.6644
C1orf187_chr1	0.0476	0.0181	0	0	0.0332	0	0	0	0.0328	0.0159	0.0155	0
AGTRAP_chr1	8.747	8.8013	3.5233	4.2465	1.7037	1.5631	1.8649	1.8728	6.675	7.0394	8.333	8.9377
MTHFR_chr1	7.8926	7.8501	4.4974	4.301	2.1211	2.312	2.7455	2.767	3.9858	4.7015	3.0663	3.1055
CLCN6_chr1	2.7142	2.5352	1.399	1.2545	0.8875	1.2881	1.7301	1.4202	1.49	1.822	2.5335	2.6257
NPPA_chr1	0.1645	0.1503	0.1994	0.1219	0.0345	0.2505	0.1081	0.0921	0.0682	0.1985	0.1609	0.2111
NPPB_chr1	0	0	0	0	0	0	0	0	0	0	0	0
KIAA2013_chr1	32.8475	35.4789	19.7942	22.0711	20.916	19.235	20.9989	19.7987	21.1606	23.8663	25.2076	26.798
PLOD1_chr1	2.002	1.987	0.8125	0.7972	0.8627	0.5188	1.1164	1.0032	11.4249	11.604	18.7943	19.2542
MFN2_chr1	22.6987	23.7708	21.4103	21.1396	26.6664	26.9662	33.878	31.5711	35.6418	36.4675	27.1886	27.8581
MIIP_chr1	11.0078	11.6604	5.4332	5.3331	5.6931	5.561	12.381	11.9635	24.5087	25.4378	22.2314	24.6163
TNFRSF8_chr1	0.4523	0.4621	1.8757	1.867	3.5049	3.1967	6.6502	5.7947	53.0379	58.9	111.599	115.669
TNFRSF1B_chr1	142.208	153.149	332.97	331.238	343.246	318.969	285.114	275.489	140.59	153.149	132.935	132.843
VPS13D_chr1	9.1367	8.4961	4.4044	4.7587	4.9193	5.4327	5.0001	4.4391	3.7976	3.7833	3.2655	2.8932
SNORA59A_chr1	0	0.2111	0.0934	0.1713	0.0969	0.3015	0.1518	0.1724	0	0	0.0904	0.0494
SNORA59B_chr1	0	0.2111	0.0934	0.1713	0.0969	0.3015	0.1518	0.1724	0	0	0.0904	0.0494
DHRS3_chr1	32.3051	35.5743	23.6826	25.5798	32.2858	28.5262	21.4494	21.503	13.0559	13.0293	20.9779	21.4452
AADACL4_chr1	0	0	0	0	0	0	0	0	0	0	0	0
AADACL3_chr1	0	0	0	0	0	0	0	0	0	0	0	0
C1orf158_chr1	0	0	0	0	0	0	0	0	0	0	0	0
PRAMEF12_chr1	0	0	0	0	0	0	0	0	0	0	0	0
PRAMEF1_chr1	0	0	0	0	0	0	0	0	0	0	0	0
PRAMEF11_chr1	0	0	0	0	0	0	0	0	0	0	0	0
LOC649330_chr1	0	0	0	0	0	0	0	0	0	0	0	0
HNRNPCL1_chr1	0	0	0	0	0	0	0	0	0	0	0	0
PRAMEF2_chr1	0	0	0	0	0	0	0	0	0	0	0	0
PRAMEF4_chr1	0	0	0	0	0	0	0	0	0	0	0	0
PRAMEF10_chr1	0	0	0	0	0	0	0	0	0	0	0	0
PRAMEF8_chr1	0	0	0	0	0	0	0	0	0	0	0	0
PRAMEF7_chr1	0	0	0	0	0	0	0	0	0	0	0	0
PRAMEF6_chr1	0	0	0	0	0	0	0	0	0	0	0	0
PRAMEF22_chr1	0	0	0	0	0	0	0	0	0	0	0	0
PRAMEF5_chr1	0	0	0	0	0	0	0	0	0	0	0	0
LOC440563_chr1	0	0	0	0	0	0	0	0	0	0	0	0
PRAMEF3_chr1	0	0	0	0	0	0	0	0	0	0	0	0
PRAMEF15_chr1	0	0	0	0	0	0	0	0	0	0	0	0
PRAMEF9_chr1	0	0	0	0	0	0	0	0	0	0	0	0
PRAMEF13_chr1	0	0	0	0	0	0	0	0	0	0	0	0
PRAMEF14_chr1	0	0	0	0	0	0	0	0	0	0	0	0
PRAMEF18_chr1	0	0	0	0	0	0	0	0	0	0	0	0
PRAMEF19_chr1	0	0	0	0	0	0	0	0	0	0	0	0
PRAMEF16_chr1	0	0	0	0	0	0	0	0	0	0	0	0
PRAMEF20_chr1	0	0	0	0	0	0	0	0	0	0	0	0
PRAMEF21_chr1	0	0	0	0	0	0	0	0	0	0	0	0
PRAMEF17_chr1	0	0	0	0	0	0	0	0	0	0	0	0
LRRC38_chr1	0	0	0	0	0	0	0	0	0	0	0	0
PDPN_chr1	0	0.0114	0	0	0	0	0.0117	0	0.0111	0.0215	0.225	0.1284
PRDM2_chr1	20.6721	20.4266	22.9623	23.246	13.8229	16.2239	12.8885	12.1044	11.0718	10.8008	9.0666	8.7397
KAZ_chr1	0	0.0213	0.0156	0.019	0.0323	0.0168	0.1096	0.0403	0.0491	0.0542	0.1328	0.0704
C1orf126_chr1	0	0	0.0041	0.0149	0	0	0	0.0075	0	0	0	0
TMEM51_chr1	0.2542	0.2914	0.3794	0.5507	0.2667	0.2867	0.3006	0.2695	0.0913	0.0883	0.0143	0.0313
FHAD1_chr1	0	0	0	0	0	0	0.0181	0.0206	0	0.0055	0.0054	0.0177
EFHD2_chr1	56.6021	57.4038	74.5731	79.834	92.5822	85.2401	70.0974	68.7546	50.6263	54.3481	64.7599	68.937
CTRC_chr1	0.0313	0.0357	0.0316	0.0386	0.0328	0	0	0	0	0	0	0.0334
CELA2A_chr1	0	0	0	0	0	0	0	0	0	0	0	0
CELA2B_chr1	0.0609	0	0	0	0	0	0	0	0	0	0	0.0326
CASP9_chr1	6.7257	6.8574	3.9665	3.5297	2.1729	1.8931	1.4514	1.8379	3.2596	3.6639	6.3085	5.8041
DNAJC16_chr1	5.6534	6.1786	2.8405	2.8689	3.4165	3.7632	4.637	4.2492	5.3726	5.3684	3.4017	2.9323
AGMAT_chr1	2.5851	2.4989	1.8482	2.2128	5.887	6.2616	7.9864	7.1596	9.5575	10.0464	9.333	10.5765
DDI2_chr1	5.657	6.0915	7.111	8.1751	9.6866	9.9695	9.4193	8.8275	8.2845	8.7017	6.5665	6.4853
RSC1A1_chr1	7.0871	6.9807	12.7138	12.9317	13.0797	15.1071	11.6429	11.1116	10.6341	10.2305	9.5645	8.1445
PLEKHM2_chr1	16.5744	17.7663	17.1996	17.4638	15.6602	15.5896	13.6749	13.0321	15.8473	17.8865	18.0691	19.3021
SLC25A34_chr1	0.1465	0.0627	0.1017	0.147	0.0959	0.0697	0.1303	0.111	0.1043	0.1012	0.0358	0.0685
TMEM82_chr1	0	0	0	0	0	0	0	0	0	0	0	0
FBLIM1_chr1	0	0.0844	0.0204	0.0125	0	0.011	0	0	0	0.0102	0.0155	0.0324
UQCRHL_chr1	0.176	0.2026	0.0594	0.3584	0.3067	0.2486	0.1885	0.1077	0.18	0.8151	0.057	0.2485
FLJ37453_chr1	1.4504	2.1026	2.0569	2.1598	1.3258	1.4876	0.7095	0.8728	0.5754	0.7341	0.6838	0.7369
SPEN_chr1	9.256	8.5563	9.9255	10.6876	16.7342	20.1928	18.2216	14.8198	9.347	9.7311	9.1474	8.6992
ZBTB17_chr1	8.0909	9.309	10.6263	11.292	7.5682	8.0529	7.7397	6.763	8.9414	8.5536	16.9974	19.0044
C1orf64_chr1	0	0	0	0	0	0	0	0	0	0	0	0
HSPB7_chr1	0	0	0	0	0	0	0	0	0	0	0	0
CLCNKA_chr1	0	0	0	0.0137	0	0	0	0	0	0	0	0
CLCNKB_chr1	0	0	0	0	0	0	0	0	0	0	0	0
FAM131C_chr1	0.1157	0	0.0334	0.0408	0.0173	0.0898	0	0.077	0	0	0.0808	0.0177
EPHA2_chr1	0.0071	0.0162	0.0644	0.1226	0.104	0.0771	0.0233	0.0264	0	0.0285	0.1802	0.1668
ARHGEF19_chr1	2.3938	2.1084	1.1244	0.7677	1.7111	1.5031	2.3059	2.232	1.8452	1.9212	0.9524	1.1209
C1orf89_chr1	2.9905	2.88	1.1462	1.0902	0.6985	0.7247	1.0651	1.1254	2.2019	3.0059	2.131	2.1572
FBXO42_chr1	11.2471	11.1069	8.2493	8.4322	6.5903	6.8691	5.4796	5.7586	7.0818	8.0303	9.6841	10.1266
C1orf144_chr1	52.5362	53.1535	75.9038	78.7773	96.8287	92.3711	98.8255	102.226	81.1967	82.9309	77.0336	76.754
SPATA21_chr1	0	0	0.0282	0	0	0	0	0	0	0.014	0	0
NECAP2_chr1	90.5638	97.9685	91.1068	91.963	67.7087	65.9548	59.5066	60.4114	55.011	58.4493	52.1393	51.9
CROCCP3_chr1	0.6282	0.4554	0.2755	0.3046	0.1042	0.1651	0.1095	0.1123	0.0651	0.1059	0.087	0.0956
MIR3675_chr1	0	0	0	0	0	0	0	0	0	0	0	0
NBPF1_chr1	2.4177	2.1749	0.4477	0.5837	0.2223	0.1228	0.166	0.1851	0.5113	0.4836	0.349	0.3604
CROCCP2_chr1	3.4871	3.6626	1.8492	1.8485	0.8843	1.662	1.29	1.2323	1.0555	1.3924	1.4787	1.7024
MST1P2_chr1	0.3013	0.1976	0.0825	0.1137	0.0447	0.0116	0	0.0099	0	0.0321	0.1042	0.0987
ESPNP_chr1	0.0139	0.1115	0.0282	0	0.0146	0	0	0	0	0	0	0
MST1P9_chr1	0.1216	0.124	0.0428	0.0661	0.0268	0.0278	0.007	0.0179	0	0	0.025	0.0511
CROCC_chr1	4.2856	4.6931	2.349	2.4816	0.907	0.9411	1.0073	0.9291	1.3908	1.6632	2.2413	2.5005
MFAP2_chr1	0.0259	0	0.0786	0	0.0802	0.1129	0.056	0.0484	0	0	0.0254	0.0819
ATP13A2_chr1	15.8864	16.8844	7.4377	7.4109	7.0751	6.9938	12.7967	12.179	18.2006	19.5984	18.7636	19.1619
SDHB_chr1	43.3457	45.0122	43.9726	44.621	50.3069	52.4666	59.7367	60.3266	87.482	84.8932	90.2908	93.3675
PADI2_chr1	1.5459	1.4049	0.4098	0.4455	0.2025	0.2031	0.1269	0.1141	0	0	0.0189	0.0551
PADI1_chr1	0	0	0	0	0	0	0	0	0	0	0	0
PADI3_chr1	0	0	0	0	0.0185	0	0	0	0	0	0	0
PADI4_chr1	0.1365	0.085	0.0251	0.0613	0.039	0.0135	0	0	0.0514	0	0.0728	0.0663
PADI6_chr1	0	0.0273	0	0	0	0	0	0	0	0	0	0
RCC2_chr1	21.78	22.805	44.7028	45.8537	62.3564	60.8641	57.6999	55.954	40.3966	43.3285	36.5807	38.4017
ARHGEF10L_chr1	0.1648	0.1657	0.0799	0.0651	0.0622	0.0502	0.0722	0.0553	0.0341	0.0265	0.0129	0
ACTL8_chr1	0	0	0	0	0	0	0	0	0	0	0.0591	0.0161
IGSF21_chr1	0	0	0	0	0	0	0	0	0	0	0.0424	0
KLHDC7A_chr1	0	0	0	0	0	0	0	0	0	0	0	0
PAX7_chr1	0	0	0	0	0	0	0	0	0	0	0	0
TAS1R2_chr1	0	0	0	0	0	0	0	0	0.0231	0	0	0
ALDH4A1_chr1	0.6164	1.0918	0.3236	0.3645	0.2177	0.1601	0.3987	0.4127	1.7876	1.9865	3.3438	3.1337
IFFO2_chr1	15.3305	15.68	13.6678	13.3957	14.1161	13.7675	14.7172	13.8498	11.7238	12.5339	13.4425	13.5171
UBR4_chr1	13.5492	12.1581	9.8947	10.5424	8.1103	9.4217	8.9814	8.0962	10.6289	10.9973	12.4446	11.2623
KIAA0090_chr1	11.2998	10.9874	10.3869	10.4011	22.9168	22.7047	29.0116	29.1535	23.3675	23.3293	17.9635	17.3984
MRTO4_chr1	11.8077	11.8878	28.0568	28.173	75.2862	73.0374	95.568	94.8558	67.7863	70.3165	59.2379	64.7991
AKR7L_chr1	0.0398	0.0832	0.0268	0.015	0.0479	0	0.0291	0.0495	0.0629	0.04	0.013	0.0142
AKR7A3_chr1	0.1132	0.181	0.0229	0.028	0.0607	0.0739	0.0992	0.0845	0.1173	0.3187	0.2657	0.339
AKR7A2_chr1	37.5333	38.0998	18.9418	17.8894	4.6919	4.0832	3.1627	3.3669	19.3211	21.57	34.9975	38.3635
PQLC2_chr1	4.1958	4.3679	1.4153	1.1756	0.7872	0.852	0.6603	0.5422	4.1602	4.3711	4.0774	4.7937
CAPZB_chr1	195.969	205.104	169.11	168.712	160.4	152.175	140.654	145.057	150.503	148.097	194.275	197.394
C1orf151_chr1	12.1169	12.3055	10.0203	8.6623	10.4397	11.2304	14.8481	15.3433	19.2578	19.668	19.3011	19.1814
NBL1_chr1	9.9283	9.4479	96.7628	96.2218	53.8527	45.8417	19.0593	19.2659	14.4893	16.1286	15.6179	16.6512
HTR6_chr1	0.0708	0.0809	0.0143	0.035	0	0.0462	0.0155	0.0132	0.088	0.0997	0	0.0909
TMCO4_chr1	9.2324	9.8087	4.743	5.1584	2.0398	2.0652	3.6107	3.1103	5.3345	5.1672	6.1063	6.3346
RNF186_chr1	0	0	0	0	0	0	0	0	0	0	0	0
OTUD3_chr1	2.0277	1.7933	1.2984	1.2095	1.4286	1.6277	2.0027	2.0114	1.5462	1.7086	1.5732	1.6882
PLA2G2E_chr1	0	0	0	0	0	0	0	0	0	0	0	0
PLA2G2A_chr1	0	0	0	0	0	0	0	0	0	0	0	0
PLA2G5_chr1	0	0	0	0	0	0	0	0	0	0	0	0
PLA2G2D_chr1	0.0107	0.0366	0	0.0264	0	0	0	0.01	0	0.0107	0.0209	0
PLA2G2F_chr1	0	0	0	0	0	0	0	0	0	0	0	0
PLA2G2C_chr1	0.062	0	0	0	0	0	0	0	0.0643	0	0	0.0663
UBXN10_chr1	0.4255	0.3995	0.5061	0.5489	0.3171	0.329	0.2381	0.2557	0.431	0.3992	0.6933	0.7987
VWA5B1_chr1	0.0565	0.0359	0.0444	0.0078	0	0.0068	0	0	0.0065	0	0	0.0067
LOC339505_chr1	0	0	0	0	0	0	0	0	0	0	0	0
CAMK2N1_chr1	6.8137	7.2619	7.5088	8.3856	3.8455	4.4581	2.2903	2.4521	1.362	1.55	0.3038	0.3706
MUL1_chr1	19.0253	20.537	17.4584	17.905	17.7674	16.3474	18.0631	18.4324	15.3721	16.0549	11.4902	12.2485
FAM43B_chr1	0	0	0	0	0	0	0	0	0	0	0	0
CDA_chr1	0	0.0669	0	0	0	0	0	0	0	0	0	0
PINK1_chr1	16.6402	17.7589	8.3864	8.7554	3.6423	3.7104	3.0769	2.5515	5.6797	6.2125	4.6581	4.6538
DDOST_chr1	110.246	110.916	90.9647	90.2652	104.136	98.6406	117.039	116.908	149.999	152.337	124.329	124.808
KIF17_chr1	0.0149	0	0	0.0184	0	0	0	0	0.0077	0	0	0.008
SH2D5_chr1	0.0367	0.0433	0.0077	0.0374	0.0556	0.0165	0.0498	0.0424	0.1334	0.0914	0.0593	0.0891
HP1BP3_chr1	72.3051	70.5996	46.4844	44.7998	29.1707	30.2682	28.1947	28.8773	23.7274	24.2355	25.869	25.0044
EIF4G3_chr1	2.7743	3.0461	2.1905	1.8384	2.6509	3.5729	6.6461	6.4106	9.3483	9.1848	8.9073	8.7108
ECE1_chr1	27.6842	28.3273	43.0581	44.2037	30.1052	29.6723	33.4807	32.0122	37.5709	41.3423	52.3039	54.2663
NBPF3_chr1	3.5073	3.8687	1.3565	1.1336	0.3675	0.4463	0.6046	0.4871	1.3681	1.5602	1.8384	1.8749
ALPL_chr1	0	0	0	0.015	0	0.0132	0	0.0431	0	0.0244	0	0.013
RAP1GAP_chr1	0.0679	0.0194	0.06	0.0419	0.0178	0.0646	0.0969	0.0712	0.6258	0.5642	1.5168	1.7485
USP48_chr1	12.63	11.3032	7.4577	6.9327	7.0715	7.9819	10.6598	11.0799	16.7988	16.852	23.6614	22.1954
LDLRAD2_chr1	0.037	0.0213	0	0.0154	0	0.0168	0	0	0	0.0201	0	0.0136
HSPG2_chr1	0.1253	0.1063	0.0695	0.0831	0.0701	0.0808	0.0689	0.0642	0.0489	0.0556	0.7557	0.8689
CELA3B_chr1	0	0	0	0	0	0	0	0	0	0	0	0
CELA3A_chr1	0	0	0	0	0	0	0	0	0	0	0	0
HSPC157_chr1	7.975	7.791	4.7455	4.4896	3.4328	3.1204	1.9267	1.9691	4.56	4.5874	3.9633	3.6341
CDC42_chr1	191.154	173.652	260.729	259.964	226.591	246.982	212.418	217.381	253.687	231.641	202.476	194.472
WNT4_chr1	0.0288	0.0247	0.1381	0.1067	0.1734	0.1487	0.1339	0.1409	0.0149	0.0072	0.0141	0.0077
ZBTB40_chr1	6.0895	6.0465	3.337	3.3198	3.7458	4.1952	4.4392	4.2727	4.5552	4.7176	3.2898	3.1682
EPHA8_chr1	0	0	0	0	0	0	0	0	0	0	0	0
C1QA_chr1	0.0768	0.0292	0	0	0	0	0.0841	0	0	0	0	0
C1QC_chr1	0.024	0.1096	0	0	0.0252	0	0.079	0.0224	0	0.0482	0	0
C1QB_chr1	0	0.2459	0.0544	0.0332	0	0.1171	0.2358	0.2008	0.0558	0.0541	0	0
EPHB2_chr1	0.0231	0.0066	0	0	0	0.0063	0.019	0.0108	0.0478	0.0871	0.0169	0.0247
MIR4253_chr1	0	0	0	0	0	0	0	0	0	0	0	0
KDM1A_chr1	20.5189	20.3607	11.1696	10.8882	20.0563	18.6188	23.0491	22.4852	24.8823	25.1317	34.9955	35.5712
MIR3115_chr1	0	0	0	0	0	0	0	0	0	0	0	0
LUZP1_chr1	6.7756	6.7833	18.1709	18.0112	21.4211	20.9749	9.9966	9.656	6.0783	6.2813	6.278	6.1661
HTR1D_chr1	0	0	0	0	0	0.0216	0	0	0	0	0	0
HNRNPR_chr1	53.1279	53.0224	60.8075	56.9232	97.045	100.277	115.837	118.998	111.816	107.952	81.6218	80.9351
ZNF436_chr1	6.4456	6.6443	2.6038	2.4145	1.9177	2.295	1.9046	1.8401	2.975	2.9495	2.8234	2.5795
C1orf213_chr1	0.2437	0.1176	0.1173	0.1004	0.0411	0.0728	0.0728	0.0548	0.1374	0.0547	0.166	0.3091
TCEA3_chr1	4.9438	4.7753	2.3621	2.276	0.2785	0.3468	0.1746	0.1652	0.257	0.3028	1.2819	1.1935
ASAP3_chr1	0.3555	0.2955	0.1856	0.1773	0.0999	0.0966	0.0748	0.0637	0.0779	0.0825	0.0802	0.1092
E2F2_chr1	2.019	2.2437	0.164	0.1738	0.0057	0.0177	0.0119	0	1.34	1.099	4.5825	4.566
ID3_chr1	12.568	12.9064	95.0161	98.0625	33.564	28.3265	4.8972	5.371	3.1415	3.5749	5.5672	5.7154
MDS2_chr1	0.4926	0.4062	0.3869	0.2028	0.172	0.1488	0.03	0.0255	0.0283	0.0825	0.0803	0.1463
RPL11_chr1	3766.84	3964.49	3203.28	2935.24	2726.63	2570.27	2292.64	2320.2	1539.71	1595.69	1507.07	1533.86
TCEB3_chr1	16.2151	15.3738	16.651	16.768	25.6059	25.9141	29.0256	28.5738	24.0393	24.2137	19.2698	20.0837
C1orf128_chr1	38.3088	36.741	31.3735	31.563	38.5446	40.8614	51.009	51.665	61.2347	61.2861	48.1549	49.5899
LYPLA2_chr1	44.2115	45.5683	36.071	36.1366	64.7345	59.3414	66.8583	67.7505	85.4799	92.7593	58.0566	60.5538
GALE_chr1	5.2758	4.9906	2.9574	3.2964	1.8752	2.4429	5.1665	5.6237	23.7562	24.4247	33.1751	34.8359
HMGCL_chr1	18.2567	19.1771	5.4383	6.3952	4.1846	3.3825	4.669	4.4489	10.7415	10.9446	25.9812	28.3197
FUCA1_chr1	16.4479	15.5379	2.9494	3.0167	1.7249	1.862	2.3109	2.5622	6.724	7.5124	4.7109	4.5418
CNR2_chr1	0.4592	0.3797	0.064	0.1173	0	0.0172	0.0173	0.0148	0.0164	0.0318	0	0.0169
PNRC2_chr1	73.926	73.2228	85.2266	82.0842	67.9366	69.265	59.2174	59.8439	60.7399	58.1233	50.7817	47.5095
SRSF10_chr1	27.256	26.0714	60.9593	57.2224	76.7656	83.3082	94.5904	100.83	87.6125	79.1732	61.4167	57.4407
MYOM3_chr1	0	0	0	0	0	0	0	0	0	0	0.0237	0.0155
IL22RA1_chr1	0	0	0	0	0	0	0	0	0	0	0.0098	0
IL28RA_chr1	1.0285	1.421	0.8207	0.9573	0.5644	0.7058	0.6668	0.5501	0.3935	0.4289	0.9956	0.761
LOC284632_chr1	0	0	0	0	0	0	0	0	0	0	0	0
GRHL3_chr1	0.0127	0	0.126	0.1382	0.0205	0.0452	0.0342	0.0194	0.0215	0	0.2608	0.2625
C1orf201_chr1	1.388	1.7839	0.5751	0.579	0.5555	0.4728	0.6598	0.9071	2.2707	2.0775	3.1639	2.9688
NIPAL3_chr1	14.1812	14.5612	5.6282	5.5268	2.4966	2.7932	4.6329	4.4623	11.2984	11.1046	12.0355	11.3741
RCAN3_chr1	57.3153	54.9654	25.5082	26.3123	19.6035	22.4453	16.9508	18.5387	20.2689	19.5029	21.4905	20.8151
C1orf130_chr1	0.0704	0.0322	0.0996	0.1044	0	0.0077	0.0077	0	0.0073	0.0071	0.0207	0.0151
SRRM1_chr1	19.9025	18.8193	23.2953	22.6656	24.1038	27.0147	32.3406	28.8751	28.4587	29.0024	32.823	33.8272
CLIC4_chr1	5.8185	5.2473	4.2054	4.094	6.2098	6.5744	6.3425	6.5008	14.2923	13.3533	12.1568	10.4086
RUNX3_chr1	83.7032	86.5321	140.889	145.379	141.94	145.203	170.62	162.31	116.297	125.96	47.8817	50.7489
SYF2_chr1	54.3788	54.8657	45.2735	44.1606	30.9653	29.265	27.5075	29.9016	36.0437	33.1957	29.7641	29.7094
C1orf63_chr1	6.7717	7.2288	12.9993	12.0118	10.7744	11.6386	11.0683	11.4296	10.7696	12.0128	7.9514	8.2038
RHD_chr1	0.5972	0.6428	0.136	0.2046	0.0231	0.1081	0.0484	0.0412	0.0514	0.0553	0.0856	0.1417
TMEM50A_chr1	77.1242	74.106	79.4678	75.1714	64.7222	66.7018	63.3859	66.1193	71.5743	68.3413	55.67	53.0955
RHCE_chr1	0.208	0.055	0.1031	0.1014	0.0506	0	0	0.045	0.1269	0.0468	0.1221	0.0929
TMEM57_chr1	11.5326	11.6859	11.3655	11.0613	7.2014	7.5965	7.2351	7.2464	9.7575	9.7772	9.4044	9.5374
LDLRAP1_chr1	46.6126	48.0334	16.1682	16.2841	2.1071	2.405	1.3838	1.2589	3.3523	3.3398	2.752	3.3578
MAN1C1_chr1	10.8604	12.612	7.3946	7.9805	6.9734	7.274	3.2393	3.2581	7.2388	7.7218	3.7507	3.2572
SEPN1_chr1	12.5682	12.7577	7.4941	8.424	6.6246	6.5352	6.4575	5.8487	12.9685	14.0598	20.8564	21.5589
FAM54B_chr1	12.0693	12.455	7.7051	7.6005	3.8914	3.8133	5.2656	5.2315	14.8402	14.1223	15.1586	15.1157
LOC646471_chr1	0.7079	0.6506	0.4	0.5315	0.2037	0.2783	0.2308	0.2178	0.3589	0.2482	0.5923	0.5794
C1orf135_chr1	0.1091	0.2024	0.0413	0.1347	0.0143	0	0.0299	0.0381	1.1017	1.3295	3.0659	3.3531
PAQR7_chr1	1.3108	1.3907	0.507	0.643	0.6722	0.4144	1.3232	1.0142	3.0236	2.7192	5.2711	5.1188
STMN1_chr1	31.1436	31.4456	26.4547	26.7487	9.5245	10.7879	4.7944	5.6672	64.2074	66.0996	314.65	301.536
MIR3917_chr1	0	0	0	0	0	0	0	0	0	0	0	0
PAFAH2_chr1	6.8513	7.0707	5.746	5.4375	2.1957	2.5087	2.466	2.5538	5.2594	5.443	3.8667	3.9268
EXTL1_chr1	0	0	0.0071	0	0	0	0	0	0	0	0	0
SLC30A2_chr1	0	0	0	0	0	0	0	0	0.0125	0.0364	0	0
TRIM63_chr1	0	0	0	0	0	0	0	0	0	0	0	0
PDIK1L_chr1	8.8292	8.268	1.7708	1.9591	2.3467	2.5998	3.0665	3.1464	5.0375	4.6574	3.9077	3.508
GRRP1_chr1	0	0	0	0	0.058	0	0.0202	0	0	0.0371	0	0.0197
ZNF593_chr1	15.3292	15.2793	42.0255	44.6559	81.7663	77.4037	103.589	110.55	71.6757	77.8681	50.6715	54.4913
CNKSR1_chr1	0.2674	0.5611	0.2813	0.2327	0.1751	0.4604	0.2928	0.2286	0.3559	0.3691	0.7367	0.6314
CATSPER4_chr1	0	0	0	0	0	0	0	0	0	0	0	0
CCDC21_chr1	5.1708	5.089	2.4739	2.3462	4.2283	3.937	4.9417	5.2075	6.3546	7.0495	8.4131	7.7961
SH3BGRL3_chr1	610.741	641.283	539.578	545.594	398.784	371.776	234.614	229.515	219.825	223.023	278.21	290.63
UBXN11_chr1	9.2829	9.8447	7.8529	6.9932	3.2701	3.3666	1.5946	1.6153	2.9418	3.1762	3.5341	4.1303
CD52_chr1	1317.19	1378.15	1005.55	954.452	571.36	508.752	236.339	239.158	60.7559	63.9365	129.37	134.347
AIM1L_chr1	0.2625	0.2447	0.0974	0.0926	0.0674	0.0466	0.0411	0.035	0.0555	0.0431	0.6809	0.6301
ZNF683_chr1	0.1021	0.1555	0.0172	0.1261	0.0357	0	0	0	0.0176	0	0	0
LIN28A_chr1	0	0	0	0	0	0	0	0	0	0	0	0
DHDDS_chr1	8.8225	8.7021	6.2246	6.4331	7.8061	8.1747	11.2642	10.9045	11.9463	12.5096	10.9837	11.685
HMGN2_chr1	201.206	201.578	176.588	175.729	78.1755	78.9592	66.3188	65.3705	285.036	280.805	432.795	447.327
RPS6KA1_chr1	50.516	49.8218	15.1172	15.3863	9.1625	9.7906	16.3776	16.8674	48.3849	50.0956	54.1231	56.0771
MIR1976_chr1	0	0	0	0	0	0	0	0	0	0	0	0
ARID1A_chr1	23.4006	23.0657	17.263	17.8298	12.8048	13.499	15.2299	13.3906	18.278	18.9208	16.1053	15.4012
PIGV_chr1	5.8346	6.0248	6.4443	5.6943	9.3513	9.0959	7.9881	7.5233	6.9051	7.2263	6.8539	6.7843
ZDHHC18_chr1	26.8859	27.3785	41.989	42.2164	58.2873	54.4256	62.2723	60.7394	59.9816	63.6961	47.14	48.8844
SFN_chr1	0.2351	0.2196	0.2374	0.0264	0.0448	0.0465	0	0.0399	0.1992	0.2793	5.3067	5.1182
GPN2_chr1	11.0553	11.9652	12.0668	12.7341	14.7633	13.7808	16.6476	14.2127	16.849	17.529	21.9242	23.1618
GPATCH3_chr1	12.3159	13.4757	8.5584	8.5753	6.7777	7.4346	7.5296	7.3357	6.5357	7.7487	4.994	5.0948
NR0B2_chr1	0	0	0	0	0	0.024	0	0	0	0	0	0
NUDC_chr1	42.3353	48.899	42.7539	44.517	76.9835	72.972	112.64	109.654	138.047	144.35	143.103	146.905
C1orf172_chr1	1.9328	1.9223	0.5667	0.5005	0.3593	0.2881	0.1707	0.0727	0.113	0.0627	0.0457	0.1167
TRNP1_chr1	0.0865	0	0	0.0712	0.0453	0.0157	0.0474	0.0538	0.1942	0.1739	0.1551	0.2158
FAM46B_chr1	0.0355	0	0	0.0292	0	0	0.013	0	0	0.0119	0	0
SLC9A1_chr1	8.5442	8.9985	4.6992	4.5549	2.8985	2.5932	3.6745	3.3128	9.334	9.4161	9.5304	9.5226
WDTC1_chr1	28.1913	28.9171	17.0986	18.4385	11.0386	10.6394	9.6752	9.0421	14.7307	15.3066	15.3731	15.1672
TMEM222_chr1	25.5397	26.3618	28.0717	28.9782	29.1621	26.7191	29.8978	29.441	23.8256	25.9381	18.4638	18.9268
LOC644961_chr1	0.4239	0.3388	0.7919	1.1386	0.4775	0.5761	0.4409	0.3952	0.3403	0.3196	0.2693	0.1926
SYTL1_chr1	28.5077	31.369	19.3973	21.728	7.5255	8.0169	3.8391	3.5928	9.0933	10.1563	5.6579	6.8907
MAP3K6_chr1	1.0519	0.7711	0.5049	0.4972	0.2245	0.2189	0.1137	0.0848	0.834	1.0639	3.9293	4.457
FCN3_chr1	0	0	0	0	0	0	0	0	0	0	0	0
CD164L2_chr1	0	0	0	0	0	0	0	0	0	0	0	0
GPR3_chr1	0.0533	0.0913	0.148	0.1151	0.0837	0.0145	0.0146	0.0745	0.814	0.5891	0.5469	0.8402
WASF2_chr1	57.892	59.7187	27.3445	27.8969	23.8554	23.701	25.7101	23.8721	33.282	34.3942	42.9218	40.3975
AHDC1_chr1	2.241	2.5096	1.6471	1.619	0.7707	0.7761	0.7057	0.7705	1.2727	1.5046	2.0512	2.0583
FGR_chr1	1.5202	1.4605	0.9066	1.1691	0.894	0.9886	0.8625	0.9231	0.2265	0.1856	0.1812	0.037
IFI6_chr1	22.6414	26.1607	17.7732	18.5745	10.0789	8.8193	7.4786	7.7729	8.8535	9.0458	12.3058	13.0422
FAM76A_chr1	6.6803	6.2604	2.6171	3.2752	1.6349	1.628	1.8994	1.944	3.005	3.105	2.4836	2.6467
STX12_chr1	7.9135	6.41	9.6233	9.0407	12.338	12.9511	11.7118	12.4765	15.628	14.3765	21.1651	19.8977
PPP1R8_chr1	31.8824	32.5431	25.0777	26.0325	29.4834	30.1547	35.1954	33.0123	34.7433	34.9892	30.0331	30.2119
SCARNA1_chr1	0	0	0	0	0	0	0	0	0	0	0	0
C1orf38_chr1	29.9227	30.1966	13.2543	11.8732	3.5578	3.5896	2.8622	2.3717	6.3287	6.3533	10.7524	11.5642
RPA2_chr1	69.1641	67.2615	32.3581	30.592	40.0637	41.4468	51.7878	55.2876	114.273	111.745	92.9788	92.6029
SMPDL3B_chr1	0.0176	0.0403	0	0	0	0.0163	0.0386	0	0.0155	0.0354	0.2994	0.4472
XKR8_chr1	11.2779	11.8224	2.0254	2.2035	1.5557	1.5009	2.3526	2.4528	7.527	7.8148	8.5043	8.1452
EYA3_chr1	3.9853	3.4053	4.2746	4.6844	7.1281	7.6802	6.9511	6.8297	6.8896	7.2658	7.9801	7.6255
LOC653566_chr1	0.1458	0.3971	0.1771	0.4699	1.2458	0.3185	0.5896	1.7216	0.883	0.6835	0.6676	0.913
PTAFR_chr1	1.1068	0.648	0.5937	0.5984	0.5292	0.4662	0.5377	0.3999	0.3814	0.3914	0.1691	0.2366
DNAJC8_chr1	65.0332	65.4565	64.727	64.8326	72.169	66.587	68.3571	70.858	77.4942	72.8629	80.1779	78.2847
ATPIF1_chr1	72.2971	79.5549	58.003	57.6691	23.5538	26.3233	20.3037	20.7856	88.5001	85.5309	111.047	115.199
SESN2_chr1	2.766	2.9743	9.7808	9.7802	6.3798	5.8746	16.351	15.2036	25.7436	27.4459	8.0568	7.9837
MED18_chr1	7.9397	7.8128	4.826	5.2974	4.3354	4.8644	4.4123	4.619	7.4169	8.9657	11.4969	12.468
PHACTR4_chr1	5.881	5.3747	2.461	2.3422	2.1108	2.3724	2.9827	2.3889	3.545	3.8451	4.2531	4.0762
SNHG3_chr1	3.3615	3.367	6.7338	8.6247	12.8142	14.5062	19.5833	18.4779	10.9194	12.5912	15.2537	16.7589
RCC1_chr1	11.6817	11.4005	6.0484	6.1562	11.1486	11.1278	27.2729	26.0699	38.9305	41.5496	54.851	56.1406
TRNAU1AP_chr1	8.5833	7.5427	6.4382	5.9026	6.5381	7.0085	9.1889	10.1266	16.5585	16.2652	15.6035	16.818
SNHG12_chr1	11.9031	10.8564	7.8347	8.3132	8.5277	8.9726	7.7025	7.4464	4.333	5.5426	8.9596	12.5228
SNORD99_chr1	0	0	0	0	0	0	0	0	0	0	0	0
SNORA61_chr1	0.6485	0.9874	0.655	1.068	2.7183	3.2907	3.0769	3.6283	2.2392	3.0421	2.1133	0.9245
SNORA44_chr1	0.4258	0	0.86	0.5259	1.3386	1.1574	0.6993	1.5881	1.5437	1.07	0.6244	0.4553
SNORA16A_chr1	0.4195	0.2395	0.8472	0	1.3186	1.3682	1.8369	1.1733	0.4345	1.4757	0.8201	1.1211
RAB42_chr1	0.0778	0.1133	0	0	0	0	0	0	0.0537	0	0.1268	0.1591
TAF12_chr1	21.6927	19.6383	16.7058	14.9517	19.4826	17.1315	17.1893	17.8589	29.4663	29.4458	20.9824	20.5034
RNU11_chr1	0	0	0	0	0	0.2263	0	0	0	0.4185	0	0
GMEB1_chr1	6.5985	6.9091	13.1816	13.538	8.186	8.8492	10.3557	9.7884	6.4482	7.5519	8.5818	8.529
YTHDF2_chr1	41.3332	41.712	54.5368	50.9964	60.7599	61.2742	62.2947	64.507	52.1844	51.843	44.302	44.0699
OPRD1_chr1	0	0	0	0	0	0	0	0	0	0	0	0
EPB41_chr1	112.622	111.126	75.392	73.8966	29.7396	31.2447	12.4547	12.6497	22.4612	22.8412	19.1568	16.8558
TMEM200B_chr1	0.0134	0	0.0417	0	0.0142	0.0293	0.0425	0.0381	0.0271	0.0402	0.1077	0.1616
SRSF4_chr1	36.4124	38.3703	20.9439	22.6223	25.3746	25.182	40.3883	37.7111	56.1716	53.5491	63.1891	63.4541
MECR_chr1	3.1972	3.7955	1.9367	1.7859	3.0102	2.7595	6.236	6.0794	9.3898	9.1761	10.5146	11.7158
PTPRU_chr1	0.0452	0.0229	0.0152	0.0124	0.0053	0.0328	0.0165	0.014	0.026	0.0303	0.4231	0.3332
MATN1_chr1	0.0256	0.0188	0.0642	0.0875	0.1195	0.0851	0.0889	0.0661	0.0492	0.1001	0.0225	0.079
LOC100129196_chr1	1.6932	1.6555	1.2783	1.2417	0.6529	0.4223	0.4943	0.5283	0.2631	0.2815	0.1456	0.4387
LAPTM5_chr1	730.641	732.188	620.654	613.443	368.304	347.84	146.151	151.422	145.081	146.311	274.551	272.029
SDC3_chr1	0.0768	0.188	0.1275	0.1084	0.2358	0.2088	0.3485	0.2917	0.3467	0.4137	0.1985	0.176
PUM1_chr1	27.1828	25.4419	15.7683	15.2226	21.722	23.355	25.8313	25.6955	17.1071	16.602	13.9959	13.0796
SNORD103A_chr1	0	0	0	0	0	0	0	0	0	0	0	0
SNORD103B_chr1	0	0	0	0	0	0	0	0	0	0	0	0
SNORD85_chr1	0	0	0	0	0	0	0	0	0	0	0	0
PRO0611_chr1	0.0493	0	0.0498	0.2436	0.1033	0.0536	0	0.0919	0	0	0	0
NKAIN1_chr1	0	0	0.0097	0	0	0	0	0	0	0.0097	0.0376	0.0411
SNRNP40_chr1	32.724	32.4472	27.3328	27.8053	40.2742	38.6473	42.8562	44.3888	56.9828	55.6619	53.2554	50.6019
ZCCHC17_chr1	18.7006	17.0273	16.0332	16.0327	8.4559	8.774	9.6992	10.0596	23.5313	21.8475	23.2719	24.645
FABP3_chr1	0.4868	0.4973	0.1552	0.3164	0.4564	0.3064	0.2805	0.43	0.2123	0.1288	0.3757	0.2739
SERINC2_chr1	0.1403	0.2563	0.17	0.0866	0.0588	0.107	0.0616	0.0654	0.2184	0.141	0.2879	0.2549
LOC149086_chr1	0	0	0	0	0	0	0	0	0	0	0	0
LOC284551_chr1	0	0	0	0	0	0	0	0	0	0	0	0
TINAGL1_chr1	0	0.0143	0	0	0	0	0	0.0234	0	0.0126	0	0.0134
HCRTR1_chr1	0.014	0	0.0142	0	0	0.0153	0	0	0.0145	0	0.0137	0
PEF1_chr1	37.0467	37.9185	43.1287	42.9414	51.8753	50.2681	50.4765	52.4166	51.328	52.372	39.7214	42.212
COL16A1_chr1	0	0.0057	0	0.0186	0.0053	0	0	0.0094	0	0.0202	0.0049	0.0054
BAI2_chr1	0.0208	0.0356	0.0105	0.0641	0.0218	0.0113	0.017	0.0242	0.0161	0.0104	0.2588	0.3662
MIR4254_chr1	0	0	0	0	0	0	0	0	0	0	0	0
SPOCD1_chr1	0.0217	0	0	0.0089	0	0	0.0079	0	0.0075	0.0073	0.2826	0.3478
PTP4A2_chr1	115.396	108.735	66.7146	64.1634	52.3292	55.1167	59.4179	61.4331	75.6224	72.4654	80.2734	77.3051
KHDRBS1_chr1	94.9763	92.1271	111.528	106.582	101.672	104.769	99.5251	100.073	131.195	130.437	133.029	131.836
TMEM39B_chr1	12.5987	12.5859	5.2922	6.0711	3.9524	3.8154	5.822	6.1546	10.9042	10.768	11.3491	11.4865
KPNA6_chr1	11.5205	11.8362	11.1108	11.5915	14.5525	15.4565	16.3484	14.9646	17.8126	18.3086	15.5107	15.4676
TXLNA_chr1	13.2548	13.3826	15.4749	16.5655	25.9916	27.3646	33.5593	31.0122	35.2462	36.2706	34.8231	37.0132
CCDC28B_chr1	4.1338	5.3791	3.3009	2.1371	1.5782	1.324	1.6489	1.2848	2.2571	2.5124	4.511	4.8993
IQCC_chr1	0.8487	1.1478	0.2504	0.3391	0.1004	0.1199	0.1499	0.128	0.727	0.9511	2.1716	2.0652
DCDC2B_chr1	0.1458	0.0476	0.021	0.0515	0.0655	0.068	0.0912	0	0	0.0838	0.0407	0.0668
C1orf91_chr1	1.7402	1.5126	1.5476	1.8285	1.2248	1.6945	1.82	1.7437	3.8472	3.5506	2.1837	2.3604
EIF3I_chr1	113.975	117.361	115.764	116.148	186.306	178.477	215.886	219.733	268.857	272.952	225.969	228.193
MTMR9LP_chr1	0.1088	0.0967	0.0611	0.0747	0.0634	0.0394	0	0.0226	0.0626	0.0608	0.0828	0.1164
FAM167B_chr1	0.294	0.2014	0.2969	0.1089	0.0308	0.0639	0.0322	0	0	0	0.2299	0.1886
LCK_chr1	230.399	235.715	152.303	162.525	126.306	121.222	72.4637	74.3154	146.138	142.226	143.063	144.365
HDAC1_chr1	68.5452	68.5263	55.8806	56.0051	29.35	30.2935	30.3713	30.8785	116.606	114.236	119.315	122.011
MARCKSL1_chr1	88.2371	89.4452	96.9852	101.656	73.5643	69.4342	44.8791	44.6453	26.4173	29.966	22.6399	23.4776
LOC100128071_chr1	1.367	1.8823	0.8933	1.7379	0.2949	0.2623	0.044	0.2249	0.1249	0.2021	0.393	0.6878
TSSK3_chr1	1.5387	1.8059	0.9928	1.1877	0.2911	0.2324	0.1404	0.1594	0.1992	0.2793	0.6268	0.5484
BSDC1_chr1	22.0602	20.8741	35.9195	36.214	21.2509	19.8326	17.5065	17.7325	23.0084	24.5629	20.5402	20.3251
ZBTB8B_chr1	0	0	0	0	0	0	0	0	0	0	0	0
ZBTB8A_chr1	0.0307	0.0306	0.031	0.0284	0.0281	0.0333	0.0294	0.025	0.0953	0.0424	0.0375	0.0901
ZBTB8OS_chr1	13.4818	11.7594	13.6548	12.5242	10.7909	12.7782	11.6619	13.0837	17.7102	18.4108	15.0624	14.1618
RBBP4_chr1	21.117	19.7857	18.7001	20.2096	18.6084	19.4958	21.3381	20.8114	35.806	34.3284	27.2635	26.7723
SYNC_chr1	0	0	0	0	0	0	0	0	0	0.0174	0	0.0196
KIAA1522_chr1	0.2157	0.1082	0.2355	0.2488	0.2757	0.3573	0.3598	0.2471	0.1318	0.1705	0.197	0.1587
YARS_chr1	25.9396	25.7988	48.0035	48.6611	148.046	144.342	152.885	155.392	138.601	141.894	89.1634	92.3087
S100PBP_chr1	6.4967	6.6512	2.8355	2.9325	2.2427	2.7785	2.6131	2.6872	3.5668	3.2802	7.156	5.945
FNDC5_chr1	0.0135	0.0308	0.047	0	0.0098	0.0147	0.0148	0.0126	0	0.0207	0.0659	0.0721
HPCA_chr1	0.02	0	0	0	0	0.0217	0	0	0	0	0.0586	0.1282
TMEM54_chr1	0	0.0323	0.0286	0	0	0.0923	0.062	0.0264	0.8795	0.7965	1.9644	1.3919
RNF19B_chr1	18.1586	19.1668	21.6482	22.1173	16.5713	16.2553	13.3372	12.0558	12.5276	13.0036	17.282	17.4373
AK2_chr1	25.4068	26.0096	23.2321	23.753	40.9678	43.2462	63.9772	67.3914	85.6818	83.6262	98.2897	98.0878
ADC_chr1	1.2751	1.6325	0.3122	0.6204	0.0405	0.14	0.0423	0.048	0.2401	0.246	0.7429	0.537
TRIM62_chr1	7.8289	8.0124	4.9433	5.2049	2.2081	2.2752	2.1709	2.1217	2.2509	2.5226	2.2746	1.9869
ZNF362_chr1	11.2287	12.7498	3.9292	3.967	1.4127	1.7905	1.5949	1.5355	4.8266	4.5656	2.857	3.26
PHC2_chr1	27.4313	29.9168	26.2804	26.5665	37.1499	35.2127	35.9292	33.691	15.7013	16.736	22.9774	23.3027
MIR3605_chr1	0	0	0	0	0	0	0	0	0	0	0	0
ZSCAN20_chr1	0.7929	0.5858	0.2355	0.1893	0.2653	0.2101	0.1459	0.2671	0.5866	0.5626	1.0617	1.0543
CSMD2_chr1	0	0	0	0	0	0	0	0	0	0	0	0
HMGB4_chr1	0	0	0	0	0	0	0	0	0	0	0	0
C1orf94_chr1	0	0	0	0	0	0	0	0	0	0	0	0
GJB5_chr1	0.0658	0.0752	0.0886	0.1897	0	0	0.024	0	0.0227	0	0	0
GJB4_chr1	0	0.0113	0.01	0.0122	0	0	0	0.0092	0	0	0	0
GJB3_chr1	0	0.0182	0.0161	0	0.0167	0	0.0175	0	0	0	0.0156	0.0171
GJA4_chr1	0	0.0198	0.0175	0.0214	0.1997	0.1319	0.0948	0.1777	0.1615	0.1045	0.0339	0.0741
C1orf212_chr1	8.2244	8.0605	16.6042	16.2013	17.1747	17.0208	15.6762	15.3203	11.9208	12.0879	10.4219	10.9229
DLGAP3_chr1	0.2272	0.2773	0.3323	0.4258	0.1806	0.1704	0.1973	0.1534	0.2272	0.3465	0.6664	0.6617
LOC100130633_chr1	40.0741	40.071	36.2055	35.0463	21.1711	23.6855	18.2616	19.9151	34.0506	32.5849	23.85	23.5825
ZMYM6_chr1	6.8183	6.981	4.6787	4.3453	2.7307	2.8335	2.8591	2.542	4.1763	4.0198	3.4609	3.1133
ZMYM1_chr1	3.4776	2.8013	1.0413	1.1403	0.7274	1.0332	0.5091	0.4964	0.3002	0.1965	0.3426	0.3242
SFPQ_chr1	43.1293	42.7852	338.712	347.052	408.495	411.216	349.228	351.5	191.852	189.852	158.315	163.902
ZMYM4_chr1	7.0922	6.41	3.0516	3.2009	3.3811	3.4995	3.6206	3.3832	6.984	6.6885	7.7424	7.2002
KIAA0319L_chr1	9.0583	9.4567	4.223	4.0104	1.4504	1.8352	1.931	1.8025	6.3035	6.6277	11.6072	10.4339
NCDN_chr1	9.6177	10.744	5.2037	5.7894	12.8088	12.2379	17.8206	17.8785	19.889	21.3514	16.5389	18.6972
TFAP2E_chr1	0.5654	0.6016	0.2076	0.3174	0.0539	0.0279	0.0281	0.1318	0.1464	0.1937	0.3266	0.1923
PSMB2_chr1	53.114	50.4349	63.9506	62.763	84.6515	88.1259	112.515	108.01	203.08	212.715	159.184	160.758
C1orf216_chr1	5.2969	4.1673	8.9478	8.9197	17.5346	17.5383	17.5341	16.4066	13.6917	13.6909	7.7439	8.0698
CLSPN_chr1	0.0961	0.0681	0.1037	0.1186	0.0496	0.0756	0.0544	0.041	3.0769	3.2952	6.0052	5.6718
EIF2C4_chr1	9.4446	9.4089	7.0029	6.5726	2.1972	2.0551	0.9183	0.9418	1.7375	1.7574	2.5233	2.3492
EIF2C1_chr1	10.5304	10.7329	4.3077	4.66	2.4849	2.6356	4.5013	4.1034	8.9105	8.7752	8.134	7.5217
EIF2C3_chr1	1.7861	1.8236	3.4	4.0311	3.089	4.1802	3.1929	3.0558	4.0521	3.8657	4.4631	4.2163
TEKT2_chr1	0	0	0.0188	0	0	0	0.0204	0	0	0	0.0546	0.0199
ADPRHL2_chr1	22.6191	23.1529	22.1211	20.9976	28.1599	26.4727	34.4986	35.6723	24.8578	25.8261	37.0267	38.0602
COL8A2_chr1	0.0126	0.0217	0.0192	0.0312	0.0331	0.0206	0.0346	0.0295	0.0131	0.0254	0.0494	0.0203
TRAPPC3_chr1	35.2964	39.3388	25.098	24.45	26.2517	26.2709	28.3305	29.2564	41.312	42.0144	38.8592	42.4509
MAP7D1_chr1	63.0723	67.0986	24.949	28.0467	12.5094	12.07	15.6897	14.4186	30.0031	32.0726	43.913	47.7998
THRAP3_chr1	45.4185	45.5698	25.9731	25.8963	32.1136	34.0046	48.9894	46.3584	50.9208	52.015	50.5635	49.0402
C1orf113_chr1	0.5076	0.5107	0.3296	0.3881	0.0887	0.182	0.0366	0.0624	0.2505	0.2068	5.356	5.8666
FAM176B_chr1	10.1322	10.4739	5.8971	6.9812	1.9278	1.7105	0.8174	0.8204	4.4466	4.3418	7.0899	6.9273
STK40_chr1	22.2724	22.1703	36.6612	37.5604	32.8789	31.3511	32.3686	31.6207	45.9884	47.6976	28.4665	29.3279
LSM10_chr1	31.7074	34.168	18.2309	20.3351	31.3194	29.7657	44.7773	45.3793	60.4114	64.3731	39.0124	39.202
OSCP1_chr1	0.2783	0.3879	0.2779	0.2875	0.0396	0.0378	0.0207	0.1056	1.1323	1.2144	1.706	1.755
MRPS15_chr1	33.6951	32.6568	30.2343	32.1909	42.7538	41.2276	51.6848	54.4719	78.1591	82.9303	90.8762	99.4807
CSF3R_chr1	0.2638	0.3295	0.1579	0.1293	0.1394	0.0807	0.036	0.0791	0.0097	0.0284	0.0241	0.0352
GRIK3_chr1	0	0	0	0	0	0	0	0	0	0	0	0
MIR4255_chr1	0	0	0	0	0	0	0	0	0	0	0	0
ZC3H12A_chr1	7.7502	8.6846	151.688	156.994	92.9104	88.9021	57.2549	52.2056	30.9319	33.3135	28.3435	31.6507
MEAF6_chr1	37.9208	37.1735	21.8115	19.0921	26.7876	27.3828	27.4868	27.3025	34.9806	34.3007	25.874	23.833
SNIP1_chr1	15.718	14.9873	19.5833	18.7098	21.4756	21.0347	19.9728	21.2411	13.4299	13.5926	9.0837	8.4388
DNALI1_chr1	0.0318	0.0121	0.0321	0.0393	0.0445	0.0577	0.0581	0.0099	0.022	0.0213	0.0311	0.034
GNL2_chr1	14.6953	14.83	35.7781	34.5063	68.3128	68.9368	86.362	79.0814	53.5054	56.1793	45.2936	45.6954
RSPO1_chr1	0	0	0	0	0	0	0	0	0	0	0	0
C1orf109_chr1	6.826	7.5085	10.0631	10.2873	17.3315	17.789	19.6501	21.1413	12.9047	11.8391	9.6712	9.7476
CDCA8_chr1	1.2935	1.073	0.456	0.3014	0.3325	0.3317	0.5611	0.3413	4.6009	4.6488	34.9414	36.4004
EPHA10_chr1	0	0	0.0051	0	0.0214	0.0166	0.0112	0.0285	0.0317	0.0137	0.3191	0.3816
MANEAL_chr1	1.2698	1.6963	1.1703	1.1659	1.7506	1.6465	2.2475	1.9569	2.2832	2.7315	1.2228	1.2446
YRDC_chr1	8.7211	8.9733	39.9156	40.9469	74.4519	71.6676	83.4786	82.2233	49.8729	52.3767	28.406	30.5927
C1orf122_chr1	14.4174	15.9367	13.7498	16.4375	18.6732	18.3242	18.9565	20.6424	26.3558	30.5516	23.6581	28.0038
MTF1_chr1	5.4043	5.3056	5.892	5.8994	7.7389	7.3402	9.5872	9.0426	6.821	7.5688	5.3141	4.6434
INPP5B_chr1	8.2721	7.976	2.689	2.6573	1.9174	2.2297	2.1277	1.9827	6.6076	6.7672	6.7173	6.3884
SF3A3_chr1	43.9687	43.2375	37.8786	37.4378	63.5179	61.2748	71.5076	71.2666	65.9077	62.8915	61.8736	61.799
FHL3_chr1	5.3271	5.3486	8.2779	9.3086	8.0361	8.4282	7.2949	7.4429	15.9899	17.7713	18.09	20.6306
UTP11L_chr1	10.0674	10.7431	26.9578	26.334	39.5976	40.8952	46.9153	48.4167	38.6493	37.9706	37.2939	34.6895
POU3F1_chr1	0.1152	0.0548	0.0872	0.2608	0.6135	0.5635	0.9458	0.8592	0.2287	0.2798	0.1689	0.1642
MIR3659_chr1	0	0	0	0	0	0	0	0	0	0	0	0
RRAGC_chr1	25.7485	26.0183	11.4358	10.3011	11.619	11.096	13.2786	14.1634	45.4129	43.1222	26.6486	25.8711
MYCBP_chr1	9.3297	8.3215	5.3629	5.0848	5.3252	6.3301	8.8492	9.2513	26.8081	25.6729	22.6151	21.7811
GJA9-MYCBP_chr1	0.104	0.1501	0.0473	0.0299	0.0345	0.0073	0.05	0.0312	0.0484	0.107	0.0306	0.0352
GJA9_chr1	0	0.0411	0	0	0	0.0654	0	0	0	0	0	0
RHBDL2_chr1	0.0153	0.0349	0.0154	0	0.0321	0.0166	0	0	0.0158	0.0308	0.0449	0.0327
AKIRIN1_chr1	38.4173	37.0861	75.3535	69.2601	54.8801	57.4094	50.524	50.5857	42.8863	43.3172	32.5634	30.8183
NDUFS5_chr1	121.868	110.409	170.312	170.391	179.73	177.45	157.455	157.563	254.111	254.597	303.86	313.186
MACF1_chr1	8.7542	7.9956	6.7662	6.7354	12.1796	14.3565	8.0072	7.0722	9.0088	9.5492	18.0862	15.4691
KIAA0754_chr1	0.3262	0.2667	0.366	0.4178	0.2616	0.2934	0.1411	0.1202	0.4421	0.4898	0.6417	0.5252
BMP8A_chr1	0.1056	0.2083	0.1618	0.1989	0.1068	0.1931	0.1553	0.1802	0.0855	0.1304	0.1617	0.1589
PPIEL_chr1	0.5009	0.3687	0.4167	0.2896	0.1117	0.1322	0.1517	0.1192	0.0773	0.1393	0.1354	0.1895
PABPC4_chr1	75.039	79.8654	60.8433	61.3905	69.3611	71.3858	89.8508	91.5609	99.2418	103.242	83.567	84.9924
SNORA55_chr1	0	0	0.4143	0.2533	0.215	0.4461	0.2246	0.1913	0.2125	0.2062	0.4011	0.2193
HEYL_chr1	0.0683	0.0546	0.0897	0.0675	0.0286	0.0223	0.0075	0.0255	0.0354	0.0275	0.1135	0.0657
NT5C1A_chr1	0.1015	0.058	0	0.0314	0	0	0	0	0.0789	0.051	0.0248	0.0271
HPCAL4_chr1	19.2482	19.7266	4.9846	4.9875	0.3526	0.2368	0.1011	0.08	0.1982	0.1923	0.3612	0.2822
PPIE_chr1	31.0035	31.8076	18.5637	17.3994	15.8488	16.5943	21.1316	22.8777	32.0687	30.8284	38.4785	37.7155
BMP8B_chr1	0.6246	0.6057	0.4453	0.2462	0.1608	0.2109	0.2904	0.2452	0.5669	0.6141	0.771	0.642
OXCT2_chr1	0.1233	0.088	0.0467	0.1903	0.2583	0.3518	0.5398	0.4741	0.798	0.7434	2.0635	2.5862
TRIT1_chr1	6.2995	5.8965	3.4677	3.5067	6.2412	7.0648	10.2803	10.3068	8.7412	8.5489	11.1288	12.2276
MYCL1_chr1	1.7143	1.6973	0.0313	0	0.009	0.015	0	0	0.1127	0.1501	0.0941	0.0664
MFSD2A_chr1	0.2334	0.2227	7.7447	8.8542	32.5296	30.5517	42.8158	40.4084	11.0945	13.1823	3.7104	4.5444
CAP1_chr1	165.5	159.523	188.599	191.624	198.189	197.007	184.337	190.858	277.532	268.247	304.188	294.383
PPT1_chr1	66.2581	62.3928	52.3106	55.011	41.6993	39.2053	48.8168	47.7468	88.9785	84.2457	57.1519	56.658
RLF_chr1	8.1703	7.5171	11.4388	10.5459	7.699	8.7221	6.7199	6.9514	4.6436	4.583	6.7959	6.4035
TMCO2_chr1	0	0	0	0	0	0	0	0	0	0	0	0
ZMPSTE24_chr1	15.3527	13.9294	18.2671	18.1136	31.484	33.5502	42.0946	45.5124	38.0347	33.6401	22.7959	21.1679
COL9A2_chr1	0.3276	0.5328	0.6015	0.6498	0.1664	0.1295	0.3369	0.3888	1.5115	1.7362	3.4257	3.7572
SMAP2_chr1	107.57	105.627	89.0618	90.9351	85.7995	85.8409	103.884	101.616	183.801	186.783	166.887	162.76
ZNF643_chr1	4.3311	3.6026	10.5365	10.3049	4.3499	4.3179	3.1056	2.632	3.4685	2.8234	1.6638	1.4498
ZNF642_chr1	2.4472	2.6607	3.8517	3.9869	4.092	3.4251	1.9952	1.8813	1.5505	1.6748	1.6797	1.6283
DEM1_chr1	4.2225	4.1516	10.0488	10.2408	7.1249	6.8936	5.2375	5.2694	4.7173	4.8342	2.7935	2.9187
ZNF684_chr1	1.6216	1.8058	3.6813	3.5586	2.2469	1.8797	1.7167	1.7744	1.3882	1.1316	0.7861	0.96
RIMS3_chr1	1.4734	1.4694	0.6399	0.6626	0.2159	0.2621	0.183	0.1269	0.4631	0.4611	1.353	1.3924
LOC100130557_chr1	0.3986	0.3526	0.6838	0.5352	0.3429	0.3036	0.2763	0.2843	0.1126	0.154	0.1586	0.1253
NFYC_chr1	26.2389	28.3692	25.3941	25.8554	24.0594	24.4237	26.629	25.4848	24.483	26.8281	22.4643	23.58
MIR30E_chr1	0	0	0	0	0	0	0	0	0	0	0	0
MIR30C1_chr1	0	0	0	0	0	0	0	0	0	0	0	0
KCNQ4_chr1	0.1141	0.094	0.0648	0.0969	0.2029	0.3067	0.6206	0.526	0.1353	0.1947	0.4154	0.2639
CITED4_chr1	3.9619	4.0767	7.2987	7.5278	8.3487	9.6806	5.9583	5.5006	3.4499	4.4637	1.1704	1.9085
CTPS_chr1	4.0675	4.2133	11.5424	12.6617	39.0592	40.2709	50.7551	50.7617	41.7129	41.5999	35.5636	36.1329
SLFNL1_chr1	0.1551	0.1821	0.2413	0.3483	0.591	0.5059	0.5385	0.4601	0.0438	0.1134	0.1298	0.2284
SCMH1_chr1	4.0316	4.2329	3.7753	3.7054	3.4556	4.0685	5.4582	4.4691	5.4518	5.6438	8.7766	9.0859
EDN2_chr1	0	0	0.0228	0	0	0	0	0	0.0234	0	0.0221	0
HIVEP3_chr1	0.6567	0.5828	12.1161	13.5147	43.8706	49.6763	31.1473	25.0857	7.0735	7.1116	4.9891	5.0522
GUCA2B_chr1	0	0	0	0	0	0	0	0	0	0	0	0
GUCA2A_chr1	0	0	0	0.1207	0	0	0	0	0	0	0	0
FOXJ3_chr1	32.9843	31.7718	14.295	14.4724	18.7813	20.0485	21.6399	19.8881	17.572	17.5461	13.6548	13.3941
RIMKLA_chr1	0.0266	0.0364	0.0107	0	0	0	0	0.0074	0.2506	0.2405	2.6852	2.3454
ZMYND12_chr1	0.4527	0.2171	0.1063	0.0867	0	0.0191	0.0384	0	0.0985	0.0353	0.1084	0.1688
PPCS_chr1	34.2308	35.3097	20.5563	18.9429	16.2714	17.2167	18.4519	20.8839	29.9652	29.7428	24.919	23.6938
CCDC30_chr1	0.127	0.3004	0.0733	0.0112	0.019	0.0197	0	0	0.0282	0	0.0177	0.0388
PPIH_chr1	22.3774	21.8222	18.9091	19.3934	16.8593	15.9276	26.2687	27.9729	56.0728	51.8711	51.1351	51.605
YBX1_chr1	423.062	430.267	416.836	415.964	675.602	641.194	918.32	922.635	898.413	874.695	813.384	856.037
CLDN19_chr1	0.0098	0	0	0.0197	0	0	0	0	0	0	0	0
LEPRE1_chr1	5.8433	5.8638	2.7138	2.751	3.1431	3.5689	3.9789	4.2107	7.4382	8.1464	6.304	6.8584
C1orf50_chr1	10.4179	10.6025	6.614	4.9827	6.3704	6.58	6.6257	6.3642	7.9859	8.6106	9.6441	8.7747
CCDC23_chr1	24.3	27.507	22.3708	19.442	10.6281	11.296	9.0609	10.1795	13.2417	12.425	17.3173	16.1529
ERMAP_chr1	4.7169	4.6781	2.2954	2.4484	0.775	0.8586	0.6608	0.7168	1.3357	1.2374	1.1091	1.2437
ZNF691_chr1	5.7456	5.8885	2.4868	2.6445	1.9258	2.0371	1.9536	2.5123	3.678	3.7306	5.4075	5.8949
SLC2A1_chr1	23.3941	22.8313	8.9862	9.0696	7.7433	6.8107	14.7723	14.1516	22.4709	23.3838	78.236	77.4253
FLJ32224_chr1	0.225	0.4568	0.1768	0.2162	0.0262	0.0272	0	0	0.0259	0.0503	0.1955	0.2406
FAM183A_chr1	0	0	0	0	0	0	0	0	0	0	0	0
EBNA1BP2_chr1	21.2955	21.001	31.1439	30.7798	96.913	91.4596	137.139	139.328	144.961	142.334	112.737	115.853
WDR65_chr1	0.0094	0	0	0	0	0	0	0	0.0473	0.0278	0.2502	0.3203
TMEM125_chr1	0.0472	0.018	0	0.0194	0	0	0	0.0147	0	0.0158	0.0154	0.0505
C1orf210_chr1	0	0	0.0606	0	0.021	0	0	0	0	0	0	0
TIE1_chr1	0.0362	0.0248	0.0219	0.0179	0.0076	0	0.0317	0.0135	0.015	0.0364	0.0283	0.031
MPL_chr1	0.0848	0.0968	0.0156	0.0952	0.0162	0.0251	0	0.0072	0	0.0232	0	0.0082
CDC20_chr1	0.3358	0.3642	0.2035	0.0207	0.0176	0.0913	0.2573	0.2035	12.0856	12.7236	95.2219	98.1271
ELOVL1_chr1	42.8659	41.6345	23.5395	22.3979	25.9537	24.334	41.1838	41.4353	69.4671	70.7638	65.8957	65.442
MED8_chr1	15.9028	15.8496	22.1567	21.8837	19.5491	20.7435	27.79	27.6857	43.6779	44.1523	28.8156	30.8765
C1orf84_chr1	1.5613	1.2966	0.5734	0.7304	0.7189	1.0288	1.1396	1.1029	0.8331	0.9749	0.7863	0.7335
KIAA0467_chr1	6.2637	5.9456	3.6051	4.0649	2.0447	2.4728	2.4884	2.0315	2.5709	2.8502	2.6702	2.8897
HYI_chr1	5.5041	5.873	3.5963	3.8687	2.1929	1.8848	0.9869	0.8736	1.3066	2.2108	3.8976	3.1161
PTPRF_chr1	0.0729	0.0665	0.0515	0.036	0.0191	0.0158	0.0199	0.0238	0.0226	0.0256	2.6399	2.178
KDM4A_chr1	13.9167	13.4297	5.3492	4.8565	4.8329	5.1568	8.8355	8.0304	13.7821	14.3328	9.855	9.6524
LOC100132774_chr1	0.2193	0.1041	0.1485	0.0464	0.0947	0.1184	0.1617	0.1543	0.4143	0.3658	0.6795	1.0689
ST3GAL3_chr1	4.804	4.1135	2.325	2.4224	0.8025	0.7898	1.7305	1.8703	2.4634	2.8108	4.1458	4.1643
ARTN_chr1	0.0146	0.0358	0.0316	0	0.0164	0.0317	0	0.0146	0	0	0.0459	0.1248
IPO13_chr1	7.558	7.6822	2.361	2.4478	3.1884	3.5132	4.7142	4.6851	9.9972	10.0942	7.4363	7.8045
DPH2_chr1	9.6501	10.1798	13.0113	12.8487	46.4545	45.0474	66.1578	65.2221	37.9234	41.9273	21.2961	22.8645
ATP6V0B_chr1	49.4409	51.6051	51.5083	56.2218	72.9781	68.1997	95.0013	102.697	156.289	157.864	104.514	115.694
B4GALT2_chr1	1.8222	2.1764	1.2234	1.5658	11.4988	11.1655	23.4709	24.1872	15.5832	16.0663	20.0481	21.7947
CCDC24_chr1	1.308	0.9884	0.5245	0.5939	0.3023	0.2719	0.337	0.2152	0.4981	0.6574	1.6736	1.9126
SLC6A9_chr1	0.0964	0.09	0.115	0.1083	3.0915	3.1204	6.8597	7.5434	12.7312	13.9706	1.4347	1.687
KLF17_chr1	0	0	0	0	0	0	0	0	0	0	0	0
DMAP1_chr1	17.3236	19.2907	13.8566	14.5514	9.7215	10.1106	12.1522	11.5803	12.911	14.9734	13.0863	15.3531
ERI3_chr1	12.2379	12.9986	11.6098	10.8925	8.5828	7.8013	15.2872	17.2439	29.6944	30.6146	24.0374	26.5989
RNF220_chr1	29.8588	30.5882	18.0472	19.1185	26.2885	26.2117	37.3618	35.4582	20.8217	20.5528	14.5309	15.9916
TMEM53_chr1	1.8794	1.7249	0.408	0.4122	0.4233	0.5538	0.4808	0.4913	1.9103	1.5184	2.5928	2.4976
C1orf228_chr1	1.351	1.3141	1.8191	1.8951	2.1846	2.4119	3.7616	3.7479	2.9542	3.1182	4.011	4.4758
KIF2C_chr1	0.6636	0.7577	0.7095	0.6387	0.3681	0.4881	0.3953	0.4094	3.103	2.8641	39.9797	40.1143
RPS8_chr1	3265.51	3313.3	2667.25	2638.05	2479.61	2416.01	2276.09	2322.09	2178.57	2150.24	2174.62	2251.96
SNORD55_chr1	0	0	0	0	0	0	0	0	0	0	0	0
SNORD46_chr1	0	0	0	0	0.3005	0	0	0	0	0	0	0
SNORD38A_chr1	0	0	0	0	0	0	0	0	0	0	0	0
SNORD38B_chr1	0	0	0	0	0	0	0	0	0	0	0	0
BEST4_chr1	0.4022	0.3368	0.4198	0.265	0.281	0.2333	0.0881	0.2375	0.1805	0.283	0.7209	0.6594
PLK3_chr1	18.402	19.802	148.455	154.408	107.004	101.492	63.7162	61.643	40.134	45.6551	20.1682	22.4904
TCTEX1D4_chr1	0.3557	0.2031	4.2213	4.6681	2.1667	2.3449	1.1928	0.7256	0.0921	0.2458	0.0869	0.1189
BTBD19_chr1	0.1251	0.1837	9.1716	9.0525	4.6084	6.1424	2.5445	2.4504	0.8703	1.3657	1.4506	1.3571
PTCH2_chr1	0.0745	0.0255	0.1037	0.1851	0.0959	0.1044	0.067	0.0528	0.0772	0.0524	0.0437	0.028
EIF2B3_chr1	4.6245	4.5086	3.959	3.9574	6.9355	7.1286	17.0964	17.4024	23.8865	23.1505	20.9603	19.4502
HECTD3_chr1	12.6574	12.9764	4.4669	5.2235	9.156	9.012	12.7637	12.7554	13.3915	13.6726	13.7898	14.5347
UROD_chr1	22.8697	25.1683	17.8615	17.0407	11.9218	10.8034	13.5822	12.9879	30.3733	29.6699	65.9273	71.6811
ZSWIM5_chr1	0.9583	0.9293	0.3501	0.4639	0.2069	0.2775	0.1371	0.0584	0.414	0.334	0.6496	0.6899
LOC400752_chr1	0.4273	0.319	0.1494	0.203	0.155	0.143	0.072	0.1686	0.1021	0.1322	0.1607	0.1757
HPDL_chr1	0.1716	0.2315	0.2362	0.443	2.4023	2.1366	4.9004	4.6243	9.3048	9.437	10.0167	11.1049
MUTYH_chr1	7.945	8.1099	4.5108	4.9028	3.8967	3.6599	4.1314	4.0333	7.7241	9.1004	8.457	8.4385
TOE1_chr1	7.3861	7.6184	13.6067	13.5157	12.7333	11.6041	12.6127	12.4531	19.4866	19.3898	16.1961	18.1338
TESK2_chr1	2.5582	2.9525	1.6813	1.9465	3.4814	3.3323	4.7713	5.053	2.0884	1.9494	2.783	2.602
CCDC163P_chr1	2.8383	2.3666	2.1766	1.5243	0.6695	0.6463	0.6441	0.7095	1.162	1.2284	1.5496	1.7311
MMACHC_chr1	0.8678	0.6869	0.2589	0.2192	0.558	0.579	1.0796	0.9378	0.9805	1.1696	1.8508	1.9188
PRDX1_chr1	113.619	111.089	348.334	337.516	549.181	544.041	486.16	507.863	494.594	482.138	414.313	416.341
AKR1A1_chr1	30.3191	32.201	25.1679	26.7078	41.5465	43.5123	72.4148	74.6501	91.6449	93.3179	58.6216	64.4093
NASP_chr1	25.4917	24.3868	25.28	22.6154	24.7075	25.312	35.0223	33.2211	66.5584	67.1601	79.6905	82.2766
CCDC17_chr1	0.3404	0.271	0.1019	0.1401	0.0661	0.0411	0.0828	0.0705	0.0261	0.038	0.1356	0.2426
GPBP1L1_chr1	47.2903	45.6475	37.5762	37.3178	43.7238	46.4561	48.1613	47.0804	43.3299	40.3397	34.1913	32.233
RPS15AP10_chr1	0.1551	0.0708	0.1253	0.0766	0.13	0.1349	0.0679	0.0578	0.0321	0.1559	0	0.0663
TMEM69_chr1	11.2507	11.9731	13.7517	12.2446	16.6161	15.5587	14.3455	15.3727	15.5724	17.3408	15.0908	14.0939
IPP_chr1	3.0824	3.4594	2.7316	2.6862	1.7848	2.0642	1.7135	1.2918	4.5264	4.4344	4.4959	3.9736
MAST2_chr1	2.8064	3.0201	1.5482	1.5485	1.283	1.5337	3.4211	2.8679	4.9869	5.4301	8.5897	9.0957
PIK3R3_chr1	0.5618	0.7812	0.2248	0.2593	0.2346	0.2007	0.3269	0.2778	0.7871	0.7942	0.6066	0.5445
TSPAN1_chr1	0.0173	0	0	0.0213	0	0	0	0.0161	0	0.0347	0	0.0369
POMGNT1_chr1	9.2001	9.0905	7.6451	8.3181	7.8755	8.6017	13.2953	13.8249	25.2486	27.032	21.6724	20.3327
C1orf190_chr1	0.0267	0.0516	0	0	0.0159	0.0391	0.0278	0	0.0542	0.0519	0.0598	0.019
RAD54L_chr1	0.1874	0.1511	0.2116	0.1225	0.0843	0.0839	0.1448	0.0411	4.552	5.0314	19.681	20.5816
LRRC41_chr1	21.4304	21.5213	16.8864	17.6133	21.8167	21.0621	25.7066	26.0619	27.5892	30.3661	24.277	25.5009
UQCRH_chr1	142.101	144.571	142.764	124.347	181.136	175.475	189.332	202.15	273.26	262.37	308.053	303.753
NSUN4_chr1	5.7461	5.4619	9.2259	9.6552	10.2565	10.3531	12.8595	12.1156	9.4758	8.5968	8.1814	7.7961
FAAH_chr1	0.9658	1.1182	0.9483	0.9112	0.4779	0.4521	0.4259	0.3377	1.2228	0.9843	0.4983	0.5593
DMBX1_chr1	0	0	0	0	0	0	0	0	0	0	0.4668	0.4189
KNCN_chr1	0	0	0	0	0	0	0	0	0	0	0	0
MKNK1_chr1	9.5541	8.8268	5.2103	5.8402	4.0663	4.7151	4.2473	4.1912	7.6089	7.7906	7.5163	8.8729
MOBKL2C_chr1	12.4497	12.9657	9.0841	8.9172	15.8032	16.799	14.8872	14.4674	6.2116	7.1783	5.9985	6.2952
ATPAF1_chr1	11.0136	11.8189	5.5067	5.4625	3.6875	3.9667	4.1155	4.45	12.6157	11.9781	16.0851	16.4194
C1orf223_chr1	0.066	0	0	0	0	0	0	0	0	0	0.0323	0
KIAA0494_chr1	47.8545	45.2353	27.4808	26.1744	32.8647	34.61	36.3493	36.5412	24.2388	23.1787	20.3753	18.8605
CYP4B1_chr1	0.0261	0.0446	0	0.0161	0	0	0	0	0	0	0	0
CYP4Z2P_chr1	0	0	0	0	0	0	0	0	0	0	0	0
CYP4A11_chr1	0	0	0	0	0	0	0	0	0	0	0.0215	0.0118
CYP4X1_chr1	0	0	0	0	0	0	0	0	0	0	0	0
CYP4Z1_chr1	0	0	0	0	0	0	0	0	0	0	0	0
CYP4A22_chr1	0	0	0	0	0	0	0	0	0	0	0	0
PDZK1IP1_chr1	0.0314	0.2513	0	0	0	0	0	0	0	0	0	0
TAL1_chr1	0.191	0.2246	0.1021	0.1665	0.0235	0.0305	0.0554	0.0471	0.0116	0.0113	0	0.024
STIL_chr1	0.6275	0.6397	1.5954	1.5704	0.4226	0.5237	0.4662	0.4754	2.8892	3.0797	10.6843	9.6599
CMPK1_chr1	130.966	123.845	97.1694	90.8826	56.0702	63.0393	49.1885	54.7283	78.6227	74.0412	69.7464	65.5788
FOXE3_chr1	0.0567	0.0162	0.0287	0.0175	0	0.0154	0	0	0.0294	0	0.0277	0.0303
MGC12982_chr1	1.0313	1.2801	0.6113	0.6645	0.4934	0.7801	0.7487	0.6062	0.7896	0.7887	1.3808	1.3903
FOXD2_chr1	0.3427	0.357	0.2671	0.2524	0.2079	0.1177	0.1777	0.1513	0.1806	0.1873	0.288	0.3021
LOC388630_chr1	0	0	0	0	0	0	0	0	0	0	0	0
SKINTL_chr1	0	0	0	0	0	0	0	0	0	0	0	0
SLC5A9_chr1	0	0	0	0	0	0	0	0	0	0	0	0
SPATA6_chr1	0.4268	0.3656	0.1872	0.111	0.0647	0.0916	0.0553	0.0681	0.2036	0.175	0.291	0.2162
AGBL4_chr1	0	0	0	0.0116	0	0.0102	0	0	0	0	0.0092	0
BEND5_chr1	0.5079	0.6525	0.2351	0.2091	0.0222	0.1381	0.0463	0.0395	0.1096	0.1276	2.4412	2.9187
ELAVL4_chr1	0.0449	0.0342	0	0.037	0	0.0163	0	0	0	0	0	0
DMRTA2_chr1	0	0	0	0	0	0	0	0	0	0	0	0
FAF1_chr1	17.9306	16.8968	14.2841	14.2839	6.5099	6.1515	7.6832	7.4463	16.1496	16.6122	16.4331	16.4483
CDKN2C_chr1	6.8782	7.4064	3.0099	3.0366	0.9891	0.9007	0.7009	0.9305	0.4742	0.6497	2.0504	2.2755
C1orf185_chr1	0	0	0	0	0	0	0	0	0	0	0	0
RNF11_chr1	33.5158	32.7074	50.6138	45.8189	30.2724	33.7574	28.8468	30.4834	22.3769	21.6044	17.848	16.1083
TTC39A_chr1	0.031	0.0472	0	0.0128	0.0541	0.0112	0.0226	0.0385	0.0428	0.0208	0.0303	0.0221
EPS15_chr1	29.3865	27.4262	27.638	28.0158	20.4886	22.7237	23.4418	23.6631	26.0141	23.9633	21.3894	19.6566
OSBPL9_chr1	20.3655	20.5512	14.604	14.085	7.6875	8.5954	8.9243	9.048	15.5094	15.5058	20.2889	18.9363
NRD1_chr1	39.2009	38.5504	25.0041	24.8067	16.4781	17.4261	19.2445	18.4869	58.7944	59.4025	50.3047	48.9476
MIR761_chr1	0	0	0	0	0	0	0	0	0	0	0	0
RAB3B_chr1	0.0058	0.0033	0.0029	0.0107	0.0091	0.0346	0.0063	0.0081	0.036	0.0204	0.0821	0.0495
TXNDC12_chr1	54.9768	55.8139	40.4688	38.5506	35.7471	36.2895	31.3073	31.6612	40.3059	44.2894	40.9268	40.795
KTI12_chr1	11.4336	12.6398	17.3368	16.7608	21.8781	21.0257	24.7273	24.4118	14.2803	14.8571	12.6514	12.1533
BTF3L4_chr1	23.4822	24.1495	42.299	39.6459	34.9644	38.3334	40.2561	42.2847	30.5704	28.3	17.3153	15.2922
ZFYVE9_chr1	3.4644	2.8766	1.3292	1.2419	1.4977	1.6014	1.7072	1.8142	0.6873	0.7203	0.5774	0.4732
CC2D1B_chr1	9.0365	9.7852	7.4643	7.3297	6.1876	6.6258	7.7003	7.42	9.2262	9.3179	6.9	7.6153
ORC1_chr1	0.559	0.6786	0.4222	0.2958	0.1209	0.116	0.0876	0.0496	11.8672	12.2514	21.2093	22.2999
PRPF38A_chr1	20.52	18.8474	32.61	32.3546	26.2827	26.4228	27.2943	26.0434	28.6478	28.228	23.8956	23.5322
ZCCHC11_chr1	13.1458	12.2629	9.4086	9.6252	5.3015	5.4906	3.5087	3.5839	6.5401	6.279	7.1967	6.524
GPX7_chr1	12.5082	12.6904	12.886	13.1322	11.2858	10.3679	11.0907	10.277	15.9405	15.0091	13.5468	14.0087
FAM159A_chr1	13.5686	13.8849	13.1742	14.8183	10.9694	10.5941	6.2154	6.3445	3.253	3.5614	3.6999	4.9934
C1orf163_chr1	4.4003	3.8558	2.0004	2.0195	6.5333	6.6924	11.9785	11.4534	10.479	11.3181	10.2149	9.4802
ZYG11B_chr1	7.5523	7.2287	1.7185	1.6668	0.8717	1.0095	1.1677	1.2552	3.9507	3.9587	4.1369	3.5981
ZYG11A_chr1	0.0197	0	0.0066	0.0244	0.0069	0.0143	0.0288	0.0061	0.0273	0.0198	0.1608	0.0844
ECHDC2_chr1	5.5261	5.2674	4.0468	4.4973	2.0505	2.2518	1.7279	1.3765	3.2941	3.8338	4.7308	5.1223
SCP2_chr1	55.1751	55.5097	40.1782	37.9792	26.1112	27.6943	24.0165	27.2467	50.5871	48.5633	47.7689	45.9189
PODN_chr1	0	0	0.0103	0	0	0	0	0	0	0	0	0
SLC1A7_chr1	0	0	0	0	0	0	0	0	0	0	0	0
CPT2_chr1	7.6319	7.8957	3.2748	3.3878	2.8078	2.8071	2.4961	2.4929	7.6158	7.5527	12.6446	12.4083
C1orf123_chr1	26.62	25.6899	17.9871	17.6104	8.9378	9.2111	11.3821	11.9334	25.499	24.3594	19.5407	21.6555
MAGOH_chr1	42.8362	43.4955	83.0605	82.006	88.6916	92.3877	107.08	103.547	122.851	110.712	84.9622	89.0809
LRP8_chr1	2.6146	2.5081	1.8133	1.8153	3.2815	3.7108	7.8002	7.2314	13.2338	14.22	10.2342	10.4287
FLJ40434_chr1	0	0	0	0	0	0	0	0	0	0	0	0
DMRTB1_chr1	0	0	0	0	0	0	0	0	0	0	0	0
GLIS1_chr1	0	0.0114	0	0.0123	0	0	0	0	0	0.01	0	0
TMEM48_chr1	6.5485	5.8561	3.2763	3.268	8.3945	9.0929	12.0979	11.2514	14.8163	13.6488	20.047	18.6788
YIPF1_chr1	14.6719	14.5528	8.7386	8.3294	6.4358	6.0325	6.7087	7.2569	14.7161	13.9668	11.3104	12.3855
DIO1_chr1	0.0507	0.0579	0	0.0627	0	0.0367	0	0.0315	0.0175	0	0.08	0.0181
HSPB11_chr1	19.1254	18.7423	26.6814	21.7145	12.5928	13.5242	11.6726	12.3826	47.1763	47.5663	72.2266	70.642
LRRC42_chr1	8.0507	7.9948	7.1202	6.7838	10.0166	9.4843	11.2196	11.8637	19.2424	19.2663	24.957	24.9804
LDLRAD1_chr1	0	0	0	0	0	0	0	0	0	0	0	0
TMEM59_chr1	83.6312	84.3159	60.1934	59.9624	43.1658	44.0512	36.7916	37.1122	72.5858	69.9881	64.6341	62.8392
C1orf83_chr1	2.6684	2.6162	0.7066	0.7116	0.6972	0.8726	1.0214	0.7483	2.8563	2.8959	3.3395	3.3956
CDCP2_chr1	0.0103	0	0.0208	0	0	0	0	0	0.0107	0.0104	0	0.011
CYB5RL_chr1	0.9307	1.0809	0.3294	0.4323	0.1084	0.1989	0.2438	0.1706	1.3348	1.1594	1.2831	1.2247
MRPL37_chr1	34.0729	32.5026	29.3766	31.3618	42.6935	39.4784	50.9559	51.507	97.8899	95.2597	117.304	125.819
SSBP3_chr1	24.9926	24.244	12.2119	12.1007	6.1974	6.6454	5.2356	5.0269	11.6841	12.2315	14.945	14.3558
ACOT11_chr1	0.0701	0.0505	0.0357	0.0655	0.0292	0	0.0387	0.013	0.2456	0.1685	0.3965	0.3252
FAM151A_chr1	0.0171	0	0	0	0	0.0308	0	0	0	0.0239	0.029	0.0541
C1orf175_chr1	0	0	0	0	0	0	0	0	0	0	0	0
C1orf175-TTC4_chr1	0	0.0299	0	0.0083	0	0.0072	0	0.0062	0.0069	0.0271	0	0.0071
TTC4_chr1	11.4505	11.5505	13.0699	12.6694	21.3019	21.7529	27.2584	27.4805	24.9075	23.8568	22.9271	22.218
PARS2_chr1	3.5218	3.5777	0.7494	0.7273	0.9627	1.0886	1.5603	1.7462	3.1721	3.386	3.604	3.7023
TTC22_chr1	4.6708	4.3101	0.6059	0.6665	0.5175	0.421	0.8967	1.2273	2.4971	2.8802	5.1235	5.8053
C1orf177_chr1	0.099	0.1131	0.0667	0.0408	0	0	0.0181	0.0308	0.0513	0.0664	0.0484	0.0529
DHCR24_chr1	10.7667	10.9542	4.8936	4.8022	9.1589	8.6622	19.9285	20.4693	56.7186	61.1236	107.24	108.626
TMEM61_chr1	0	0	0	0	0	0	0	0	0.0265	0	0.025	0
BSND_chr1	0	0	0	0	0	0	0	0	0.0212	0.0206	0	0
PCSK9_chr1	0	0	0	0	0	0	0	0	0	0	0	0
USP24_chr1	16.6118	14.9703	8.7782	8.6948	8.7375	9.567	10.4679	10.3172	11.5852	11.7523	10.4151	9.4407
PPAP2B_chr1	0.0171	0	0.0345	0.0211	0.0268	0.0093	0	0.008	0	0.0343	0	0.0091
PRKAA2_chr1	0	0	0	0	0	0	0	0	0	0	0.0353	0.0418
C1orf168_chr1	0	0	0	0	0	0	0	0	0	0	0	0
C8A_chr1	0	0	0	0	0	0	0	0	0	0	0	0
C8B_chr1	0	0	0	0	0	0	0	0	0	0	0	0
DAB1_chr1	0.4902	0.398	0.209	0.2422	0.0114	0.0118	0	0	0	0	0	0
OMA1_chr1	9.1274	8.8928	6.1253	5.6908	3.0235	3.6655	2.4338	2.4022	5.1388	5.6082	4.9507	4.171
TACSTD2_chr1	0.1085	0.031	0.2192	0.134	0.0142	0.0737	0.0297	0.0379	0	0	0.0398	0.0725
MYSM1_chr1	4.863	3.9169	4.0561	4.2766	2.9005	3.8122	3.1493	3.1072	2.8334	2.5641	2.8545	2.8085
JUN_chr1	4.5669	4.9446	116.071	113.84	40.9869	36.7084	15.3704	15.0064	20.5862	24.066	51.0447	54.2611
LOC100131060_chr1	0.4524	0.7426	0.1428	0.0698	0	0.0544	0.031	0	0	0.0284	0.1106	0.2116
LOC729467_chr1	0	0	0	0	0	0	0	0	0	0	0	0
FGGY_chr1	0.586	0.8286	0.3805	0.293	0.0584	0.1667	0.0763	0.0512	0.7	0.6732	2.0546	1.8796
HOOK1_chr1	2.7254	2.7286	2.3453	2.246	3.8313	4.3093	3.4514	3.8074	2.7683	2.3922	2.791	2.329
CYP2J2_chr1	0.0454	0.0173	0.0306	0.0561	0.0634	0.0165	0.0166	0.1129	0.1097	0.1673	0.4734	0.6472
C1orf87_chr1	0	0	0	0	0	0	0	0	0	0.0139	0	0
NFIA_chr1	1.0297	1.0125	0.674	0.6411	0.0542	0.0396	0.0232	0.0424	0.4009	0.3857	0.5658	0.6027
TM2D1_chr1	9.4653	8.0614	11.012	11.2456	7.9629	8.8003	8.2952	9.4335	13.9494	11.9321	12.2422	11.1293
INADL_chr1	2.9941	3.0793	3.0938	2.9427	1.6276	1.7499	1.2953	1.5006	1.5233	1.5014	2.1645	1.9185
L1TD1_chr1	0	0	0	0	0	0	0	0	0	0	0.0071	0
KANK4_chr1	0.0051	0.0059	0	0	0	0	0	0	0	0	0	0
USP1_chr1	32.3832	28.4879	21.841	20.2324	20.9978	21.8296	22.9853	24.1255	38.3906	35.322	32.2548	31.3149
DOCK7_chr1	2.4031	2.2662	1.3241	1.2403	0.4259	0.4983	0.4058	0.4087	1.3209	1.418	3.0505	2.6459
ANGPTL3_chr1	0	0	0.0133	0	0	0.0144	0	0	0	0	0	0
ATG4C_chr1	6.8412	7.7328	1.9001	1.5891	0.8314	0.7417	0.9448	0.9729	7.921	7.0931	8.1868	6.859
FOXD3_chr1	0	0	0	0	0	0	0	0	0	0	0	0
ALG6_chr1	4.0434	4.2839	4.2181	4.067	2.2276	2.8825	2.9482	3.2571	7.0551	6.8715	5.1834	4.5814
ITGB3BP_chr1	6.5863	6.4256	3.9069	5.0543	1.3401	1.2862	1.4352	1.5204	10.6305	10.7337	22.0976	21.9453
EFCAB7_chr1	2.0593	1.7262	1.0098	0.6321	0.5613	0.7506	0.6907	0.7325	2.4289	2.5006	2.56	2.3925
DLEU2L_chr1	0.1526	0.0775	0.1542	0.0209	0.0355	0.1844	0.1671	0.2056	0.1932	0.0682	0.315	0.3445
PGM1_chr1	17.2751	17.1327	10.6946	10.9484	6.8566	6.7491	8.7291	8.0221	19.2041	19.1114	31.5297	31.1892
ROR1_chr1	0.1246	0.1803	0.1091	0.1539	0.1393	0.0994	0.0546	0.1085	0.4251	0.3434	0.2193	0.151
UBE2U_chr1	0	0	0	0	0	0	0	0	0	0	0	0
CACHD1_chr1	0.0586	0.0365	0.0215	0.0197	0.1005	0.0811	0.035	0.0944	0.0773	0.0643	0.2969	0.3133
RAVER2_chr1	1.0311	1.0597	0.9502	0.8436	0.3984	0.3994	0.4586	0.3605	0.6408	0.5765	1.2222	1.1162
JAK1_chr1	177.787	171.724	110.891	108.22	99.1274	104.508	111.353	106.46	71.3084	69.8523	65.9191	60.0278
MIR3671_chr1	0	0	0	0	0	0	0	0	0	0	0	0
MIR101-1_chr1	0	0	0	0	0	0	0	0	0	0	0	0
AK4_chr1	0.1141	0.1024	0.0988	0.146	1.6501	1.7619	4.0995	4.0365	2.6402	2.6932	25.0742	24.3611
DNAJC6_chr1	0.3617	0.3516	0.3603	0.3682	0.5787	0.4783	1.0381	1.194	1.4023	1.3707	1.5576	1.2437
LEPROT_chr1	10.875	11.4345	7.8127	7.2934	5.4004	5.1507	5.968	6.4785	8.5059	7.9786	6.2964	6.8136
LEPR_chr1	2.0472	1.463	0.7956	0.5875	0.0598	0.1132	0.0732	0.0533	1.1253	1.1413	2.0292	1.6411
PDE4B_chr1	29.4583	27.6978	15.8968	16.826	32.5096	36.4771	31.4036	30.781	25.6363	24.8322	31.0125	29.2108
SGIP1_chr1	0.006	0.0068	0.006	0.0074	0	0	0	0.0056	0	0.006	0.0293	0.0576
MIR3117_chr1	0	0	0	0	0	0	0	0	0	0	0	0
TCTEX1D1_chr1	0.0124	0.0992	0.0251	0.0307	0.026	0.0135	0.0136	0.0694	0.0257	0	0	0
INSL5_chr1	0	0	0	0	0	0	0	0	0	0	0	0
WDR78_chr1	0.2559	0.3855	0.0649	0.0813	0.0337	0.0874	0.088	0.03	0.0833	0.097	0.0629	0.1031
MIER1_chr1	20.0389	19.8254	35.1898	33.2552	32.6846	37.5037	35.9495	40.4917	24.5567	20.5434	18.6546	16.3449
SLC35D1_chr1	5.4162	5.2906	4.9777	4.6206	6.4732	6.6931	7.2444	7.4515	10.7337	10.2149	6.8896	6.3861
C1orf141_chr1	0	0	0	0.0162	0	0	0	0	0.0543	0.1055	0.141	0.1122
IL23R_chr1	0.3795	0.2281	0.706	0.7401	1.6011	1.7808	2.5695	2.4584	9.8895	9.8076	10.9445	9.14
IL12RB2_chr1	2.706	2.5498	2.5782	2.964	11.4951	12.5554	32.2917	30.5304	72.8538	77.4034	49.0511	47.0854
SERBP1_chr1	52.1808	50.2066	73.2394	72.3284	136.86	142.23	177.497	187.264	142.284	138.045	101.135	100.689
GADD45A_chr1	14.5392	14.6839	17.6153	17.0853	24.0152	25.3473	21.7764	20.9246	21.4618	20.8267	28.4265	29.714
GNG12_chr1	0.0319	0.0364	0.0451	0.0315	0.2071	0.2218	0.3768	0.4695	0.4424	0.3011	0.2368	0.184
DIRAS3_chr1	0.0517	0.0787	0.0174	0.0213	0.0181	0	0.0189	0	0	0.0346	0.0168	0.0368
WLS_chr1	0	0.0313	0	0	0	0	0	0	0	0	1.0614	0.8382
MIR1262_chr1	0	0	0	0	0	0	0	0	0	0	0	0
RPE65_chr1	0	0	0	0	0	0	0	0	0	0	0	0
DEPDC1_chr1	0.0753	0.043	0.0697	0	0.0131	0.0068	0.0137	0.0058	0.2201	0.3782	10.7319	9.3346
LRRC7_chr1	0	0	0	0	0.0047	0	0	0	0	0	0.0044	0
PIN1P1_chr1	0	0	0	0	0	0	0	0	0	0	0	0
LRRC40_chr1	8.0446	8.031	7.835	7.8492	7.0397	7.8544	7.491	8.8622	13.3144	11.6255	12.0343	11.08
SRSF11_chr1	36.6976	35.0036	45.0785	46.4307	44.5795	46.9681	58.3943	60.6517	50.8124	45.6782	51.5778	51.1755
ANKRD13C_chr1	7.2205	6.5293	6.8712	6.1982	6.5424	7.1121	6.0375	6.1499	8.9995	8.3544	4.5523	3.9924
HHLA3_chr1	2.8249	2.4923	1.9785	1.8295	1.0522	1.0213	0.8455	0.9613	4.5388	4.025	3.3731	3.2984
CTH_chr1	0.605	0.583	0.3718	0.3767	0.2615	0.2242	1.2875	1.3413	15.5984	14.2066	4.7774	4.6905
PTGER3_chr1	0.307	0.3012	0.0241	0.0191	0.0038	0.0408	0.0119	0	0.016	0.0155	0.0234	0
ZRANB2_chr1	16.6719	15.7829	28.4397	27.3314	33.0014	37.6089	31.9421	34.27	34.9995	32.1507	26.9327	25.0762
MIR186_chr1	0	0	0	0	0	0	0	0	0	0	0	0
NEGR1_chr1	0.0694	0.0566	0.0401	0.0367	0.0156	0.0485	0	0.0092	0	0.005	0.0048	0.0159
LRRIQ3_chr1	0.1571	0.1458	0.0992	0.1091	0.0309	0.0214	0.0323	0.0366	0.1526	0.1974	0.3744	0.3255
FPGT_chr1	3.2383	2.9626	1.3722	1.3447	0.878	1.0714	0.9058	1.1432	3.3026	2.8601	3.1989	2.7612
FPGT-TNNI3K_chr1	0.0638	0	0.0123	0.016	0.0139	0.0387	0	0.0136	0.0133	0	0.0532	0.0385
TNNI3K_chr1	0	0	0	0	0	0	0	0	0	0	0	0
C1orf173_chr1	0.0039	0	0	0.0048	0	0	0	0	0	0	0	0
CRYZ_chr1	18.0432	18.8166	15.0876	14.4663	6.8678	6.1392	7.1856	8.4424	23.7443	21.5588	31.9302	29.7304
TYW3_chr1	7.647	7.9814	6.2434	5.5668	10.2597	11.0674	15.2129	14.2214	17.8489	16.2223	14.0936	13.4256
LHX8_chr1	0	0	0	0	0	0	0	0	0	0	0	0
SLC44A5_chr1	0.0797	0.0891	0.051	0.1403	0	0.0242	0.0079	0	0	0.0218	0	0
ACADM_chr1	12.6208	11.9833	10.4117	9.9471	7.8173	9.4134	7.695	9.3101	19.1982	17.5776	22.178	20.3462
RABGGTB_chr1	14.9159	14.3725	19.996	19.6744	38.0312	43.1183	55.1613	54.7203	77.7559	74.8885	51.6598	52.1196
SNORD45C_chr1	0	0	0	0	0	0	0	0	0	0	0	0
SNORD45A_chr1	0	0	0	0	0	0	0	0	0	0	0	0
SNORD45B_chr1	0	0	0	0	0	0	0	0	0	0	0	0
MSH4_chr1	0.0351	0.01	0.0089	0	0.0276	0.0191	0	0	0	0.0088	0.0086	0
ASB17_chr1	0	0	0	0	0	0	0	0	0	0	0	0
ST6GALNAC3_chr1	0.1575	0.0839	0.0247	0.0907	0	0.0094	0.1132	0.1016	0.0254	0.0246	0.0337	0.0277
ST6GALNAC5_chr1	0.0138	0	0	0	0	0	0.0151	0.0129	0	0	0	0
PIGK_chr1	13.6659	12.5035	6.1181	5.8385	2.5151	2.5634	2.8673	3.2691	9.076	8.2699	5.7917	5.0803
AK5_chr1	1.752	1.8296	1.1895	1.0268	0.1361	0.0753	0.019	0.0323	0.0179	0.0609	0.0085	0.0648
ZZZ3_chr1	13.7885	13.5255	11.0361	11.8746	14.4961	15.4868	17.1031	16.5177	13.9657	12.9643	9.7171	8.7158
USP33_chr1	15.5604	15.2032	12.8639	11.946	8.5399	8.9475	8.7138	9.0008	11.4596	11.4992	10.311	8.9284
FAM73A_chr1	4.9073	4.0671	2.3134	2.2356	1.8968	2.3514	2.0812	2.2505	1.8861	1.9967	2.1977	2.1123
NEXN_chr1	0.0791	0.0703	0.0266	0	0.0829	0.1242	0.356	0.3606	0.0273	0.0265	0.0172	0.0188
FUBP1_chr1	23.8061	22.4774	76.9369	76.59	106.317	105.804	113.536	112.621	80.6576	80.5334	52.8037	53.4359
DNAJB4_chr1	2.5126	2.3097	1.9285	2.2963	2.3827	2.3904	1.7743	2.0265	2.3033	2.5761	2.358	2.1491
GIPC2_chr1	0.1991	0.1592	0.1005	0.0615	0.0313	0	0	0.0278	0.0619	0.05	0.0681	0.0106
MGC27382_chr1	0	0	0	0	0	0	0	0	0	0	0	0
PTGFR_chr1	0	0	0	0	0	0	0	0	0	0	0	0
IFI44L_chr1	0.6602	0.743	0.6716	0.6382	0.4211	0.541	0.8748	0.6692	0.0991	0.0769	0.0327	0.0665
IFI44_chr1	14.8659	12.5317	14.2565	14.1971	6.1081	5.6652	4.1536	3.6285	1.8046	1.5875	2.4195	2.2979
ELTD1_chr1	0	0	0	0	0	0	0	0	0	0	0	0
LPHN2_chr1	0	0	0	0	0.0206	0	0	0	0	0	0	0
TTLL7_chr1	0.0308	0.0088	0.0078	0.0095	0.0081	0.0084	0.0253	0	0.0479	0.0465	0.4368	0.3542
PRKACB_chr1	74.9431	67.9297	23.2488	22.6643	10.1481	11.4219	4.905	4.8721	5.1509	4.7904	7.5336	6.8078
SAMD13_chr1	0.06	0.0685	0.0404	0	0.0419	0	0	0.0187	0.0622	0.0603	0.1369	0.0214
UOX_chr1	0	0	0	0	0	0	0	0	0	0	0	0
DNASE2B_chr1	0	0	0	0	0	0	0	0	0	0	0	0
RPF1_chr1	24.7738	24.0158	33.138	34.814	35.4426	37.0547	38.1842	37.243	34.7254	32.9112	29.8801	28.0688
GNG5_chr1	46.7927	44.8325	62.1152	61.6659	67.8851	70.5152	58.1014	63.7871	90.5799	97.4675	101.816	99.4967
SPATA1_chr1	0	0	0.0959	0.1821	0.1198	0.1221	0.0175	0.0293	0.0501	0.0163	0.0158	0.0173
CTBS_chr1	8.229	7.8961	7.1995	6.4035	5.6536	5.9169	4.3948	4.5115	6.5594	5.6379	7.1667	6.4813
C1orf180_chr1	0	0	0	0	0	0	0	0	0	0	0	0
SSX2IP_chr1	2.9341	2.4908	1.5041	1.6393	0.6611	0.8373	0.4467	0.4455	1.2442	1.2041	1.7747	1.7345
LPAR3_chr1	0.9635	0.9324	0.3298	0.4235	0.2053	0.1598	0.2145	0.0914	0.0169	0.0657	0.0639	0.0175
MCOLN2_chr1	2.9544	2.8043	5.7527	5.6897	6.4431	7.2075	12.4328	12.9815	7.4878	6.8765	4.4135	4.3333
MCOLN3_chr1	0.2613	0.2525	0.2335	0.3103	0.6319	0.5683	0.3521	0.5811	0.0729	0.0808	0.0295	0.0322
WDR63_chr1	0.0935	0.064	0.0661	0.0923	0	0.0406	0.0614	0.0436	0.1162	0.0282	0.064	0.05
SYDE2_chr1	0.3997	0.327	0.741	0.6778	0.4063	0.4475	0.2612	0.2225	0.2719	0.2998	0.2799	0.2296
C1orf52_chr1	5.4444	5.2937	7.2355	6.5812	6.0919	6.9631	6.5103	7.7265	5.5268	5.3162	3.722	3.362
BCL10_chr1	10.0499	9.7494	18.5339	18.3159	15.2651	16.8927	12.6187	12.6293	11.7508	11.7125	9.2405	8.3344
DDAH1_chr1	0	0	0	0	0	0.0153	0.0077	0.0131	0	0.0213	0.0413	0.0376
CYR61_chr1	0.0368	0.014	0.1609	0.2422	0.1156	0.0533	0	0.0571	0.0635	0.0123	0.1078	0.0393
ZNHIT6_chr1	4.5673	4.6772	4.7357	4.8841	9.6663	10.7209	13.2868	13.0539	10.2782	9.5456	5.4984	5.1549
COL24A1_chr1	0.0432	0.0691	0.0524	0.0374	0.0045	0	0.0142	0.0081	0	0.0043	0.0042	0
ODF2L_chr1	8.1248	7.7326	8.1171	8.0248	1.632	1.5814	1.4461	1.6342	3.5578	3.0932	4.1036	4.1959
CLCA2_chr1	0	0	0	0	0	0	0	0	0	0.014	0	0
CLCA1_chr1	0	0	0	0	0	0	0	0	0	0	0	0
CLCA4_chr1	0	0	0	0	0	0	0	0	0	0	0	0
CLCA3P_chr1	0	0.0094	0	0	0	0	0	0.0077	0	0	0	0
SH3GLB1_chr1	28.4563	26.9552	22.8414	21.8501	19.3058	19.9507	17.3468	18.0834	19.8192	17.996	17.8688	16.4872
SEP15_chr1	92.2164	89.1019	77.2256	80.6034	79.3206	84.6071	87.6719	96.2574	90.2087	80.3802	63.5212	61.2496
HS2ST1_chr1	8.1016	7.0618	3.6871	3.5943	1.7605	1.9639	2.5247	2.5006	6.1856	5.7865	5.7126	5.0738
LOC339524_chr1	0.0893	0.0288	0.0271	0	0	0	0.0101	0	0.0415	0.0093	0.0556	0.0214
LMO4_chr1	6.441	5.8947	3.5805	3.8843	3.9439	4.5897	3.4149	3.6839	5.304	5.7845	2.2768	2.2065
PKN2_chr1	7.0259	6.2774	4.101	3.9292	2.61	3.2088	3.0698	3.0652	2.9949	2.5037	2.6825	2.54
GTF2B_chr1	30.4782	28.2873	45.8761	45.0051	40.9416	42.4077	37.3525	38.7247	36.0112	34.2243	28.509	29.1516
CCBL2_chr1	24.1881	23.792	18.1629	16.9478	13.2762	13.3366	21.8045	20.5899	22.7735	22.5357	25.3648	25.4286
RBMXL1_chr1	7.2787	7.1595	12.5301	13.3788	14.7956	16.3171	11.1769	10.8951	9.7489	9.1096	5.9648	5.5057
GBP3_chr1	11.87	12.921	4.3412	4.4882	7.9835	9.7305	7.592	7.2923	0.4884	0.2695	0.3705	0.425
GBP1_chr1	18.1152	17.5188	39.827	39.5666	266.725	276.641	407.314	417.06	44.3709	43.2246	17.556	15.4469
GBP2_chr1	121.425	117.854	249.352	246.01	384.17	379.749	660.237	642.617	131.684	129.583	97.7296	92.9303
GBP7_chr1	0.0115	0	0	0	0.012	0	0.0627	0.0961	0	0	0.0112	0
GBP4_chr1	17.7311	17.0354	9.0433	9.3309	75.1907	79.4123	220.272	219.5	24.0742	22.9849	4.7391	4.5473
GBP5_chr1	40.2776	41.6141	26.8433	27.129	256.245	266.537	464.458	453.958	42.4271	41.2716	13.4127	11.7176
GBP6_chr1	0.0866	0.0791	0.0525	0.0499	0.0545	0.0377	0.3098	0.3284	0.0837	0.0464	0.0113	0.0309
LOC400759_chr1	0.0912	0.078	0	0.0844	1.0266	1.0156	1.8458	2.3374	0.0945	0.1145	0	0.0243
LRRC8B_chr1	4.3958	4.0627	22.093	21.43	33.6172	35.7969	24.3913	23.7736	11.4882	11.362	6.3786	5.837
FLJ27354_chr1	1.4248	1.6676	2.3381	2.2875	2.0528	1.9364	1.4429	1.2288	0.5534	0.358	1.0794	0.6474
LRRC8C_chr1	28.162	26.6902	32.8983	32.3488	50.1038	51.9381	36.3784	36.1702	13.8864	13.2913	14.9509	13.0868
LRRC8D_chr1	26.5569	25.411	32.1631	31.1298	26.0286	27.2923	27.3853	26.7755	12.0216	11.3609	7.9938	7.3603
GEMIN8P4_chr1	0.1321	0.1697	0.05	0.102	0.1038	0.0539	0.0723	0.0616	0.5302	0.4647	0.3551	0.3354
ZNF326_chr1	4.2935	3.7505	9.9398	9.439	8.6355	9.7499	8.7809	8.6048	11.2825	10.2892	9.1632	10.4348
BARHL2_chr1	0	0	0.019	0	0	0	0	0	0	0	0	0
ZNF644_chr1	12.2622	11.7921	15.636	15.0396	10.843	12.2833	9.6672	10.554	8.7287	8.3604	7.0258	6.5165
HFM1_chr1	0	0	0.0058	0.0141	0	0.0062	0	0.0053	0	0	0	0
CDC7_chr1	2.3374	2.1096	0.8076	0.5763	0.599	0.555	0.3918	0.4393	3.5401	3.6133	5.9423	5.3487
HSP90B3P_chr1	0	0	0	0	0	0	0	0	0	0	0	0
TGFBR3_chr1	21.2143	21.4893	5.1375	4.7103	6.376	6.7625	6.1621	6.9008	1.7294	1.663	0.5695	0.5621
BRDT_chr1	0	0.0306	0.009	0.0442	0	0	0	0	0	0	0	0
EPHX4_chr1	0.2337	0.0667	0.0393	0.1203	0.0408	0.0424	0	0.0182	0.1412	0.0783	0.8377	0.6247
BTBD8_chr1	0.3884	0.244	0.0588	0.048	0	0	0	0.0181	0.0201	0.039	0.1329	0.2284
KIAA1107_chr1	0.6662	0.5424	0.1807	0.1371	0.0194	0.0469	0.0405	0.0058	0.1214	0.2046	0.3377	0.3561
C1orf146_chr1	0	0	0.0756	0	0	0	0	0	0	0	0	0
GLMN_chr1	3.3331	3.6798	5.1958	4.9535	6.6375	7.0527	9.2669	8.2533	10.9162	9.3559	8.6666	7.8961
RPAP2_chr1	4.1812	4.3002	4.5144	4.227	5.091	5.7441	6.2091	5.9616	7.0436	7.3072	7.0273	7.3765
GFI1_chr1	9.5042	10.1468	16.0522	15.7465	40.6237	40.9519	39.8709	37.0824	11.8556	12.5925	10.4751	11.0726
EVI5_chr1	0.1974	0.1951	0.1687	0.1641	0.6882	0.7058	0.7315	0.7646	2.3318	2.0147	7.7637	7.464
RPL5_chr1	1758.69	1697.18	1440.96	1453.22	1441.29	1475.49	1446.72	1411.59	1562.19	1403.16	1241.43	1279.21
SNORD21_chr1	0	0	0	0	0	0.3216	0	0.5517	0	0	0	0
SNORA66_chr1	0.2113	0.9652	1.067	0.261	0.8857	0	0.4627	1.1821	0.2189	0.4248	0.2066	0.2259
FAM69A_chr1	10.3482	9.5571	14.2399	14.1826	17.9592	18.4938	13.9932	15.2143	6.317	5.5975	4.6617	4.6243
MTF2_chr1	11.0346	10.6058	11.055	10.1356	8.1163	9.38	7.7895	8.0327	8.1765	7.9333	8.9529	8.1238
TMED5_chr1	21.2236	18.8581	22.7155	22.385	23.9675	26.4328	24.5377	28.3154	23.5851	19.989	18.4206	16.966
CCDC18_chr1	0.5691	0.5672	0.5442	0.4487	0.4656	0.5552	0.5337	0.5911	0.97	1.1757	1.771	1.8157
LOC100131564_chr1	0.9407	0.9151	0.8234	0.6541	0.2994	0.5228	0.3433	0.2664	0.2887	0.3992	0.6676	0.7972
DR1_chr1	38.4584	36.213	54.2857	54.9192	52.5631	53.9122	49.433	52.0079	49.0548	46.0709	41.8954	40.1058
FNBP1L_chr1	0.8272	0.5956	0.678	0.5912	1.6976	1.9136	3.0963	2.8364	11.6949	10.3271	8.827	7.6368
BCAR3_chr1	0.7518	0.5365	0.8864	0.8869	0.3344	0.4049	0.4174	0.4712	4.5085	4.7315	14.8548	15.1174
LOC100129046_chr1	0.0396	0	0	0	0	0	0	0.0336	0.0192	0.0369	0	0.0591
MIR760_chr1	0	0	0	0	0	0	0	0	0	0	0	0
DNTTIP2_chr1	32.698	28.2481	50.0272	46.2611	65.3992	66.176	61.1641	57.8377	46.3918	44.0953	41.3011	39.341
GCLM_chr1	10.3126	9.4896	6.5552	6.6504	20.8267	22.1868	15.7246	15.5912	16.1742	15.4107	12.4766	13.0195
ABCA4_chr1	0	0.0044	0	0	0	0	0	0	0	0	0.0338	0.0287
ARHGAP29_chr1	0	0	0	0	0	0	0	0	0	0	0.0151	0.0099
ABCD3_chr1	10.9514	10.4951	7.2011	6.8603	5.196	6.4879	7.5211	7.5237	15.0333	14.638	10.5279	10.1213
F3_chr1	0.0822	0.0268	0.6642	0.6096	0.4833	0.332	0.2186	0.1424	0.013	0.0253	0.1033	0.0538
SLC44A3_chr1	0.5173	0.3219	0.2609	0.2756	0.0615	0.1405	0.0257	0.0219	0.0374	0.0605	0.1033	0.0901
CNN3_chr1	1.3875	1.1029	1.2089	1.2936	0.8695	0.7543	0.6553	0.6722	0.5213	0.4922	0.5053	0.4363
LOC729970_chr1	0.0886	0.2697	0.0596	0	0.0309	0.0321	0	0.0275	0.0612	0.0297	0.0289	0
ALG14_chr1	3.8553	3.3701	3.2758	3.1195	4.7641	4.7699	4.6866	3.9666	9.2259	9.3538	7.0958	7.3908
TMEM56_chr1	0.0794	0.1098	0.0897	0.0572	0.0344	0.0228	0.0045	0.0038	0.0256	0.026	0.143	0.0913
TMEM56-RWDD3_chr1	0.4309	0.2128	0.0591	0.1543	0.0484	0.2209	0.2873	0.2007	0.0773	0.0653	0.1407	0.1391
RWDD3_chr1	6.9113	7.5746	6.3749	5.5397	5.2681	7.1267	5.8136	6.2473	6.9828	6.1388	6.7493	6.6674
FLJ31662_chr1	0	0	0	0	0	0	0	0	0	0	0	0
PTBP2_chr1	2.9909	3.0287	2.9879	3.0567	1.7825	2.6822	2.0565	1.9845	1.3778	1.4019	1.5605	1.8704
DPYD_chr1	14.3383	13.5556	8.8569	8.5494	4.0705	4.6246	2.4172	2.432	2.3974	2.4915	2.3277	1.9559
MIR137_chr1	0	0	0	0	0	0	0	0	0	0	0	0
SNX7_chr1	0.1427	0.2723	0.1299	0.1723	0.1279	0.191	0.0382	0.0813	0.1498	0.0876	0.1855	0.2536
LPPR5_chr1	0	0	0	0	0	0	0	0	0	0	0.0069	0
LOC100129620_chr1	0	0	0	0	0	0	0	0	0	0	0	0
LPPR4_chr1	0	0	0	0	0	0	0	0	0	0	0	0
PALMD_chr1	0	0	0	0	0	0	0	0	0	0	0	0
MIR548AA1_chr1	0	0	0	0	0	0	0	0	0	0	0	0
MIR548D1_chr1	0	0	0	0	0	0	0	0	0	0	0	0
FRRS1_chr1	0.021	0.0599	0.0212	0.0389	0.044	0.0685	0.023	0.1272	0.1196	0.0738	0.1641	0.1795
AGL_chr1	6.712	6.0481	3.8286	3.7388	3.1251	3.5044	4.0496	4.2119	6.929	6.595	6.9433	5.9323
SLC35A3_chr1	3.7009	4.0917	3.7507	3.7793	4.3029	4.678	4.5673	5.1091	5.0797	4.4824	4.3083	4.1945
HIAT1_chr1	38.3346	35.5477	39.5962	38.4598	59.9692	63.7088	68.1995	69.1721	49.3001	47.5091	34.9332	32.8724
SASS6_chr1	1.7524	1.6552	0.5462	0.472	0.4383	0.4391	0.6237	0.7733	2.3754	2.6458	3.3628	3.4696
CCDC76_chr1	3.5271	3.4028	3.4706	3.6537	3.9988	4.9972	3.7886	4.5158	6.6391	5.7592	4.0594	3.7631
LRRC39_chr1	0.2935	0.3857	0.299	0.0284	0.0681	0	0	0.0632	0.0455	0.0856	0.1501	0.0943
DBT_chr1	2.9598	2.8664	1.0313	1.1361	0.9122	0.9409	1.2205	1.272	2.479	2.1993	2.3422	2.0976
RTCD1_chr1	14.6299	13.4135	14.3092	13.7804	14.8804	15.7649	15.322	16.0703	34.8518	33.8556	29.74	29.7074
MIR553_chr1	0	0	0	0	0	0	0	0	0	0	0	0
CDC14A_chr1	27.4956	25.7921	6.3359	6.4424	6.8695	7.5055	5.9251	6.0574	3.9512	3.5885	2.8312	2.3942
GPR88_chr1	0.0081	0.0278	0	0	0	0.0265	0.0089	0.0227	0.0084	0.0163	0	0.0087
VCAM1_chr1	0.6349	0.8173	0.0803	0.1228	0.9877	0.8146	1.0037	0.7434	0.0942	0.1699	0	0
EXTL2_chr1	0.8078	0.9112	0.5857	0.3885	0.7747	0.8034	1.2194	1.0018	1.5758	1.2152	2.2958	2.1764
SLC30A7_chr1	5.8774	5.3033	13.1349	12.9404	14.7418	17.0585	13.4601	13.9443	10.1122	9.1281	6.1142	5.6318
DPH5_chr1	25.4849	25.3948	13.6659	13.1596	8.1682	8.8797	6.744	7.8418	17.2222	16.1635	17.863	18.1095
S1PR1_chr1	192.21	191.549	76.695	80.9905	108.863	103.662	131.498	129.156	88.0835	86.2363	82.2675	77.2345
OLFM3_chr1	0	0	0.0082	0	0	0	0	0	0	0	0	0
HEJ1_chr1	0	0	0	0	0	0	0	0	0	0	0	0
COL11A1_chr1	0	0	0	0	0	0	0	0	0	0	0	0
RNPC3_chr1	5.2927	5.1414	5.1644	4.4928	3.5307	4.2147	3.5257	3.239	3.9379	3.8963	3.1773	3.3155
AMY2B_chr1	2.6424	2.1944	1.4588	1.338	0.4865	0.7432	0.3389	0.2525	0.2538	0.2463	0.1261	0.262
LOC648740_chr1	0.2976	0.3722	0.0429	0.035	0.0446	0.1079	0.031	0.0793	0.0294	0	0	0.0303
AMY2A_chr1	0	0	0	0	0	0	0	0	0	0	0	0
AMY1A_chr1	0.0168	0	0	0	0	0	0	0	0	0	0	0
AMY1C_chr1	0.0002	0	0	0	0	0	0	0	0	0	0	0
AMY1B_chr1	0.0007	0	0	0	0	0	0	0	0	0	0	0
LOC100129138_chr1	0.093	0.0796	0	0	0.0244	0	0.0254	0.0217	0.0241	0.0234	0.0227	0
PRMT6_chr1	10.3718	10.5115	8.0539	8.3301	11.0682	11.1849	11.5876	12.5285	9.414	9.4765	5.8265	6.0774
NTNG1_chr1	0	0	0	0	0	0	0	0	0	0	0.0094	0
VAV3_chr1	1.4034	1.5726	1.0004	1.151	1.5848	1.6622	1.5256	1.5851	0.7887	0.8089	0.5531	0.4915
SLC25A24_chr1	12.2798	11.522	7.5481	6.9606	4.0073	4.3344	4.7889	5.5638	12.294	12.0849	13.161	11.3262
NBPF4_chr1	0.135	0.2568	0.159	0.1528	0.0825	0.159	0.1354	0.1048	0.0693	0.1017	0.0353	0.0842
NBPF6_chr1	0	0	0	0	0	0	0	0	0.0006	0	0.023	0
FAM102B_chr1	6.6943	6.5625	13.5051	13.4155	15.5074	17.0007	5.2952	5.3242	2.7147	2.28	2.9274	2.5995
C1orf59_chr1	15.7798	15.4659	9.6772	10.8625	5.9808	6.225	5.8614	5.7583	9.793	10.0449	11.832	10.8152
PRPF38B_chr1	16.4052	14.5925	26.5258	25.6021	24.1867	25.0638	23.6649	22.4914	21.5994	19.4349	18.5548	18.327
FNDC7_chr1	0	0.021	0.0093	0	0.0192	0.02	0	0	0	0	0.009	0
STXBP3_chr1	26.3632	24.2577	23.4376	21.6877	17.3891	19.3497	17.6769	17.9335	19.2592	17.4366	16.2668	15.0533
AKNAD1_chr1	0	0	0	0	0	0	0	0	0	0	0	0
LOC642864_chr1	0	0	0	0	0	0	0	0	0	0	0	0
GPSM2_chr1	0.7558	0.9019	0.4365	0.3611	0.2682	0.3007	0.1771	0.1261	0.4642	0.4403	4.2244	4.256
CLCC1_chr1	3.6676	3.5886	1.9051	2.1778	2.3793	2.555	3.9498	4.2135	5.8805	5.7452	4.082	4.1121
WDR47_chr1	4.858	4.3956	3.8677	3.6829	4.5892	4.6834	5.127	5.0287	6.0885	5.662	4.7734	4.5017
TAF13_chr1	7.5495	7.2303	19.1341	20.6928	19.4963	22.8248	23.9963	20.709	23.2071	21.7371	13.332	13.7475
TMEM167B_chr1	42.2166	40.8204	30.2185	28.7261	19.6502	21.0007	19.9045	19.6864	21.2766	20.7805	15.2353	15.7444
SCARNA2_chr1	1.7397	2.9799	0.8109	1.0743	1.6828	1.3823	1.5384	1.0606	0.4159	0.6726	0.3925	0.4292
C1orf194_chr1	0.0384	0.0878	0	0.095	0.0403	0.2508	0.0842	0	0.1195	0.1546	0.1879	0.0822
KIAA1324_chr1	7.0459	6.6583	3.6284	3.7117	2.7263	2.6724	2.5422	2.2396	1.3661	1.4783	2.5903	2.0937
SARS_chr1	87.262	86.8823	95.9097	100.182	179.361	169.982	180.49	184.075	180.975	176.805	109.735	110.306
CELSR2_chr1	1.0559	1.2148	0.4766	0.4314	0.1062	0.0986	0.0817	0.0994	0.3342	0.4315	0.5422	0.5131
PSRC1_chr1	0.1543	0.4216	0.0519	0	0	0.0526	0	0	0.1598	0.2276	7.0935	6.6635
MYBPHL_chr1	0	0	0	0	0	0	0	0	0	0	0	0
SORT1_chr1	0.5246	0.3338	0.0404	0.0841	0.0713	0.0392	0.0307	0.056	0.0498	0.0805	0.2545	0.1884
PSMA5_chr1	96.3714	91.2005	94.1774	93.0789	138.414	139.387	196.963	206.512	310.704	307.339	228.448	231.396
SYPL2_chr1	0.0074	0	0	0	0.0078	0	0	0	0.0154	0.015	0	0
ATXN7L2_chr1	2.9732	2.9101	3.789	4.0216	3.9314	3.6688	4.2756	4.4444	3.2874	3.8898	3.8523	3.8473
CYB561D1_chr1	11.5365	10.9865	6.361	6.0451	8.33	8.7796	9.0193	8.7833	3.9978	4.4418	2.7605	2.5204
AMIGO1_chr1	7.6315	7.9482	0.6087	0.3793	0.2979	0.3092	0.4981	0.3606	1.1192	1.1318	0.4336	0.4985
GPR61_chr1	0.01	0	0.0302	0	0	0	0	0	0.0103	0	0	0
GNAI3_chr1	23.986	22.4437	36.7638	35.0461	30.1521	31.616	30.053	30.6859	42.1754	40.2704	43.4581	40.1722
MIR197_chr1	0	0	0	0	0	0	0	0	0	0	0	0
GNAT2_chr1	0.1029	0.0235	0.0208	0.0254	0.0216	0.0672	0.1352	0.0192	0.2346	0.3104	0.4025	0.3522
AMPD2_chr1	12.9783	14.2808	6.2053	6.831	7.6034	8.5915	17.3744	16.0133	20.1841	20.502	23.7224	24.5632
GSTM4_chr1	3.4994	4.4905	3.0168	3.2996	1.2421	0.8092	0.3901	0.3187	2.5784	2.3502	5.5158	5.4503
GSTM2_chr1	4.5561	5.3574	5.4547	3.7144	2.5041	2.9765	1.0244	0.8487	1.5385	1.4927	8.8218	10.3896
GSTM1_chr1	27.5053	27.6666	20.3557	21.2554	8.955	8.0714	4.3789	4.3068	22.2709	22.6481	55.0417	53.6013
GSTM5_chr1	0.0716	0.0818	0.0184	0.0442	0.0188	0	0	0	0	0	0.1576	0.134
GSTM3_chr1	2.9659	2.9928	2.948	3.0247	2.5845	2.5843	1.6861	2.0739	2.1838	2.3172	4.8028	4.7389
EPS8L3_chr1	0	0	0	0	0	0	0	0	0	0	0	0
CSF1_chr1	4.6481	4.5643	25.1859	26.6663	74.2548	72.2935	61.2279	58.7159	22.4977	24.0678	13.8319	14.9199
AHCYL1_chr1	21.0811	19.7719	10.6836	10.2262	11.056	11.6012	15.6061	14.8742	27.4307	28.2414	36.5654	34.2675
FAM40A_chr1	17.877	16.7246	7.6565	7.7568	11.3208	11.9435	15.2145	15.2469	10.5481	11.812	8.3044	8.6861
ALX3_chr1	1.6162	1.7804	0.7105	0.728	0.4383	0.4342	0.5621	0.4787	0.4136	0.5925	0.2788	0.3049
UBL4B_chr1	0	0	0	0	0	0	0	0	0	0	0	0
SLC6A17_chr1	0	0.005	0	0	0	0	0	0	0.0273	0.0221	0.0772	0.1267
KCNC4_chr1	1.3194	1.1639	0.9174	1.1991	1.5522	1.5938	1.9895	2.0995	1.7602	2.0696	5.0439	4.9578
LOC440600_chr1	0.0862	0.0984	0.1414	0.2395	0.2483	0.1405	0.0708	0.1707	0.0781	0.0758	0.0527	0.1497
RBM15_chr1	6.9624	7.0525	8.5947	8.8314	10.1538	10.4646	9.9991	9.2719	8.5522	8.8919	10.5058	9.782
SLC16A4_chr1	0.1111	0.0888	0.0898	0.0549	0.0116	0.0483	0.0122	0.0622	0.0345	0.0447	0.2064	0.1426
HBXIP_chr1	42.089	43.4825	53.3156	50.5894	68.3082	66.266	86.1737	88.0062	106.553	104.732	111.028	108.742
PROK1_chr1	0.0205	0.0702	0.0207	0	0	0	0	0	0	0.0206	0	0.0438
CYMP_chr1	0	0	0	0	0	0	0	0	0	0	0	0
KCNA10_chr1	0	0	0	0	0	0	0	0	0	0	0	0
KCNA2_chr1	0.3174	0.2869	0.0534	0.0653	0	0	0.0434	0.0493	0.0411	0.0798	0.0646	0
KCNA3_chr1	25.8946	26.5767	4.979	5.1347	15.1643	14.7943	25.9592	24.442	13.3978	13.1871	6.1664	6.1332
CD53_chr1	231.313	224.963	326.959	315.805	472.97	440.942	299.013	290.355	173.054	171.479	171.025	163.303
C1orf103_chr1	18.3725	19.1612	23.4625	21.1449	12.5687	13.7738	12.7746	13.9451	8.4649	7.8462	9.9368	10.1432
DRAM2_chr1	11.9805	10.1924	8.1111	7.7662	3.0916	3.775	2.3982	2.8205	6.143	5.4969	9.5269	8.4755
CEPT1_chr1	12.2594	11.7676	11.9003	11.9006	11.1916	12.1159	13.9774	15.2476	18.2667	16.187	11.5013	11.0049
DENND2D_chr1	46.5043	50.5889	82.9622	84.1029	77.8036	76.8104	61.5371	60.775	52.0898	53.813	61.0149	58.8719
CHI3L2_chr1	1.2232	1.0202	0.8494	0.6581	0.621	0.6596	0.3905	0.1996	0.1814	0.3845	0.6263	0.5853
LOC149620_chr1	0	0	0	0	0	0	0	0	0	0	0	0
CHIA_chr1	0	0	0	0	0	0	0	0	0	0.0208	0	0
C1orf88_chr1	0.2995	0.2599	0.0242	0.0592	0.0126	0.013	0.0131	0.0223	0.0496	0.0361	0.1054	0.1025
LOC441897_chr1	0	0	0	0	0	0	0	0	0	0	0	0
OVGP1_chr1	0.727	0.501	0.3671	0.4025	0.1576	0.259	0.0961	0.2104	0.1298	0.1512	0.1225	0.201
WDR77_chr1	8.6481	8.7026	11.7392	11.0698	39.4317	36.9141	49.8378	49.7396	38.4243	39.2615	29.1507	30.4085
ATP5F1_chr1	71.0948	67.1309	66.5565	68.0295	84.8792	83.4379	77.0694	79.5007	112.664	107.739	116.001	109.647
C1orf162_chr1	22.066	22.9225	12.8444	11.0901	5.1704	5.2983	2.181	1.4574	0.1905	0.3697	0.5093	0.7536
ADORA3_chr1	0.0242	0.0597	0.0126	0.0323	0.0516	0.0136	0	0.0451	0	0	0.0122	0.0258
LOC100129269_chr1	0.0729	0.0416	0.3681	0.3826	0.783	1.1295	0.9378	0.9346	0.6041	0.3664	1.265	0.9743
RAP1A_chr1	98.8913	90.7914	147.938	133.458	156.766	178.226	118.678	136.192	100.985	86.4022	99.932	94.4304
C1orf183_chr1	0.4254	0.5132	0.8069	0.7199	0.355	0.3373	0.0882	0.1407	0.3505	0.3548	0.5008	0.4875
DDX20_chr1	12.7547	12.16	17.4251	17.8191	13.7594	14.904	15.2528	14.3712	14.0988	13.9632	10.919	9.9899
KCND3_chr1	0	0.0364	0.0107	0	0.0557	0.081	0.0233	0.0298	0.011	0	0.0104	0.0227
CTTNBP2NL_chr1	1.148	1.1694	0.7985	0.8354	0.6389	0.8442	0.7823	0.533	0.6266	0.474	1.5972	1.5329
MIR4256_chr1	0	0	0	0	0	0	0	0	0	0	0	0
WNT2B_chr1	0.1532	0.1559	0.0563	0.1409	0.0292	0.0303	0.0305	0.026	0.0144	0.014	0.0136	0.0149
ST7L_chr1	1.9755	1.7752	3.173	2.4063	1.5588	1.9857	1.3545	1.2648	1.5083	1.5592	1.5443	1.1058
CAPZA1_chr1	98.3521	90.2544	183.619	187.35	146.802	158.214	125.938	127.386	160.518	148.232	162.425	147.832
MOV10_chr1	10.5158	10.0411	5.7724	5.662	1.9546	2.5223	2.4786	2.5717	2.7911	3.0769	11.8526	11.9396
RHOC_chr1	20.5505	19.7338	15.57	14.9649	13.0514	12.3307	12.8841	11.9404	10.4104	10.1294	58.8784	59.4063
PPM1J_chr1	0.0984	0.206	0.0828	0.081	0.0859	0.0713	0.0359	0.0459	0.017	0.0824	0.545	0.3331
FAM19A3_chr1	0	0	0	0	0	0	0	0.0246	0	0	0	0
SLC16A1_chr1	6.7532	7.4167	15.7775	15.4193	46.3717	48.7707	68.9544	73.413	50.1463	47.1437	64.8084	58.9804
AKR7A2P1_chr1	0.0425	0.0242	0.2572	0.1835	0.4226	0.2769	0.5345	0.2771	0.022	0.128	0.1245	0.2042
LRIG2_chr1	4.7598	4.6439	2.771	2.6366	2.6551	2.9681	2.9811	2.5715	2.2041	2.1459	2.0802	2.0206
MAGI3_chr1	1.2472	1.2815	0.7482	0.7434	0.5638	0.5153	0.306	0.2125	0.7179	0.7266	1.2966	1.2094
PHTF1_chr1	3.0495	2.8688	4.0332	3.948	2.8868	3.1932	1.8021	1.7044	5.3482	5.7298	4.7003	4.6311
RSBN1_chr1	23.2527	21.933	12.2084	11.9714	10.0901	11.4153	9.357	9.2964	7.9651	7.7508	5.7672	5.1908
PTPN22_chr1	18.2603	16.8639	33.122	31.7554	50.041	50.2394	20.7919	22.525	5.2758	4.5028	13.5243	12.4667
BCL2L15_chr1	0.1921	0.2194	0.097	0.1675	0.1007	0.1167	0.1299	0.1001	0.082	0.0682	0.0939	0.0967
AP4B1_chr1	7.7387	7.3123	9.3234	8.5234	8.1446	8.7586	7.8036	7.4793	11.7892	12.3501	13.6815	12.6283
DCLRE1B_chr1	3.8134	3.6514	0.8616	0.9071	1.3138	1.2261	1.7058	1.8816	7.2928	7.5021	8.1594	7.8765
HIPK1_chr1	27.2535	25.219	31.0666	30.2113	22.0964	22.9324	21.0448	20.213	15.3431	16.0328	9.247	8.4167
OLFML3_chr1	0.0155	0.0708	0.0156	0.0191	0.0325	0.0168	0	0	0	0.0311	0.0151	0
SYT6_chr1	0.0129	0.0294	0.039	0	0	0.007	0	0	0	0	0	0
TRIM33_chr1	11.5688	10.5583	8.2884	7.6384	6.2082	7.6303	6.7927	6.7972	7.9632	7.6144	6.3678	5.7648
BCAS2_chr1	38.3858	33.5715	72.9496	70.3242	51.6538	55.1005	47.9384	52.4686	60.9494	59.732	47.9573	44.6195
DENND2C_chr1	0.4455	0.6057	0.3499	0.4454	0.2668	0.223	0.2942	0.1648	0.2198	0.263	0.2973	0.3176
AMPD1_chr1	0	0	0.0237	0	0	0	0	0	0	0	0	0
NRAS_chr1	20.6382	19.4448	28.884	29.4334	32.3135	35.687	37.1347	39.0271	46.7806	42.61	37.1241	34.0003
CSDE1_chr1	250.98	241.964	207.567	195.798	181.04	184.372	186.808	184.117	184.73	181.073	217.003	204.624
SIKE1_chr1	8.0774	7.3487	6.304	5.9129	7.2514	8.4268	8.5465	9.0073	11.198	10.1423	8.2635	7.1334
SYCP1_chr1	0	0	0	0	0	0	0	0	0	0	0	0
TSHB_chr1	0	0	0	0.06	0	0	0	0	0	0	0	0
TSPAN2_chr1	2.2136	2.3379	1.2989	1.4588	0.275	0.3139	0.0766	0.1142	0.0906	0.1231	0.3849	0.3181
NGF_chr1	0	0	0	0	0	0	0	0	0	0	0	0
VANGL1_chr1	1.0244	0.8963	0.4054	0.4321	0.2552	0.2746	0.4337	0.4625	1.6736	1.768	1.3833	1.4672
CASQ2_chr1	0	0	0	0	0	0	0	0	0	0	0	0
NHLH2_chr1	0	0	0	0	0	0	0	0	0	0	0	0
SLC22A15_chr1	0.1667	0.1972	0.0541	0.0441	0	0.0259	0	0	0.0555	0.0658	0.1339	0.0955
C1orf161_chr1	0	0	0	0.0266	0	0	0	0	0	0	0.0001	0
ATP1A1_chr1	156.377	156.794	196.183	186.576	254.862	241.954	268.931	264.281	179.387	184.874	125.899	118.326
ATP1A1OS_chr1	1.6248	1.4968	0.8809	0.6985	0.9032	1.1894	0.681	0.7138	0.7527	0.7675	1.0641	1.1975
CD58_chr1	12.0251	11.3719	43.4621	41.1449	30.289	33.1857	20.8762	19.2294	9.2491	8.4429	10.8146	11.0099
IGSF3_chr1	0.082	0.089	0.1181	0.111	0.245	0.3142	0.4139	0.4602	0.4239	0.4191	0.6834	0.6333
MIR320B1_chr1	0	0	0	0	0	0	0	0	0	0	0	0
CD2_chr1	296.344	291.821	530.293	513.193	899.21	886.58	795.581	796.29	321.957	327.56	358.645	346.488
PTGFRN_chr1	0.479	0.5001	0.9583	1.0649	2.3043	2.0983	2.4575	2.2844	3.1945	3.3109	3.8133	3.8973
CD101_chr1	2.4403	2.5423	1.4803	1.5852	2.5405	2.593	1.7783	1.4406	1.2639	1.0035	0.9295	0.8556
TTF2_chr1	3.8907	3.7751	7.9461	8.3446	11.8425	12.5399	12.0501	11.1964	7.3884	7.8157	13.8386	13.6677
MIR942_chr1	0	0	0	0	0	0	0	0	0	0	0	0
TRIM45_chr1	0.1727	0.1996	0.2219	0.1767	0.0822	0.1469	0.1633	0.0963	0.1235	0.1677	0.2073	0.2182
VTCN1_chr1	0	0	0	0	0.0113	0	0	0.0101	0	0	0	0
MAN1A2_chr1	12.7478	12.3291	6.616	6.9701	9.5374	10.7356	7.3152	7.4702	9.2819	8.6402	5.3795	4.9408
FAM46C_chr1	19.019	19.5522	9.2289	9.2961	11.1153	10.9833	8.456	7.9574	8.3258	7.6103	17.8386	16.4941
GDAP2_chr1	3.7938	3.5224	4.1948	4.3206	5.2152	5.9198	5.8795	5.3326	4.8151	5.1725	3.674	3.0121
WDR3_chr1	14.7948	13.964	12.8767	12.9989	38.5558	41.0705	54.9739	54.6116	37.0837	36.3287	25.5673	23.2964
SPAG17_chr1	0.0039	0	0.012	0.0097	0.0041	0.0086	0	0.0037	0	0	0	0
TBX15_chr1	0.008	0	0.0081	0	0	0	0.0088	0	0	0.0081	0.0079	0
WARS2_chr1	6.5042	5.4495	7.8398	8.4267	14.3622	14.8765	15.3985	15.7354	12.5241	11.6334	10.0989	10.1357
HAO2_chr1	0	0	0	0	0	0	0	0	0	0	0	0
HSD3B2_chr1	0	0	0	0	0	0	0	0	0	0	0	0
HSD3B1_chr1	0	0	0	0	0	0	0	0	0	0	0	0
HSD3BP4_chr1	0	0	0	0	0	0	0	0	0	0	0	0
LOC644242_chr1	0	0	0	0.0218	0	0.0192	0	0.0165	0.0183	0	0	0
ZNF697_chr1	0.083	0.0821	0.1676	0.1503	0.1275	0.0902	0.0848	0.0464	0.1834	0.1835	0.2974	0.278
PHGDH_chr1	1.1995	1.2263	0.7888	0.8613	2.6014	1.8956	2.5653	2.835	50.274	53.4827	51.9748	54.397
HMGCS2_chr1	0	0	0	0	0	0	0	0	0	0	0	0
REG4_chr1	0.1046	0.0956	0.1268	0.0517	0.1316	0.0683	0.0229	0.0976	0.0434	0.1472	0.1432	0.1566
NBPF7_chr1	0	0	0	0	0	0	0	0	0	0	0	0
ADAM30_chr1	0	0	0	0	0	0	0	0	0	0	0	0
NOTCH2_chr1	22.3477	20.7122	17.1831	17.8108	25.0991	25.4662	24.1224	22.2333	24.1785	25.1365	25.6176	21.7601
FAM72B_chr1	0.3118	0.1146	0.1255	0.0527	0.0372	0.1031	0.0663	0.0436	1.6625	1.4804	12.4358	11.3594
HIST2H2BA_chr1	0	0	0	0	0	0	0	0	0	0	0	0
FCGR1B_chr1	0.1002	0.068	0	0	0	0	0.0919	0	0	0	0	0.0268
EMBP1_chr1	6.0285	6.4219	6.498	5.6618	2.9259	2.8046	1.3127	1.5477	1.3388	1.3991	1.49	1.5328
LOC100130000_chr1	0.3572	0.241	0.3771	0.3409	0.2212	0.2648	0.3022	0.0908	0.1177	0.0979	0.1111	0.1736
LOC100286793_chr1	2.5868	2.2195	5.1827	4.9205	5.34	4.3559	1.8936	3.1893	1.275	1.2408	1.4215	1.5452
FLJ39739_chr1	0.3249	0.579	0.2365	0.7733	0.5021	2.2586	2.0789	0.6703	0.1919	0.1244	0.3502	0.4051
PPIAL4G_chr1	0.2377	0.3188	0.0597	0.0471	0.0798	0	0	0	0.0395	0.0766	0	0.0407
FAM72D_chr1	0.1689	0.2754	0.0646	0.0348	0	0.051	0.027	0.068	1.3447	1.5473	12.4063	11.9217
SRGAP2P2_chr1	8.2805	7.8137	3.0928	3.9464	2.5293	2.2625	2.3363	2.4181	4.4119	3.9384	7.1659	6.5887
LOC728855_chr1	74.745	84.1442	64.8388	63.7935	57.894	51.5688	35.2519	35.4721	20.255	18.9713	16.1744	18.5259
LOC728875_chr1	9.729	6.2663	3.3646	2.0071	2.4275	2.8305	1.9008	1.4072	1.2528	2.0136	1.162	1.3499
PPIAL4B_chr1	0.0032	0.1091	0.1142	0	0	0	0	0	0	0	0	0
PPIAL4C_chr1	0.0021	0.1091	0.1142	0	0	0	0	0	0	0	0	0
PPIAL4A_chr1	0.3657	0	0	0	0	0	0	0	0	0	0	0
C1orf152_chr1	0.8227	0.7046	0.3561	0.4717	0.508	0.6549	0.6916	0.589	0.213	0.3396	0.2872	0.4869
NBPF9_chr1	7.2837	7.0062	4.0574	4.3473	3.6655	4.1705	4.3584	3.823	1.9719	2.4176	4.923	4.974
LOC653513_chr1	0.4781	0.4212	0.737	0.6844	0.8028	0.8769	1.1756	0.9054	1.1875	1.7122	2.429	2.5077
PDE4DIP_chr1	20.2429	19.8874	17.5572	18.4311	13.6204	14.9644	6.6595	6.6619	8.5692	9.385	13.2007	12.9887
SEC22B_chr1	35.8663	36.7616	46.2425	44.0671	46.0892	48.0247	43.3227	46.3788	50.4027	48.9111	36.8275	34.7986
NOTCH2NL_chr1	5.6577	4.9163	2.8251	3.0375	2.246	2.4466	2.2687	2.2669	2.4197	2.7987	3.2046	2.936
NBPF10_chr1	7.0865	6.6558	3.545	3.5486	2.6239	3.6392	2.8774	2.3727	2.0804	2.3604	3.9477	3.978
HFE2_chr1	0	0	0	0	0	0	0	0	0.0198	0	0	0
TXNIP_chr1	598.988	590.519	134.712	132.123	40.4955	41.9879	18.5011	19.8478	32.4614	32.3887	62.1557	55.8844
POLR3GL_chr1	40.7682	43.0274	25.5798	22.5233	11.2233	11.121	7.7384	7.6026	22.2634	20.8771	21.5308	22.7735
ANKRD34A_chr1	0.5524	0.4087	0.7858	0.8456	0.4484	0.4568	0.6048	0.4135	1.5151	1.3686	2.3351	2.3874
LIX1L_chr1	27.2008	28.5639	28.8676	29.6547	13.7679	14.0024	14.0995	15.0192	24.2894	24.4779	27.0029	26.5294
RBM8A_chr1	44.1719	42.2141	130.709	131.569	117.404	112.144	123.923	123.432	119.4	114.237	79.0275	84.4762
GNRHR2_chr1	6.5869	6.2772	9.2199	9.3327	4.1316	4.9892	4.2983	4.5068	4.9805	5.0534	2.372	2.6331
PEX11B_chr1	28.5347	27.1455	17.8499	16.9401	15.9915	15.7186	15.6783	15.1949	25.1035	22.6172	16.7286	18.2666
ITGA10_chr1	0.2609	0.18	0.1866	0.2417	0.1196	0.1478	0.125	0.1115	0.0901	0.2404	0.1435	0.2092
ANKRD35_chr1	0.0251	0.0477	0.0169	0	0	0	0	0	0.1558	0.1008	0.1879	0.2591
PIAS3_chr1	8.1638	7.5529	5.3301	5.3343	2.4659	2.5271	2.7036	2.4832	5.0355	5.821	7.3086	7.4547
NUDT17_chr1	0.3606	0.5883	0.2081	0.2545	0.162	0.168	0.1692	0.048	0.1868	0.3884	0.9569	0.9364
POLR3C_chr1	16.8378	16.7999	16.1763	16.6699	18.3755	19.6777	18.3182	17.8799	13.4305	13.2925	11.2061	11.1356
RNF115_chr1	17.2145	16.6493	14.4364	14.961	15.6121	17.513	17.1385	17.0679	12.3912	11.7716	9.7265	10.8347
CD160_chr1	0.2524	0.1647	0.2731	0.2449	0.3589	0.2352	0.4342	0.3194	0.3921	0.145	0.0529	0.0385
PDZK1_chr1	0.0824	0.0746	0.1854	0.146	0.0338	0.0606	0.0657	0	0.0138	0.086	0	0.0396
GPR89A_chr1	10.132	8.9804	9.8145	10.0707	9.1136	9.3565	10.7514	9.9883	10.225	8.9887	7.5842	7.4796
GPR89C_chr1	0.7893	0.6881	2.3092	0.4334	0.1532	0.5038	0.0667	0.1905	0.3463	0.003	0.9828	1.1241
PDZK1P1_chr1	0.1271	0.1753	0.0831	0.0807	0.047	0.0421	0.022	0.0524	0	0.0209	0.055	0.062
NBPF11_chr1	8.1728	8.2577	4.1403	4.3078	2.8465	3.4751	2.8445	2.462	1.7139	1.703	2.5564	2.9939
NBPF24_chr1	1.1708	0.9992	0.3609	0.4273	0.1747	0.1152	0.442	0.1768	0.2486	0.3493	0.3275	0.3554
LOC728989_chr1	6.1194	7.0279	7.925	8.2251	5.821	6.8792	3.3362	2.5507	0.219	0.3413	0.5747	0.6014
PRKAB2_chr1	3.0731	3.2784	1.4916	1.3761	1.1458	1.4706	1.4865	1.2612	0.9769	1.146	1.4286	1.5514
PDIA3P_chr1	0.7943	0.7462	0.6344	0.6202	0.5036	0.6039	0.3706	0.2599	0.5002	0.8561	0.4579	0.4475
FMO5_chr1	0.4148	0.5287	0.1725	0.2153	0.0599	0.064	0.0492	0	0.0883	0.0285	0.0693	0.1121
CHD1L_chr1	8.3097	9.265	5.9874	5.2812	8.5411	9.0249	13.4932	13.6592	13.4234	14.3776	23.7861	24.1171
BCL9_chr1	4.3794	4.8168	2.3516	2.5329	2.6417	2.6778	3.7309	3.1899	3.8822	4.456	4.5308	4.4955
ACP6_chr1	5.7824	5.3427	2.1663	1.7086	0.6189	0.5915	1.1232	1.0145	1.8194	2.0311	3.419	4.0383
GJA5_chr1	0	0	0	0	0	0	0	0	0	0	0	0
GJA8_chr1	0	0	0	0	0	0	0	0	0	0	0	0
GPR89B_chr1	5.7378	5.0708	4.0821	3.9766	2.3157	1.9619	2.8628	2.8215	2.1948	3.0255	2.3309	2.2299
NBPF14_chr1	16.8631	15.37	10.1373	11.7739	8.6809	10.2934	8.5971	8.0606	5.1408	5.6899	8.6865	8.1931
PPIAL4D_chr1	0.3585	0.1908	0.0745	0.0663	0	0.0584	0	0.0134	0.0185	0	0	0
PPIAL4F_chr1	0.3585	0.1908	0.0745	0.0663	0	0.0584	0	0.0134	0.0185	0	0	0
NBPF15_chr1	14.6021	12.4761	4.5381	4.3403	2.3306	2.2792	2.8168	2.0676	2.4574	2.0938	4.0056	4.5695
NBPF16_chr1	17.0682	16.5678	11.0761	10.4242	4.6598	8.0542	5.6665	5.299	3.8072	5.0616	6.6827	6.6781
PPIAL4E_chr1	0	0	0.0005	0	0	0	0	0.0067	0	0	0	0
LOC645166_chr1	0.5416	0.3927	0.2098	0.3222	0.0951	0.1395	0.1073	0.0797	0.7374	0.6663	1.2147	0.8467
LOC388692_chr1	3.5167	3.223	1.6658	1.7231	1.0827	1.238	0.6572	0.6878	0.3868	0.4237	0.5263	0.5732
FCGR1C_chr1	0	0	0	0.0259	0	0	0.0221	0	0	0	0	0
HIST2H2BF_chr1	0.3103	0.1773	0.2036	0.2696	0.0651	0.2046	0.0849	0.0723	0.1481	0.0952	0.2274	0.2864
FCGR1A_chr1	0.0129	0.0178	0.0391	0	0.0135	0	0.0355	0	0	0.0389	0.0126	0
HIST2H3D_chr1	0.0615	0.1404	0	0	0	0.3343	0	0	0.0637	0.1236	0.3607	0.263
HIST2H4A_chr1	2.6613	4.4977	1.1467	1.2271	0.8552	0.8488	0.5439	0.4301	1.1394	1.2484	1.1794	1.4416
HIST2H4B_chr1	2.6613	4.4977	1.1467	1.2271	0.8552	0.8488	0.5439	0.4301	1.1394	1.2484	1.1794	1.4416
HIST2H3A_chr1	0.1663	0.2532	0.084	0.2396	0	0	0	0	0	0.0836	0.4335	0.6519
HIST2H3C_chr1	0.1663	0.2532	0.084	0.2396	0	0	0	0	0	0.0836	0.4335	0.6519
HIST2H2AA3_chr1	6.2823	4.7476	38.5711	41.8758	37.6855	34.1872	20.9093	20.3381	7.151	6.6364	7.713	8.7922
HIST2H2AA4_chr1	6.2823	4.7476	38.5711	41.8758	37.6855	34.1872	20.9093	20.3381	7.151	6.6364	7.713	8.7922
HIST2H2BC_chr1	1.1106	1.6542	1.4142	2.4451	1.3156	0.9976	0.1586	0.4502	0.6002	0.4854	0.9441	1.0325
HIST2H2BE_chr1	1.555	1.458	2.413	2.5908	1.0068	1.0155	0.526	0.6601	1.4507	1.3456	0.6146	0.5228
HIST2H2AC_chr1	1.1741	1.7625	1.4651	1.3074	1.2314	0.3569	0.7902	0.5444	1.708	0.6525	1.3935	1.546
HIST2H2AB_chr1	0	0.1433	0.0634	0.0775	0.1972	0.1364	0	0	0	0	0.184	0
BOLA1_chr1	11.8382	13.8177	2.8812	2.7135	3.6424	3.6368	5.2777	6.8797	12.2961	15.624	16.1892	17.9158
SV2A_chr1	2.4895	2.4937	0.9066	0.7156	0.2735	0.1523	0.3485	0.2315	3.4096	3.3343	6.3487	6.1468
SF3B4_chr1	64.698	63.8722	87.7644	87.7238	116.711	116.446	126.451	123.442	106.348	111.079	79.2104	82.2839
MTMR11_chr1	0.1081	0.2323	0.0363	0.0591	0.0309	0.0521	0.0262	0.0223	0.1736	0.1854	0.7957	0.73
OTUD7B_chr1	3.4187	3.6035	6.2588	6.068	4.6203	4.6655	5.1825	4.5976	7.1685	6.8947	6.9755	6.7385
VPS45_chr1	8.021	7.3251	3.9696	3.2528	2.5821	2.3755	2.2828	2.4186	10.5403	9.9877	7.3438	7.477
PLEKHO1_chr1	75.7316	85.4051	183.117	191.101	71.7159	65.3513	33.0357	34.7874	30.8041	32.7961	42.7498	44.5211
ANP32E_chr1	50.7953	46.2856	53.8398	48.3414	37.9462	40.363	38.3779	41.6135	85.2727	74.3547	107.669	99.384
CA14_chr1	0.2098	0.1843	0.1467	0.1794	0.0338	0.0351	0.0177	0.0151	0.0334	0.0162	0.0473	0.0345
APH1A_chr1	110.79	112.977	83.412	86.5557	79.0562	73.8141	76.001	74.0412	81.0937	81.406	81.3898	79.9475
C1orf54_chr1	4.7995	5.176	2.3158	2.371	1.2852	1.2756	0.4671	0.2486	0.1105	0.1072	0.3128	0.5131
C1orf51_chr1	0.6131	0.8106	0.4725	0.538	0.71	0.7893	2.3491	1.9104	0.5514	0.2919	2.0187	2.3113
MRPS21_chr1	63.4332	63.5787	57.4702	51.49	49.0996	50.3666	65.3746	66.6238	82.8777	85.7283	83.4471	84.1066
PRPF3_chr1	7.3596	7.9349	13.1709	13.6551	17.3607	18.5846	22.3362	21.2782	28.3061	28.1796	19.13	19.5553
RPRD2_chr1	17.8873	17.9709	7.6708	7.9513	4.8252	5.4094	4.3056	4.3003	8.3144	8.5164	6.8104	6.8833
TARS2_chr1	7.9941	9.1149	3.5163	3.642	3.4748	3.2707	4.7715	4.4723	11.7519	12.8088	19.2766	20.6515
ECM1_chr1	0.2228	0.1498	0.0927	0.0486	0.0549	0.0428	0.0574	0.0612	0.0136	0.0566	0.4741	0.2943
ADAMTSL4_chr1	0.1727	0.2292	0.1216	0.2313	0.0771	0.08	0.0425	0.0906	0.0302	0.0202	0.0393	0.1074
MIR4257_chr1	0	0	0	0	0	0	0	0	0	0	0	0
MCL1_chr1	170.819	168.857	246.569	240.742	153.542	163.35	126.19	128.548	101.135	101.278	132.961	127.861
ENSA_chr1	94.2635	93.5481	131.294	127.505	104.411	101.086	86.4237	87.7355	139.598	139.196	137.916	137.997
GOLPH3L_chr1	10.5377	9.4928	2.7835	2.9115	2.4796	2.4765	2.7654	2.8427	9.2259	9.4429	12.5888	10.783
HORMAD1_chr1	0	0	0.0151	0	0	0	0	0	0.0155	0	0.0146	0
CTSS_chr1	48.0345	47.233	29.6831	29.4672	14.8644	15.8038	21.213	22.2981	10.8301	11.0265	9.5645	8.3784
CTSK_chr1	1.4035	1.2444	0.9005	0.9177	0.398	0.4309	0.3073	0.3233	0.3592	0.4979	0.7102	0.7061
ARNT_chr1	13.7769	14.4727	9.7279	9.3211	6.2656	6.1168	6.864	6.6159	14.4596	14.5835	11.0616	10.3389
SETDB1_chr1	10.7181	11.5248	6.8077	7.177	5.3739	5.6771	6.6424	6.1521	7.205	7.4486	8.7532	7.9894
LASS2_chr1	56.9444	56.8019	53.5383	53.5697	66.499	64.2171	71.3702	71.4901	81.0696	80.8222	75.3664	77.2679
ANXA9_chr1	0.6009	0.651	0.0934	0.1522	0.0646	0.0503	0.0169	0.0718	0.1915	0.1394	0.3766	0.4612
FAM63A_chr1	4.5362	4.1853	1.0566	0.7536	0.5958	0.5133	0.4276	0.6533	2.427	2.433	6.0509	5.9169
PRUNE_chr1	15.9823	17.625	6.9976	6.4007	4.303	4.5778	5.3227	5.519	10.3845	9.5933	8.8502	8.6093
BNIPL_chr1	0.2212	0.0665	0.2628	0.1607	0.0818	0.0849	0.0142	0.0485	0.0967	0.0915	0.2164	0.1532
C1orf56_chr1	1.395	1.8657	2.8904	2.5825	0.6005	0.8317	0.5786	0.4358	0.8836	1.1591	1.3528	1.2644
CDC42SE1_chr1	125.975	128.695	188.454	184.608	91.7983	90.7694	68.2192	66.2599	74.9718	74.6792	57.0917	58.4884
MLLT11_chr1	2.1879	2.2158	2.4199	2.5412	0.7642	0.8496	0.3279	0.3279	1.8615	1.6363	3.6029	3.9682
GABPB2_chr1	2.5182	2.4155	1.2788	1.5106	0.9801	1.3612	1.6542	1.3015	2.3103	1.9816	2.7994	2.5539
SEMA6C_chr1	2.1418	2.3627	0.652	0.6365	0.0675	0.0468	0.0786	0.0333	0.304	0.3454	0.4622	0.5056
TNFAIP8L2_chr1	42.2269	45.2495	6.1919	6.3053	6.8997	6.433	5.0149	5.8726	15.1727	15.2752	16.9786	18.0841
LYSMD1_chr1	1.8511	1.2413	0.3956	0.3427	0.5121	0.5148	0.602	0.641	1.5647	1.6714	1.5979	1.5579
SCNM1_chr1	31.9686	35.2333	16.2085	18.6083	17.3328	17.3439	19.5441	22.3254	39.4577	35.8867	34.8382	36.3851
TMOD4_chr1	0.2338	0.3884	0.1932	0.21	0.1114	0.1849	0.3258	0.2379	0.0661	0.1282	0.0623	0.2727
VPS72_chr1	29.4832	31.3886	23.3225	23.2527	39.591	36.9033	44.2472	44.9468	35.5738	35.3318	34.2589	35.4477
PIP5K1A_chr1	13.9892	14.1242	19.5538	20.5788	26.1244	26.3909	26.7464	27.1846	28.9712	30.0257	29.5049	27.3109
PSMD4_chr1	86.5061	91.5963	69.0443	63.3666	73.167	70.8226	90.8027	87.6282	170	183.327	135.922	140.457
ZNF687_chr1	14.5612	14.4659	6.0467	6.6672	3.8618	4.0436	3.2257	3.0262	7.5551	8.1995	9.1406	9.3635
PI4KB_chr1	25.8573	26.1344	21.7589	21.496	18.599	17.6979	17.7598	16.8442	22.7393	23.8106	23.7939	24.0997
RFX5_chr1	12.4217	12.3318	16.8149	16.0262	14.698	14.2799	15.0402	14.2822	17.6399	17.1877	16.2674	16.1952
SELENBP1_chr1	0.0494	0.0188	0.0333	0.0611	0	0	0.0361	0.0307	0	0	0	0
PSMB4_chr1	215.47	224.016	250.8	250.502	261.344	244.42	275.62	264.279	478.219	493.354	300.516	302.123
POGZ_chr1	14.3158	14.3097	22.3028	21.9863	14.9697	16.1131	12.5968	11.4455	11.8447	12.6851	13.6204	13.8591
CGN_chr1	0.1708	0.1699	0.1113	0.1837	0.4734	0.4193	0.4343	0.3647	0.2568	0.2824	0.7433	0.8011
TUFT1_chr1	2.5877	2.836	9.4773	9.0906	3.9336	3.9757	3.4618	3.0484	3.0359	2.9444	5.1259	4.3539
MIR554_chr1	0	0	0	0	0	0	0	0	0	0	0	0
SNX27_chr1	5.6247	5.5985	2.3594	2.2143	2.9511	3.0147	3.5437	3.4618	6.3684	6.0404	6.499	6.2426
CELF3_chr1	0.0056	0	0	0	0.0058	0	0.0061	0	0.0116	0.0112	0.0055	0.0179
C1orf230_chr1	0	0	0	0	0	0	0	0	0	0	0	0
MRPL9_chr1	46.4922	47.7626	35.8839	36.0359	39.2583	40.2636	43.5761	43.4724	56.1343	56.3646	72.1236	72.613
OAZ3_chr1	0.4704	0.739	0.2771	0.6586	0.1941	0.3357	0.1136	0.2002	0.5315	0.5545	0.8995	0.7911
TDRKH_chr1	6.2077	6.6767	4.0233	4.294	5.3331	5.0895	3.7649	3.5778	10.895	10.707	12.0078	11.434
LINGO4_chr1	0.3343	0.2217	18.6233	18.0469	4.9947	4.4909	1.2043	1.2971	0.4468	0.4119	0.5693	0.6918
RORC_chr1	21.4612	20.1633	151.21	150.482	84.7113	81.9053	44.4468	42.4633	16.4133	16.6247	26.8414	27.9009
C2CD4D_chr1	3.4086	3.3389	3.5412	3.8362	2.8209	2.865	2.2645	2.4504	2.8235	4.4928	3.752	4.8349
LOC100132111_chr1	6.7669	7.2859	12.541	9.9278	27.5102	29.6889	23.8922	23.3396	34.0768	33.7999	22.0243	22.2036
THEM5_chr1	3.752	3.1643	5.597	6.2996	9.1224	9.8656	6.7122	6.7911	8.357	8.578	7.7194	7.551
THEM4_chr1	33.6452	34.0263	16.9568	16.8823	5.5533	6.3994	6.8344	6.5094	11.6914	12.2546	11.6943	12.4899
S100A10_chr1	205.782	210.009	176.799	176.997	120.083	121.068	77.5192	83.3315	77.4514	80.7288	269.319	262.673
S100A11_chr1	320.778	314.81	351.137	341.827	206.884	210.449	144.364	149.46	254.735	270.88	487.678	480.088
TCHHL1_chr1	0	0	0	0	0	0	0	0	0	0	0	0
TCHH_chr1	0.0041	0.0047	0.0123	0.0101	0	0	0.0045	0	0.0211	0.0082	0.0199	0.0131
RPTN_chr1	0	0	0	0	0	0	0	0	0	0	0	0
HRNR_chr1	0	0.0133	0	0.0108	0.0092	0.0095	0.0128	0.0054	0.0363	0.047	0.0114	0.0343
FLG_chr1	0.0044	0.0076	0.0022	0	0	0.0072	0.0024	0.0062	0.0594	0.051	0.0711	0.0354
FLG2_chr1	0	0	0	0	0	0	0	0	0	0	0	0
CRNN_chr1	0	0	0	0	0	0	0	0	0	0	0	0
LCE5A_chr1	0	0	0	0	0	0	0	0	0	0	0	0
CRCT1_chr1	0	0	0	0	0	0	0	0	0	0	0	0
LCE3E_chr1	0	0	0	0	0	0	0	0	0	0	0.045	0.0984
LCE3D_chr1	0	0	0	0	0	0	0	0	0	0.0463	0	0
LCE3C_chr1	0	0	0	0	0	0	0	0	0	0	0	0
LCE3B_chr1	0	0	0	0	0	0	0	0	0	0	0	0
LCE3A_chr1	0	0	0	0	0	0	0	0	0	0	0	0
LCE2D_chr1	0	0	0	0	0	0	0	0	0	0	0	0
LCE2C_chr1	0	0	0	0	0	0	0	0	0	0	0	0
LCE2B_chr1	0	0	0	0	0	0	0	0	0	0	0	0
LCE2A_chr1	0	0	0	0	0	0	0	0	0	0	0	0
LCE4A_chr1	0	0	0	0	0	0	0	0	0	0	0	0
C1orf68_chr1	0	0	0	0	0	0	0	0	0	0	0	0
KPRP_chr1	0	0	0	0	0	0	0	0	0	0	0	0
LCE1F_chr1	0	0	0	0	0	0	0	0	0	0	0	0
LCE1E_chr1	0	0	0	0	0	0	0	0	0	0	0	0
LCE1D_chr1	0	0	0	0	0	0	0	0	0	0	0	0
LCE1C_chr1	0	0	0	0	0	0	0	0	0	0	0	0
LCE1B_chr1	0	0	0	0	0	0	0	0	0	0	0	0.0264
LCE1A_chr1	0	0	0	0	0	0	0	0	0	0	0	0
LCE6A_chr1	0	0	0	0	0	0	0	0	0	0	0	0
SMCP_chr1	0	0	0	0	0	0	0	0	0	0	0	0
IVL_chr1	0	0	0	0	0	0	0	0	0	0	0	0
SPRR4_chr1	0	0	0	0	0	0	0	0	0	0	0	0
SPRR1A_chr1	0	0	0	0	0	0	0	0	0	0	0	0
SPRR3_chr1	0	0	0	0	0	0	0	0	0	0	0	0
SPRR1B_chr1	0	0	0	0	0	0	0	0	0	0	0	0
SPRR2D_chr1	0	0	0	0	0	0	0	0	0	0	0	0
SPRR2A_chr1	0	0	0	0	0	0	0	0	0	0	0	0
SPRR2B_chr1	0	0	0	0	0	0	0	0	0	0	0	0
SPRR2E_chr1	0	0	0	0	0	0	0	0	0	0	0	0
SPRR2F_chr1	0	0	0	0	0	0	0	0	0	0.0431	0	0
SPRR2C_chr1	0	0	0	0	0	0	0	0	0	0	0	0
SPRR2G_chr1	0	0	0	0	0	0	0	0	0	0	0	0
LELP1_chr1	0	0	0	0	0	0	0	0	0	0	0	0
PRR9_chr1	0	0	0	0	0.024	0	0	0	0.0237	0.023	0	0
LOR_chr1	0	0	0.1155	0.0565	0	0.0249	0	0	0	0	0	0
PGLYRP3_chr1	0	0	0	0	0	0	0	0.0447	0	0.0241	0	0
PGLYRP4_chr1	0	0	0.0155	0.0189	0	0.0333	0.0671	0.1287	0.0318	0.1387	0.03	0.0656
S100A9_chr1	7.2572	7.1191	2.8529	4.4514	0.9697	1.8006	0.6932	0.4087	1.009	0.7833	2.5236	2.7599
S100A12_chr1	0.6634	0.5509	0.4263	0.149	0.1896	0.1311	0.1981	0.1687	0	0	0.059	0
S100A8_chr1	5.0283	4.6407	2.2956	2.6372	0.8661	0.7489	0.3017	0.5138	0.0713	0	0	0
S100A7A_chr1	0	0	0	0	0	0	0	0	0	0	0	0
S100A7L2_chr1	0	0	0	0	0	0	0	0	0	0	0	0
S100A7_chr1	0	0	0	0	0	0	0	0	0	0	0	0
S100A6_chr1	657.45	729.6	523.498	529.979	305.653	279.125	229.39	233.343	406.131	422.402	1409.16	1464.06
S100A5_chr1	0.6729	0.5424	0.4797	0.2444	0	0.1291	0	0.0369	0.246	0.7559	1.1995	1.6504
S100A4_chr1	788.617	807.096	605.574	578.845	335.995	317.381	147.53	154.78	80.9185	80.787	768.117	743.131
S100A3_chr1	0	0	0	0	0	0	0.0417	0	0	0	0.1489	0.1629
S100A2_chr1	0.0292	0	0.0885	0.1082	0.1224	0.0953	0.032	0.0272	1.2406	1.0277	18.9059	18.2091
S100A16_chr1	0.0263	0	0	0	0.0551	0	0	0	0	0	0	0.0563
S100A14_chr1	0	0	0	0	0	0	0	0	0	0	0.2373	0.2018
S100A13_chr1	5.0871	5.0661	3.8996	5.2209	1.8645	1.8724	0.7479	1.1669	1.3531	1.2615	6.7792	7.1321
S100A1_chr1	0.2366	0.1081	0.1911	0.0584	0.0496	0.1029	0.1036	0.0441	0.049	0.1427	0.0925	0.1518
C1orf77_chr1	42.8617	48.795	51.0119	48.4256	52.0645	52.1801	58.0391	60.4336	63.2626	64.2962	57.1569	58.118
SNAPIN_chr1	25.7684	26.3553	22.8971	23.7427	22.25	19.7806	19.8286	23.4698	29.0254	28.5759	29.7298	29.9885
ILF2_chr1	78.1215	76.0083	165.799	167.32	270.773	267.143	311.732	315.571	272.787	263.716	244.024	245.666
NPR1_chr1	0.094	0.0613	0.0814	0.1161	0.1126	0.1314	0.2573	0.1816	0.0835	0.1417	0.0131	0.0215
INTS3_chr1	11.4809	11.5421	6.326	6.3965	5.322	6.1359	6.6933	7.0684	17.4776	18.0003	19.2106	19.6221
SLC27A3_chr1	3.7153	3.9366	1.4114	1.6829	0.4149	0.2533	0.255	0.3366	0.8083	0.8429	1.1727	1.3199
GATAD2B_chr1	17.2846	17.1189	15.1474	15.9197	11.447	11.9839	9.5689	9.1869	9.0024	9.7675	7.3351	7.2785
DENND4B_chr1	17.8612	19.1375	12.7088	13.095	10.3546	11.0827	13.0096	12.4571	14.2837	15.5644	17.5187	18.1558
CRTC2_chr1	29.0165	29.0357	21.6729	22.0849	16.0878	16.522	14.9477	13.9436	17.4246	19.7992	26.1809	28.3636
SLC39A1_chr1	15.8524	14.8359	19.9383	19.3779	24.0248	21.3027	26.0398	25.4699	58.0997	61.4435	69.0744	71.3467
CREB3L4_chr1	3.3621	3.4718	1.6896	1.7881	0.5394	0.3498	0.1585	0.3	2.1328	3.1531	4.1989	4.1278
JTB_chr1	74.2226	77.5375	74.5057	74.7756	97.4197	91.6309	117.796	117.019	144.68	150.628	111.011	112.933
RAB13_chr1	1.6818	1.7535	0.9108	0.9633	0.7151	0.9806	0.6671	0.8182	0.9846	0.7595	3.3359	3.5962
RPS27_chr1	9694.28	9468	7882.52	7300.57	6541.78	6202.03	5114.59	5112.34	2477.74	2475.48	2258.31	2291.85
NUP210L_chr1	0.0207	0	0.0157	0.0192	0.0054	0.0225	0.017	0.0193	0.0107	0.0104	0.0051	0
TPM3_chr1	189.874	193.728	171.756	170.85	199.574	202.299	223.648	236.51	319.804	310.05	307.639	305.603
MIR190B_chr1	0	0	0	0	0	0	0	0	0	0	0	0
C1orf189_chr1	0.1452	0.1658	0.5867	0.4484	0.3044	0.1579	0.159	0.1354	0.3009	0.146	0	0
C1orf43_chr1	83.9187	83.229	110.308	110.044	96.4549	92.1028	96.0533	97.7386	126.672	121.769	144.826	140.147
UBAP2L_chr1	33.6899	33.4777	35.204	36.5534	46.6244	47.3671	58.0669	57.1638	91.1114	90.2209	62.9136	62.5076
HAX1_chr1	64.4766	66.7059	93.5487	92.6889	81.8211	74.3768	69.236	74.0514	181.527	184.96	128.351	132.547
AQP10_chr1	0	0	0	0	0	0	0	0	0	0.0158	0.0153	0
ATP8B2_chr1	60.1004	60.2727	21.6776	22.0361	8.8	9.1271	9.8918	10.017	37.1445	38.8373	34.8465	34.7821
IL6R_chr1	63.4151	65.7895	25.835	27.0737	31.7957	30.8426	33.8416	33.1722	40.7495	43.8281	27.6189	24.5074
SHE_chr1	0.0136	0.0156	0.0275	0.0112	0.0143	0.0049	0	0	0.0282	0.0594	0.1822	0.1555
TDRD10_chr1	0.0362	0	0	0	0	0	0	0.0112	0.0125	0	0.0236	0.0129
UBE2Q1_chr1	33.1958	33.5751	28.7953	27.4718	29.9328	29.2862	32.4869	30.7327	35.1973	36.3118	29.0931	30.0932
CHRNB2_chr1	0.0197	0.0056	0.0199	0.0364	0.0052	0.0321	0.0538	0.0275	0.0356	0.0049	0.0096	0.0105
ADAR_chr1	75.7706	74.0205	45.51	45.3447	76.1762	80.6238	96.7309	92.3471	72.5924	74.7023	65.9334	63.8024
KCNN3_chr1	0.0277	0	0.0144	0	0	0	0.0469	0.0086	0.0296	0.0431	0.1359	0.0611
PMVK_chr1	25.3776	28.954	15.7092	15.3103	17.1613	18.1599	27.9499	31.0052	57.7266	60.8025	59.9173	60.8565
PBXIP1_chr1	358.452	389.627	167.935	164.073	22.8143	20.336	5.6415	6.1903	15.3291	16.493	35.915	35.3489
PYGO2_chr1	31.3469	32.0814	17.2341	17.136	10.8441	11.2329	11.4173	11.2562	15.3879	16.1584	13.754	14.6832
SHC1_chr1	30.7606	30.3382	33.0554	33.5157	27.3204	26.4095	24.7628	24.4368	17.7298	18.0862	17.6047	16.4158
CKS1B_chr1	10.4157	11.2065	7.3736	5.8283	7.253	6.9845	8.471	7.788	58.0654	58.6393	139.31	141.54
MIR4258_chr1	0	0	0	0	0	0	0	0	0	0	0	0
FLAD1_chr1	14.1574	15.9004	11.7362	11.397	19.1365	17.9391	22.2585	21.718	38.967	40.6997	25.2214	25.3746
LENEP_chr1	0	0	0	0	0	0.0942	0	0	0.0897	0	0.0423	0.0463
ZBTB7B_chr1	20.9222	21.1843	28.3971	29.1702	15.9214	15.3205	7.522	8.1308	19.4656	20.9207	25.9464	26.4237
DCST2_chr1	0.1975	0.0929	0.0235	0.0717	0.0122	0.0505	0.0254	0.0217	0	0	0.0114	0.0745
DCST1_chr1	0.0758	0.0721	0.0128	0.0312	0.0132	0	0	0.0236	0	0.0254	0.0247	0.054
ADAM15_chr1	10.842	11.4454	6.8307	7.3552	3.6918	3.5624	7.4533	7.2216	14.8558	16.1616	26.0043	27.4573
EFNA4_chr1	3.4926	4.1235	1.0361	0.8348	1	1.1108	0.8567	1.1257	2.4459	2.9373	3.2809	3.6591
EFNA3_chr1	2.4287	1.9449	0.3185	0.3311	0.2975	0.2744	0.4489	0.4559	0.5717	0.6182	4.5481	5.5473
EFNA1_chr1	0.1795	0.1711	0.1994	0.185	0.0564	0.0195	0.041	0.0175	0.0388	0.0188	0.0732	0.04
SLC50A1_chr1	12.5333	11.3946	8.7956	10.3288	6.6303	7.4512	8.7922	9.2306	17.6044	16.6424	27.0074	27.0815
DPM3_chr1	41.4354	39.0455	28.6935	31.6967	29.1098	26.8529	27.5971	28.6681	26.2661	27.1329	24.5731	29.1025
KRTCAP2_chr1	122.947	129.657	105.483	100.89	103.904	95.4684	113.68	116.17	135.97	142.998	86.9409	89.3159
TRIM46_chr1	1.449	1.7465	0.2168	0.2541	0.0656	0.0973	0.1959	0.2585	0.8894	0.6923	1.7488	1.9986
MUC1_chr1	0.8549	0.6244	0.7669	1.053	0.3975	0.3854	0.3495	0.3643	1.6537	1.531	7.0485	6.1726
MIR92B_chr1	0	0	0	0	0	0	0	0	0	0	0	0
THBS3_chr1	4.2062	4.028	2.0562	2.1838	0.6176	0.7865	0.4986	0.3997	0.8973	1.0772	1.6762	1.4894
MTX1_chr1	13.6828	13.2768	11.501	11.5623	14.7607	13.0208	18.6726	19.1362	28.7449	30.6685	28.3146	28.5989
GBAP1_chr1	1.5423	1.6094	0.626	0.5668	0.2192	0.3133	0.2186	0.2254	0.9244	0.8007	1.3516	1.4999
GBA_chr1	23.8942	25.4817	11.57	10.9258	7.1442	5.9817	5.4573	5.7404	31.6322	35.2293	19.5096	20.8977
FAM189B_chr1	8.1533	8.3142	2.4944	2.5208	1.6489	1.5627	3.1713	2.8273	10.4839	11.7568	17.8854	19.9724
SCAMP3_chr1	48.2915	50.8055	37.519	37.7844	80.4745	79.2505	117.637	119.719	90.4674	98.3431	71.7132	73.2389
CLK2_chr1	14.9	14.5365	7.6897	7.4712	8.4749	9.1941	11.7056	10.7539	13.3902	13.0865	13.0747	14.6507
HCN3_chr1	0.4977	0.4317	0.5269	0.4669	0.2218	0.3657	0.0993	0.1269	0.2741	0.342	0.4425	0.5137
PKLR_chr1	0.0109	0	0	0	0	0.0254	0	0.0086	0	0	0.0103	0.0243
FDPS_chr1	65.4688	67.2409	55.0532	58.3806	51.852	45.5756	62.1251	63.8562	148.558	151.62	281.462	281.125
C1orf104_chr1	0.1246	0.0531	0.0705	0.0572	0.0243	0.101	0	0.0216	0.0722	0.07	0.0226	0.0497
RUSC1_chr1	8.2429	8.5815	3.9582	3.7904	2.6307	2.4579	4.5135	4.7655	10.8496	10.2472	11.8854	13.1144
ASH1L_chr1	11.809	10.8211	4.4141	4.1295	4.6777	5.2158	4.3279	4.013	3.914	4.0681	3.602	3.2671
MIR555_chr1	0	0	0	0	0	0	0	0	0	0	0	0
POU5F1P4_chr1	0.0519	0	0	0.032	0.0816	0.0282	0	0	0	0	0	0.0277
LOC645676_chr1	0.3952	0.5208	0.9364	1.0102	0.9116	0.673	0.6718	0.6389	0.3249	0.4371	0.5501	0.6236
MSTO1_chr1	7.2551	7.4745	4.9823	5.0795	14.3302	16.4065	29.1711	27.7418	25.1838	26.387	13.3079	14.1298
YY1AP1_chr1	35.6117	36.0009	34.428	34.5498	24.1258	25.3064	23.2369	22.0827	20.5122	22.1549	29.2929	29.9103
DAP3_chr1	79.5908	77.9552	59.85	60.4891	69.5475	70.5347	82.432	85.9176	107.112	105.449	81.2754	81.3891
MSTO2P_chr1	1.2824	1.2684	0.6936	0.9087	1.2165	1.389	2.4424	2.0146	0.7606	1.3926	0.5492	0.695
GON4L_chr1	9.2035	9.2937	7.7348	7.7214	6.1472	7.4548	6.8829	6.2187	5.9714	6.157	6.5379	6.8112
SYT11_chr1	19.0178	18.9692	14.8411	15.6386	7.0219	6.5685	4.895	4.9033	19.4782	19.5171	37.7397	36.0388
RIT1_chr1	14.7123	14.0921	15.9599	16.1636	13.6968	15.8627	11.0048	10.9789	6.1959	6.2105	7.9252	7.8604
KIAA0907_chr1	6.2028	5.9606	5.2041	4.7378	6.1897	7.0555	5.903	6.0327	8.2832	8.134	9.7487	9.9169
SNORA42_chr1	0	0	0	0	0	0	0	0	0	0	0.205	0
SCARNA4_chr1	0	0	0	0	0	0	0	0	0	0	0	0
RXFP4_chr1	0.0245	0.084	0	0.1817	0.0514	0.0267	0.0268	0.0229	0	0	0	0
ARHGEF2_chr1	26.8587	27.5468	73.6924	77.2863	78.4188	75.6418	60.0775	59.5418	43.6062	44.3211	36.8576	36.0864
SSR2_chr1	287.286	291.336	231.394	230.269	196.708	174.341	156.142	159.882	158.887	162.78	159.122	162.931
UBQLN4_chr1	22.3177	23.014	12.8271	14.0834	25.3256	25.9387	39.5859	38.219	34.8787	34.4748	25.6169	25.9513
ROBLD3_chr1	37.9103	38.5933	17.6686	16.972	9.1343	9.6261	12.0887	13.782	52.0427	52.6716	45.9435	51.0118
RAB25_chr1	0.7771	0.769	0.7063	0.6398	0.5428	0.5351	0.3687	0.483	0.2951	0.3905	0.1772	0.2215
MEX3A_chr1	0.0229	0.0367	0.0881	0.1077	0.0769	0.0948	0.1105	0.0513	0.1616	0.143	0.175	0.1668
LMNA_chr1	33.3204	35.7241	72.9734	77.0392	73.8955	66.426	85.3182	88.8557	286.572	318.349	141.562	149.646
SEMA4A_chr1	2.239	2.2886	1.9505	1.9874	1.9566	2.0939	1.4029	1.4587	2.068	2.1866	3.0817	2.7918
SLC25A44_chr1	11.1965	10.8415	14.0188	14.9652	16.3702	16.5403	15.6554	15.9952	13.3687	13.3153	11.6188	11.6728
PMF1_chr1	26.0922	26.7845	26.2143	26.48	31.6663	29.4672	41.0706	42.6093	58.0347	61.2629	43.7527	43.2877
PMF1-BGLAP_chr1	1.7327	2.1576	1.2581	1.6575	1.881	1.1491	1.0384	1.861	3.5838	4.6462	3.1634	5.0438
BGLAP_chr1	0.1504	0	0.3686	0.1464	0	0	0.2598	0.0865	0.2285	0.1041	0.1941	0.121
PAQR6_chr1	0.1791	0.2474	0.1483	0.2102	0.0606	0.1683	0.0508	0.0619	0.1763	0.1016	0.1557	0.2485
SMG5_chr1	14.8247	15.9086	18.1248	19.0924	25.9764	27.0476	33.5939	31.8837	27.8275	29.4556	23.5539	24.838
TMEM79_chr1	3.4468	3.9649	1.1992	0.9516	1.0187	1.2773	1.6034	1.5893	2.8901	3.0079	2.9253	3.6447
C1orf85_chr1	17.3763	17.8579	9.6694	10.8177	3.6044	3.2966	2.4848	2.1492	12.8561	14.4183	14.8548	16.0944
VHLL_chr1	0	0	0	0	0	0	0	0	0	0	0	0.0296
CCT3_chr1	88.4074	86.6457	84.9522	87.9908	200.493	192.543	275.543	274.234	327.105	320.902	276.416	283.22
C1orf182_chr1	0.1874	0.2567	0.1514	0	0.1571	0.2037	0.082	0.1747	0.2717	0.1883	0.3297	0.0801
RHBG_chr1	0	0	0.0317	0.0194	0	0	0	0	0	0	0	0
C1orf61_chr1	0.0639	0.073	0.226	0.2764	0.1675	0.2433	0.315	0.1789	0.0994	0.0321	0.0313	0
MIR9-1_chr1	0	0	0	0	0	0	0	0	0	0	0	0
MEF2D_chr1	20.7738	21.296	17.8821	18.5479	11.997	11.4288	9.3343	8.6767	10.4962	11.1378	10.9024	11.1818
IQGAP3_chr1	0.0279	0.0212	0.0094	0.0057	0.0097	0.0151	0.0051	0.0043	0.0385	0.042	2.179	2.2887
TTC24_chr1	0.0421	0.048	0.0283	0.0173	0	0.0305	0	0	0	0.0282	0.0548	0.03
APOA1BP_chr1	35.7499	39.0766	26.7611	26.6584	32.023	29.8206	45.8372	49.7667	52.0913	52.3641	46.8594	50.444
GPATCH4_chr1	9.135	9.243	22.0983	19.9277	42.5827	42.2681	56.3828	52.2174	44.711	42.6855	22.0451	24.2685
HAPLN2_chr1	0.0159	0	0	0.0196	0.0166	0.0173	0	0	0	0.016	0	0
BCAN_chr1	0	0	0.0164	0.02	0	0	0.0108	0	0	0.0245	0.2211	0.3365
NES_chr1	0	0	0	0	0	0.0055	0.0055	0.0094	0	0.0203	0.0099	0.0324
CRABP2_chr1	0.2694	0.0614	0.2171	0.2301	0.1689	0.1736	0.0588	0.0752	0.2505	0.2701	2.6069	2.5685
ISG20L2_chr1	18.9915	18.5101	40.6418	40.3608	35.3928	36.2329	37.9544	37.0767	24.6106	25.6315	25.0222	24.509
C1orf66_chr1	6.6809	6.3465	4.1212	4.5028	3.0703	2.9808	3.0185	3.3049	7.521	7.9148	11.683	10.4372
MRPL24_chr1	31.6429	34.695	23.7629	24.9126	34.0319	31.6687	48.9082	48.9865	100.49	103.976	64.5714	65.5793
HDGF_chr1	71.8329	74.1621	53.0907	52.9969	70.0649	65.0819	78.9457	79.9787	138.392	139.947	196.172	196.649
PRCC_chr1	29.0964	31.6985	32.4856	31.684	33.4573	32.3557	38.3484	39.1889	37.8304	40.7958	35.6522	36.6702
SH2D2A_chr1	45.6484	49.6605	302.502	300.833	249.26	235.945	170.404	172.019	159.481	172.03	203.828	213.241
NTRK1_chr1	0.0874	0.1373	0.1518	0.162	0.6142	0.475	0.8639	0.5763	0.1243	0.1974	1.0564	1.0498
INSRR_chr1	0.0136	0	0	0.0084	0.0071	0.0147	0.0074	0	0	0	0.0265	0.0507
PEAR1_chr1	0.0289	0.0528	0.0175	0.0143	0	0	0	0.0108	0	0	0	0.0062
C1orf92_chr1	0	0	0	0	0	0	0	0	0	0	0	0
ARHGEF11_chr1	5.3216	5.6709	1.0664	0.9462	0.2343	0.1666	0.2267	0.2124	0.5717	0.6629	0.8445	0.7127
MIR765_chr1	0	0	0	0	0	0	0	0	0	0	0	0
ETV3L_chr1	0	0.0661	0	0.0177	0.1215	0.0313	0.079	0.0676	0.0449	0.0291	0.0423	0
ETV3_chr1	14.3545	14.3189	15.0246	15.3669	12.3539	11.6064	10.9745	11.1893	6.1585	6.552	5.3516	5.5085
CYCSP52_chr1	0.0907	0.1035	0.1831	0.2239	0	0.0986	0	0.2536	0	0.0911	0	0
FCRL5_chr1	0.0104	0	0	0	0.0109	0	0	0	0	0	0	0
FCRL4_chr1	0	0	0	0	0.017	0.0177	0.0089	0.0379	0.2861	0.3103	0.6592	0.747
FCRL3_chr1	3.1092	2.5193	2.463	3.0811	3.6677	3.8765	2.2931	2.1526	0.8196	0.7298	0.5642	0.5474
FCRL2_chr1	0.0217	0	0	0	0	0	0	0	0	0	0	0
FCRL1_chr1	0.085	0.0324	0.0668	0.0233	0.1141	0.0986	0.0414	0.0088	0	0	0	0
CD5L_chr1	0	0	0	0	0	0	0	0	0	0	0	0
KIRREL_chr1	0	0	0	0	0	0	0	0	0	0	0	0.0166
LOC646268_chr1	0	0	0	0	0	0	0	0	0	0	0	0
CD1D_chr1	0.0371	0.0763	0	0	0	0	0	0	0	0	0.0073	0
CD1A_chr1	0.0134	0.046	0	0	0	0	0	0.0125	0	0	0	0
CD1C_chr1	0.5421	0.5076	0.1095	0.0536	0	0	0.0237	0.0303	0	0.0109	0	0
CD1B_chr1	0.1812	0.092	0.0813	0.0995	0.0422	0.0438	0	0.0375	0	0	0	0
CD1E_chr1	0.6333	0.539	0.2099	0.2579	0.0436	0.0168	0	0	0	0	0	0
OR10T2_chr1	0	0	0	0	0	0	0	0	0	0	0	0
OR10K2_chr1	0	0	0	0	0	0	0	0	0	0	0	0
OR10K1_chr1	0	0	0	0	0	0	0	0	0	0	0	0
OR10R2_chr1	0	0	0	0	0	0	0	0	0	0	0	0
OR6Y1_chr1	0	0	0	0	0	0	0	0	0	0	0	0
OR6P1_chr1	0	0	0	0	0	0	0	0	0	0	0	0
OR10X1_chr1	0	0	0	0	0	0	0	0	0	0	0	0
OR10Z1_chr1	0	0	0	0	0	0	0	0	0	0	0	0
SPTA1_chr1	0.0035	0.008	0	0	0.0037	0	0.0038	0.0033	0.0036	0.0035	0	0
OR6K2_chr1	0	0	0	0	0	0	0	0	0	0	0	0
OR6K3_chr1	0	0	0	0	0	0	0	0	0	0	0	0
OR6K6_chr1	0	0	0	0	0	0	0	0	0	0	0	0
OR6N1_chr1	0	0	0	0	0	0	0	0	0	0	0	0
OR6N2_chr1	0	0	0	0	0	0	0	0	0	0	0	0
MNDA_chr1	2.2254	2.3294	0.4427	0.7496	0.1767	0.22	0.1107	0.0786	0.0175	0.0339	0.0989	0.1442
PYHIN1_chr1	25.1365	24.2963	24.38	23.6679	8.348	8.0587	5.606	6.1128	2.237	1.9985	3.1273	2.5477
IFI16_chr1	77.6907	76.2848	46.3508	43.0874	94.4961	98.0515	107.195	101.816	66.7056	68.3375	110.919	108.988
AIM2_chr1	6.0601	5.5576	4.7239	5.0519	17.2246	17.2344	29.7941	31.0776	28.9529	27.0872	25.3445	24.3572
CADM3_chr1	0	0	0.008	0	0	0.0086	0	0.0074	0.0163	0.0159	0	0.0084
DARC_chr1	0	0	0.026	0	0	0	0	0	0.0267	0.0518	0	0
FCER1A_chr1	12.3511	12.0102	2.826	3.6645	0.2275	0.3672	0.1056	0.09	0.075	0.0242	0.0236	0
OR10J3_chr1	0	0	0	0	0	0	0	0	0	0	0	0
OR10J1_chr1	0	0	0	0	0	0	0	0	0	0	0	0
OR10J5_chr1	0	0	0	0	0	0	0	0	0	0	0	0
APCS_chr1	0	0	0	0	0	0	0	0	0	0	0	0
CRP_chr1	0	0	0	0	0	0	0	0	0	0	0	0
DUSP23_chr1	16.2467	18.599	13.1756	13.7821	24.4187	23.3301	38.6291	39.9373	26.4326	27.2174	24.7462	31.1432
FCRL6_chr1	0.0723	0.0991	0	0	0.0152	0.0315	0.0158	0.0405	0	0.0145	0	0
SLAMF8_chr1	1.037	1.3507	0.0774	0.0244	1.5195	1.2686	2.247	2.562	0.4002	0.5166	0.3059	0.2978
C1orf204_chr1	0.2385	0.1168	0.034	0.051	0.0203	0	0	0.0142	0.0889	0.0638	0.0358	0.0395
VSIG8_chr1	0.0773	0.0353	0	0	0	0	0	0	0	0	0.0151	0.0331
CCDC19_chr1	0.2192	0.2682	0.2372	0.2514	0.1641	0.2724	0.24	0.1752	0.2919	0.299	0.5816	0.7867
TAGLN2_chr1	410.043	418.629	403.997	414.206	312.263	295.028	321.69	327.975	461.69	464.312	776.006	808.055
IGSF9_chr1	0.0701	0.024	0.0071	0.026	0	0	0	0	0.0073	0.0423	0.0137	0.0075
SLAMF9_chr1	0.1591	0.043	0.038	0	0	0	0	0	0	0	0	0.0402
PIGM_chr1	5.0069	5.1308	3.8941	4.0956	4.2108	4.5389	4.4779	4.723	5.9338	5.7843	2.1104	2.4958
KCNJ10_chr1	0.0053	0	0	0	0	0.0058	0	0	0.011	0.016	0.0362	0.0113
KCNJ9_chr1	0.0093	0	0.0187	0.0115	0	0	0.0102	0	0	0.0093	0.0544	0.0694
IGSF8_chr1	17.6637	18.6871	15.34	15.1239	14.1929	12.306	14.7072	15.6394	21.3327	22.5415	26.6634	28.896
ATP1A2_chr1	0	0	0	0	0	0	0	0	0	0	0.0101	0
ATP1A4_chr1	0	0	0	0	0	0.0345	0	0	0.0657	0	0	0
CASQ1_chr1	0.0144	0.0492	0.058	0.0532	0.0451	0	0.0157	0	0.0297	0.0289	0.014	0.046
PEA15_chr1	28.4222	28.4911	57.51	58.0023	96.9333	95.0732	108.855	110.165	76.7891	75.3977	61.2118	63.1356
DCAF8_chr1	38.8558	38.4458	23.7595	25.057	12.559	12.6109	12.7913	13.1169	21.679	22.3839	29.6679	30.0443
PEX19_chr1	17.5587	17.9211	11.0145	10.3895	10.1262	9.8144	9.579	9.553	24.7838	23.7707	21.411	21.2908
COPA_chr1	44.5403	42.2428	59.0198	58.5586	46.8625	44.2624	39.4381	38.7515	51.5955	49.8189	47.1605	44.1621
SUMO1P3_chr1	0.0992	0	0.2023	0.0919	0.0257	0.0795	0.0532	0.2065	0.1794	0.1481	0.1198	0.0523
NCSTN_chr1	27.8251	27.3262	18.0681	17.9751	17.12	17.4341	18.3067	16.9153	23.2543	23.7851	19.3286	17.8159
NHLH1_chr1	0.0769	0.0376	0.0998	0.1628	0.0806	0.0119	0.0962	0.0819	0.1365	0.1214	0.1503	0.2113
VANGL2_chr1	0.0368	0.03	0.0159	0.0065	0.022	0	0.0057	0.0049	0.0054	0.0053	0.0205	0.0337
SLAMF6_chr1	41.3703	40.2073	54.4832	53.5629	49.6805	46.08	28.7822	29.2615	10.3083	10.9103	24.659	24.641
CD84_chr1	10.5526	10.6301	18.9332	19.4742	13.861	13.9452	6.7909	6.4569	1.736	1.7876	3.6976	3.5955
SLAMF1_chr1	32.8085	31.6745	182.855	174.185	166.625	161.258	142.28	140.868	107.303	112.683	100.269	99.4496
CD48_chr1	325.633	331.202	375.218	375.047	276.046	265.157	256.069	266.425	170.415	165.742	113.181	106.483
SLAMF7_chr1	11.2224	9.9644	5.8856	6.7928	14.6301	16.6411	22.5582	21.8548	7.45	7.3359	2.2955	2.1712
LY9_chr1	31.6309	31.2287	16.4475	15.8626	7.7629	6.8	2.048	2.2611	0.5288	0.7265	0.6774	0.8672
CD244_chr1	0.7641	0.6762	0.2922	0.2797	0.1582	0.0547	0.0489	0.0313	0.0231	0.0253	0.0369	0.0672
ITLN1_chr1	0	0	0	0	0	0	0	0	0	0	0	0
ITLN2_chr1	0	0	0	0	0	0	0	0	0	0	0	0
F11R_chr1	10.4268	9.9264	8.0502	7.7106	4.6276	4.6752	4.3254	4.1992	5.3519	5.6204	10.7164	10.4697
TSTD1_chr1	57.6603	59.822	47.1948	51.9406	35.7657	33.4119	31.6397	32.3649	53.003	57.1851	61.2448	64.0007
USF1_chr1	19.463	19.1175	9.1931	9.5477	6.1977	6.6568	7.5171	7.8213	12.7484	12.2358	11.913	13.2961
ARHGAP30_chr1	88.3159	91.931	71.9448	71.5468	41.9714	42.193	22.8614	22.4488	43.4909	42.949	81.332	81.3064
PVRL4_chr1	0	0.0183	0	0.0099	0	0.0175	0	0.0075	0	0.0161	0.0706	0.0343
KLHDC9_chr1	0.1804	0.236	0.313	0.1595	0.027	0.028	0	0.024	0.044	0.1558	0.8849	0.7984
PFDN2_chr1	37.8216	38.5898	76.3027	71.1472	121.739	114.992	157.629	162	138.476	143.442	110.878	113.728
NIT1_chr1	9.9599	9.9291	6.5932	6.3236	9.4037	10.7066	10.4999	11.2084	22.6267	21.2273	25.3969	26.3185
DEDD_chr1	18.167	18.0911	23.0257	23.3355	20.4957	21.9025	19.6847	18.4735	18.0665	18.3276	18.0349	18.9004
UFC1_chr1	104.85	105.37	82.64	75.635	65.6687	65.0076	60.7693	63.2682	83.5156	82.1771	77.5968	76.9643
USP21_chr1	12.4399	13.3585	3.0112	3.2312	2.3571	2.9289	3.9121	4.1559	7.7043	8.0886	8.5221	9.0066
PPOX_chr1	4.5046	4.1752	3.2393	3.6701	0.9317	0.4828	0.7123	0.594	4.2892	4.4943	7.6224	7.2346
B4GALT3_chr1	27.3393	28.041	18.2026	18.2536	33.8303	29.1456	42.0088	40.0927	44.4638	45.7134	32.6187	31.7732
ADAMTS4_chr1	0.1752	0.2074	0.0721	0.0721	0.0476	0.127	0.071	0.0907	0.1546	0.0783	0.6152	0.4092
NDUFS2_chr1	30.7307	30.2043	18.5035	18.011	21.2012	20.6913	26.2982	26.1724	51.9651	52.5564	61.7368	61.4575
FCER1G_chr1	5.0406	5.8101	2.4011	2.0555	1.5447	1.7062	0.7289	1.0198	1.7732	1.7207	0.8832	1.271
APOA2_chr1	0	0	0	0	0	0	0	0	0	0	0	0
TOMM40L_chr1	5.8497	5.9438	2.4357	2.2292	6.0041	6.1249	9.2224	9.6394	11.5597	12.0829	10.3384	11.4631
NR1I3_chr1	0.081	0	0.0298	0	0	0.0328	0.0359	0.1026	0.0661	0.0632	0.0307	0.0351
PCP4L1_chr1	0.0592	0	0	0	0	0.0215	0.0216	0	0.0204	0.0595	0.6174	0.5064
MPZ_chr1	0.3881	0.7387	0.5952	0.4438	0.2259	0.2032	0.2518	0.2145	0.4467	0.3468	1.3069	1.0451
SDHC_chr1	28.9196	28.8085	26.5079	26.9619	21.7956	22.1412	20.5914	23.2041	47.6865	45.9676	48.6391	45.8479
C1orf192_chr1	1.7429	1.2024	0.66	0.6278	0.3044	0.3158	0.4373	0.4063	1.2411	1.0949	2.0232	2.0186
FCGR2A_chr1	0.6455	0.5598	0.1287	0.2199	0.3884	0.3021	0.3167	0.2807	0.1919	0.128	0.0679	0.0495
HSPA6_chr1	0.5181	0.3149	0.1819	0.2717	0.0777	0.1719	0.2541	0.0889	0.0878	0.0639	0.2279	0.102
FCGR3A_chr1	0.6119	0.6245	0.3943	0.451	0.2592	0.1847	0.1	0.0851	0	0.0131	0.0255	0.0139
FCGR2C_chr1	0.7349	0.2001	0.0629	0.0523	0	0.053	0	0	0	0	0	0
HSPA7_chr1	0.2041	0.2056	0.0114	0.0172	0	0.0378	0.0136	0	0	0	0	0
FCGR3B_chr1	0	0	0.0132	0	0	0	0	0	0	0	0	0
FCGR2B_chr1	4.5737	3.9439	1.0127	1.4631	0.2064	0.1761	0.0717	0	0.0138	0	0.013	0
RPL31P11_chr1	0.0363	0.0207	0	0	0	0	0	0	0	0	0	0
FCRLA_chr1	0.1318	0.1098	0.0121	0.0592	0.0539	0.0475	0	0	0.0177	0.0315	0.0529	0
FCRLB_chr1	1.0332	0.8713	0.0321	0.1374	0.0167	0.0173	0.0348	0.0296	0	0.032	0.0311	0
DUSP12_chr1	16.6056	15.2107	8.703	8.4201	9.1246	9.8104	11.7753	11.3083	11.7931	11.3763	12.12	12.5575
ATF6_chr1	14.4471	13.7627	18.6053	18.554	34.6802	35.5798	33.2048	32.3654	35.0067	34.9472	25.6847	24.0928
OLFML2B_chr1	0	0.0203	0.009	0	0	0	0	0	0.0092	0.0179	0.0174	0
NOS1AP_chr1	0.0252	0.0216	0.0064	0.0366	0.033	0.0069	0.0207	0	0.0065	0.019	0.0123	0.0202
MIR556_chr1	0	0	0	0	0	0	0	0	0	0	0	0
C1orf111_chr1	0	0	0	0	0	0	0	0	0	0	0	0
C1orf226_chr1	0.0571	0.0856	0.1307	0.0925	0.0898	0.0148	0.0149	0.0266	0.0592	0.0822	0.0533	0
SH2D1B_chr1	0.1774	0.038	0.0896	0.0137	0.0116	0.0241	0.0121	0.031	0.0115	0.0111	0.0325	0
UHMK1_chr1	40.1814	37.0465	33.1571	32.189	27.4046	30.88	30.1472	31.9257	41.2363	37.0727	24.4536	20.7393
UAP1_chr1	12.3066	11.8602	58.3972	56.4257	39.6992	43.8192	28.0976	27.6342	23.468	22.4579	32.7982	30.2274
DDR2_chr1	0.0532	0.1114	0.1522	0.1861	0.3066	0.2795	0.1556	0.1736	0.0643	0.0535	0.0433	0.0379
HSD17B7_chr1	7.11	6.2693	4.417	4.5105	4.9343	6.9457	6.4942	6.3037	14.1061	14.1535	24.0317	21.7473
C1orf110_chr1	0	0	0	0	0	0	0	0	0	0	0	0
RGS4_chr1	0	0	0	0	0	0.01	0	0	0	0	0	0
RGS5_chr1	0.3632	0.4194	0.1772	0.141	0.0217	0.0113	0.0057	0	0.1507	0.2034	0.1995	0.2806
NUF2_chr1	1.0315	1.271	0.8631	1.1487	0.1278	0.199	0.1702	0.1054	3.0865	3.2704	25.3136	24.2786
PBX1_chr1	0.3154	0.2545	0.1232	0.1454	0.0705	0.0229	0.0138	0.0157	0.0044	0.0211	0.0123	0.0045
LMX1A_chr1	0	0	0	0	0	0	0	0	0	0	0	0
RXRG_chr1	0	0	0	0	0	0	0	0	0	0	0.0125	0.0137
LOC400794_chr1	0	0	0	0	0	0	0	0	0	0	0	0
LRRC52_chr1	0	0	0	0	0	0	0	0	0	0	0	0
MGST3_chr1	47.7037	48.4528	38.7722	36.1263	22.9886	18.5374	10.7992	10.5847	18.8047	14.8293	34.1237	33.274
ALDH9A1_chr1	25.9452	26.0455	12.8852	12.4673	16.1614	15.8405	17.9319	18.0389	23.9632	23.2428	19.3963	18.1361
LOC440700_chr1	0.0697	0	0	0	0	0	0	0	0	0	0	0
TMCO1_chr1	15.6889	15.9014	20.1402	19.2045	23.739	23.0789	21.6819	22.1727	27.2962	26.5011	20.874	20.2811
UCK2_chr1	2.887	2.5498	2.3461	2.3678	22.3582	24.0823	42.9179	42.3135	44.9497	45.5919	50.2065	49.0006
MIR3658_chr1	0	0	0	0	0	0	0	0	0	0	0	0
FAM78B_chr1	0.1518	0.0867	0.0767	0	0.0199	0.0206	0.0623	0.0531	0.0786	0.1526	0.2041	0.1826
MIR921_chr1	0	0	0	0	0	0	0	0	0	0	0	0
FMO9P_chr1	0	0	0	0	0	0	0	0	0	0	0	0
POGK_chr1	24.908	24.3352	24.3585	24.1933	25.7942	27.2169	35.2576	34.3402	35.0421	35.7945	33.7927	32.5271
TADA1_chr1	10.9187	10.9685	5.3807	5.2055	10.288	10.4983	13.2139	12.5481	10.0142	8.9887	8.7421	9.4138
ILDR2_chr1	0.0865	0.0671	0.0873	0.047	0.3913	0.4399	0.4997	0.4965	1.3038	1.4043	2.0655	1.8781
MAEL_chr1	0.0325	0.0371	0	0.0201	0	0	0	0	0.0168	0	0	0
GPA33_chr1	8.6534	9.6631	3.5972	3.0198	0.1687	0.2079	0.0551	0.0844	0.2501	0.3439	0.7181	0.7638
DUSP27_chr1	0	0.008	0	0	0	0	0	0	0	0	0	0
POU2F1_chr1	2.9285	2.5871	1.9117	2.0349	1.49	1.5565	2.4863	2.2038	2.1633	2.3287	2.4426	2.2228
CD247_chr1	266.837	264.313	160.133	156.987	94.1018	90.7417	106.339	106.942	73.8953	73.7162	63.0806	66.3492
CREG1_chr1	20.1651	20.2375	16.216	16.6944	21.901	22.4082	22.7915	23.3184	12.4489	13.7406	12.6853	11.9148
RCSD1_chr1	87.618	87.455	20.0406	19.356	6.9806	7.0492	9.7933	9.7948	17.5671	17.595	30.0546	28.3187
MPZL1_chr1	2.2107	2.0897	2.3712	2.301	2.7808	2.6171	3.0294	3.3395	3.7812	3.7357	9.0101	9.0156
ADCY10_chr1	0.017	0.0065	0	0	0	0	0.0062	0	0	0	0.0111	0
BRP44_chr1	33.4783	34.6498	24.927	25.2506	15.7134	15.2977	13.3748	13.7153	38.5894	40.098	58.6729	58.1891
DCAF6_chr1	11.49	10.2761	9.6932	8.6506	5.5815	6.0136	4.838	4.5863	8.1555	7.7688	15.5462	14.7228
GPR161_chr1	0.063	0.036	0.1485	0.1427	0.055	0.0457	0.0345	0.0979	0.3699	0.3378	4.6405	4.4688
TIPRL_chr1	17.4568	14.6468	27.8972	27.8916	25.3519	26.5384	27.2721	26.7008	33.9144	31.7308	30.9767	30.1323
SFT2D2_chr1	5.9753	6.2608	5.0728	6.7309	9.0823	8.3888	9.5613	8.449	7.5835	8.0191	7.1893	5.8619
ANKRD36BP1_chr1	5.9245	6.3316	4.6024	5.0843	5.1893	5.6654	4.8731	4.8725	4.4373	4.2296	3.475	2.42
TBX19_chr1	1.4141	1.5921	0.6034	0.5658	0.3444	0.2057	0.3707	0.2043	0.1135	0.2002	0.5841	0.575
MIR557_chr1	0	0	0	0	0	0	0	0	0	0	0	0
XCL2_chr1	0.0995	0.4544	11.3912	14.1829	7.279	7.5072	5.087	5.6213	0.3091	0.2187	0.4144	0.4254
XCL1_chr1	0.3289	0.3052	9.7628	7.3156	6.4271	6.2854	5.4602	5.0759	0.4259	0.3642	0.1302	0.1978
DPT_chr1	0	0	0	0	0	0	0	0	0	0	0.0318	0
MGC4473_chr1	0	0	0	0	0	0	0	0	0	0	0	0
ATP1B1_chr1	3.1727	2.5601	2.8994	3.0713	6.5941	6.4687	5.1063	4.7166	6.748	6.5633	11.5696	11.0464
NME7_chr1	5.9947	5.9614	5.128	4.4552	2.8737	3.8138	4.343	3.9397	7.6051	8.5607	10.7922	9.5572
BLZF1_chr1	5.7882	5.4179	6.3111	5.6799	8.3031	7.5468	5.5532	5.1141	5.3544	4.6349	4.2468	3.931
C1orf114_chr1	0	0.1032	0.0304	0.0744	0.0158	0	0	0	0.0312	0.0454	0.0442	0.0644
SLC19A2_chr1	1.8241	1.6152	2.1075	2.3865	5.3535	5.8743	7.6414	9.0662	13.338	11.2108	15.86	15.0894
F5_chr1	6.1296	5.9121	5.1327	5.4526	24.2255	26.6051	34.3988	32.1021	19.951	20.3269	19.4042	17.8663
SELP_chr1	0.5849	0.6477	0.3222	0.2408	0.3343	0.3373	0.1941	0.2231	0.0918	0.0713	0.0433	0.0284
SELL_chr1	229.303	221.222	150.201	146.341	211.164	211.219	204.46	210.768	35.1777	33.1027	38.7578	35.1543
SELE_chr1	0.0073	0	0	0	0	0.0079	0	0	0	0	0	0
C1orf156_chr1	12.6875	13.8203	8.1877	8.0634	6.7393	7.6074	6.1665	5.7242	7.3885	6.3863	4.7631	4.4591
C1orf112_chr1	0.8064	0.5776	0.2497	0.2942	0.4212	0.4099	0.5585	0.5149	3.229	3.0097	6.9928	6.8819
SCYL3_chr1	9.5814	9.6893	3.5813	3.7917	4.5631	4.7429	4.8006	4.7509	5.9352	5.5056	5.4266	5.3714
KIFAP3_chr1	11.0651	10.2796	9.4226	8.6163	4.3431	4.6391	6.4884	6.4527	19.2803	18.9359	15.7764	14.0659
METTL11B_chr1	0	0	0	0	0	0	0	0	0	0	0	0
MIR3119-1_chr1	0	0	0	0	0	0	0	0	0	0	0	0
MIR3119-2_chr1	0	0	0	0	0	0	0	0	0	0	0	0
LOC284688_chr1	0	0	0	0	0	0	0	0	0	0	0	0
GORAB_chr1	4.2089	4.5704	3.6561	4.042	2.7918	2.8382	2.9437	3.4592	3.9553	4.018	2.8088	2.6517
PRRX1_chr1	0	0	0	0	0	0	0.0153	0	0	0.007	0.0137	0.0225
C1orf129_chr1	0	0	0	0	0	0	0	0	0	0	0	0
FMO3_chr1	0	0	0	0	0	0	0	0	0	0	0	0
MIR1295_chr1	0	0	0	0	0	0	0	0	0	0	0	0
FMO6P_chr1	0	0	0	0	0	0	0	0	0	0	0	0
FMO2_chr1	0	0	0	0	0	0	0	0	0	0	0	0
FMO1_chr1	0	0.0302	0	0.0163	0.0139	0.0287	0	0	0	0	0	0
FMO4_chr1	1.2613	1.2453	1.088	0.7789	0.7159	0.5714	0.3165	0.3553	0.9799	1.0565	1.0404	1.3485
TOP1P1_chr1	0.2139	0.3104	0.1916	0.1752	0.0619	0.2182	0.2064	0.2092	0.3535	0.2017	0.1623	0.1392
PRRC2C_chr1	24.0926	23.4691	36.9226	36.6305	33.3877	36.5125	33.7613	28.6115	25.6225	26.978	27.463	24.8411
MYOC_chr1	0	0	0	0	0	0	0	0	0	0	0	0
VAMP4_chr1	10.4907	9.3645	4.5223	4.5408	3.1445	3.6829	3.2977	3.3551	4.0155	4.1082	4.0525	4.1106
METTL13_chr1	14.6143	13.5828	9.3899	9.2724	16.1389	15.5454	21.5072	22.3645	27.4216	28.2098	38.3947	37.52
DNM3_chr1	0.2798	0.2607	0.1971	0.1636	0.2623	0.2761	0.2177	0.1749	0.0877	0.0777	0.3239	0.2795
MIR214_chr1	0	0	0	0	0	0	0	0	0	0.2568	0	0
MIR3120_chr1	0	0	0	0	0	0	0	0	0	0	0	0
MIR199A2_chr1	0	0	0	0	0	0	0	0	0	0	0	0
C1orf105_chr1	0	0	0.0288	0	0	0	0	0	0	0	0	0
PIGC_chr1	19.9748	18.1239	14.6377	15.7678	14.8999	14.253	13.5194	12.7347	15.2937	14.0381	12.2946	12.1552
C1orf9_chr1	10.9152	10.1284	14.571	13.7892	7.6177	8.8591	7.3751	6.9378	6.5554	5.9555	5.7082	5.2817
FASLG_chr1	0.9373	1.0185	74.4726	70.276	54.3666	51.9084	28.1204	27.6278	5.7155	5.6831	3.6651	4.1215
TNFSF18_chr1	0.0751	0.0429	0	0	0.1181	0.2043	0.1645	0.2102	0	0	0	0
TNFSF4_chr1	1.0218	1.2035	0.5281	0.5167	0.3288	0.2362	0.3347	0.3601	0.8	0.7925	0.7472	0.7312
LOC646870_chr1	0	0.0469	0	0	0	0	0.0225	0	0	0	0.0201	0
PRDX6_chr1	54.4737	54.9399	55.9471	52.3123	48.5108	50.0982	38.5989	38.9923	63.3618	64.1425	74.4747	75.3684
SLC9A11_chr1	0	0	0	0	0	0	0	0	0	0	0	0
ANKRD45_chr1	0.0105	0	0	0	0	0	0	0	0	0	0.0103	0
LOC730159_chr1	0	0	0	0	0	0	0	0	0	0	0	0
KLHL20_chr1	6.677	6.8463	4.8996	5.2704	5.0073	5.2398	4.7432	4.4405	4.6219	4.583	3.7911	3.3828
CENPL_chr1	3.8518	3.4812	1.9619	2.072	1.94	1.7828	1.3768	1.9597	5.507	5.0385	8.3683	7.7394
DARS2_chr1	6.7489	6.9493	3.535	3.2552	5.2511	5.4852	7.2326	7.7172	17.8328	18.0054	28.7126	25.9363
LOC100506046_chr1	1.1339	1.1098	0.409	0.5501	0.5092	0.1761	0.399	0.4153	0.1678	0.2849	0.3959	0.6061
GAS5_chr1	441.608	484.317	371.967	368.504	236.334	238.119	148.439	160.251	145.089	147.857	190.532	195.778
SNORD81_chr1	0	0	0	0	0	0	0	0	0	0	0	0
SNORD47_chr1	0	0	0	0	0	0	0	0	0	0	0	0
SNORD80_chr1	0	0	0	0	0	0	0	0	0	0	0	0
SNORD79_chr1	0	0	0	0	0	0	0	0	0	0	0	0
SNORD78_chr1	0	0	0	0	0	0	0	0	0	0	0	0
SNORD44_chr1	0	0	0	0	0	0	0	0	0	0	0	0
SNORD77_chr1	0	0	0	0	0	0	0	0	0	0	0	0
SNORD76_chr1	0	0	0	0	0	0	0	0	0	0	0	0
SNORD75_chr1	0	0	0	0	0	0	0	0	0	0	0	0
SNORD74_chr1	0	0	0	0	0	0	0	0	0	0	0	0
ZBTB37_chr1	1.7432	1.4231	1.6346	1.8168	0.6357	1.0273	0.5752	0.5355	1.0436	0.8872	0.8716	0.4835
SERPINC1_chr1	0.0703	0.0803	0.0532	0.0217	0	0	0.0577	0	0.0182	0.0353	0	0.0376
RC3H1_chr1	7.5498	7.0715	8.8298	8.472	9.0735	10.1485	8.1678	8.2335	5.7447	5.4925	4.22	3.7572
RABGAP1L_chr1	24.045	21.5522	23.8027	23.6998	11.1594	11.9853	9.2312	9.6082	10.989	10.8885	10.2591	9.3835
GPR52_chr1	0	0.0436	0.1735	0.1651	0.04	0.083	0.0209	0.089	0.0791	0.0192	0	0
CACYBP_chr1	25.5477	22.7621	17.8567	18.3051	17.7203	18.7047	28.4909	30.1899	104.052	95.802	99.2255	97.8755
MRPS14_chr1	8.9849	8.1915	7.4288	7.0007	9.8307	9.2906	10.9668	11.2255	11.6203	11.6602	12.3102	11.4607
TNN_chr1	0	0	0.0057	0.0069	0	0	0	0	0.0058	0	0	0
KIAA0040_chr1	20.4161	18.7557	9.986	9.8745	16.2137	17.2878	21.6148	21.2593	15.4683	15.7452	14.251	12.9672
TNR_chr1	0	0	0.0055	0	0.0113	0	0	0	0	0	0.0423	0.0521
RFWD2_chr1	15.1897	14.4909	10.9026	11.0942	11.8985	12.1783	11.0444	11.4011	13.746	13.9852	12.9614	13.334
SCARNA3_chr1	0	0	0	0	0	0	0	0	0	0	0.1908	0
PAPPA2_chr1	0.0081	0.0046	0.0082	0.005	0	0	0.0089	0	0.0126	0	0	0
ASTN1_chr1	0	0	0	0	0	0	0	0	0	0	0	0
MIR488_chr1	0	0	0	0	0	0	0	0	0	0	0	0
FAM5B_chr1	0	0	0	0	0	0	0	0	0	0	0	0
SEC16B_chr1	0	0	0	0	0	0	0	0	0	0	0	0
LOC730102_chr1	0.0378	0.0324	0.0191	0	0.0396	0	0	0	0.0098	0	0	0
LOC100302401_chr1	0	0	0	0	0.0126	0	0	0	0	0	0	0
RASAL2_chr1	0.0976	0.1907	0.0541	0.0389	0.0162	0.028	0.047	0.048	0.0187	0.0173	0.0448	0.0398
C1orf49_chr1	0	0	0	0	0	0	0	0	0	0	0	0
C1orf220_chr1	0.0981	0.0374	0.011	0	0	0.0237	0.0119	0.0102	0.0226	0.0548	0.0213	0.0117
RALGPS2_chr1	1.8308	1.6945	0.8272	1.0473	0.2777	0.4034	0.4431	0.3459	0.1547	0.1453	0.2355	0.1494
ANGPTL1_chr1	0	0	0	0	0	0.0086	0	0	0	0	0	0
FAM20B_chr1	9.7696	8.8459	8.2529	8.0321	10.2372	11.1208	13.8267	13.5295	12.4644	12.4044	10.239	9.5658
TOR3A_chr1	21.8789	22.337	15.8893	15.6041	9.5618	9.4751	9.3524	9.8296	27.5185	28.102	30.0759	31.4767
ABL2_chr1	3.3929	2.9491	2.7294	2.8708	4.1829	4.2891	3.5836	3.3777	1.6647	1.5993	1.6176	1.4796
SOAT1_chr1	20.4585	19.1055	14.3538	13.8507	22.5573	24.5317	34.4412	34.4754	24.6228	22.7785	17.0121	15.3997
C1orf125_chr1	0.0154	0	0	0.0095	0.0162	0	0.0169	0.0072	0.008	0.0078	0.0075	0.0083
NPHS2_chr1	0	0	0	0	0	0	0	0	0	0	0	0
TDRD5_chr1	0	0	0	0	0	0	0	0	0	0	0	0
FAM163A_chr1	0	0	0.0195	0	0	0	0	0	0	0	0	0
TOR1AIP2_chr1	6.8485	6.8919	7.8043	7.1307	9.0038	10.2137	9.5547	9.1595	8.9819	9.0075	8.4343	7.8397
TOR1AIP1_chr1	39.686	39.4	32.9066	30.3689	33.1693	32.8281	28.2389	29.4185	34.9746	33.4647	33.2252	30.2597
CEP350_chr1	10.1921	9.5874	5.4924	5.1434	4.075	4.5076	3.8804	3.4644	4.5019	4.7403	5.723	4.6847
QSOX1_chr1	16.5879	18.3348	11.0452	11.4553	12.9128	11.2242	16.3025	17.396	24.5969	26.452	45.5425	45.8108
FLJ23867_chr1	0.6415	0.5672	1.1077	0.9073	1.2903	0.945	0.6684	0.6078	0.5788	0.6344	1.3049	0.9625
LHX4_chr1	0.1602	0.0732	0.1098	0.0981	0.1019	0.1274	0.0522	0.0862	0.1163	0.1543	0.0478	0.08
LOC100527964_chr1	0.7435	0.6971	0.7021	0.5315	0.3048	0.4849	0.5074	0.3927	0.3451	0.4331	0.1317	0.1809
ACBD6_chr1	13.1127	13.6627	13.699	13.0802	10.4601	11.4965	20.6393	21.5341	26.66	27.7764	23.7843	25.1194
MIR3121_chr1	0	0	0	0	0	0	0	0	0	0	0	0
XPR1_chr1	5.676	5.7246	4.1613	3.9821	4.699	4.836	5.5518	5.6621	7.3876	7.4952	6.2063	6.0212
KIAA1614_chr1	0.1691	0.1699	0.1025	0.0418	0.0142	0.0147	0.1111	0.082	0.035	0.0476	0.0529	0.0506
STX6_chr1	11.8611	11.117	8.8931	9.2225	14.2015	14.4057	18.3322	18.2013	12.1446	11.8039	10.9288	9.8124
MR1_chr1	9.2277	8.618	4.8258	4.7788	2.2808	2.166	1.7982	1.8634	2.6125	2.7841	3.628	3.5365
IER5_chr1	24.5756	26.1857	211.576	222.523	167.927	159.672	104.984	106.998	42.5461	45.4001	36.9755	37.3594
CACNA1E_chr1	0	0.0033	0	0	0.003	0	0	0	0	0	0.0028	0
ZNF648_chr1	0	0	0	0	0	0	0	0	0	0	0.0075	0.0165
GLUL_chr1	29.7609	28.0073	14.4013	14.6382	19.8579	19.1155	26.0211	25.4836	7.9813	8.0621	52.2238	46.3895
TEDDM1_chr1	0.0225	0	0	0.0139	0	0	0	0	0	0	0	0
NCRNA00272_chr1	0	0	0	0	0	0	0	0	0	0	0	0
RGSL1_chr1	0	0	0	0	0	0	0	0	0	0	0	0
RNASEL_chr1	7.0327	6.4833	2.6069	2.276	1.5122	1.6427	0.8605	0.9223	0.9895	1.0692	1.0664	0.8765
RGS16_chr1	0.5893	0.4486	476.509	479.983	268.742	258.65	131.563	126.43	55.1076	55.3817	71.3499	72.4602
LOC284648_chr1	0.0189	0	2.381	2.2596	0.9487	0.8818	0.413	0.2814	0.0977	0.0379	0.5347	0.5848
RGS8_chr1	0	0	0	0.0381	0	0	0	0	0	0	0.0904	0.1647
NPL_chr1	2.3178	2.0884	1.3715	1.0064	1.518	1.3585	1.2688	1.165	2.9072	2.9122	1.3277	1.2197
DHX9_chr1	58.8396	56.1966	69.7246	69.2266	103.888	105.367	119.747	117.387	128.963	128.039	91.1055	86.8518
C1orf14_chr1	0	0	0	0	0	0	0	0	0	0	0	0
LAMC1_chr1	0.1567	0.1464	0.0791	0.1144	0.1792	0.3099	0.2652	0.279	0.1402	0.1396	0.2194	0.2095
LAMC2_chr1	0.0186	0	0	0	0.0157	0.0338	0.0164	0.0373	0.0155	0.0201	0.0246	0.0481
NMNAT2_chr1	0	0	0	0	0.0054	0	0	0	0	0	0	0
SMG7_chr1	22.608	22.3869	13.1136	13.5239	19.4354	21.1673	25.3654	24.1166	20.5091	21.9887	18.0822	16.7804
NCF2_chr1	5.1322	5.5837	2.1507	2.0934	2.3968	2.8865	2.1767	2.2919	2.3608	2.4377	4.0456	4.1308
ARPC5_chr1	120.567	117.485	104.161	106.052	96.0421	100.165	87.9434	93.129	127.587	118.538	156.053	152.325
RGL1_chr1	3.0011	2.8495	1.582	1.602	0.4665	0.514	0.2828	0.2101	0.8198	0.79	0.9188	0.8462
APOBEC4_chr1	0	0	0	0	0.0106	0	0	0	0	0	0	0
GLT25D2_chr1	0.6128	0.7679	0.3067	0.2679	0.0739	0.0708	0.0653	0.1112	0.3932	0.3053	0.3817	0.3189
TSEN15_chr1	22.7461	23.3566	20.8323	21.6414	34.8955	35.825	34.98	38.2229	62.8141	57.3645	21.7485	21.8397
C1orf21_chr1	0.3981	0.358	0.2423	0.1818	0.0429	0.1097	0.0567	0.0686	0.0367	0.0329	0.1173	0.1224
EDEM3_chr1	8.5556	7.9261	5.298	5.6522	4.4626	5.2341	4.4863	4.7295	5.4603	5.3413	3.5129	3.3617
FAM129A_chr1	67.9459	68.2095	40.5724	40.4366	33.743	34.4831	32.4345	31.0582	24.1713	24.7734	19.2267	18.5893
RNF2_chr1	12.0692	11.1159	10.9258	11.6217	9.9268	11.9869	12.6765	13.0393	12.9195	11.2882	9.3152	8.4614
C1orf25_chr1	11.2108	10.151	4.0959	3.6229	3.2943	3.4738	2.7299	2.5746	9.6438	9.0956	10.1678	9.1837
C1orf26_chr1	4.0422	3.9412	2.1134	1.8424	1.2899	1.3891	1.14	1.4487	2.1424	2.2002	1.6488	1.5076
IVNS1ABP_chr1	62.9165	61.8279	69.7735	70.2028	72.2567	80.8362	76.0087	76.4208	75.3859	71.856	140.51	131.548
HMCN1_chr1	0.037	0.0194	0.0218	0.021	0.0065	0.0034	0.0017	0.0014	0.0016	0	0.1282	0.1072
MIR548F1_chr1	0	0	0	0	0	0	0	0	0	0	0	0
PRG4_chr1	0.2443	0.1732	0.2607	0.2545	1.2998	1.464	1.812	1.2247	0.8318	0.9297	7.5323	7.0148
TPR_chr1	18.9873	18.5729	13.8886	13.2129	11.3169	12.4951	12.2279	11.0457	14.4687	15.2143	19.6108	18.1586
C1orf27_chr1	3.2145	2.9397	3.5308	3.1862	4.5208	4.6646	6.3444	5.7418	5.5679	5.4808	3.6818	3.6192
OCLM_chr1	0.0954	0.3267	0.1605	0.3926	0.3664	0.3802	0.174	0.2668	0.1646	0.0639	0.0622	0.136
PDC_chr1	0.0479	0.0273	0.0242	0	0.0251	0	0	0.0223	0	0	0.0234	0
PTGS2_chr1	0.0438	0.0071	1.8824	2.2016	2.5038	3.1284	2.2051	2.4845	1.8983	2.0811	0.7338	0.5484
PLA2G4A_chr1	0.2879	0.3288	0.1163	0.0948	0.352	0.3548	0.3468	0.2953	0.0895	0.1351	0.1407	0.0821
FAM5C_chr1	0	0	0	0	0	0	0	0	0	0	0	0
LOC440704_chr1	0	0	0	0	0	0	0	0	0	0	0	0
RGS18_chr1	1.7688	1.5859	0.3572	0.3074	0.4668	0.5841	0.5021	0.4887	0.0136	0.0263	0.0512	0
RGS21_chr1	0	0	0	0	0	0	0	0	0	0	0	0
RGS1_chr1	38.3995	37.4896	116.864	125.723	349.164	353.241	278.606	288.899	59.2778	54.4028	31.6641	31.1388
RGS13_chr1	0.0193	0.022	0.1361	0.0238	0.1009	0.1884	0.2085	0.1975	0.1197	0.0387	0.0188	0
RGS2_chr1	28.4158	25.9109	15.5362	15.3232	14.877	14.1466	10.3474	10.0158	6.4904	6.8424	8.7915	7.8566
UCHL5_chr1	11.5305	10.4975	9.6616	9.6589	12.6843	11.7365	15.2568	15.2566	35.9306	32.3101	36.1588	35.837
TROVE2_chr1	12.3302	11.4533	10.243	10.7837	11.2837	11.6078	10.9153	10.2078	15.2866	14.1405	11.3907	9.855
GLRX2_chr1	5.2643	4.1155	3.4424	3.1076	2.3591	2.5726	3.3865	3.1379	20.4001	18.6505	15.8886	17.0228
CDC73_chr1	15.1283	14.3085	16.0903	15.7559	19.5018	20.7501	20.7593	21.8801	16.6993	14.6593	11.3613	10.341
MIR1278_chr1	0	0	0	0	0	0	0	0	0	0	0	0
B3GALT2_chr1	23.2876	21.0205	4.4076	4.1576	5.6523	6.3215	4.3881	4.7194	1.4276	1.3137	0.3175	0.3218
KCNT2_chr1	0	0	0	0	0	0	0	0	0	0.0096	0	0
CFH_chr1	4.0466	3.5495	2.2884	2.3662	0.8264	0.868	0.4741	0.5317	0.2127	0.1202	0.2724	0.5279
CFHR3_chr1	0	0	0	0	0	0	0	0	0	0	0.0189	0
CFHR1_chr1	0	0	0	0	0	0	0	0	0	0	0.0228	0
CFHR4_chr1	0	0	0	0	0	0	0	0	0	0	0	0
CFHR2_chr1	0	0	0	0	0	0	0	0	0	0	0	0
CFHR5_chr1	0	0	0	0	0	0	0	0	0	0	0	0
F13B_chr1	0	0	0	0	0	0	0	0	0	0	0	0
ASPM_chr1	0.1523	0.1503	0.0834	0.1116	0.0081	0.014	0.017	0.0072	0.3288	0.3243	10.0502	8.6403
ZBTB41_chr1	4.8918	4.2226	1.5875	1.4909	1.0982	1.3594	1.1655	1.3761	1.539	1.4268	1.3973	1.2765
CRB1_chr1	0.0618	0.0513	0.0122	0.0208	0	0	0	0	0	0	0.011	0.0064
DENND1B_chr1	4.1197	3.9906	4.3247	3.5598	6.656	7.463	3.728	3.8736	5.4171	4.6101	4.7256	3.7447
C1orf53_chr1	0.0823	0.094	0	0	0.0862	0.4026	0.2252	0.2302	0.895	1.1167	0.3218	0.3959
LHX9_chr1	0	0	0	0	0	0	0	0	0	0.0136	0	0
NEK7_chr1	40.6794	34.569	29.8307	29.4166	34.4089	38.5359	29.6665	33.402	32.9634	28.7475	27.2807	24.9273
ATP6V1G3_chr1	0.0445	0	0.0449	0	0	0	0	0	0	0	0	0
PTPRC_chr1	403.061	375.751	221.644	213.212	295.206	316.729	315.832	324.195	80.7557	76.9951	106.725	94.1632
MIR181B1_chr1	0	0	0	0	0	0	0	0	0	0	0	0
MIR181A1_chr1	0	0	0	0	0	0	0	0	0	0	0	0
NR5A2_chr1	0.0229	0.0131	0.0058	0	0.012	0.0124	0.0063	0	0	0	0	0.0061
FAM58B_chr1	0	0	0	0	0	0	0	0	0	0	0	0
ZNF281_chr1	10.3842	9.4424	8.8344	9.1478	8.8906	9.8152	10.9669	11.0368	9.6895	10.1649	6.5075	6.6476
KIF14_chr1	0.0695	0.0441	0.0351	0.0429	0.0162	0	0.0042	0.0036	0.348	0.2795	6.1161	5.1158
DDX59_chr1	10.2481	8.7698	8.8937	8.1386	6.004	5.9533	6.0211	5.5232	7.817	8.6085	9.4736	9.2082
CAMSAP1L1_chr1	1.9039	1.8859	5.7373	5.8548	5.1398	5.5368	3.428	3.2938	3.0848	3.0666	2.803	2.3421
GPR25_chr1	8.5656	9.131	9.5127	10.5788	4.9081	3.9954	2.6065	2.5577	0.6701	0.9624	3.567	4.0394
C1orf106_chr1	0.0272	0	0.3498	0.353	0.1708	0.1625	0.1115	0.019	0.5496	0.4718	2.6911	2.8795
KIF21B_chr1	15.3369	15.6387	12.2331	12.6943	14.2883	15.4064	12.3043	11.8322	15.13	16.4152	24.8803	25.0697
CACNA1S_chr1	0	0	0.0046	0	0	0	0	0	0	0	0.0579	0.0682
TMEM9_chr1	18.3339	19.2466	7.7454	8.6602	2.6406	3.1768	1.6794	2.1624	10.4599	11.8206	23.7069	24.0139
IGFN1_chr1	0	0	0	0	0	0	0	0	0	0	0	0.0025
PKP1_chr1	0	0	0	0	0.0109	0	0	0	0	0	0	0
TNNT2_chr1	0.5005	0.485	0.5054	0.2791	0.2554	0.5161	0.0825	0.2096	0.052	0	0	0
LAD1_chr1	7.8005	9.043	6.508	6.9686	6.1096	5.9843	6.1125	5.8149	1.6098	1.7612	0.0677	0.0635
TNNI1_chr1	0.0366	0.0313	0.0508	0.0226	0.0384	0.0547	0.02	0.0299	0.0047	0	0	0
PHLDA3_chr1	1.3533	1.5241	0.3744	0.5953	0.1166	0.262	0.203	0.2938	4.09	4.5279	2.9539	3.2504
CSRP1_chr1	34.5276	36.2637	26.8786	26.9272	13.8675	12.7443	16.5012	15.6224	38.8112	40.6364	54.0611	57.4228
RPS10P7_chr1	1.0199	0.5124	0.412	0.5543	0.1282	0.0887	0.0893	0.2282	0.8029	0.9431	1.0766	0.9159
NAV1_chr1	1.2252	1.1733	0.7787	0.865	0.647	0.7157	0.5102	0.4015	0.3313	0.3291	0.221	0.151
MIR1231_chr1	0	0	0	0	0	0	0	0	0	0	0	0
IPO9_chr1	6.3194	6.4262	3.6745	3.5998	4.3827	4.6788	5.7112	5.3873	7.4152	7.9108	9.1715	8.9434
SHISA4_chr1	0.2248	0.0467	0.1858	0.105	0.0428	0.0555	0.0671	0.0793	0.1694	0.1438	0.349	0.2363
LMOD1_chr1	0	0	0.0143	0.0087	0	0.0077	0	0	0	0	0	0.0076
TIMM17A_chr1	19.5827	18.8409	30.0237	29.1017	42.6551	47.5939	60.2203	61.6325	71.6077	71.9576	56.6528	55.3843
RNPEP_chr1	18.9492	20.2018	10.7621	10.227	3.7223	3.0392	3.3026	3.323	17.8543	19.8312	29.3636	31.8023
ELF3_chr1	0.1039	0.089	0.0453	0.0553	0.0094	0.0195	0	0.0167	0.0464	0	0.0526	0.0383
GPR37L1_chr1	0.0114	0	0	0	0	0	0	0	0	0	0	0
ARL8A_chr1	19.5586	19.3917	18.2634	17.4209	18.6863	18.5685	20.4161	19.8347	22.6796	22.5023	15.3828	17.2976
PTPN7_chr1	19.4136	19.4886	142.05	140.939	97.5141	95.2693	66.2756	63.9708	95.0518	101.668	108.388	118.322
PTPRVP_chr1	0.0137	0.0313	0	0.0424	0.0072	0.0149	0.015	0	0.0498	0.0414	0.0872	0.0514
LGR6_chr1	0.1017	0.0384	0.0933	0.0228	0.0194	0	0	0	0	0	0.0542	0.0198
UBE2T_chr1	2.1047	2.1559	0.8752	1.1085	0.7459	0.6731	0.8133	0.8081	26.481	27.1906	63.177	59.9277
PPP1R12B_chr1	1.9113	1.8293	0.779	0.73	0.1784	0.2969	0.4242	0.2262	0.667	0.6867	0.6804	0.8442
SYT2_chr1	0.0591	0.0337	0.0373	0.0091	0.0039	0.0201	0.0081	0.0069	0.0077	0.0223	0.0144	0.0039
KDM5B_chr1	9.7524	9.4972	15.9537	16.0193	20.3644	21.4801	16.1001	15.2183	8.893	8.8379	13.7002	13.1992
LOC148709_chr1	0.0121	0	0	0	0.0127	0	0.0133	0	0	0.0122	0.0237	0.0388
RABIF_chr1	10.2857	10.8337	13.7292	13.389	9.8081	10.0639	7.347	6.872	9.5155	9.7573	8.5056	8.3497
KLHL12_chr1	12.9488	13.9595	9.1062	8.9631	6.3432	7.1311	8.5816	8.3998	16.7874	16.4091	18.7903	18.9749
ADIPOR1_chr1	46.5428	46.5909	53.7289	52.2714	45.01	45.4644	52.7071	51.0757	72.5699	73.5546	68.7187	69.3298
CYB5R1_chr1	20.9023	23.5364	12.6792	13.161	8.5675	8.1645	10.5995	10.9091	23.2099	23.8813	11.5713	11.2835
LOC401980_chr1	0.045	0.0685	0.0152	0	0.0472	0	0	0.042	0.0466	0.0302	0.0587	0.1283
TMEM183A_chr1	8.0976	6.5875	4.5432	4.118	3.383	3.4527	4.8094	4.6388	5.3724	3.5111	1.6039	2.3766
TMEM183B_chr1	28.8247	29.969	25.5354	25.6587	25.1938	25.7289	29.056	31.867	41.5756	43.971	37.9066	38.7707
PPFIA4_chr1	0.039	0	0.0281	0	0.0117	0.0242	0.0122	0	0.0173	0	1.3887	1.9118
MYOG_chr1	0	0	0	0	0	0	0	0	0	0	0	0
ADORA1_chr1	0.0712	0.1509	0.0616	0.0628	0	0.0111	0	0	0	0.0102	0.0199	0
MYBPH_chr1	0	0	0	0	0	0	0	0	0	0	0	0
CHI3L1_chr1	0.2295	0.2271	0.2163	0.1512	0.0802	0.0832	0.2177	0.0856	0.1109	0.2153	0.1047	0.1145
CHIT1_chr1	0	0	0.0123	0	0	0	0	0	0	0	0.0238	0.0391
LOC730227_chr1	0.044	0.0251	0.9995	0.9531	0.9992	1.0615	0.5051	0.5739	0.085	0.0995	0.0902	0.1644
BTG2_chr1	83.305	84.2949	1116.11	1092.17	758.352	736.739	368.337	360.565	101.127	100.146	63.328	59.4393
FMOD_chr1	0	0.0107	0.2471	0.2557	0.0888	0.0716	0.0103	0.0439	0.0292	0.0378	0.1564	0.1308
PRELP_chr1	0	0.011	0	0	0	0	0	0	0	0	0	0
OPTC_chr1	0	0	0	0	0	0	0	0	0	0	0	0
ATP2B4_chr1	44.981	42.977	21.8076	21.2549	6.64	6.4966	5.5252	5.627	25.0995	26.4929	35.8789	31.3336
SNORA77_chr1	0	0	0	0	0	0	0	0	0	0	0.2198	0
LAX1_chr1	15.2403	15.5014	29.3943	27.5634	16.5218	17.396	8.3953	8.1335	3.7007	4.0801	3.889	3.6162
ZC3H11A_chr1	28.58	29.3847	25.4471	24.5459	25.0356	27.8322	23.7236	23.7197	21.8963	22.892	25.4553	24.4309
ZBED6_chr1	3.4604	2.9908	2.0079	2.1722	2.454	2.8686	2.6164	2.3352	2.3961	2.4597	3.9715	2.7696
SNRPE_chr1	27.286	24.0219	32.7111	30.8271	50.331	51.7704	59.3493	63.4183	81.214	74.4647	79.9521	80.7587
C1orf157_chr1	0	0	0	0	0	0	0	0	0	0	0	0
SOX13_chr1	1.0902	0.8509	0.8501	0.9544	0.2314	0.2626	0.0907	0.0836	0.1072	0.1179	0.2024	0.2434
ETNK2_chr1	1.5398	1.5492	2.1422	2.4602	1.7601	1.6976	0.9313	0.9437	1.0372	0.9308	0.6947	0.6677
REN_chr1	0.0192	0.0438	0	0.0711	0.0402	0.0209	0.021	0	0	0	0	0
KISS1_chr1	0	0.0449	0	0.0486	0	0.0428	0	0	0	0	0	0
GOLT1A_chr1	0.0318	0.1454	0.0643	0.1572	0.0667	0.0346	0	0.0297	0.0659	0.032	0.0622	0.1361
PLEKHA6_chr1	0.038	0.026	0.0345	0.0375	0.0478	0.0661	0.0333	0.0531	0.0079	0.0229	0.1077	0.1137
LOC127841_chr1	0	0	0	0	0	0	0	0	0	0	0	0
PPP1R15B_chr1	25.4557	25.3568	84.2188	79.6488	62.872	63.2565	53.7385	53.7544	38.5464	38.6641	27.5204	26.2872
PIK3C2B_chr1	3.4547	3.5442	2.3956	2.4414	1.7384	1.4864	3.4183	3.2833	11.2099	12.8726	14.5964	13.9172
MDM4_chr1	4.4313	4.1495	4.8157	4.7702	3.3349	5.0847	3.9754	3.4312	2.5583	2.8478	2.1703	2.5931
LRRN2_chr1	0.4305	0.3812	0.2218	0.1953	0.0736	0.1051	0.125	0.0573	0.0273	0.0706	0.0429	0.0188
NFASC_chr1	0.0113	0	0	0.0069	0.0118	0	0	0	0	0.0113	0.1006	0.0241
CNTN2_chr1	0	0	0	0.0045	0	0	0.004	0	0.0038	0.0037	0	0
TMEM81_chr1	1.5191	1.5178	1.0228	0.9902	0.8622	0.9635	1.0164	1.2197	1.2894	0.8059	1.1138	1.2181
RBBP5_chr1	12.0247	12.4981	13.3179	12.8222	13.9571	14.4054	15.8432	15.4763	14.1461	15.2372	9.4317	8.7218
DSTYK_chr1	5.8527	5.3433	2.7684	2.6965	3.6099	3.7764	4.9646	4.8792	3.4749	3.7229	2.7391	2.733
TMCC2_chr1	0.3439	0.4088	0.2906	0.4161	0.6913	0.6868	1.1527	1.1191	1.5267	1.8484	1.4546	1.4333
NUAK2_chr1	10.9572	11.1438	2.8123	2.9392	1.5846	1.5184	1.3028	1.5795	0.8816	1.1047	0.7755	0.7509
KLHDC8A_chr1	0	0	0	0.0278	0.0236	0	0	0	0	0	0	0
LEMD1_chr1	0	0	0	0	0	0	0	0	0	0	0.9765	0.8899
MIR135B_chr1	0	0	0	0	0	0	0	0	0	0	0	0
CDK18_chr1	0.2325	0.1448	0.2192	0.1115	0.0095	0.0098	0.0791	0.0168	0.1783	0.1062	0.3619	0.3862
LOC284578_chr1	0	0	0	0	0	0	0	0	0	0	0	0
MFSD4_chr1	0.4469	0.4239	0.1041	0.1613	0.0504	0.0972	0.0376	0.0256	0.0356	0.0553	0.2352	0.2719
ELK4_chr1	9.0544	8.5126	12.1664	11.6085	12.8207	13.6805	15.7996	14.0026	9.2526	8.8114	5.4689	4.6697
SLC45A3_chr1	0.2244	0.3131	0.2685	0.2874	0.1741	0.2168	0.1729	0.1472	0.1205	0.1921	0.3168	0.5686
NUCKS1_chr1	48.7855	46.0968	25.6416	25.7361	13.476	13.879	18.8019	18.6599	35.401	33.2085	36.0505	33.821
RAB7L1_chr1	21.9728	23.1053	26.6245	27.211	12.9366	13.4848	15.9146	15.6778	22.7521	23.232	19.9574	19.0843
SLC41A1_chr1	8.3199	8.1253	10.1563	9.5817	11.0599	11.0354	10.6238	10.1869	12.8697	13.228	15.9215	15.4566
PM20D1_chr1	0.3605	0.3528	0.286	0.3021	0.1349	0.098	0.0282	0.084	0.0267	0.0647	0.0378	0.0275
SLC26A9_chr1	0	0	0	0	0	0	0.0133	0	0.0126	0.0122	0	0.013
FAM72A_chr1	0.0946	0.2404	0.0616	0	0	0	0.1118	0.0258	1.5105	1.5511	11.74	10.815
AVPR1B_chr1	0.0634	0	0	0	0	0	0	0	0	0	0	0
C1orf186_chr1	0.4051	0.6168	0.1534	0.1459	0.0177	0	0	0	0.0175	0	0	0
CTSE_chr1	0	0	0	0	0	0	0	0	0	0	0	0
SRGAP2_chr1	8.4759	8.5323	4.1292	4.028	1.5462	1.6305	1.8762	1.6677	3.8316	3.9107	8.2534	7.4345
IKBKE_chr1	12.6523	12.7737	7.4162	8.492	4.7767	4.0142	3.4935	3.3469	2.8424	2.7246	3.0147	3.2807
RASSF5_chr1	113.596	116.655	458.934	463.299	267.149	260.264	156.694	152.269	91.7692	94.2081	104.043	104.535
LGTN_chr1	25.0345	24.9447	16.8502	16.684	12.8074	13.333	11.8848	10.834	17.7963	18.0375	42.8152	44.2603
DYRK3_chr1	0.6922	0.5779	6.6285	6.8389	6.2448	6.3902	4.993	4.4628	6.1404	6.9924	7.2567	6.9888
MAPKAPK2_chr1	61.4607	63.0172	219.655	221.874	111.024	105.044	90.3552	83.6263	60.8313	63.6201	65.0947	65.0534
IL10_chr1	0.207	0.3546	38.4343	33.7285	100.801	100.674	143.511	137.519	92.3509	96.7798	20.7949	20.5844
IL19_chr1	0.0307	0.0935	0.0551	0.0337	0.0572	0.267	0.1494	0.1272	0.7631	0.4388	0.2401	0.2042
IL20_chr1	0	0	0.023	0	0	0.0495	0.0249	0	0	0	0	0.0243
IL24_chr1	3.8453	3.2096	2.1674	2.3468	0.5416	0.8394	0.4736	0.4324	1.6046	1.5026	3.6103	3.0868
FAIM3_chr1	241.628	244.388	129.872	127.724	35.4689	34.6744	12.0854	11.3275	11.1391	10.9601	10.5895	10.6373
PIGR_chr1	0.0066	0	0.0266	0.0162	0	0	0.0072	0	0	0	0	0.0141
FCAMR_chr1	0	0	0	0	0	0	0	0	0.0153	0.0102	0	0
C1orf116_chr1	0	0	0	0.013	0.0054	0	0	0	0.0109	0.0053	0	0
YOD1_chr1	3.8443	3.6317	2.9491	3.0138	3.4173	4.0141	3.7129	3.8187	4.1353	3.6432	2.4557	2.1774
PFKFB2_chr1	0.832	0.7118	0.5971	0.59	0.5333	0.4959	0.9873	1.0035	1.5761	1.5859	0.3972	0.3379
C4BPB_chr1	0	0	0	0	0.031	0.0322	0	0.0235	0.0306	0.0297	0	0.0316
C4BPA_chr1	0.0125	0	0	0	0	0	0	0	0	0.0126	0	0
CD55_chr1	32.046	31.4683	37.1988	38.7693	17.2698	17.6135	16.9663	17.8636	17.6086	16.879	11.9086	11.9064
CR2_chr1	2.7645	2.2624	0.964	0.923	0.14	0.1248	0.077	0.1115	0.1166	0.0919	0.0619	0.0432
CR1_chr1	9.3211	8.741	4.3265	3.632	0.3383	0.4149	0.0128	0.0371	0.0607	0.0343	0.0446	0.003
CR1L_chr1	0.0461	0	0.0155	0	0	0	0	0	0.0158	0.0154	0	0.0327
CD46_chr1	68.0092	63.3867	61.3574	57.2769	19.8273	22.1353	23.6701	25.7361	44.1072	43.335	36.0941	32.3869
MIR29C_chr1	0	0	0	0	0	0	0	0	0	0	0	0
MIR29B2_chr1	0	0	0	0	0	0	0	0	0	0	0	0
LOC148696_chr1	0.0466	0.0304	0	0.0082	0.007	0	0.0146	0.0062	0.0069	0	0.0195	0.0285
CD34_chr1	1.0206	0.9481	0.4882	0.7961	0.3377	0.257	0.2705	0.1002	0.0779	0.054	0	0
PLXNA2_chr1	0.393	0.3197	0.2679	0.3033	1.2816	1.2551	0.4302	0.3778	0.0458	0.0741	0.024	0.0131
LOC642587_chr1	0	0	0	0	0	0	0	0	0	0	0	0
MIR205_chr1	0	0	0	0	0	0	0	0	0	0	0	0
CAMK1G_chr1	0.0114	0	0.0575	0.0984	0.2861	0.4206	0.299	0.244	0.2004	0.1258	0.1335	0.2068
LAMB3_chr1	0.2215	0.166	0.3719	0.3862	0.7038	0.4835	0.7199	0.622	1.094	0.902	7.3615	6.8144
MIR4260_chr1	0	0	0	0	0	0	0	0	0	0	0	0
G0S2_chr1	0.7879	0.9331	7.8395	9.9837	21.5589	22.5287	27.254	26.6123	54.8038	60.6035	34.4632	34.8828
HSD11B1_chr1	0.0599	0.2051	0	0.0739	0.0209	0.1085	0.2628	0.4103	4.5163	3.5742	5.4466	5.8378
TRAF3IP3_chr1	51.4253	53.5619	18.9125	16.113	5.1937	5.2262	8.543	9.2197	34.3602	34.6736	42.0952	44.863
C1orf74_chr1	1.2783	1.3568	0.8182	0.5781	0.7357	0.9005	0.9855	1.0408	3.5059	3.1669	3.784	3.0797
IRF6_chr1	0.3885	0.3401	0.2747	0.3199	0.095	0.0563	0.156	0.2415	0.161	0.2213	0.2659	0.18
C1orf107_chr1	6.6202	5.9978	6.7659	6.6423	8.7312	9.0129	9.7026	9.6837	8.4695	8.7714	7.3459	6.9292
SYT14_chr1	0	0	0.0115	0	0	0	0	0	0.0059	0.0057	0	0
C1orf133_chr1	0	0	0	0	0	0	0	0	0	0	0	0
SERTAD4_chr1	0	0	0	0	0	0	0	0	0	0	0	0
HHAT_chr1	2.2803	2.4243	1.814	1.7246	0.6406	0.6857	0.6141	0.5334	0.2898	0.3966	0.3644	0.4024
KCNH1_chr1	0.021	0.0279	0.0071	0.0129	0	0	0.0038	0	0	0.0035	0	0
RCOR3_chr1	8.8788	8.7914	5.2167	4.5879	2.3444	2.9086	3.3633	3.2168	5.4656	5.2211	4.9933	5.2358
TRAF5_chr1	16.0599	14.9564	15.2102	14.7319	10.3251	11.5848	8.7183	8.8089	3.6229	3.8306	6.8987	6.7273
C1orf97_chr1	1.9279	1.3548	1.4977	1.099	1.0101	1.0884	0.4465	0.5877	1.5361	1.677	2.8271	2.9333
RD3_chr1	0	0	0	0	0	0	0	0	0	0	0	0
SLC30A1_chr1	11.0297	10.2731	6.146	5.607	5.7642	6.2234	8.3554	8.4014	14.4684	14.3762	3.4444	3.4096
NEK2_chr1	0.1979	0.1657	0.0533	0.0652	0	0.0287	0.0433	0.0246	1.066	0.9814	17.129	17.2803
LPGAT1_chr1	8.2014	8.0785	8.7201	8.3003	6.4861	6.8479	5.6381	5.7075	9.9427	9.8917	7.6857	6.475
INTS7_chr1	5.6012	5.1817	3.7793	3.93	4.4658	4.7221	4.9148	4.6928	17.3465	17.0208	18.3395	17.6096
DTL_chr1	0.0955	0.1382	0.3988	0.2045	0.0601	0.0831	0.0697	0.0297	17.0753	18.0746	29.5845	27.1999
MIR3122_chr1	0	0	0	0	0	0	0	0	0	0	0	0
PPP2R5A_chr1	40.2955	40.5145	23.0554	22.8136	18.7631	20.866	16.3187	18.2457	28.9516	28.2123	24.3731	24.9844
SNORA16B_chr1	0.2113	0	0	0	0.2214	0	0.2313	0	0	0	0	0
TMEM206_chr1	4.5693	4.7925	1.3597	1.3622	2.7317	2.4055	4.5322	4.5677	5.7567	6.3555	5.496	5.7275
NENF_chr1	28.4879	30.2038	23.2111	24.0241	22.0284	20.6291	22.1557	23.1483	30.3012	34.4734	49.672	53.7358
ATF3_chr1	2.5016	2.6733	27.6375	28.596	22.6342	23.0126	39.9152	37.7669	32.4926	31.553	36.6215	39.0594
FAM71A_chr1	0.0121	0	0.0243	0.0447	0.0126	0.0131	0	0	0.0125	0.0121	0	0
BATF3_chr1	0.6875	0.6215	1.3598	2.229	25.6962	24.0466	59.5298	63.2798	94.1841	93.5278	71.8625	76.5407
NSL1_chr1	3.1076	3.2016	1.6485	1.7441	1.3258	1.3633	1.4255	1.5572	2.4086	2.2036	2.2545	2.0571
TATDN3_chr1	5.7643	5.8513	2.5658	2.8176	1.4655	1.7718	2.2076	2.1291	5.0965	4.8682	4.6704	4.478
C1orf227_chr1	0.1115	0.2547	0.0563	0.1377	0	0	0	0	0.231	0.2802	0.109	0.1788
[truncated: 20,352 more rows]
