# Supplementary material for: Comparison of RNA-Seq and Microarray in Transcriptome Profiling of Activated T Cells
Source: PLoS One. 2014 Jan 16;9(1):e78644. doi: 10.1371/journal.pone.0078644 (PMC3894192; doi:10.1371/journal.pone.0078644)
Supplement: Dataset S7 — Differential analysis results using RPKM for RNA-Seq. (CSV) [file pone.0078644.s010.csv]

GeneName	T2h_log2R	T4h_log2R	T6h_log2R	T24h_log2R	T72h_log2R	T2h_PV	T4h_PV	T6h_PV	T24h_PV	T72h_PV	T2h_FDR	T4h_FDR	T6h_FDR	T24h_FDR	T72h_FDR	T0h_RPKM	T2h_RPKM	T4h_RPKM	T6h_RPKM	T24h_RPKM	T72h_RPKM
WASH7P	-1.21972537939628	-1.41643219127245	-1.00292372464579	-0.846913317691121	-0.523739411716346	3.87606585846921e-05	1.63493886749758e-05	0.000117913895455409	0.000301779003429798	0.00366809492056194	0.000235588868947407	7.33731872513506e-05	0.000375532686183321	0.000937933348638953	0.00830610446065509	13.3100229256001	5.71485055360156	4.9864357450989	6.64153826308333	7.40001314458292	9.2580075513039
FAM138A	4.61511044732056e-15	4.61511044732056e-15	4.61511044732055e-15	4.61511044732056e-15	4.61511044732056e-15	0.133974596215561	0.133974596215562	0.133974596215561	0.133974596215561	0.133974596215561	0.164526322794661	0.15665024620534	0.156728199956561	0.158360793338038	0.154205431780042	0.04728219914759	0.04728219914759	0.04728219914759	0.04728219914759	0.04728219914759	0.04728219914759
FAM138F	4.61511044732056e-15	4.61511044732056e-15	4.61511044732055e-15	4.61511044732056e-15	4.61511044732056e-15	0.133974596215561	0.133974596215562	0.133974596215561	0.133974596215561	0.133974596215561	0.164526322794661	0.15665024620534	0.156728199956561	0.158360793338038	0.154205431780042	0.04728219914759	0.04728219914759	0.04728219914759	0.04728219914759	0.04728219914759	0.04728219914759
OR4F5	4.61511044732056e-15	4.61511044732056e-15	4.61511044732055e-15	4.61511044732056e-15	4.61511044732056e-15	0.133974596215561	0.133974596215562	0.133974596215561	0.133974596215561	0.133974596215561	0.164526322794661	0.15665024620534	0.156728199956561	0.158360793338038	0.154205431780042	0.04728219914759	0.04728219914759	0.04728219914759	0.04728219914759	0.04728219914759	0.04728219914759
LOC100133331	-0.0337224547308338	-0.757489063183644	-1.35019133999093	-1.91154207297434	-0.572824356945603	0.913863751787922	0.0444448471244657	0.00403220948704776	0.000688888101144882	0.103815072839519	0.961598719618302	0.0845882129278471	0.00902340908792423	0.00193942742779079	0.154205431780042	2.79332051866591	2.72878488708802	1.65231879188007	1.09565210719462	0.742487710336003	1.87794754719082
OR4F16	4.61511044732056e-15	4.61511044732056e-15	4.61511044732055e-15	4.61511044732056e-15	4.61511044732056e-15	0.133974596215561	0.133974596215562	0.133974596215561	0.133974596215561	0.133974596215561	0.164526322794661	0.15665024620534	0.156728199956561	0.158360793338038	0.154205431780042	0.04728219914759	0.04728219914759	0.04728219914759	0.04728219914759	0.04728219914759	0.04728219914759
OR4F29	4.61511044732056e-15	4.61511044732056e-15	4.61511044732055e-15	4.61511044732056e-15	4.61511044732056e-15	0.133974596215561	0.133974596215562	0.133974596215561	0.133974596215561	0.133974596215561	0.164526322794661	0.15665024620534	0.156728199956561	0.158360793338038	0.154205431780042	0.04728219914759	0.04728219914759	0.04728219914759	0.04728219914759	0.04728219914759	0.04728219914759
OR4F3	4.61511044732056e-15	4.61511044732056e-15	4.61511044732055e-15	4.61511044732056e-15	4.61511044732056e-15	0.133974596215561	0.133974596215562	0.133974596215561	0.133974596215561	0.133974596215561	0.164526322794661	0.15665024620534	0.156728199956561	0.158360793338038	0.154205431780042	0.04728219914759	0.04728219914759	0.04728219914759	0.04728219914759	0.04728219914759	0.04728219914759
LOC100288069	-0.147660202977169	-1.14154190579467	-2.27622798518991	-1.47101246502027	-0.888087503077218	0.735857267157985	0.034083126005657	0.00159016722166282	0.0125055329057658	0.0776767459378015	0.792888338694581	0.0659310990567446	0.0038290388773438	0.0267838440067785	0.141115391805538	1.02319706801769	0.92365362014123	0.463789521227032	0.211225519291586	0.3690969113932	0.552863997742664
NCRNA00115	1.65923424774227	0.690096108081826	0.981505872837499	-1.57791154033243	0.709376951799353	0.020903935582925	0.24368348040732	0.115623118123134	0.0254274578857942	0.232230450886007	0.0473304663924487	0.275313689993071	0.156728199956561	0.0513662751022022	0.259079446433436	0.236206329297079	0.746054937655398	0.381093164462445	0.466395379479686	0.0791211929077217	0.386220455180717
LOC643837	1.03160495782843	0.260395965113643	0.614430618959188	0.162936356216291	0.139549242667932	0.000142103190382751	0.0747294712311783	0.00226166085026065	0.226446756539851	0.29232467622952	0.000649764434188094	0.137497294427003	0.00529334980697023	0.259134944878056	0.321997000452457	5.37965333455605	10.9976103040615	6.44378863945738	8.23599998482273	6.02286350833223	5.9260157104078
FAM41C	0.15994115329277	0.0945353241495225	-0.214141042719443	-1.44275588690673	0.0599086438328864	0.653133042777031	0.78932329981226	0.550153881384863	0.00529792717118591	0.865289312377961	0.711835533645852	0.836314419433334	0.595583841685637	0.0121322423410809	0.893248387465445	0.154479901605355	0.172591367107396	0.164941504782756	0.133170830139336	0.0568275831069772	0.161029810904689
FLJ39609	4.61511044732056e-15	4.61511044732056e-15	4.61511044732055e-15	4.61511044732056e-15	4.61511044732056e-15	0.133974596215561	0.133974596215562	0.133974596215561	0.133974596215561	0.133974596215561	0.164526322794661	0.15665024620534	0.156728199956561	0.158360793338038	0.154205431780042	0.04728219914759	0.04728219914759	0.04728219914759	0.04728219914759	0.04728219914759	0.04728219914759
SAMD11	1.29366562654677	1.82422928112624	0.365697757789904	0.0272129430577561	2.44249065417535e-15	0.00175431318089072	0.000283032189792069	0.181610238806336	0.914159202695506	0.999999999999992	0.00528879058183899	0.000831351137034132	0.208715127055313	0.955507392552603	0.999999999999999	0.04728219914759	0.115912380701977	0.167434673828332	0.0609233340608163	0.0481825277268293	0.04728219914759
NOC2L	0.3763541330205	1.50984953887373	2.03044311012461	1.80032444099048	1.40671431884495	0.000917222296370682	3.19081081968316e-07	5.45878791413943e-08	1.11893664478186e-07	4.85876262429956e-07	0.00301237955950901	3.54537389739202e-06	9.30664911967197e-07	1.89746093161833e-06	4.784623394185e-06	24.9582553476801	32.3972469764022	71.0762037741887	101.962037251616	86.9292399224795	66.1724826831365
KLHL17	-1.02651336857274	-1.86391397761653	-1.48339348623208	-0.242743649808257	0.202219379646022	0.00065710102327993	2.3347633658782e-05	8.6279293833133e-05	0.17796560287713	0.250819512601993	0.00228387668627532	9.85710394908821e-05	0.000286173827023993	0.206430842349025	0.27871557175004	1.99431555928343	0.978999708886576	0.547898183972168	0.713260120853535	1.68546895551357	2.29439388510343
PLEKHN1	0.811231747704273	-0.041538378708054	-1.1161340083223	-0.0175628369473968	0.795630231124672	0.00159858940501601	0.789847030858585	0.000293114834322202	0.910049373609269	0.00176491201079544	0.00488603943693215	0.836829569942344	0.000833838602549447	0.951568482744254	0.00427195678288705	1.12749180041364	1.97841994530989	1.09549170695172	0.520143980067058	1.11384933900416	1.95714028878872
C1orf170	0.721384012378205	-0.364769411281037	-1.32109836397415	0.0541903089382193	0.820878647704078	0.0937353953871281	0.353171481309845	0.0107820879585327	0.886074784416671	0.0641684663443626	0.164526322794661	0.391145966387362	0.0224221581248056	0.928808296159245	0.118163236951221	0.256650423728464	0.423155716019529	0.199312919802004	0.102719228969069	0.266474032505984	0.453368227823697
HES4	3.17103150737921	3.35503917727481	1.51180052899159	3.69144481914645	2.95324435265255	2.69783578544528e-06	1.93430850328525e-06	0.000192523264958019	1.09944425209658e-06	4.10070822387499e-06	3.34789860965107e-05	1.34712928242539e-05	0.00057852968718014	9.4772349523594e-06	2.39700637987975e-05	0.104119306567034	0.93779274362729	1.06536566492449	0.296912562886787	1.34513813417061	0.806392354874474
ISG15	-0.517256593932224	-0.863056905663907	-0.707050748742005	-0.895314904673388	-0.841715419999926	0.00775746808226037	0.000606405841100537	0.00171970301384431	0.000497875471877679	0.000693140918482622	0.0195466208612117	0.00163794213378658	0.00411694870732455	0.00145684595497602	0.00184716090848022	57.129265798538	39.9161726572075	31.4088927184643	34.9957381955289	30.7143975229858	31.8769714516608
AGRN	-0.43446496827115	-0.130921122977467	-0.0466999949202066	-0.438111457204796	0.142737400814942	0.0168276567195065	0.361161542149785	0.736489295344523	0.0162596030711669	0.322652019400222	0.0389652264303065	0.399598233189789	0.784884649279945	0.0340299529316773	0.353447955623371	3.80572535004827	2.81611545217876	3.47557174577076	3.68450664268637	2.80900655748612	4.20151271567753
C1orf159	-0.461810916751413	0.257897036682823	0.774773029767646	0.756389115392985	0.705886798276	0.0108047309211943	0.0881677194854268	0.000876132136020703	0.000993976875881296	0.00142303878846328	0.0261897282111557	0.15665024620534	0.0022339065439357	0.0026857729713017	0.00351776576684749	3.04012814203612	2.20735889696261	3.63518596910805	5.2014186603272	5.13555874856865	4.95889587710813
MIR200B	4.61511044732056e-15	4.61511044732056e-15	4.61511044732055e-15	4.61511044732056e-15	4.61511044732056e-15	0.133974596215561	0.133974596215562	0.133974596215561	0.133974596215561	0.133974596215561	0.164526322794661	0.15665024620534	0.156728199956561	0.158360793338038	0.154205431780042	0.04728219914759	0.04728219914759	0.04728219914759	0.04728219914759	0.04728219914759	0.04728219914759
MIR200A	4.61511044732056e-15	4.61511044732056e-15	4.61511044732055e-15	4.61511044732056e-15	4.61511044732056e-15	0.133974596215561	0.133974596215562	0.133974596215561	0.133974596215561	0.133974596215561	0.164526322794661	0.15665024620534	0.156728199956561	0.158360793338038	0.154205431780042	0.04728219914759	0.04728219914759	0.04728219914759	0.04728219914759	0.04728219914759	0.04728219914759
MIR429	4.61511044732056e-15	4.61511044732056e-15	4.61511044732055e-15	4.61511044732056e-15	4.61511044732056e-15	0.133974596215561	0.133974596215562	0.133974596215561	0.133974596215561	0.133974596215561	0.164526322794661	0.15665024620534	0.156728199956561	0.158360793338038	0.154205431780042	0.04728219914759	0.04728219914759	0.04728219914759	0.04728219914759	0.04728219914759	0.04728219914759
TTLL10	-0.132296895652744	-0.0351311678389295	-0.132296895652744	-0.132296895652744	-0.132296895652744	0.212185738864166	0.723594943586828	0.212185738864166	0.212185738864166	0.212185738864166	0.251835753721374	0.77007574887784	0.241810199134858	0.24376600776214	0.237967309227062	0.0518230538619938	0.04728219914759	0.0505763479690321	0.04728219914759	0.04728219914759	0.04728219914759
TNFRSF18	1.50151139945241	3.7102442452019	4.3149324174171	3.50337944285068	2.69660934104286	5.30164933105502e-06	2.4652386103814e-08	9.99319746690788e-09	3.47341642577971e-08	1.65580498416734e-07	5.38618588075293e-05	6.69608051297263e-07	3.34077298755477e-07	8.76212514648049e-07	2.21337456841038e-06	17.497582844496	49.5425125970615	229.01971372133	348.258836954958	198.426812915241	113.432722745423
TNFRSF4	3.31441090593088	6.0514557616462	7.02249727148816	5.18859911811994	4.53348559454821	3.46318551279695e-07	9.52870334446464e-09	3.90985310639509e-09	2.39116925399447e-08	5.35573819168138e-08	8.55249578464806e-06	3.84981370578329e-07	1.95492655319754e-07	6.91609265422525e-07	1.06162632599551e-06	9.19737100589076	91.4957257112047	610.005017447193	1195.76552649606	335.419012144497	212.999632628416
SDF4	0.283366971009065	0.952852484394982	1.13735127350933	0.723165912118446	0.293016726704491	0.0117412964213724	2.0164060563654e-05	7.19482501906937e-06	9.77806002416276e-05	0.010151953638905	0.0282206197668252	8.74821257190033e-05	3.62013984488373e-05	0.00035501585564772	0.0211716605393793	77.0474269992192	93.7691756608215	149.140405397464	169.486452239847	127.189942624211	94.3984718764028
B3GALT6	0.648293088849905	1.56819969200781	1.74516741473473	0.802480053403332	-0.444332933794842	0.000476035248302196	3.08024282566042e-06	1.63936569766014e-06	0.000147087908854567	0.00334282869786555	0.00174197342256957	1.94092723967865e-05	1.10371187595901e-05	0.000504081814577663	0.00762921706707622	14.1419041836664	22.1647866933115	41.9356169728072	47.4084361628814	24.6648487951984	10.3932254781661
FAM132A	1.51702850411425	-0.00164763627211887	1.00386050371083	0.594232995821596	1.63220070337374	0.00350269379305809	0.996133928910839	0.0217402398099539	0.118365409899759	0.00244424272749189	0.0096922783949864	0.999999999999999	0.043036604328626	0.158360793338038	0.00573633054336657	0.100426390953773	0.287421293574432	0.100311764015992	0.201390963054453	0.151610685639238	0.311307243731976
UBE2J2	-0.00863918949181194	0.265904605931223	0.368384484839722	0.241214308836567	0.230782660713347	0.894633339411067	0.00536568709254265	0.00106137975956231	0.00838575889386638	0.0101995323927102	0.943590004676101	0.0118669862306557	0.00265255728322755	0.0185169247780196	0.0212669071862962	24.6704179745703	24.5231272869102	29.6634574960506	31.847202356251	29.1601161726081	28.9500295174288
SCNN1D	-0.056757920973031	-1.38517848575653	-2.1981044838992	-1.92011578250021	0.295401625196944	0.886862667740328	0.0110632835461577	0.00120601793432368	0.00240039086837679	0.469122097315688	0.935969592551316	0.0231501569934613	0.00297600973059843	0.00590889903574372	0.50285631465775	0.221323112213795	0.212784961874659	0.0847318122076945	0.0482315684802125	0.0584809370649958	0.271613604224825
ACAP3	-0.313133000658267	-0.792260264038398	-0.787559934140801	-0.586015315011501	-0.234992004242941	0.0403563021530248	0.000585228991803069	0.000604187151612747	0.00277653180316538	0.0983193786102673	0.0860944741234528	0.00158592860824018	0.00159637126551709	0.00674840972322484	0.154205431780042	5.57994661712816	4.4912540130792	3.22207718870917	3.23259190124581	3.71725073811278	4.74122321347561
PUSL1	0.16574849523371	0.928801714926355	0.938097551758018	1.1757785518229	1.01765658820284	0.265615770422756	0.000465666880119412	0.00044123098292455	0.000126786541744083	0.000282941921141283	0.310165559010707	0.00129610227492048	0.00120448658577763	0.000444270880090046	0.000834162459208171	6.38026121252101	7.15704467640101	12.1460659705108	12.2245804042511	14.4139520097716	12.9176531072792
CPSF3L	-0.539417072194331	-0.203201693063715	0.560095073813205	0.808893119168082	0.486205494758964	1.70046928949785e-05	0.00346355370834782	1.36668847012244e-05	1.58093851095575e-06	3.09959098318682e-05	0.000126866728523928	0.00792827424514025	6.09326330488126e-05	1.25284039780786e-05	0.000123805980521344	31.1742587249481	21.4494132497838	27.0786077105157	45.9622788311241	54.6131501145099	43.6675245830354
GLTPD1	-1.5435816039625	-1.57978403530599	-1.36909285718386	-0.960729782357591	-0.512024957691939	8.73499093951495e-07	7.61343213774411e-07	1.77624380605559e-06	1.41821966583984e-05	0.000493948628406964	1.57342728555075e-05	6.68686635177998e-06	1.1778244684817e-05	7.05629151009113e-05	0.00136748037411239	19.7265807488272	6.76686404474037	6.59917177757937	7.63684186296927	10.1354569270458	13.8330180546401
TAS1R3	0.0633729551110984	-1.06733091249225	-1.92101047853269	-1.9784338144331	-1.9784338144331	0.908688463990203	0.0905682029723058	0.0110173008292354	0.00968595684283646	0.00968595684283647	0.956875513386293	0.15665024620534	0.0228693855060923	0.021163216790992	0.0202604668975943	0.186322623425069	0.194689599105859	0.0889133493772282	0.0492021198360051	0.04728219914759	0.04728219914759
DVL1	-0.357619816513174	0.171809964166805	0.63861112626502	0.768928465741334	1.13865608967068	0.00614054100894675	0.0944184765253457	0.00031821665229843	0.000113392088054857	1.19206396404507e-05	0.0159059199093405	0.15665024620534	0.000897916151620271	0.00040316383348586	5.65596306344788e-05	7.61287446698026	5.94147640405985	8.57568107149514	11.8519489751686	12.9723662375066	16.7617093728534
MXRA8	0.565662348886655	0.572120854344356	0.248840037765217	-0.466180651269264	-1.15582528728297	0.38004204167399	0.374985397403921	0.691365295813569	0.464639148432219	0.101041636102978	0.431448227324236	0.413866585602941	0.739410392625897	0.508587493743606	0.154205431780042	0.184489186674992	0.273056331184611	0.274281461276551	0.21921952467789	0.133547744271478	0.0828004763053967
AURKAIP1	-0.0691888024666381	0.363925740402869	0.654184756025059	0.95437828749871	0.899681680300847	0.560694211404769	0.0177175112645155	0.00112930644852324	0.000145785824745893	0.000202565848132287	0.619229443062913	0.035791330845067	0.00280440242784726	0.00050031146380939	0.000621692597488301	59.0145416960091	56.2511148028197	75.9471712807001	92.8727430838564	114.355098026411	110.100733195152
CCNL2	-0.401118741399572	-0.230721285166466	-0.119939525139277	-0.735390952685572	-0.71115316357034	0.0408534762051347	0.185920883028601	0.467013156225982	0.00312541604585416	0.00367883061722697	0.0870551857978503	0.213098051579863	0.51036299993177	0.00751447739326661	0.00832703235527421	17.4865684683988	13.2420681828784	14.9022060917168	16.0915988695965	10.5033988489441	10.6813503186629
LOC148413	-0.634413643053083	0.126042009063752	0.538899231180258	-0.107708663632947	-0.617242256114483	0.000253316002199023	0.17745396818843	0.000615049886061735	0.239556342270345	0.000294604399157024	0.00103726530463427	0.203843995807036	0.00162161414745527	0.273211600911813	0.000863862998185619	12.3547914170981	7.95898857895901	13.4827301727061	17.9498263272935	11.4659984615384	8.05428483355288
MRPL20	0.439992276473791	0.956593420707381	1.22335661531751	1.26440289418533	0.679675653257357	8.16343728968879e-05	8.84513468937156e-07	2.05127722755984e-07	1.68524234809946e-07	6.6308508275341e-06	0.000420038420766174	7.46297781206908e-06	2.36278317017482e-06	2.49299306991319e-06	3.50689539668358e-05	64.2512418289327	87.1630460768783	124.693794020593	150.019793250158	154.349321156849	102.916328600568
LOC441869	-1.23751856978065	-1.23751856978065	-1.23751856978065	-1.23751856978065	-0.139436070358335	0.125779615304651	0.125779615304651	0.125779615304651	0.125779615304651	0.847863854775616	0.164526322794661	0.15665024620534	0.156728199956561	0.158360793338038	0.876477098159477	0.111487936567146	0.04728219914759	0.04728219914759	0.04728219914759	0.04728219914759	0.101216994620469
TMEM88B	4.61511044732056e-15	4.61511044732056e-15	4.61511044732055e-15	4.61511044732056e-15	4.61511044732056e-15	0.133974596215561	0.133974596215562	0.133974596215561	0.133974596215561	0.133974596215561	0.164526322794661	0.15665024620534	0.156728199956561	0.158360793338038	0.154205431780042	0.04728219914759	0.04728219914759	0.04728219914759	0.04728219914759	0.04728219914759	0.04728219914759
VWA1	3.49737354881975e-15	3.66618018380974e-15	3.09496173160307e-15	3.84592537276713e-15	5.45132629307836	0.999999999999942	0.999999999999939	0.999999999999948	0.999999999999936	2.39518597405492e-11	1	0.999999999999999	0.999999999999999	0.999999999999999	9.20907710714218e-09	0.04728219914759	0.04728219914759	0.04728219914759	0.04728219914759	0.04728219914759	2.06876137096573
ATAD3C	-1.48284153803946	-2.23918922933873	-1.57954447626899	-0.448091415496156	-0.987461875745626	0.00249626588455692	0.00028562680352853	0.00181743258419691	0.182894507626654	0.016048855494576	0.00719394277922194	0.000838199462914359	0.0043216833682652	0.211894613470199	0.0323150769777918	0.487605957715859	0.174457330026571	0.103277538700339	0.163146866350537	0.357420984274846	0.245931047246987
ATAD3B	1.24021423563676	2.84255603001484	3.35907281710015	3.31913027980293	3.16093405293132	5.82797639497439e-06	4.2551423416104e-08	1.56861778137604e-08	1.68494630996226e-08	2.25630404997967e-08	5.77617216035239e-05	9.47486522463879e-07	4.33611450846583e-07	5.55568729530555e-07	6.00109226660914e-07	3.30076018516947	7.79750493042486	23.6760147275676	33.868475434687	32.9436523160381	29.5222828131566
ATAD3A	-0.149749369830101	1.53643703785885	2.61334251891269	2.29865585390663	2.39659352712573	0.0968515764430564	9.6355770382109e-07	4.08019214254075e-08	8.7765747093335e-08	6.84226618296297e-08	0.164526322794661	7.94062704922775e-06	7.78342898021033e-07	1.61329320417591e-06	1.23749015312307e-06	6.49767103891848	5.85704644850969	18.8482639571925	39.7605339018479	31.9684869638836	34.2140321692723
C1orf70	-1.21901943916509	-1.27078511845158	-1.27078511845158	-1.27078511845158	-0.648950012702834	0.0290088869162011	0.0247725724474204	0.0247725724474205	0.0247725724474205	0.179415000278489	0.0637275320885907	0.0488701668062169	0.0486035866248	0.0501478182259874	0.203074107674449	0.114088562091035	0.0490095471994751	0.04728219914759	0.04728219914759	0.04728219914759	0.0727593292987229
SSU72	-0.121338599392198	-0.496138028631189	-0.675229320743654	-0.146626528724204	-0.124307532041437	0.00131940605208639	4.31331497303072e-07	6.87965818589806e-08	0.000484884355518268	0.00116404639521435	0.00412719244796275	4.39812180606242e-06	1.09193151277955e-06	0.00142181737384055	0.00293877896674743	102.292662382011	94.0411484404566	72.5257207709789	64.0590070666881	92.4071335817749	93.8478194698204
MIB2	-0.640621065359284	-1.50295927346439	-1.80605706530966	-1.77579825516729	-0.786960524623351	0.000382369783085656	2.90738702973912e-06	9.8214928665356e-07	1.08550446892569e-06	0.000122399212238119	0.00145278411637593	1.86029067861128e-05	7.46828156280589e-06	9.39338364650485e-06	0.00039940041453176	9.17602118676717	5.88583727603814	3.23756565338836	2.62407991494162	2.67969808933768	5.31809001898238
MMP23B	-0.132795063997052	0.419017882593487	-0.641580189745122	-0.598117105174416	-0.994998934414743	0.895811073987387	0.681494079216456	0.533761263718277	0.560966554838366	0.345531518085224	0.944698143853151	0.727353209846222	0.579018153471692	0.607318747472726	0.376992653911663	0.130015345248167	0.118582148852571	0.173832735697279	0.0833411966243644	0.0858901624168915	0.0652334110964857
MMP23A	-1.06758251643852	-2.3584181957276	-1.06970378170972	-2.11953906250565	-0.633756732434788	0.401714250590701	0.0933178100244651	0.400835853265644	0.123447819905249	0.61150903958602	0.454156034888347	0.15665024620534	0.442091079075319	0.158360793338038	0.64546085969462	0.252312306477508	0.120382698253264	0.0492021198360051	0.120205823733726	0.0580622149011142	0.162614267516722
CDK11B	-0.267302253045603	0.0423866933748754	0.059672290276517	-0.0577916319853995	0.0139569918362836	0.0299758010440851	0.669407236428136	0.550898458769362	0.563146003430475	0.887385879432685	0.065638291759927	0.715240351317495	0.596303059438733	0.609391234638272	0.914196854446497	22.5409744050695	18.7286593209445	23.2130577576501	23.4928569995222	21.6558717672598	22.760099643455
SLC35E2B	-1.73271912414411	-2.53533315158988	-2.27478472615129	-1.6548395480938	-1.90330243303012	3.86217963173375e-08	3.9629623745542e-09	7.58481151618469e-09	5.08299249412911e-08	2.20357003436236e-08	2.15856154856297e-06	2.35988394881722e-07	2.8716688762465e-07	1.12339675539226e-06	5.91016500233559e-07	33.050731836678	9.94444728680282	5.70124563582381	6.82971599043474	10.4960221479378	8.83547611676926
CDK11A	-0.477058013559624	-0.30656996932885	-0.0364496914664358	-0.415091825510404	-0.523404727823282	0.000148907083156815	0.00160645516441364	0.541899947611006	0.000321715037825941	8.83821482762719e-05	0.000675198852053066	0.00394327330722563	0.587218466967561	0.000992351302278227	0.000300491219173786	12.5605217487173	9.02399628989286	10.1559586342206	12.2471554248323	9.4200365832623	8.73870657248543
SLC35E2	-1.93844472914529	-2.7214588731915	-2.53133046450307	-1.89646389724348	-1.91237103570393	0.000300577320960613	4.46760592881571e-05	6.75440036211718e-05	0.000338870053398075	0.000323734751862012	0.00119183397180328	0.000168395403679609	0.000232414954773541	0.00103645620501674	0.000937691254256769	5.18565646663949	1.35292503857383	0.786254220974361	0.897010122573876	1.39287205083597	1.37759861715958
NADK	-1.13906982485163	0.0424762838586039	0.61465289769125	0.165619340620645	-5.08184085776936e-05	1.94296615344318e-06	0.528878948725005	7.01663009804088e-05	0.0403772346917062	0.999388095305628	2.66337876570373e-05	0.572552092653411	0.000239985968077165	0.0789419896216946	0.999999999999999	16.2175127208213	7.36359785974221	16.7020924317883	24.83208615602	18.190332460953	16.2169414748898
GNB1	0.273055933715429	0.209010741405458	0.131403487959444	0.217619840867517	0.225959139306057	1.851220573469e-05	8.57200171696723e-05	0.00108379471962691	6.81747964212139e-05	5.5028497149802e-05	0.000135273678020866	0.000293904732915697	0.0027031229446013	0.000260995357973059	0.000201202735930576	137.277257802085	165.880991224552	158.678138819561	150.367848819586	159.627861319852	160.553239950709
CALML6	-0.348023626862881	-0.348023626862881	-0.348023626862881	-0.348023626862881	-0.348023626862881	0.133974596215561	0.133974596215561	0.133974596215561	0.133974596215561	0.133974596215561	0.164526322794661	0.15665024620534	0.156728199956561	0.158360793338038	0.154205431780042	0.0601815291821784	0.04728219914759	0.04728219914759	0.04728219914759	0.04728219914759	0.04728219914759
TMEM52	-0.655416984914659	0.750357293881892	2.41673183448028	2.67664390467356	3.05343391089451	0.265876370061176	0.209786249571856	0.00400340201980055	0.00242855256434302	0.00124314807402475	0.310453610449483	0.239124584208362	0.00896074124676826	0.00596965632549044	0.00311695548130785	0.0744728269908717	0.04728219914759	0.125278888883962	0.397655152110469	0.47615455474037	0.618262686889642
KIAA1751	4.61511044732056e-15	4.61511044732056e-15	4.61511044732055e-15	4.61511044732056e-15	4.61511044732056e-15	0.133974596215561	0.133974596215562	0.133974596215561	0.133974596215561	0.133974596215561	0.164526322794661	0.15665024620534	0.156728199956561	0.158360793338038	0.154205431780042	0.04728219914759	0.04728219914759	0.04728219914759	0.04728219914759	0.04728219914759	0.04728219914759
GABRD	4.61511044732056e-15	4.61511044732056e-15	4.61511044732055e-15	4.61511044732056e-15	4.61511044732056e-15	0.133974596215561	0.133974596215562	0.133974596215561	0.133974596215561	0.133974596215561	0.164526322794661	0.15665024620534	0.156728199956561	0.158360793338038	0.154205431780042	0.04728219914759	0.04728219914759	0.04728219914759	0.04728219914759	0.04728219914759	0.04728219914759
PRKCZ	-1.13843999894881	-2.80127445318427	-1.7715395042593	-0.243383017791967	-0.775267469662183	0.000529393149403055	3.12824442960677e-06	4.4989524334243e-05	0.20103384447013	0.00379426842597369	0.00190196024354569	1.96242044708277e-05	0.00016449686713455	0.23163453196672	0.00856382158010297	10.2275909245531	4.64588827028804	1.4672553867681	2.99562067859067	8.6398809899211	5.97577980267011
C1orf86	-0.359781623484338	-1.09446013857993	-0.972746177636445	-0.00402915927282056	0.408955187818756	0.0194955652397579	7.2152202391872e-05	0.000140318499198775	0.972893851352152	0.0114337748869108	0.044453078205174	0.00025386464394742	0.000438004273814766	0.999999999999999	0.0236370798162706	29.5385499842155	23.0188759182546	13.8332377663366	15.0509320415714	29.4561697995513	39.2190392795387
LOC100128003	-0.146926352946397	-0.26897229163863	0.0317883044199752	0.138148413701872	0.249464091154264	0.476628454185577	0.214083134145749	0.87496309786623	0.502269732818555	0.244987045355648	0.53258578585651	0.24373583966152	0.921405226785839	0.547279147945558	0.272533727997154	1.0289617582787	0.929330081295123	0.853946192684293	1.05188549757091	1.13236399183301	1.22319418736356
SKI	0.936161699715052	-0.753808815357708	-1.08820172913678	-1.44762582734154	-1.75667179936695	1.87646114219156e-06	6.70986359727554e-06	7.70152152695856e-07	1.4112454298386e-07	4.44840872701014e-08	2.61042317347921e-05	3.58309286923478e-05	6.2680266442035e-06	2.21937750954872e-06	9.41148807121256e-07	35.1027037212235	67.1665932257994	20.817161144354	16.5104612667242	12.8695028963826	10.387945545198
MORN1	-0.0808787329011937	-2.00571350688733	-2.58502883757007	-0.0754172236085894	-0.702089431896712	0.707991754920578	6.71825559027102e-05	1.56102314924107e-05	0.726680039023973	0.0143109309989256	0.766232280258621	0.000238828470688736	6.82030098512457e-05	0.773359018337053	0.0290464877833841	0.911011833073534	0.861344913492847	0.226852771638347	0.151828324103245	0.864611826197167	0.55998196399527
LOC100129534	-0.845951394785408	-2.1872399458653	-2.92233882997812	-1.5055386544182	-1.98812572703091	0.188303428920777	0.00858581288264445	0.00216342374103592	0.0384722329879023	0.013015371236121	0.225507033184756	0.018346457194612	0.00507568115992645	0.0755014497870227	0.0266351086138845	0.358434094360456	0.199412587365994	0.0787017667421405	0.04728219914759	0.126240009505703	0.090349100714949
RER1	-0.265052375101732	-0.146411624501107	0.0923317947211948	0.55598328145429	0.300775939508724	0.00739307077851089	0.0709505039002235	0.216255276432799	0.000163445474164474	0.00409710457758246	0.0187155725236455	0.130965668154539	0.246120887233409	0.00055157900633592	0.00918245548543606	30.4396196922695	25.3308933723231	27.5020413962309	32.4514317018525	44.7514247950833	37.4957290197164
PEX10	-0.498929459339676	0.288232491894264	1.01391160992561	0.942449013207022	0.770148922383439	6.79924250003017e-05	0.00135992726152426	1.09022566846363e-06	1.67979215076432e-06	5.51415014531375e-06	0.000363691791198543	0.00339183289699039	8.08442160513653e-06	1.31022612668921e-05	3.01017253954704e-05	4.70124153814713	3.32674744307409	5.74088953734524	9.49358782231459	9.03478843139119	8.01771272683176
PLCH2	-0.266657694870512	-3.35829917829271	-4.96872097607921	-3.39154207666549	-1.57177705288212	0.345472641267852	1.33927687917327e-05	1.34250050364836e-06	1.26467571213983e-05	0.000936365617993945	0.395038452480417	6.22724653994243e-05	9.49199785395006e-06	6.44328726998362e-05	0.00241367341444358	2.70142848878144	2.24554369808294	0.263417539279373	0.0862699252346958	0.257417209991873	0.908743748259101
PANK4	-0.524425533460786	-0.554804684459486	-0.670418574415564	-0.0792611770007161	0.166006234150975	8.87510983518629e-05	6.44750309707366e-05	2.17496437173359e-05	0.210473821376475	0.026070290463999	0.000447771378562566	0.0002307483855958	8.9223152114899e-05	0.241898995861227	0.0508232780266787	9.62355011521216	6.69063743599965	6.55122417186284	6.04671099358982	9.10909686851556	10.7971259675897
HES5	3.52589773365839e-15	0.958520843220211	3.49015259906411e-15	3.49382600976272e-15	3.49026363366534e-15	0.999999999999825	1.16067076595887e-09	0.999999999999827	0.999999999999826	0.999999999999827	1	1.20411084982283e-07	0.999999999999999	0.999999999999999	0.999999999999999	0.04728219914759	0.04728219914759	0.0918842750420332	0.04728219914759	0.04728219914759	0.04728219914759
LOC115110	0.3201512553172	-0.500298534218848	-1.22086425497014	-0.501818159810931	0.418026745385616	0.119673581444769	0.0297956225638236	0.000452098323277722	0.0294608180327522	0.0556670370658772	0.164526322794661	0.0580654009589501	0.0012306875743522	0.0589005058391943	0.103430672102071	1.54120907082719	1.92414008585654	1.08957389836578	0.66121819394206	1.08842682804128	2.0592076631559
TNFRSF14	-0.445179613052362	-0.623332270538511	-0.63212027545066	-0.716191090160271	-1.22804106805937	0.000751223016470517	0.000118816469784255	0.000109815044483727	5.4084440683366e-05	2.34647328301551e-06	0.00255214400781422	0.000388847560344713	0.000352762243155735	0.000214988061896446	1.56198072272375e-05	55.3216791114478	40.6333787446971	35.9131618323979	35.6950660136664	33.6744376946372	23.6166425217472
C1orf93	-0.652816778037521	-0.580231395516804	-0.818463962940399	-0.405630552275031	-0.388804258456475	1.93935305542977e-07	3.91036542396457e-07	5.03439692071066e-08	3.25291381109876e-06	4.17326745852337e-06	5.83637964049716e-06	4.08300172675355e-06	8.87212309960974e-07	2.15828556939906e-05	2.42923164513368e-05	17.6366217709061	11.2175488485676	11.796368935397	10.0007644427814	13.3139964826494	13.4701879979457
MMEL1	-0.235098884112809	-0.235098884112809	-0.235098884112809	-0.235098884112809	0.838089902511277	0.405971629896407	0.405971629896408	0.405971629896408	0.405971629896408	0.0189465465538084	0.458666903773933	0.446122670215833	0.447379291692523	0.44815441545913	0.0377205596062787	0.0556505529547294	0.04728219914759	0.04728219914759	0.04728219914759	0.04728219914759	0.0994854763269493
ACTRT2	4.61511044732056e-15	4.61511044732056e-15	4.61511044732055e-15	4.61511044732056e-15	4.61511044732056e-15	0.133974596215561	0.133974596215562	0.133974596215561	0.133974596215561	0.133974596215561	0.164526322794661	0.15665024620534	0.156728199956561	0.158360793338038	0.154205431780042	0.04728219914759	0.04728219914759	0.04728219914759	0.04728219914759	0.04728219914759	0.04728219914759
FLJ42875	0.122064844372895	4.43640337890132e-15	4.37220311143301e-15	4.38006052939599e-15	4.38538094726937e-15	0.13397459621555	0.999999999999952	0.999999999999952	0.999999999999952	0.999999999999952	0.164526322794661	0.999999999999999	0.999999999999999	0.999999999999999	0.999999999999999	0.04728219914759	0.051456808609406	0.04728219914759	0.04728219914759	0.04728219914759	0.04728219914759
PRDM16	4.61511044732056e-15	4.61511044732056e-15	4.61511044732055e-15	4.61511044732056e-15	4.61511044732056e-15	0.133974596215561	0.133974596215562	0.133974596215561	0.133974596215561	0.133974596215561	0.164526322794661	0.15665024620534	0.156728199956561	0.158360793338038	0.154205431780042	0.04728219914759	0.04728219914759	0.04728219914759	0.04728219914759	0.04728219914759	0.04728219914759
MIR4251	4.61511044732056e-15	4.61511044732056e-15	4.61511044732055e-15	4.61511044732056e-15	4.61511044732056e-15	0.133974596215561	0.133974596215562	0.133974596215561	0.133974596215561	0.133974596215561	0.164526322794661	0.15665024620534	0.156728199956561	0.158360793338038	0.154205431780042	0.04728219914759	0.04728219914759	0.04728219914759	0.04728219914759	0.04728219914759	0.04728219914759
ARHGEF16	4.61511044732056e-15	4.61511044732056e-15	4.61511044732055e-15	4.61511044732056e-15	4.61511044732056e-15	0.133974596215561	0.133974596215562	0.133974596215561	0.133974596215561	0.133974596215561	0.164526322794661	0.15665024620534	0.156728199956561	0.158360793338038	0.154205431780042	0.04728219914759	0.04728219914759	0.04728219914759	0.04728219914759	0.04728219914759	0.04728219914759
MEGF6	-0.603570802920601	-2.60293086102141	-4.43274923518969	-5.7435160591808	-4.54906126619647	0.000942529739297587	2.14018564672373e-07	8.90809615875983e-09	1.88871056990517e-09	7.629023085215e-09	0.00308549811895716	2.71479749271554e-06	3.12465794027821e-07	1.48456667554794e-07	3.11588305495045e-07	5.56034387965349	3.65939032217117	0.915253473088193	0.257460831972555	0.103784151005826	0.237518672950149
MIR551A	4.61511044732056e-15	4.61511044732056e-15	4.61511044732055e-15	4.61511044732056e-15	4.61511044732056e-15	0.133974596215561	0.133974596215562	0.133974596215561	0.133974596215561	0.133974596215561	0.164526322794661	0.15665024620534	0.156728199956561	0.158360793338038	0.154205431780042	0.04728219914759	0.04728219914759	0.04728219914759	0.04728219914759	0.04728219914759	0.04728219914759
TPRG1L	-1.34871917578314	-2.27304990716499	-2.29383277773078	-1.53776486534075	-2.53984419818007	2.88104593591136e-09	1.26175520397137e-10	1.19474055083951e-10	1.31308065241049e-09	6.4856602554733e-11	4.43084995660851e-07	4.32129493217824e-08	3.2348762565713e-08	1.25135463883564e-07	1.44630223697055e-08	56.3360388823176	22.1198093680755	11.6554783973031	11.4887779676517	19.4031819725529	9.68761831308398
WDR8	-0.939914083440067	-0.0354658130468833	0.309298259837018	0.46760633112785	0.0526229368458826	0.000102162888128242	0.744436015511728	0.0247189554879383	0.00409802066771045	0.630529728156333	0.000499831593957833	0.791122910117782	0.0485154644764147	0.00959129522354566	0.664376851363555	10.4591008007381	5.45195190642764	10.205119040462	12.9599224380395	14.4629831559744	10.8476441755802
TP73	-0.370277757432637	-0.370277757432637	-0.370277757432637	-0.370277757432637	0.631489445208967	0.338031745630349	0.338031745630349	0.338031745630349	0.338031745630349	0.126209058068698	0.387156536644664	0.375441175792249	0.375946732210702	0.377585049466879	0.154205431780042	0.0611170494433396	0.04728219914759	0.04728219914759	0.04728219914759	0.04728219914759	0.0946803041820209
KIAA0495	-0.769866219559312	-1.29907295405347	-1.25033031042788	-0.870242086575956	-0.514471618356158	5.12632674750294e-05	2.44045297724677e-06	3.05724501339884e-06	2.53528456261596e-05	0.000484881977424519	0.000290957206590266	1.6187418617669e-05	1.81031767920324e-05	0.000114842262332594	0.00134521872313595	5.15961627352267	3.02596972886379	2.09680227012468	2.16885478997558	2.82259411889134	3.61198563812206
CCDC27	4.61511044732056e-15	4.61511044732056e-15	4.61511044732055e-15	4.61511044732056e-15	4.61511044732056e-15	0.133974596215561	0.133974596215562	0.133974596215561	0.133974596215561	0.133974596215561	0.164526322794661	0.15665024620534	0.156728199956561	0.158360793338038	0.154205431780042	0.04728219914759	0.04728219914759	0.04728219914759	0.04728219914759	0.04728219914759	0.04728219914759
LOC388588	-0.698658008228863	-3.2754166268639	-3.8535857906628	-0.64398370814701	-0.0448230419501452	0.350445564931762	0.00317177642193003	0.00140169624648768	0.386770921416759	0.950325712330792	0.400232310661595	0.00731079819022218	0.00341802365190545	0.428294346389598	0.974446541519986	1.06370226097344	0.655394911484671	0.10985540496489	0.0735826066404283	0.680709277151414	1.03116224232659
LRRC47	-1.0206921018034	-0.638981255274803	-0.280494698741769	-0.298050821259003	-0.132138518796432	1.18057878196038e-05	0.000171722671575756	0.0110901878014964	0.00848820347078054	0.138961642634865	9.74709620056146e-05	0.000535582598061448	0.02301425534835	0.0187283009199966	0.159479421067237	22.9375352555587	11.3054488685766	14.7297109537153	18.8846713487421	18.6562568249904	20.9299933994256
KIAA0562	-0.605028454957831	-0.29260604242736	0.0376317453427377	0.307595744930765	-0.0928870418793569	1.62210334724407e-05	0.000937308830988721	0.467294886478997	0.000719786980276423	0.103970097932208	0.000122401399123863	0.00242201470811686	0.510592188175884	0.00201750247111164	0.154205431780042	6.04805218975498	3.97634279206408	4.93778680078433	6.2078871607013	7.48533214359924	5.67092291959607
DFFB	-2.07504206381572	-2.69546238514652	-1.48722785092985	0.0412123116212342	-0.200995113278238	2.82132949346897e-06	6.00489627900364e-07	1.97759056112685e-05	0.749703911059031	0.154390397730704	3.45121490424344e-05	5.60993661591039e-06	8.26776706282877e-05	0.796265822852753	0.176188827050545	3.58832402104381	0.851611953885101	0.55395772401872	1.27994544414987	3.69230692115377	3.12166355650317
C1orf174	-0.722295532619002	-0.00451727574543124	0.528106648250256	0.662834519036377	0.269123504505213	9.19787889251266e-07	0.902966334843204	5.82813169646344e-06	1.52929841851434e-06	0.00027491812304873	1.62658762333888e-05	0.948029626506754	3.04587149826892e-05	1.21797695474535e-05	0.000813086756496906	17.6433990415679	10.6942328425184	17.5882415408704	25.4424071766018	27.9328551376332	21.2616274494687
LOC100133612	4.50413283076259e-15	4.5062644474009e-15	4.489736328597e-15	4.49492527942158e-15	0.28713914521906	0.999999999999979	0.999999999999979	0.999999999999979	0.999999999999979	0.133974596215556	1	0.999999999999999	0.999999999999999	0.999999999999999	0.154205431780042	0.04728219914759	0.04728219914759	0.04728219914759	0.04728219914759	0.04728219914759	0.0576945995738799
LOC284661	4.61511044732056e-15	4.61511044732056e-15	4.61511044732055e-15	4.61511044732056e-15	4.61511044732056e-15	0.133974596215561	0.133974596215562	0.133974596215561	0.133974596215561	0.133974596215561	0.164526322794661	0.15665024620534	0.156728199956561	0.158360793338038	0.154205431780042	0.04728219914759	0.04728219914759	0.04728219914759	0.04728219914759	0.04728219914759	0.04728219914759
AJAP1	4.61511044732056e-15	4.61511044732056e-15	4.61511044732055e-15	4.61511044732056e-15	4.61511044732056e-15	0.133974596215561	0.133974596215562	0.133974596215561	0.133974596215561	0.133974596215561	0.164526322794661	0.15665024620534	0.156728199956561	0.158360793338038	0.154205431780042	0.04728219914759	0.04728219914759	0.04728219914759	0.04728219914759	0.04728219914759	0.04728219914759
NPHP4	-0.811834393025501	-1.04650156799092	-0.172408438753991	0.431465942338497	1.73067423302752	7.24621566196132e-05	1.68471073471745e-05	0.087235975990366	0.00220061157108644	8.77424888201522e-07	0.000382372478139464	7.52283728157773e-05	0.156728199956561	0.00546172933057625	7.49964546067226e-06	1.29401970618689	0.737147481851495	0.626487669471634	1.14826143364654	1.74511913633425	4.29462993516321
KCNAB2	0.00440124336539878	-1.83816134313815	-1.46885085695045	-0.00449140775843091	0.699102747551349	0.932360602709303	2.61727396965628e-08	9.98770953486242e-08	0.930979275976653	8.08702125338289e-06	0.978890839944325	6.94472901212469e-07	1.42135240987512e-06	0.971494518216161	4.12489876373373e-05	83.9748457365657	84.2314197577127	23.4859165573754	30.3375878960408	83.7138212129872	136.332723855537
CHD5	5.30289426714761e-15	5.30827363552854e-15	5.29071468614633e-15	5.3001659043447e-15	0.160930495989179	0.999999999999956	0.999999999999956	0.999999999999956	0.999999999999956	0.133974596215551	1	0.999999999999999	0.999999999999999	0.999999999999999	0.154205431780042	0.04728219914759	0.04728219914759	0.04728219914759	0.04728219914759	0.04728219914759	0.0528618763346759
RPL22	-0.317317730795625	-0.467512824403256	-0.591455009432284	-0.853886421650582	-0.788685422755329	7.31933477848455e-05	7.81552957820843e-06	1.96213117357519e-06	2.22243859377326e-07	3.56499040561723e-07	0.000385228146236029	4.06133929362569e-05	1.27567128777629e-05	3.02381822093616e-06	3.82391948269669e-06	462.235889245264	370.972320911992	334.293766708295	306.773586225151	255.751527610413	267.575097814371
RNF207	-0.0964948753146609	-0.572282314127377	-0.149866939677593	1.73616969113572	1.90473843561374	0.781643769223171	0.136343931810095	0.668334423223129	0.00198356668514612	0.00123464510325061	0.836443977814517	0.159153563618358	0.716015260046878	0.00497677059842017	0.0030984228902193	0.158125108695615	0.147894827495758	0.106347355397302	0.142523471751147	0.526792995397623	0.592085247240632
ICMT	-1.74034745984548	-0.898566351532211	-0.130080062653364	0.885551979521187	0.766745887161477	1.19514576860075e-08	6.1577138546269e-07	0.0198262072270482	6.71449716949603e-07	1.57577323216396e-06	1.01640660779583e-06	5.70016683097467e-06	0.0394613014247747	6.66837348926766e-06	1.15477302258483e-05	15.6365434239796	4.67997967516954	8.38774715462978	14.2883721956002	28.8880657452173	26.6044488522127
HES3	4.61511044732056e-15	4.61511044732056e-15	4.61511044732055e-15	4.61511044732056e-15	4.61511044732056e-15	0.133974596215561	0.133974596215562	0.133974596215561	0.133974596215561	0.133974596215561	0.164526322794661	0.15665024620534	0.156728199956561	0.158360793338038	0.154205431780042	0.04728219914759	0.04728219914759	0.04728219914759	0.04728219914759	0.04728219914759	0.04728219914759
GPR153	0.0060886397510774	1.01593209150898	-0.214303309105033	-1.05188321965402	-1.41551363871699	0.978418494078506	0.00330867670636122	0.359276020329123	0.00278988685431513	0.000603073581474601	1	0.00760106011660196	0.398203541418461	0.00677865295829455	0.00163111472005865	0.731158840471754	0.734251087843934	1.47855596782807	0.630231362278965	0.352665790799164	0.274094089684546
ACOT7	0.842144533404796	1.63808860544556	2.50853618240981	4.27137595707435	4.49757254314542	0.00017715289526171	3.85104645978635e-06	3.09205728637897e-07	1.29068750028853e-08	9.47862134865909e-09	0.000775065639461669	2.3054586859929e-05	3.14566046926328e-06	4.84447891491422e-07	3.53466983403173e-07	4.26526374565513	7.64639371991791	13.2757693061457	24.2711596727474	82.3679347941904	96.3496484542108
HES2	3.36840445762278e-15	3.42280002923875e-15	3.42201222136814e-15	0.590884546248574	0.64962400151414	0.999999999999992	0.999999999999992	0.999999999999992	0.127464213824838	0.0999097931240029	1	0.999999999999999	0.999999999999999	0.158360793338038	0.154205431780042	0.04728219914759	0.04728219914759	0.04728219914759	0.04728219914759	0.0712150265042428	0.0741743891110672
ESPN	1.37723591863882	1.69240723191858	0.577282039747111	-2.23864792707163	-2.02398568567643	0.000674955429511026	0.000220023406133266	0.0360257063706837	4.54418758714791e-05	8.07015844658746e-05	0.0023353772037387	0.000665742463605405	0.069071726598422	0.000186107223495681	0.000278195290398671	0.612145244202714	1.59017090276486	1.97842604865585	0.913342548007044	0.129704279035042	0.15051302269239
MIR4252	4.61511044732056e-15	4.61511044732056e-15	4.61511044732055e-15	4.61511044732056e-15	4.61511044732056e-15	0.133974596215561	0.133974596215562	0.133974596215561	0.133974596215561	0.133974596215561	0.164526322794661	0.15665024620534	0.156728199956561	0.158360793338038	0.154205431780042	0.04728219914759	0.04728219914759	0.04728219914759	0.04728219914759	0.04728219914759	0.04728219914759
TNFRSF25	1.60423515233111	2.49850694065521	2.55929393682335	1.77951942554038	1.18745562202238	2.12189635617144e-06	1.53102311333402e-07	1.32667850543223e-07	1.1496313054361e-06	1.23874610544472e-05	2.8048778152118e-05	2.16773431284753e-06	1.72815729325993e-06	9.78502981344469e-06	5.82171510040407e-05	39.0127402390552	118.612198851973	220.461109923973	229.948562386374	133.935338923975	88.851797224817
PLEKHG5	-0.524344518607716	-1.24458483300024	-1.18131913933345	-0.826289983098911	0.0619510863548672	0.0197650564353978	0.000294524907778892	0.00039170441991535	0.00253430052051255	0.722391249611984	0.0449985460448567	0.000861577996725787	0.00108401694764362	0.00620838202871909	0.754924076402232	1.21228746590897	0.842873086532012	0.511620865485371	0.534555890436164	0.683703093455046	1.26547843916836
NOL9	-0.262861595778028	0.345082598888188	0.573830470764377	0.0997432845123291	-0.389258245631941	0.0398297315930185	0.013911205290344	0.00124938470740362	0.359310140040026	0.00823674491605122	0.0850606219617232	0.0286180699238627	0.00307350016272485	0.399831143856915	0.017435160097574	6.13275730401913	5.11124328906383	7.7899737034216	9.12842732895432	6.57175703750527	4.6824955184175
TAS1R1	4.61511044732056e-15	4.61511044732056e-15	4.61511044732055e-15	4.61511044732056e-15	4.61511044732056e-15	0.133974596215561	0.133974596215562	0.133974596215561	0.133974596215561	0.133974596215561	0.164526322794661	0.15665024620534	0.156728199956561	0.158360793338038	0.154205431780042	0.04728219914759	0.04728219914759	0.04728219914759	0.04728219914759	0.04728219914759	0.04728219914759
ZBTB48	-0.585301296816488	-1.15311301088827	-1.0755575536562	-1.29525835923649	-0.984061503507415	0.00526219693128995	0.000153753754104829	0.00022645973013773	7.99072990617188e-05	0.000369044763798545	0.0138921500612958	0.000487032488144559	0.00066667352898632	0.000298731394648169	0.00105671523275649	7.7534907602963	5.16778011916142	3.48638760610463	3.67893562052939	3.15926208472801	3.91981204906562
KLHL21	-0.564362930533476	-0.919181709316391	-1.17407136135641	-0.803650112660122	-0.951837436314085	0.000112477933280533	6.78069891702466e-06	1.6063998116326e-06	1.48439444733429e-05	5.52645107548008e-06	0.000539410303689437	3.61226913162088e-05	1.08685424148686e-05	7.33806166605068e-05	3.01541127925632e-05	43.652319557957	29.5200545223074	23.0837339288946	19.345351671138	25.0083210392061	22.5670975637099
PHF13	0.23807006984809	-0.411824429293252	-0.480600984935445	0.52822146652255	0.752968050467597	0.00724751773197426	0.000460616681849749	0.000197462320791262	0.000116442793714887	1.52917365162765e-05	0.0183972277089386	0.00128412951684578	0.000591141059691923	0.000412563441347628	6.93101065676762e-05	7.70594211177323	9.0884950349329	5.79234253130804	5.52268699547602	11.113126245571	12.9864877792265
THAP3	-1.96571919620029	-1.81604645825888	-1.08367015996568	-0.629829293725544	-0.301507553803976	6.40129889945853e-07	1.02366104787032e-06	2.11521885696941e-05	0.000448781023067486	0.016097972082167	1.27796746157498e-05	8.28589523321531e-06	8.72523395628161e-05	0.0013283537051241	0.0324081229062314	12.4635287820103	3.19080732103961	3.53961937360502	5.88062921803441	8.05459135027967	10.1129579940787
DNAJC11	-0.407193810882567	0.158530121914554	1.04195021129187	1.06880914415713	1.1398287273555	0.000161263268911224	0.0175229340830597	6.89830029965762e-07	5.93142265523669e-07	4.04786030145515e-07	0.00071822865922115	0.0354303590581405	5.75307609635109e-06	6.10104821087537e-06	4.19448793228863e-06	8.73251885311449	6.5850940312193	9.74679549390465	17.9803358489212	18.3182146608233	19.2425298435523
CAMTA1	0.416185381594052	0.46017306314838	0.470161833134134	0.693023215155215	0.338459804930928	0.0207513583496935	0.0137541957463656	0.012556565653695	0.00204471785372139	0.0445486671279498	0.0470279767477809	0.0283264282548903	0.0258551628880332	0.00511523537558751	0.0839050064994325	9.97203838339986	13.306634409196	13.7186013689443	13.8139142588189	16.1214728765706	12.6087053260832
VAMP3	-0.393866857336813	-0.505680291028887	-0.714079123518962	-1.5132481286397	-1.64198806888283	0.00196839683497551	0.000533487018930376	7.88840498329182e-05	9.93159651045534e-07	6.12046234276506e-07	0.00586599618067005	0.00146205733343338	0.000265206439209117	8.78518850389346e-06	5.70118254986052e-06	26.6331995779704	20.2701799952541	18.7585129615863	16.2354416835515	9.33018523288793	8.53366681151778
PER3	-0.201757852707342	-0.312841986308694	-0.253255814647351	-0.909726592528164	-1.47096723679099	0.0728091189468244	0.015067404903197	0.0343205649143136	6.51405779840335e-05	4.01737471074855e-06	0.147443094125879	0.0308146670342345	0.0660010863736801	0.000251190539347043	2.35942733868034e-05	2.80218332733603	2.43647174414152	2.25590975883345	2.3510342064717	1.49156283139531	1.01086063332192
UTS2	-0.849723702387556	-2.09263872297922	-1.7079330809358	-3.11024563306763	-2.02502121547678	0.330459796800089	0.0402585041001307	0.0774130196465831	0.00821450630167819	0.0450926165327057	0.37927192324457	0.0770745742988423	0.141500847386787	0.0181603539731757	0.0848864889987621	0.86926511491029	0.482347385190383	0.203800490676544	0.2660805705045	0.100664194230123	0.213579774323319
TNFRSF9	4.5139304789891	7.17510839306065	6.817792885717	5.50067997573494	4.50136482007552	4.63024304163101e-09	2.88174030323478e-10	3.91420415691521e-10	1.4169330207594e-09	4.70816916526959e-09	6.02580669832611e-07	6.55742946552404e-08	5.5596657770197e-08	1.28455007218038e-07	2.29742171521908e-07	0.945596589460855	21.6040100013863	136.656012924276	106.675837212088	42.8129906870566	21.416659374655
PARK7	0.158363835319178	1.3429746595456	1.48356957428699	1.27878339667433	1.05558451550346	0.000548603426158855	2.04651787095349e-09	1.1270937390689e-09	2.74423357684355e-09	8.6525852793779e-09	0.0019596117897393	1.61834569227883e-07	9.58715554445642e-08	1.82132168939319e-07	3.35569829095873e-07	138.27489698792	154.31765254173	350.767219001662	386.671609477564	335.502301685726	287.412694169203
ERRFI1	2.42629037164993	2.90914934110314	1.79518113120189	1.18967480175028	0.21871709596206	3.5087605572647e-05	1.22742345902255e-05	0.000193093027484906	0.00174158630906033	0.363155201601904	0.000219113302791943	5.8064368129408e-05	0.000579929227328404	0.00442692063057624	0.394880384871085	0.402654690771137	2.16430739267785	3.02464198542571	1.39744952681662	0.918460668727845	0.468568586228313
SLC45A1	-1.84806574407631	-2.35898898594551	-2.57767979923662	-0.079221827506463	-1.44793045037961	0.0168039620737123	0.00576247006823123	0.00378574731084299	0.892754746418693	0.0423052400766042	0.0389166428750426	0.0126791398639918	0.00850858345412203	0.935019295751308	0.0799361848591995	0.415594417671845	0.115437385625282	0.0810108634690434	0.0696162726137214	0.393388408573511	0.15233482858493
RERE	-1.31175930450258	-1.62805077625772	-1.64061226427951	-1.03400346212374	-0.958389445314277	8.53953870162969e-07	2.36672874756197e-07	2.26088681838102e-07	3.48151412936526e-06	5.43861818667134e-06	1.55581464907142e-05	2.91913999284469e-06	2.53355658542195e-06	2.28279226947501e-05	2.97841811303465e-05	19.6092484437828	7.89918074422911	6.34408262871788	6.28908473468119	9.5762371200801	10.0915291348735
ENO1	0.316923990252463	1.72705409102868	2.3937890257449	2.61540281221926	2.84911267229406	0.000102718406760307	4.69442792104961e-09	6.64128718370707e-10	3.90637411108711e-10	2.33851850449371e-10	0.00050205989499969	2.50711472586734e-07	7.08615809553434e-08	6.40530460862078e-08	3.44381939643768e-08	440.102059303737	548.222717552538	1456.96287706619	2312.89384683236	2696.92021085876	3171.1864423276
CA6	0.360163094931244	0.718196477665983	1.90363593771473e-15	2.09034278960027	0.656592827980726	0.237734504920723	0.0398720907832942	0.999999999999995	0.000268207003237539	0.0539997497415464	0.279923937891765	0.076387252961122	0.999999999999999	0.000845134403306078	0.100567431036954	0.04728219914759	0.0606900594298379	0.077785088545299	0.04728219914759	0.201350887755679	0.0745335494928291
SLC2A7	4.61511044732056e-15	4.61511044732056e-15	4.61511044732055e-15	4.61511044732056e-15	4.61511044732056e-15	0.133974596215561	0.133974596215562	0.133974596215561	0.133974596215561	0.133974596215561	0.164526322794661	0.15665024620534	0.156728199956561	0.158360793338038	0.154205431780042	0.04728219914759	0.04728219914759	0.04728219914759	0.04728219914759	0.04728219914759	0.04728219914759
SLC2A5	-0.508816575178666	-0.519255038115655	-1.22838045587686	-1.8782414632314	-1.84809620914204	0.336385346216876	0.327345836057256	0.0451490828800982	0.0083950449043614	0.00902321682754367	0.385517176515383	0.364243907194092	0.085478117847671	0.0185355941947781	0.0189819243698642	0.173821977896928	0.122161859841769	0.121281160944312	0.0741865754754826	0.04728219914759	0.0482805594207046
GPR157	0.343211840736627	-0.0829433029769254	-0.449324853490391	-1.02296945126084	-0.361304971917932	0.049398573527084	0.574526212614251	0.0182492290094825	0.000332006410740476	0.041473591804301	0.103493817141486	0.619263112827966	0.0365377811915479	0.00101822585561743	0.0785244606245467	4.98703797860012	6.32644496696209	4.70840978356812	3.6524343361654	2.45413351307544	3.88221015659894
MIR34A	4.61511044732056e-15	4.61511044732056e-15	4.61511044732055e-15	4.61511044732056e-15	4.61511044732056e-15	0.133974596215561	0.133974596215562	0.133974596215561	0.133974596215561	0.133974596215561	0.164526322794661	0.15665024620534	0.156728199956561	0.158360793338038	0.154205431780042	0.04728219914759	0.04728219914759	0.04728219914759	0.04728219914759	0.04728219914759	0.04728219914759
H6PD	-0.936071456321296	-1.3911468710348	-1.54044353828799	-1.60579893780326	-1.52914580870406	2.67968848775922e-06	2.56161215576245e-07	1.39586766307926e-07	1.08959864401664e-07	1.45846638099327e-07	3.32723013791929e-05	3.07945827889502e-06	1.79101547103955e-06	1.86908075089008e-06	2.03528162053503e-06	14.3965344986215	7.52440868175035	5.48884574387002	4.94923699573985	4.73003457175526	4.98814656961882
SPSB1	1.28289978666616	-0.149455128586372	-0.16689675223129	1.08148825263741	1.40621845111767	2.67604940768826e-06	0.0954030354749061	0.0693472685395544	7.29593674665367e-06	1.55683873450545e-06	3.32456277389684e-05	0.15665024620534	0.127752506272785	4.11847745749991e-05	1.14503640433614e-05	3.17520290690217	7.72614404344108	2.86273407077919	2.82833309212335	6.71942154429978	8.41560644873559
SLC25A33	1.80413504704907	2.03278126061495	2.56750679695882	1.95258405976473	1.48433163801039	1.60009781201141e-06	7.89566647204367e-07	1.97089560153146e-07	1.00224771951635e-06	5.04951333009615e-06	2.35274443146503e-05	6.87951992431805e-06	2.29748938390755e-06	8.84759269847513e-06	2.8210414778004e-05	5.97089410892539	20.8515399575187	24.4324772640844	35.3945120243238	23.1113726528737	16.7058168489302
TMEM201	-0.166472636969893	2.01616268564255	2.40177711043329	1.58393294160833	1.34559845579411	0.0560616929181722	1.20563120889639e-07	4.24251598125902e-08	5.06774523952722e-07	1.33227916126592e-06	0.116284601625453	1.84889324987081e-06	7.98380644574482e-07	5.46737875381988e-06	1.02066876977859e-05	3.35551245117642	2.98982381922414	13.5732640934301	17.7323301167669	10.0593560728309	8.52755152139229
PIK3CD	-1.19269901366245	-1.50795488025599	-1.82628014717616	-0.813126922739927	-1.0014134020099	1.05366642478765e-06	2.61798231229298e-07	8.36207603591913e-08	1.00333538475925e-05	2.95859754011465e-06	1.7827588219093e-05	3.12364930787231e-06	1.2476805867756e-06	5.32850180522298e-05	1.86374929786883e-05	57.6226564295677	25.2089697230966	20.2606616755228	16.2490573234265	32.7957586382752	28.7831157048711
C1orf200	-0.0479839595939985	-1.88737435146768	-2.11249286471505	0.114342422384407	0.290929901376084	0.926075634915057	0.00891015464132621	0.00532463026840008	0.825325243751163	0.578856586008097	0.972933508838489	0.0189722570898095	0.0116605376593658	0.870252063994639	0.613113986319966	0.204466134115163	0.197777450686371	0.0552668984558959	0.04728219914759	0.221330815748734	0.250149715170735
CLSTN1	-1.3222320344639	-2.31622507379057	-2.21517972109	-1.81052829373357	-1.59232205867034	3.58594342361926e-08	1.25170971997097e-09	1.63517965480411e-09	5.47273489131724e-09	1.18027822842667e-08	2.06099325635849e-06	1.24058341134901e-07	1.15760337467084e-07	2.8185216645814e-07	4.00611940546648e-07	56.1069925321256	22.4380693777339	11.2658448560239	12.0831856527987	15.9953469881088	18.6071683812986
CTNNBIP1	-0.939479630333845	-2.7885028362662	-3.07452848741055	-0.653970683833239	-1.33454923478057	8.93899322768092e-05	1.52922824020416e-07	8.54321464149905e-08	0.000658359867438704	1.18812079216144e-05	0.000450688557488774	2.16656859952686e-06	1.26419168218599e-06	0.001866441017529	5.63965382401023e-05	6.3055043065563	3.28782185192568	0.912634390103726	0.748504696044053	4.00732932512415	2.50023296114582
LZIC	-0.328058072825602	-0.146626902403324	-0.0849562105954688	-0.00702637397161513	-0.371109449090633	0.000539620180376006	0.0242756956363638	0.133754615968719	0.890707677436709	0.000275856646056436	0.00193061607931733	0.0480046122808293	0.156728199956561	0.933269802510858	0.000815213783071631	14.9425808627559	11.9033799006837	13.4985313319635	14.0880617655517	14.8699827733592	11.5534193986023
NMNAT1	-1.58685210826323	-1.93622674097846	-1.81616924308517	0.101892523094901	0.46117397615679	0.000582930426618119	0.000196561459310952	0.000279992991697283	0.686608870812648	0.103647927499779	0.00206404390498318	0.000603997298508967	0.000801211820203955	0.733654902689126	0.154205431780042	1.41324445160772	0.470464876478574	0.36927929809292	0.401324681523576	1.51666615311347	1.94555937457586
RBP7	4.61511044732056e-15	4.61511044732056e-15	4.61511044732055e-15	4.61511044732056e-15	4.61511044732056e-15	0.133974596215561	0.133974596215562	0.133974596215561	0.133974596215561	0.133974596215561	0.164526322794661	0.15665024620534	0.156728199956561	0.158360793338038	0.154205431780042	0.04728219914759	0.04728219914759	0.04728219914759	0.04728219914759	0.04728219914759	0.04728219914759
UBE4B	-1.39937274493203	-1.73960202617704	-1.38696930647247	0.450511560194143	-0.0381893065210149	4.76555207982125e-08	1.29767080945146e-08	5.0257771199274e-08	3.80173175170834e-05	0.396732369600488	2.45431435057769e-06	4.57091321245541e-07	8.87142721420643e-07	0.000160595980418822	0.429097479973367	12.4228338473957	4.70942088371808	3.72004579541704	4.75008424767393	16.9761095708057	12.0983055838411
KIF1B	-0.161712624994272	-0.668371710236219	-0.306587436164949	0.056820261561974	-0.0385867799021817	0.0574151304028172	6.91347950273362e-05	0.00434462787730016	0.441399553512187	0.595974084493206	0.118848733684473	0.000244831813420613	0.00966725221151403	0.484720049407681	0.630047505650824	3.3248534178216	2.97229665410436	2.0920524587113	2.68831706463356	3.45841500256982	3.23710454264301
PGD	-0.766787551937246	-0.468949826821674	-0.0428286393054367	0.380616187300506	0.3017964518625	4.23242391293823e-07	7.70872933929947e-06	0.243110997532033	2.59299062363361e-05	9.7625572439042e-05	9.76039847554525e-06	4.01732337229216e-05	0.27486704744028	0.000116957303614542	0.000328105818842548	59.2263737968145	34.8088030602892	42.7904820446089	57.4939885525435	77.1066850557071	73.0070714561268
APITD1	-1.69999506906458	-1.61718672980976	-1.13968721943934	0.888991529360052	1.15472694190162	1.66435584080906e-06	2.23504151262269e-06	1.73429475694083e-05	7.22606469985499e-05	1.6072474999687e-05	2.41800269816769e-05	1.50851772795054e-05	7.43745636149626e-05	0.000274423097422967	7.21159341032233e-05	5.14232762764101	1.58274239217884	1.67624705816297	2.33388635113195	9.52297971330403	11.4489903480613
APITD1-CORT	-0.794348707127784	-2.26576611452498	-1.63920687853846	0.790129376699389	1.14355053679364	0.14072690143842	0.0028840375907214	0.0128142104400262	0.142487873173692	0.0503191531546793	0.172173692987149	0.00670895755039089	0.0263516131328462	0.167659327341354	0.0940584338096688	0.227384696054946	0.131110792843305	0.04728219914759	0.0729979715056069	0.39320033062041	0.502347499247284
CORT	1.83819668431581e-15	0.184382498448396	0.176412281813281	2.12250825473081	2.28252658246435	0.999999999999992	0.338636560675887	0.358349731155368	2.06423980892591e-05	1.35390303095942e-05	1	0.376056735375344	0.397216373633796	9.67306223639475e-05	6.2600119407827e-05	0.04728219914759	0.04728219914759	0.0537282048834688	0.0534322000295702	0.205890504880628	0.230041735343828
DFFA	-1.22274037959174	0.123069491701033	0.79690147283499	1.12154397472527	1.48076682600761	4.76027265896685e-07	0.0622147629863336	5.96484073981193e-06	7.94824173866035e-07	1.5236774371745e-07	1.04895336259843e-05	0.115818450170735	3.09771654629264e-05	7.56168049369137e-06	2.09826073368981e-06	6.31540628621785	2.7059499773647	6.87778987756968	10.9721703573176	13.7410421853657	17.6261120358405
PEX14	-1.02761395887871	-1.10428551623614	-0.268255569919785	-0.155408177997061	0.147792386760618	3.76366372641615e-05	2.4867691458531e-05	0.0305661058676337	0.154087355590038	0.171945665497617	0.00023076831961834	0.000103576675294218	0.0591379629401555	0.180451004603395	0.195134266697041	10.8545457090566	5.32437978923367	5.04880488828792	9.0127781033375	9.74606107614764	12.0254571006677
CASZ1	0.736570361751129	0.394334459557228	0.745265795170515	0.277679972558766	-0.832487404530725	0.00027556698049679	0.00669469015091061	0.000258320905037772	0.028997818881267	0.000139634851236546	0.00110983270093524	0.0145738692138307	0.000747153849849845	0.0580633349243291	0.000448101479720101	1.52031140888964	2.53315828364514	1.99820046291657	2.5484722776597	1.84298820397744	0.853746379201692
C1orf127	4.61511044732056e-15	4.61511044732056e-15	4.61511044732055e-15	4.61511044732056e-15	4.61511044732056e-15	0.133974596215561	0.133974596215562	0.133974596215561	0.133974596215561	0.133974596215561	0.164526322794661	0.15665024620534	0.156728199956561	0.158360793338038	0.154205431780042	0.04728219914759	0.04728219914759	0.04728219914759	0.04728219914759	0.04728219914759	0.04728219914759
TARDBP	0.412742808704305	0.6757213235057	0.86170538504331	0.917987471944681	0.68530027109517	0.000102447984267473	5.96982140946433e-06	1.42618933434512e-06	9.80743814595421e-07	5.4969994761819e-06	0.000501116483694812	3.25812573252703e-05	9.96366608893988e-06	8.70644389549279e-06	3.00522403331347e-05	28.2426298070842	37.5969919520166	45.1146425352124	51.3220862074994	53.363818478441	45.4151832754201
MASP2	-0.554475613290239	-1.31592990576787	-1.70870862455649	-3.2028792608152	-4.03900026460174	0.233884496888475	0.0200455415463866	0.00651406661574966	0.000261575133066644	7.13465030248441e-05	0.275783855785374	0.0401559087751008	0.0140270071003493	0.000827745915621705	0.000250555435819531	1.2222995050314	0.832269241291543	0.4909567801752	0.373942722886808	0.132744001747725	0.0743562371291071
SRM	-0.389246099493582	1.72763003722683	2.64807846773338	3.06179250583881	1.68476791609143	0.0014527833444415	2.95996265085239e-07	2.31658103626722e-08	9.72265640324146e-09	3.43695623612097e-07	0.00449281894439457	3.37459954570594e-06	5.54884609116637e-07	3.97097505114074e-07	3.72601478198822e-06	51.4208063660032	39.2612507811455	170.297136489725	322.321987623091	429.368586719348	165.312068956716
EXOSC10	-0.283179653407365	-0.102029276357334	0.195871986192448	0.595490046741949	0.724132558886589	0.000442146728860407	0.0463957566555924	0.00299017129919894	6.47034514424769e-06	2.04840821168177e-06	0.00163649328690242	0.0880134892785211	0.0068474861339224	3.73031790891219e-05	1.41374246448328e-05	20.9028015100847	17.1774592422745	19.4755900339373	23.9424086858444	31.5838350445287	34.5294863242997
MTOR	-1.00138929687958	-1.01022751796826	-0.48109709520998	0.336083525122192	0.275967830379571	5.38014081780769e-07	5.10662442152521e-07	3.94818345374127e-05	0.000297078227798276	0.00085897143185424	1.13938404783582e-05	4.99463704386018e-06	0.000147108589838647	0.000924999229251822	0.0022372182819843	8.0294870819997	4.01087925522572	3.98638296579744	5.75258636093366	10.1358231846259	9.72215181634189
ANGPTL7	4.61511044732056e-15	4.61511044732056e-15	4.61511044732055e-15	4.61511044732056e-15	4.61511044732056e-15	0.133974596215561	0.133974596215562	0.133974596215561	0.133974596215561	0.133974596215561	0.164526322794661	0.15665024620534	0.156728199956561	0.158360793338038	0.154205431780042	0.04728219914759	0.04728219914759	0.04728219914759	0.04728219914759	0.04728219914759	0.04728219914759
UBIAD1	-0.303412281658504	0.603787570784691	0.877219871871927	0.0669045720017907	-0.598864612869057	0.00148489181535053	3.37708119630638e-05	3.83694417785667e-06	0.269111533059737	3.53983336716757e-05	0.00458249204017669	0.000133408167719455	2.17112040513077e-05	0.30486091883323	0.000138780386933609	16.8998070699047	13.6944800872468	25.6826549203932	31.0421105274754	17.7019874985833	11.1584927315476
PTCHD2	2.50737489202135e-15	2.53654528237026e-15	2.5556211077462e-15	2.49985149229863e-15	1.05998771783409	0.999999999999966	0.999999999999965	0.999999999999965	0.999999999999966	1.36469204406664e-06	1	0.999999999999999	0.999999999999999	0.999999999999999	1.03828687767223e-05	0.04728219914759	0.04728219914759	0.04728219914759	0.04728219914759	0.04728219914759	0.098579308173673
FBXO2	-0.498935056030643	-1.59330308970738	-2.81463506693514	-1.57375639440504	-1.16225672472469	0.165249033976306	0.00234584220368169	0.000111283527992771	0.00249465747061854	0.0103313642664468	0.199861886195445	0.00556395247203805	0.000356953014483721	0.00612068011825211	0.0215156353326263	4.27010220369489	3.02164786995441	1.41516229104651	0.606944091329671	1.43446643041934	1.90793745180496
FBXO44	-0.510077531408506	-1.87316795298666	-1.95866421463232	-0.518682416665507	-0.58109619967855	0.00219659581738231	1.47620983557143e-06	1.13365352514009e-06	0.00201939908591824	0.00112785855417829	0.00643765103530365	1.0886071208083e-05	8.35165960047047e-06	0.00505700164132248	0.00285614873474628	4.67010151709789	3.27927383729996	1.27481328436756	1.20146089824014	3.25977297982544	3.12175585368235
FBXO6	-1.25386201711392	-0.326819207256486	0.350655170342148	1.41523981255255	0.932588089269502	2.87226026012152e-06	0.00471507014755875	0.0033624122705976	1.40565277077018e-06	1.62365148727658e-05	3.49625566597762e-05	0.0105293475155778	0.0076301815034422	1.14551837610013e-05	7.27056790487303e-05	4.22631920588117	1.77219790091287	3.36961211417575	5.38914687311452	11.2717651102212	8.06676274412481
MAD2L2	-0.610748422147444	-1.05873645765679	-0.382012122107109	1.04794319736658	1.49859396135785	0.00141221858363731	7.03011837990849e-05	0.0130235353630927	7.45139375179836e-05	9.47587464365366e-06	0.00438552770019663	0.000248252794729943	0.0267450813700126	0.000281541986894448	4.66266559032385e-05	21.5671091920081	14.1233701778294	10.3533407043331	16.5498792578677	44.5917250233718	60.9415745356157
C1orf187	-0.0048322175543742	-0.0048322175543742	-0.0048322175543742	-0.0048322175543742	-0.0048322175543742	0.133974596215561	0.133974596215561	0.133974596215561	0.133974596215561	0.133974596215561	0.164526322794661	0.15665024620534	0.156728199956561	0.158360793338038	0.154205431780042	0.047440833460483	0.04728219914759	0.04728219914759	0.04728219914759	0.04728219914759	0.04728219914759
AGTRAP	-1.1816516777082	-2.42671176565828	-2.23110490778855	-0.35614231189232	-0.0238826633219998	1.47452745678551e-05	2.11456204769132e-07	3.48642896180616e-07	0.00874135651944069	0.806285199535858	0.000114019024761731	2.69301734229105e-06	3.4431960074525e-06	0.0192373680433758	0.836477639592637	8.7741079945485	3.86803483050502	1.63188647583096	1.86884582563678	6.85477898987269	8.63005527792262
MTHFR	-0.839724166107409	-1.82962881511748	-1.51391005583836	-0.862610614368266	-1.35094362256647	4.40618698968926e-05	4.59460755390246e-07	1.41213839164097e-06	3.77649218676368e-05	2.7659907341825e-06	0.000259598335191732	4.60079696686236e-06	9.89961840100396e-06	0.000159650759743754	1.77449923395482e-05	7.87132131601804	4.39810384142985	2.21449389251811	2.75622903620145	4.32888423268629	3.08583775497028
CLCN6	-0.985559081729443	-1.29478148625113	-0.742838528286745	-0.670895653440619	-0.0243963388392795	0.0027910458240199	0.000685938145968004	0.0104353801300705	0.0160854495792884	0.90796012160987	0.0079378040907593	0.00183015322506419	0.0217444381331128	0.0337148084482865	0.933975803331315	2.62317361987345	1.32478130270622	1.06920005144033	1.56751013393853	1.64765894529177	2.57918804083766
NPPA	-0.0122845287602788	-0.530876473128605	-0.65614650435649	-0.434474970742237	0.229079155765818	0.989075149409205	0.560029429445705	0.474748438821245	0.631703873074631	0.799029936271298	1	0.604484814938975	0.518329996852571	0.678662444937336	0.829532941287242	0.157239785041827	0.155906574588758	0.108831019872421	0.0997798075764831	0.116351622249112	0.184298643511014
NPPB	4.61511044732056e-15	4.61511044732056e-15	4.61511044732055e-15	4.61511044732056e-15	4.61511044732056e-15	0.133974596215561	0.133974596215562	0.133974596215561	0.133974596215561	0.133974596215561	0.164526322794661	0.15665024620534	0.156728199956561	0.158360793338038	0.154205431780042	0.04728219914759	0.04728219914759	0.04728219914759	0.04728219914759	0.04728219914759	0.04728219914759
KIAA2013	-0.707754279101398	-0.767202023907172	-0.743512695890439	-0.603194697704253	-0.39338037662853	0.000221093907038155	0.000141093065574637	0.00016812389139295	0.000529424228380057	0.00466640878944218	0.000926591641975355	0.000451481613189037	0.000512180707385626	0.0015384623785347	0.0103265769578804	34.1378553478393	20.9016690151768	20.0578976964187	20.3899710992929	22.472766357972	25.9906380221802
PLOD1	-1.3092902566654	-1.57592630048448	-0.914285281996142	2.52931304068108	3.25364535351789	0.000934928580934184	0.000345947660164156	0.00559343092855542	2.39808736054521e-05	5.53227070642423e-06	0.00306376302054847	0.000993129868905855	0.0121905306593809	0.000109629659983924	3.01711021651407e-05	1.99448589867164	0.804813643025514	0.669005799675907	1.05828752236809	11.5141017713063	19.0228602229002
MFN2	-0.126773521045718	0.207187588107666	0.493576551794113	0.634190683605109	0.244649299893006	0.0163996997120414	0.00167352608332243	1.36533330470787e-05	3.14723503437134e-06	0.000703530699488911	0.038071757633331	0.00409341139169576	6.08940241060881e-05	2.10155504224627e-05	0.001870601478312	23.2285655596724	21.2745194512121	26.815881034939	32.7042157190782	36.0522862173816	27.5213142429645
MIIP	-1.07361154905759	-1.00972042726224	0.103311961178221	1.1400622115735	1.04603464580755	1.11610099926216e-06	1.60439134478872e-06	0.107098707806022	7.81962793579219e-07	1.30191011501838e-06	1.84576627217335e-05	1.1661645041978e-05	0.156728199956561	7.45919546906232e-06	1.00563199047142e-05	11.3294020636572	5.38291732427686	5.62666234103309	12.1704598721659	24.9689288688963	23.3934779761369
TNFRSF8	2.0332610665537	2.8721638725403	3.76325140317155	6.93375929108617	7.95720369984523	3.1511587838894e-07	4.01869349505192e-08	7.98664689310998e-09	2.0525884100508e-10	8.99062965834303e-11	8.01755814566643e-06	9.1605611957636e-07	2.95850873282978e-07	4.8694384621418e-08	1.74370347022915e-08	0.457173741590656	1.87134494415113	3.34725467062188	6.2077301761594	55.8921489119894	113.615680335815
TNFRSF1B	1.17016478324255	1.16486437912843	0.9252998524886	-0.0082497648570708	-0.151247063788223	9.64123708722346e-07	9.90402137104171e-07	3.85505300356818e-06	0.891566506109616	0.0402673601026771	1.67999356384643e-05	8.08713572223471e-06	2.17961207568124e-05	0.933950257715353	0.0763703121525515	147.576745944102	332.102870639189	330.884976538071	280.259885691264	146.735265864413	132.888692073028
VPS13D	-0.944480464167136	-0.769175755619999	-0.903124887688817	-1.21687039854441	-1.51925198380209	5.33034583792393e-05	0.000169927487568075	6.87941510466358e-05	1.23513333097687e-05	3.36787426016935e-06	0.000300396037871377	0.000530651585599787	0.000236053172540388	6.3129666011424e-05	2.06385259691609e-05	8.81057982598194	4.5781238821159	5.16963065508552	4.71125714751381	3.79044325640155	3.07371836705968
SNORA59A	0.340361992123661	0.774715475328095	0.695317971479113	-1.07927876757398	-0.580158998773237	0.706358127870401	0.403016279279488	0.450271853488035	0.256759652209044	0.525623171653927	0.764538477479491	0.443071535591233	0.493248628618322	0.29162372640632	0.55970760805475	0.0999063173180568	0.126488813734654	0.170924983545414	0.161772432756635	0.04728219914759	0.0668263421114758
SNORA59B	0.340361992123661	0.774715475328095	0.695317971479113	-1.07927876757398	-0.580158998773237	0.706358127870401	0.403016279279488	0.450271853488035	0.256759652209044	0.525623171653927	0.764538477479491	0.443071535591233	0.493248628618322	0.29162372640632	0.55970760805475	0.0999063173180568	0.126488813734654	0.170924983545414	0.161772432756635	0.04728219914759	0.0668263421114758
DHRS3	-0.46188242461689	-0.159704978573603	-0.65856103285946	-1.37806791020082	-0.676536137713772	0.000749724689733445	0.0724534732830438	0.000107053246773342	1.473395157637e-06	9.19581468393389e-05	0.00254860679589266	0.133552029609181	0.000344684869050753	1.18445248793458e-05	0.000311273022847185	33.9003144370373	24.6129269181867	30.3478366273446	21.4761832782271	13.0425932187583	21.210263107279
AADACL4	4.61511044732056e-15	4.61511044732056e-15	4.61511044732055e-15	4.61511044732056e-15	4.61511044732056e-15	0.133974596215561	0.133974596215562	0.133974596215561	0.133974596215561	0.133974596215561	0.164526322794661	0.15665024620534	0.156728199956561	0.158360793338038	0.154205431780042	0.04728219914759	0.04728219914759	0.04728219914759	0.04728219914759	0.04728219914759	0.04728219914759
AADACL3	4.61511044732056e-15	4.61511044732056e-15	4.61511044732055e-15	4.61511044732056e-15	4.61511044732056e-15	0.133974596215561	0.133974596215562	0.133974596215561	0.133974596215561	0.133974596215561	0.164526322794661	0.15665024620534	0.156728199956561	0.158360793338038	0.154205431780042	0.04728219914759	0.04728219914759	0.04728219914759	0.04728219914759	0.04728219914759	0.04728219914759
C1orf158	4.61511044732056e-15	4.61511044732056e-15	4.61511044732055e-15	4.61511044732056e-15	4.61511044732056e-15	0.133974596215561	0.133974596215562	0.133974596215561	0.133974596215561	0.133974596215561	0.164526322794661	0.15665024620534	0.156728199956561	0.158360793338038	0.154205431780042	0.04728219914759	0.04728219914759	0.04728219914759	0.04728219914759	0.04728219914759	0.04728219914759
PRAMEF12	4.61511044732056e-15	4.61511044732056e-15	4.61511044732055e-15	4.61511044732056e-15	4.61511044732056e-15	0.133974596215561	0.133974596215562	0.133974596215561	0.133974596215561	0.133974596215561	0.164526322794661	0.15665024620534	0.156728199956561	0.158360793338038	0.154205431780042	0.04728219914759	0.04728219914759	0.04728219914759	0.04728219914759	0.04728219914759	0.04728219914759
PRAMEF1	4.61511044732056e-15	4.61511044732056e-15	4.61511044732055e-15	4.61511044732056e-15	4.61511044732056e-15	0.133974596215561	0.133974596215562	0.133974596215561	0.133974596215561	0.133974596215561	0.164526322794661	0.15665024620534	0.156728199956561	0.158360793338038	0.154205431780042	0.04728219914759	0.04728219914759	0.04728219914759	0.04728219914759	0.04728219914759	0.04728219914759
PRAMEF11	4.61511044732056e-15	4.61511044732056e-15	4.61511044732055e-15	4.61511044732056e-15	4.61511044732056e-15	0.133974596215561	0.133974596215562	0.133974596215561	0.133974596215561	0.133974596215561	0.164526322794661	0.15665024620534	0.156728199956561	0.158360793338038	0.154205431780042	0.04728219914759	0.04728219914759	0.04728219914759	0.04728219914759	0.04728219914759	0.04728219914759
LOC649330	4.61511044732056e-15	4.61511044732056e-15	4.61511044732055e-15	4.61511044732056e-15	4.61511044732056e-15	0.133974596215561	0.133974596215562	0.133974596215561	0.133974596215561	0.133974596215561	0.164526322794661	0.15665024620534	0.156728199956561	0.158360793338038	0.154205431780042	0.04728219914759	0.04728219914759	0.04728219914759	0.04728219914759	0.04728219914759	0.04728219914759
HNRNPCL1	4.61511044732056e-15	4.61511044732056e-15	4.61511044732055e-15	4.61511044732056e-15	4.61511044732056e-15	0.133974596215561	0.133974596215562	0.133974596215561	0.133974596215561	0.133974596215561	0.164526322794661	0.15665024620534	0.156728199956561	0.158360793338038	0.154205431780042	0.04728219914759	0.04728219914759	0.04728219914759	0.04728219914759	0.04728219914759	0.04728219914759
PRAMEF2	4.61511044732056e-15	4.61511044732056e-15	4.61511044732055e-15	4.61511044732056e-15	4.61511044732056e-15	0.133974596215561	0.133974596215562	0.133974596215561	0.133974596215561	0.133974596215561	0.164526322794661	0.15665024620534	0.156728199956561	0.158360793338038	0.154205431780042	0.04728219914759	0.04728219914759	0.04728219914759	0.04728219914759	0.04728219914759	0.04728219914759
PRAMEF4	4.61511044732056e-15	4.61511044732056e-15	4.61511044732055e-15	4.61511044732056e-15	4.61511044732056e-15	0.133974596215561	0.133974596215562	0.133974596215561	0.133974596215561	0.133974596215561	0.164526322794661	0.15665024620534	0.156728199956561	0.158360793338038	0.154205431780042	0.04728219914759	0.04728219914759	0.04728219914759	0.04728219914759	0.04728219914759	0.04728219914759
PRAMEF10	4.61511044732056e-15	4.61511044732056e-15	4.61511044732055e-15	4.61511044732056e-15	4.61511044732056e-15	0.133974596215561	0.133974596215562	0.133974596215561	0.133974596215561	0.133974596215561	0.164526322794661	0.15665024620534	0.156728199956561	0.158360793338038	0.154205431780042	0.04728219914759	0.04728219914759	0.04728219914759	0.04728219914759	0.04728219914759	0.04728219914759
PRAMEF8	4.61511044732056e-15	4.61511044732056e-15	4.61511044732055e-15	4.61511044732056e-15	4.61511044732056e-15	0.133974596215561	0.133974596215562	0.133974596215561	0.133974596215561	0.133974596215561	0.164526322794661	0.15665024620534	0.156728199956561	0.158360793338038	0.154205431780042	0.04728219914759	0.04728219914759	0.04728219914759	0.04728219914759	0.04728219914759	0.04728219914759
PRAMEF7	4.61511044732056e-15	4.61511044732056e-15	4.61511044732055e-15	4.61511044732056e-15	4.61511044732056e-15	0.133974596215561	0.133974596215562	0.133974596215561	0.133974596215561	0.133974596215561	0.164526322794661	0.15665024620534	0.156728199956561	0.158360793338038	0.154205431780042	0.04728219914759	0.04728219914759	0.04728219914759	0.04728219914759	0.04728219914759	0.04728219914759
PRAMEF6	4.61511044732056e-15	4.61511044732056e-15	4.61511044732055e-15	4.61511044732056e-15	4.61511044732056e-15	0.133974596215561	0.133974596215562	0.133974596215561	0.133974596215561	0.133974596215561	0.164526322794661	0.15665024620534	0.156728199956561	0.158360793338038	0.154205431780042	0.04728219914759	0.04728219914759	0.04728219914759	0.04728219914759	0.04728219914759	0.04728219914759
PRAMEF22	4.61511044732056e-15	4.61511044732056e-15	4.61511044732055e-15	4.61511044732056e-15	4.61511044732056e-15	0.133974596215561	0.133974596215562	0.133974596215561	0.133974596215561	0.133974596215561	0.164526322794661	0.15665024620534	0.156728199956561	0.158360793338038	0.154205431780042	0.04728219914759	0.04728219914759	0.04728219914759	0.04728219914759	0.04728219914759	0.04728219914759
PRAMEF5	4.61511044732056e-15	4.61511044732056e-15	4.61511044732055e-15	4.61511044732056e-15	4.61511044732056e-15	0.133974596215561	0.133974596215562	0.133974596215561	0.133974596215561	0.133974596215561	0.164526322794661	0.15665024620534	0.156728199956561	0.158360793338038	0.154205431780042	0.04728219914759	0.04728219914759	0.04728219914759	0.04728219914759	0.04728219914759	0.04728219914759
LOC440563	4.61511044732056e-15	4.61511044732056e-15	4.61511044732055e-15	4.61511044732056e-15	4.61511044732056e-15	0.133974596215561	0.133974596215562	0.133974596215561	0.133974596215561	0.133974596215561	0.164526322794661	0.15665024620534	0.156728199956561	0.158360793338038	0.154205431780042	0.04728219914759	0.04728219914759	0.04728219914759	0.04728219914759	0.04728219914759	0.04728219914759
PRAMEF3	4.61511044732056e-15	4.61511044732056e-15	4.61511044732055e-15	4.61511044732056e-15	4.61511044732056e-15	0.133974596215561	0.133974596215562	0.133974596215561	0.133974596215561	0.133974596215561	0.164526322794661	0.15665024620534	0.156728199956561	0.158360793338038	0.154205431780042	0.04728219914759	0.04728219914759	0.04728219914759	0.04728219914759	0.04728219914759	0.04728219914759
PRAMEF15	4.61511044732056e-15	4.61511044732056e-15	4.61511044732055e-15	4.61511044732056e-15	4.61511044732056e-15	0.133974596215561	0.133974596215562	0.133974596215561	0.133974596215561	0.133974596215561	0.164526322794661	0.15665024620534	0.156728199956561	0.158360793338038	0.154205431780042	0.04728219914759	0.04728219914759	0.04728219914759	0.04728219914759	0.04728219914759	0.04728219914759
PRAMEF9	4.61511044732056e-15	4.61511044732056e-15	4.61511044732055e-15	4.61511044732056e-15	4.61511044732056e-15	0.133974596215561	0.133974596215562	0.133974596215561	0.133974596215561	0.133974596215561	0.164526322794661	0.15665024620534	0.156728199956561	0.158360793338038	0.154205431780042	0.04728219914759	0.04728219914759	0.04728219914759	0.04728219914759	0.04728219914759	0.04728219914759
PRAMEF13	4.61511044732056e-15	4.61511044732056e-15	4.61511044732055e-15	4.61511044732056e-15	4.61511044732056e-15	0.133974596215561	0.133974596215562	0.133974596215561	0.133974596215561	0.133974596215561	0.164526322794661	0.15665024620534	0.156728199956561	0.158360793338038	0.154205431780042	0.04728219914759	0.04728219914759	0.04728219914759	0.04728219914759	0.04728219914759	0.04728219914759
PRAMEF14	4.61511044732056e-15	4.61511044732056e-15	4.61511044732055e-15	4.61511044732056e-15	4.61511044732056e-15	0.133974596215561	0.133974596215562	0.133974596215561	0.133974596215561	0.133974596215561	0.164526322794661	0.15665024620534	0.156728199956561	0.158360793338038	0.154205431780042	0.04728219914759	0.04728219914759	0.04728219914759	0.04728219914759	0.04728219914759	0.04728219914759
PRAMEF18	4.61511044732056e-15	4.61511044732056e-15	4.61511044732055e-15	4.61511044732056e-15	4.61511044732056e-15	0.133974596215561	0.133974596215562	0.133974596215561	0.133974596215561	0.133974596215561	0.164526322794661	0.15665024620534	0.156728199956561	0.158360793338038	0.154205431780042	0.04728219914759	0.04728219914759	0.04728219914759	0.04728219914759	0.04728219914759	0.04728219914759
PRAMEF19	4.61511044732056e-15	4.61511044732056e-15	4.61511044732055e-15	4.61511044732056e-15	4.61511044732056e-15	0.133974596215561	0.133974596215562	0.133974596215561	0.133974596215561	0.133974596215561	0.164526322794661	0.15665024620534	0.156728199956561	0.158360793338038	0.154205431780042	0.04728219914759	0.04728219914759	0.04728219914759	0.04728219914759	0.04728219914759	0.04728219914759
PRAMEF16	4.61511044732056e-15	4.61511044732056e-15	4.61511044732055e-15	4.61511044732056e-15	4.61511044732056e-15	0.133974596215561	0.133974596215562	0.133974596215561	0.133974596215561	0.133974596215561	0.164526322794661	0.15665024620534	0.156728199956561	0.158360793338038	0.154205431780042	0.04728219914759	0.04728219914759	0.04728219914759	0.04728219914759	0.04728219914759	0.04728219914759
PRAMEF20	4.61511044732056e-15	4.61511044732056e-15	4.61511044732055e-15	4.61511044732056e-15	4.61511044732056e-15	0.133974596215561	0.133974596215562	0.133974596215561	0.133974596215561	0.133974596215561	0.164526322794661	0.15665024620534	0.156728199956561	0.158360793338038	0.154205431780042	0.04728219914759	0.04728219914759	0.04728219914759	0.04728219914759	0.04728219914759	0.04728219914759
PRAMEF21	4.61511044732056e-15	4.61511044732056e-15	4.61511044732055e-15	4.61511044732056e-15	4.61511044732056e-15	0.133974596215561	0.133974596215562	0.133974596215561	0.133974596215561	0.133974596215561	0.164526322794661	0.15665024620534	0.156728199956561	0.158360793338038	0.154205431780042	0.04728219914759	0.04728219914759	0.04728219914759	0.04728219914759	0.04728219914759	0.04728219914759
PRAMEF17	4.61511044732056e-15	4.61511044732056e-15	4.61511044732055e-15	4.61511044732056e-15	4.61511044732056e-15	0.133974596215561	0.133974596215562	0.133974596215561	0.133974596215561	0.133974596215561	0.164526322794661	0.15665024620534	0.156728199956561	0.158360793338038	0.154205431780042	0.04728219914759	0.04728219914759	0.04728219914759	0.04728219914759	0.04728219914759	0.04728219914759
LRRC38	4.61511044732056e-15	4.61511044732056e-15	4.61511044732055e-15	4.61511044732056e-15	4.61511044732056e-15	0.133974596215561	0.133974596215562	0.133974596215561	0.133974596215561	0.133974596215561	0.164526322794661	0.15665024620534	0.156728199956561	0.158360793338038	0.154205431780042	0.04728219914759	0.04728219914759	0.04728219914759	0.04728219914759	0.04728219914759	0.04728219914759
PDPN	4.65724293352212e-15	4.59093121180434e-15	4.62044738159736e-15	4.61511044732055e-15	1.84591605841417	0.999999999999985	0.999999999999985	0.999999999999985	0.999999999999985	0.000217945698128156	1	0.999999999999999	0.999999999999999	0.999999999999999	0.000663054443145687	0.04728219914759	0.04728219914759	0.04728219914759	0.04728219914759	0.04728219914759	0.169970585690584
PRDM2	0.169057801390291	-0.456476528384481	-0.718259052521097	-0.910053039884481	-1.20692241794039	0.0632600731453753	0.000852899042988199	7.0351188181793e-05	1.80651236896527e-05	3.46947703325786e-06	0.129803057705362	0.00222426016356413	0.00024052263797187	8.63933644175969e-05	2.116229153218e-05	20.5489833777732	23.1037145455011	14.9753580027324	12.4902986113223	10.9354605499723	8.90164951118611
KAZ	2.31457513986845e-15	2.43564071882509e-15	0.606439377380673	0.125710799635099	1.03208219679293	0.999999999999996	0.999999999999996	0.217875397580839	0.785003146577902	0.0576585457144647	1	0.999999999999999	0.247856255831104	0.830947461370258	0.106863827246722	0.04728219914759	0.04728219914759	0.04728219914759	0.0719870059564632	0.0515870138697715	0.096690847550324
C1orf126	4.61511044732056e-15	4.61511044732056e-15	4.61511044732055e-15	4.61511044732056e-15	4.61511044732056e-15	0.133974596215561	0.133974596215562	0.133974596215561	0.133974596215561	0.133974596215561	0.164526322794661	0.15665024620534	0.156728199956561	0.158360793338038	0.154205431780042	0.04728219914759	0.04728219914759	0.04728219914759	0.04728219914759	0.04728219914759	0.04728219914759
TMEM51	0.748010689746441	0.0228974108609894	0.0645826872433809	-1.59989639971839	-2.52511341033555	0.00518171175374787	0.899948320263167	0.724166244780318	9.51111512431911e-05	6.84850233156467e-06	0.0136975073623254	0.945261529926458	0.772379340855227	0.000346565142601824	3.60018032507717e-05	0.272165170438835	0.457094716661656	0.276519239836942	0.284625543477742	0.089787471286366	0.04728219914759
FHAD1	4.61511044732056e-15	4.61511044732056e-15	4.61511044732055e-15	4.61511044732056e-15	4.61511044732056e-15	0.133974596215561	0.133974596215562	0.133974596215561	0.133974596215561	0.133974596215561	0.164526322794661	0.15665024620534	0.156728199956561	0.158360793338038	0.154205431780042	0.04728219914759	0.04728219914759	0.04728219914759	0.04728219914759	0.04728219914759	0.04728219914759
EFHD2	0.436828395189834	0.640132654081033	0.284407675396335	-0.119942586811823	0.22918872598617	0.000352355547360405	4.12757244420316e-05	0.00327788105665462	0.0939664032161376	0.00897983264608737	0.00135614924165292	0.000157746127687627	0.00745048899840975	0.158360793338038	0.0188968828921155	57.0015405754967	77.1587251411012	88.8353307317533	69.422753460519	52.4542011189762	66.8158156898499
CTRC	4.61511044732056e-15	4.61511044732056e-15	4.61511044732055e-15	4.61511044732056e-15	4.61511044732056e-15	0.133974596215561	0.133974596215562	0.133974596215561	0.133974596215561	0.133974596215561	0.164526322794661	0.15665024620534	0.156728199956561	0.158360793338038	0.154205431780042	0.04728219914759	0.04728219914759	0.04728219914759	0.04728219914759	0.04728219914759	0.04728219914759
CELA2A	4.61511044732056e-15	4.61511044732056e-15	4.61511044732055e-15	4.61511044732056e-15	4.61511044732056e-15	0.133974596215561	0.133974596215562	0.133974596215561	0.133974596215561	0.133974596215561	0.164526322794661	0.15665024620534	0.156728199956561	0.158360793338038	0.154205431780042	0.04728219914759	0.04728219914759	0.04728219914759	0.04728219914759	0.04728219914759	0.04728219914759
CELA2B	-0.18257254485357	-0.18257254485357	-0.18257254485357	-0.18257254485357	-0.18257254485357	0.133974596215561	0.133974596215561	0.133974596215561	0.133974596215561	0.133974596215561	0.164526322794661	0.15665024620534	0.156728199956561	0.158360793338038	0.154205431780042	0.053660841663994	0.04728219914759	0.04728219914759	0.04728219914759	0.04728219914759	0.04728219914759
CASP9	-0.859966994469196	-1.7434868526525	-2.05592133029106	-0.974635521868076	-0.166488360738391	0.000781396656545053	1.48864812899528e-05	5.68704271210893e-06	0.000399020527155318	0.27216732670285	0.0026367241296138	6.7641285498144e-05	2.98472705295432e-05	0.00119679324217399	0.301102911419038	6.79123075590868	3.74173155771496	2.02818070940437	1.63325688732667	3.45584265266809	6.05104659129311
DNAJC16	-1.04987808464865	-0.720959830883306	-0.413007888795508	-0.138143076122917	-0.904055064442384	2.43778048666181e-05	0.000205700206513783	0.00379504479820567	0.176922874599967	5.75269215441812e-05	0.000165992381229186	0.000628802550412249	0.00852862027612481	0.205338820837893	0.000208763279159518	5.91016896881976	2.85466468258533	3.58566211458916	4.43886701760708	5.37049958942369	3.15829145425181
AGMAT	-0.329759656677815	1.25627535927527	1.5729555300155	1.94686337669903	1.96680900890964	0.0225473831007067	2.45240985555778e-05	6.63033430090749e-06	1.89147548904756e-06	1.78097980243741e-06	0.0506987072667156	0.000102528571014133	3.38499209959334e-05	1.42755212123221e-05	1.28033041890246e-05	2.54163459018011	2.02229991840973	6.07141163157301	7.56170810333221	9.79890136699008	9.93531451439762
DDI2	0.37722706772751	0.743338410030681	0.635395033118265	0.532438604257498	0.1527316103331	0.00239936640269402	6.14775980898288e-05	0.000149116040877775	0.00039561525474828	0.0882604083585045	0.00695513723905846	0.000222088196566205	0.000461845515496443	0.00118801779974234	0.154205431780042	5.87023129867981	7.6245089087757	9.82703203922731	9.11860026264996	8.49053788932127	6.52577370508662
RSC1A1	0.866298157417062	0.998922633216812	0.6934030451681	0.568431833246898	0.327474283101774	9.13095818647778e-05	4.05608629383719e-05	0.000315647984802136	0.000918449744931677	0.0129995887200075	0.000458088565935781	0.000155520502669479	0.000891683564870489	0.00249895428403812	0.0266076942135079	7.03369881143627	12.8222871384165	14.0568963811362	11.3741482160204	10.4303480311062	8.82598834408929
PLEKHM2	0.0143213120027587	-0.135206676756119	-0.362250020227618	-0.0274958656798173	0.122091281166502	0.839403494977463	0.0926882597408751	0.00173965749264749	0.698610804965927	0.121253412194481	0.891451468615937	0.15665024620534	0.0041584695129209	0.745706384786344	0.154205431780042	17.1600047412581	17.3311965680388	15.6248601248139	13.3496316162657	16.8360545095934	18.6754270395619
SLC25A34	0.35134891073479	-0.229302365612547	0.327479373846978	0.100255217551214	-0.751946538032286	0.456082885719269	0.62179247408309	0.485879606854409	0.827751450121936	0.139137194516602	0.510984965010001	0.667307000916931	0.52973087087383	0.872552934895731	0.159664459307375	0.0958412750332549	0.122269783675281	0.0817571403609495	0.120263460785061	0.102738308337251	0.0569107251896329
TMEM82	4.61511044732056e-15	4.61511044732056e-15	4.61511044732055e-15	4.61511044732056e-15	4.61511044732056e-15	0.133974596215561	0.133974596215562	0.133974596215561	0.133974596215561	0.133974596215561	0.164526322794661	0.15665024620534	0.156728199956561	0.158360793338038	0.154205431780042	0.04728219914759	0.04728219914759	0.04728219914759	0.04728219914759	0.04728219914759	0.04728219914759
FBLIM1	-0.417972930253995	-0.417972930253995	-0.417972930253995	-0.417972930253995	-0.417972930253995	0.133974596215569	0.133974596215569	0.133974596215569	0.133974596215569	0.133974596215569	0.164526322794661	0.15665024620534	0.156728199956561	0.158360793338038	0.154205431780042	0.0631713353353924	0.04728219914759	0.04728219914759	0.04728219914759	0.04728219914759	0.04728219914759
UQCRHL	-0.372052064733713	0.548222429996854	-0.406313414812781	1.02038218491719	-0.665964963412022	0.763624246008389	0.659169109235333	0.742787206089566	0.421201776389887	0.593603028769674	0.819599590219332	0.704841579283046	0.791142699326423	0.463841956221949	0.627719439565806	0.188832200643852	0.145907367874278	0.276126094384432	0.142483156899333	0.383037857136863	0.119014704973797
FLJ37453	0.271372066244645	-0.314387718039974	-1.1500138254732	-1.42596980683905	-1.29871908023185	0.24960222112441	0.190249633735336	0.00166191010716039	0.000537698834859776	0.000884494120506525	0.292954185846018	0.21782445100878	0.00398972929160047	0.00155925669926827	0.00229645114533653	1.74631355718267	2.10772214013138	1.4043717741396	0.786925409425824	0.649923949397158	0.709853660975274
SPEN	0.210814931278958	1.04656040724273	0.884827940483282	0.0998651792115409	0.00343427040854612	0.149451114733353	0.000176735220504744	0.000444670606171006	0.463421728068181	0.979392420937127	0.182058333800599	0.000549372096076914	0.00121268857987201	0.507329628665706	0.999999999999999	8.89927597054951	10.2995035705611	18.3823380928542	16.4329080713062	9.53711652964354	8.92048552938684
ZBTB17	0.335935091599299	-0.1527338781321	-0.262492694137978	0.0110530464508723	1.05028868027595	0.0164566989386294	0.184463838315999	0.041955806352035	0.917137155431023	4.86562808380924e-05	0.0381877613248113	0.211504118178147	0.0798169665287818	0.958170933057475	0.000181504694327444	8.67860519323238	10.9540941934968	7.80678921068066	7.23488708274013	8.74535070994868	17.9729070703657
C1orf64	4.61511044732056e-15	4.61511044732056e-15	4.61511044732055e-15	4.61511044732056e-15	4.61511044732056e-15	0.133974596215561	0.133974596215562	0.133974596215561	0.133974596215561	0.133974596215561	0.164526322794661	0.15665024620534	0.156728199956561	0.158360793338038	0.154205431780042	0.04728219914759	0.04728219914759	0.04728219914759	0.04728219914759	0.04728219914759	0.04728219914759
HSPB7	4.61511044732056e-15	4.61511044732056e-15	4.61511044732055e-15	4.61511044732056e-15	4.61511044732056e-15	0.133974596215561	0.133974596215562	0.133974596215561	0.133974596215561	0.133974596215561	0.164526322794661	0.15665024620534	0.156728199956561	0.158360793338038	0.154205431780042	0.04728219914759	0.04728219914759	0.04728219914759	0.04728219914759	0.04728219914759	0.04728219914759
CLCNKA	4.61511044732056e-15	4.61511044732056e-15	4.61511044732055e-15	4.61511044732056e-15	4.61511044732056e-15	0.133974596215561	0.133974596215562	0.133974596215561	0.133974596215561	0.133974596215561	0.164526322794661	0.15665024620534	0.156728199956561	0.158360793338038	0.154205431780042	0.04728219914759	0.04728219914759	0.04728219914759	0.04728219914759	0.04728219914759	0.04728219914759
CLCNKB	4.61511044732056e-15	4.61511044732056e-15	4.61511044732055e-15	4.61511044732056e-15	4.61511044732056e-15	0.133974596215561	0.133974596215562	0.133974596215561	0.133974596215561	0.133974596215561	0.164526322794661	0.15665024620534	0.156728199956561	0.158360793338038	0.154205431780042	0.04728219914759	0.04728219914759	0.04728219914759	0.04728219914759	0.04728219914759	0.04728219914759
FAM131C	-0.645509910454149	-0.182800757183169	-0.29372925676261	-0.64550991045415	-0.258980833177845	0.284150793548284	0.750448271793029	0.611818552387357	0.284150793548283	0.653737229725582	0.330098077522751	0.7973602277961	0.658758810208974	0.320822373354601	0.687203743889906	0.0739631694924992	0.04728219914759	0.065160889216259	0.060338456512944	0.04728219914759	0.0618093980809171
EPHA2	0.910176742703516	0.921324103272562	2.61971986395899e-15	2.69214776093699e-15	1.87449010642992	0.0222213097307139	0.0211810299033549	0.999999999999993	0.999999999999993	0.000744132643661827	0.0500540613126181	0.0422710727443005	0.999999999999999	0.999999999999999	0.00196753117781109	0.04728219914759	0.0888562884662644	0.0895455191508766	0.04728219914759	0.04728219914759	0.173370585740488
ARHGEF19	-1.27384065324159	-0.486293074292406	0.0141078788053042	-0.254833153660528	-1.12057705877534	0.000532115590904292	0.0428107217730439	0.943173479609058	0.228022658645554	0.00105048663308322	0.00190928039857855	0.081666304152171	0.987361214687916	0.260858015071865	0.00267938372615302	2.24657248269447	0.929086583693899	1.60373140207455	2.26864911345937	1.88281657099145	1.03322077021322
C1orf89	-1.39250195125034	-2.04433385454509	-1.42251438617499	-0.189954782367651	-0.452882498595563	4.88802678019605e-05	5.26999765143083e-06	4.32635163006959e-05	0.209546930594461	0.0154120610831184	0.00028146386847749	2.96395832602541e-05	0.000159151503382633	0.24088337297059	0.0311312465718787	2.93472997054243	1.11784938162527	0.711479409399879	1.09483493733074	2.57268171564226	2.14405998050428
FBXO42	-0.422342333584761	-0.732200114664772	-0.992538379900344	-0.567647735346515	-0.174584756823683	0.000518302273377009	2.3621296225816e-05	4.00573361281348e-06	0.000101198592741121	0.0316835644567796	0.00186934185610663	9.95191584801995e-05	2.24611163102189e-05	0.000365521318128766	0.0610299289441292	11.1767801709616	8.34024864497456	6.72825606899737	5.61736811683194	7.54115233502149	9.90287872590592
C1orf144	0.549237770056357	0.839699864597992	0.927548537632911	0.634927149518525	0.541126620683589	1.86507563181567e-06	1.50101375392636e-07	8.29316352906064e-08	7.90901731424057e-07	2.03630181624033e-06	2.60324846444851e-05	2.13609487635978e-06	1.24537068483537e-06	7.53400624124582e-06	1.40892120701704e-05	52.8439486289585	77.3272036461943	94.5736407809808	100.511370316994	82.0592189094559	76.8936729152666
SPATA21	4.61511044732056e-15	4.61511044732056e-15	4.61511044732055e-15	4.61511044732056e-15	4.61511044732056e-15	0.133974596215561	0.133974596215562	0.133974596215561	0.133974596215561	0.133974596215561	0.164526322794661	0.15665024620534	0.156728199956561	0.158360793338038	0.154205431780042	0.04728219914759	0.04728219914759	0.04728219914759	0.04728219914759	0.04728219914759	0.04728219914759
NECAP2	-0.0413200888425365	-0.495216783446351	-0.651690967553625	-0.732173284814944	-0.856573346357702	0.378185479796106	2.72982442747504e-05	5.52244349302703e-06	2.78527235578581e-06	1.10238837871598e-06	0.429427985103782	0.000111554122654743	2.90929576882832e-05	1.91404327356507e-05	8.87482340987958e-06	94.1934161197055	91.533898903084	66.8259961898063	59.957293261454	56.7040954632026	52.019512396792
CROCCP3	-0.884694986921389	-2.02783141829841	-2.27003471844973	-2.68746309831531	-2.55209420253588	0.0307730357030481	0.000663313963835607	0.000360820482675267	0.000141850799800796	0.000189268377367062	0.0672387513401893	0.00177659156780375	0.00100603860510858	0.000489216337079764	0.000586613594897216	0.534866600191113	0.289684828736335	0.131161808465727	0.110891162858002	0.0830306569888496	0.0911986842010344
MIR3675	4.61511044732056e-15	4.61511044732056e-15	4.61511044732055e-15	4.61511044732056e-15	4.61511044732056e-15	0.133974596215561	0.133974596215562	0.133974596215561	0.133974596215561	0.133974596215561	0.164526322794661	0.15665024620534	0.156728199956561	0.158360793338038	0.154205431780042	0.04728219914759	0.04728219914759	0.04728219914759	0.04728219914759	0.04728219914759	0.04728219914759
NBPF1	-2.16534055550171	-3.79481099419601	-3.70947618034217	-2.20522811342656	-2.69280722493932	0.000242109735194514	9.86637151108081e-06	1.12655531969191e-05	0.0002188631832621	7.13147240959637e-05	0.000997238103959671	4.89694875347235e-05	5.22290719940325e-05	0.000709293560055927	0.000250483280412662	2.29308868777464	0.511197114624095	0.165222395576387	0.175290045353408	0.497257156811242	0.354654197775805
CROCCP2	-0.950819787914584	-1.55968385543616	-1.50308565125726	-1.55969779459076	-1.17149822212307	0.0178830822194423	0.00182920549936333	0.00220399498914954	0.00182912259302801	0.00727359471255367	0.0411338559560147	0.00443721120807161	0.0051670614232585	0.00463095297735293	0.0155424647460662	3.57377286071737	1.8488499668713	1.21231456313945	1.26081997128853	1.21230284995128	1.58661239122856
MST1P2	-1.33304267057686	-2.36752276639039	-2.36752276639038	-2.36752276639038	-1.26665317622212	0.000957519375660446	3.99477775840075e-05	3.99477775840075e-05	3.99477775840075e-05	0.00124982466332735	0.00312951518059914	0.00015359231726265	0.000148596403690303	0.000167418801000445	0.00313158314519101	0.244001803272025	0.0968516907441476	0.04728219914759	0.04728219914759	0.04728219914759	0.101412721095531
ESPNP	-0.618837333304236	-0.618837333304236	-0.618837333304236	-0.618837333304236	-0.618837333304236	0.133974596215567	0.133974596215567	0.133974596215567	0.133974596215567	0.133974596215567	0.164526322794661	0.15665024620534	0.156728199956561	0.158360793338038	0.154205431780042	0.0726082998351861	0.04728219914759	0.04728219914759	0.04728219914759	0.04728219914759	0.04728219914759
MST1P9	-1.13519606450547	-1.37687263115972	-1.37687263115972	-1.37687263115972	-1.32085955479051	0.000216198744670126	7.31744799759549e-05	7.31744799759549e-05	7.3174479975955e-05	9.25869974863115e-05	0.000911730712205713	0.000256813173349668	0.000248597029778153	0.000277704374313103	0.000313163968443007	0.122794136667839	0.0559048599287727	0.04728219914759	0.04728219914759	0.04728219914759	0.0491540474065142
CROCC	-0.893360548898182	-2.27922200587569	-2.21281959726915	-1.56008088357301	-0.921743014899543	0.000141588834699783	6.11518813152648e-07	7.28763013969331e-07	5.73062084206573e-06	0.000118798321960233	0.000647943979849202	5.67493530308117e-06	5.99020096259347e-06	3.37885589718703e-05	0.000389359579616871	4.48472400042634	2.4143898608137	0.923892688573733	0.967410166372051	1.5209137253638	2.3673552014854
MFAP2	0.366616087029714	1.00899077041478	0.138919798910598	3.50940690265e-15	0.396283156720915	0.33271486986428	0.0273642719090162	0.703592928450424	0.999999999999992	0.298260480814512	0.381531888785247	0.0536695922226087	0.751658632961793	0.999999999999999	0.328065932828431	0.04728219914759	0.0609621263818822	0.0951555568529763	0.0520615020912766	0.04728219914759	0.0622287080870849
ATP13A2	-1.1414170104811	-1.21925612872138	-0.391657824587474	0.205619371190431	0.211347061336828	2.83500775448522e-07	1.9143186130386e-07	0.000144526891695049	0.00425655280353091	0.0037302992036927	7.48997765867059e-06	2.5067119830159e-06	0.000449657179203952	0.00992794974571063	0.00843325955417146	16.3777999792402	7.4242879072676	7.03433254687323	12.4840301705819	18.8865729829421	18.9617042177121
SDHB	0.00406136187979399	0.217975316030673	0.442603427838981	0.964215120150356	1.05564724403327	0.899918462203821	0.000410372449751305	7.32786585378748e-06	7.27761975784349e-08	4.23723259132302e-08	0.948491431474866	0.00115868645599571	3.67216648403283e-05	1.41657726159527e-06	9.09434906511101e-07	44.1710914234638	44.2956136045094	51.3754026703441	60.0309254153224	86.1778795422584	91.8162636410348
PADI2	-1.78621260793694	-2.86132924216945	-3.61438988558231	-4.96201627244802	-4.85163868226203	1.36571106502374e-06	8.29779658073914e-08	2.05540068531933e-08	3.08545113861753e-09	3.53040524433978e-09	2.11902265835163e-05	1.44450322990229e-06	5.16746733738682e-07	1.96027237581683e-07	1.94252179553645e-07	1.47371466369851	0.427277310420294	0.202799778106387	0.120329921465943	0.04728219914759	0.0510416415589488
PADI1	4.61511044732056e-15	4.61511044732056e-15	4.61511044732055e-15	4.61511044732056e-15	4.61511044732056e-15	0.133974596215561	0.133974596215562	0.133974596215561	0.133974596215561	0.133974596215561	0.164526322794661	0.15665024620534	0.156728199956561	0.158360793338038	0.154205431780042	0.04728219914759	0.04728219914759	0.04728219914759	0.04728219914759	0.04728219914759	0.04728219914759
PADI3	4.61511044732056e-15	4.61511044732056e-15	4.61511044732055e-15	4.61511044732056e-15	4.61511044732056e-15	0.133974596215561	0.133974596215562	0.133974596215561	0.133974596215561	0.133974596215561	0.164526322794661	0.15665024620534	0.156728199956561	0.158360793338038	0.154205431780042	0.04728219914759	0.04728219914759	0.04728219914759	0.04728219914759	0.04728219914759	0.04728219914759
PADI4	-1.00055383747115	-1.18784880521695	-1.18784880521695	-1.12761319471961	-0.632672283260496	0.00491561783640251	0.00212886892780399	0.002128868927804	0.00275893948362609	0.0337582852668559	0.0130856246570104	0.00508502325300225	0.00500039783969129	0.00670930757741133	0.0647299880869206	0.107714901476072	0.0538367793218286	0.04728219914759	0.04728219914759	0.0492981240635597	0.0694740239226144
PADI6	4.61511044732056e-15	4.61511044732056e-15	4.61511044732055e-15	4.61511044732056e-15	4.61511044732056e-15	0.133974596215561	0.133974596215562	0.133974596215561	0.133974596215561	0.133974596215561	0.164526322794661	0.15665024620534	0.156728199956561	0.158360793338038	0.154205431780042	0.04728219914759	0.04728219914759	0.04728219914759	0.04728219914759	0.04728219914759	0.04728219914759
RCC2	1.02252461305531	1.46688751862715	1.3502279817658	0.908598020573921	0.749949368515314	4.62072968773293e-07	5.38344983039646e-08	8.82788451181859e-08	9.3125867561892e-07	2.89381189640136e-06	1.03248769575596e-05	1.10037517156591e-06	1.29259241374625e-06	8.41453341422282e-06	1.83329560482245e-05	22.286608086472	45.2745930998833	61.6057315940652	56.8202446721237	41.8368746813143	37.4801423048259
ARHGEF10L	-1.19614649415553	-1.56427204516165	-1.38693385864139	-1.80527587900315	-1.80527587900315	0.000362832882910895	8.14382483752182e-05	0.000160268117187107	3.59424872565877e-05	3.59424872565876e-05	0.00139023596029432	0.00028138719224781	0.000491336130502128	0.000153517997667478	0.000140617099267001	0.165249387290846	0.0721213560604624	0.0558787974101089	0.0631874987636004	0.04728219914759	0.04728219914759
ACTL8	5.30289426714761e-15	5.30827363552854e-15	5.29071468614633e-15	5.3001659043447e-15	0.160930495989179	0.999999999999956	0.999999999999956	0.999999999999956	0.999999999999956	0.133974596215551	1	0.999999999999999	0.999999999999999	0.999999999999999	0.154205431780042	0.04728219914759	0.04728219914759	0.04728219914759	0.04728219914759	0.04728219914759	0.0528618763346759
IGSF21	4.61511044732056e-15	4.61511044732056e-15	4.61511044732055e-15	4.61511044732056e-15	4.61511044732056e-15	0.133974596215561	0.133974596215562	0.133974596215561	0.133974596215561	0.133974596215561	0.164526322794661	0.15665024620534	0.156728199956561	0.158360793338038	0.154205431780042	0.04728219914759	0.04728219914759	0.04728219914759	0.04728219914759	0.04728219914759	0.04728219914759
KLHDC7A	4.61511044732056e-15	4.61511044732056e-15	4.61511044732055e-15	4.61511044732056e-15	4.61511044732056e-15	0.133974596215561	0.133974596215562	0.133974596215561	0.133974596215561	0.133974596215561	0.164526322794661	0.15665024620534	0.156728199956561	0.158360793338038	0.154205431780042	0.04728219914759	0.04728219914759	0.04728219914759	0.04728219914759	0.04728219914759	0.04728219914759
PAX7	4.61511044732056e-15	4.61511044732056e-15	4.61511044732055e-15	4.61511044732056e-15	4.61511044732056e-15	0.133974596215561	0.133974596215562	0.133974596215561	0.133974596215561	0.133974596215561	0.164526322794661	0.15665024620534	0.156728199956561	0.158360793338038	0.154205431780042	0.04728219914759	0.04728219914759	0.04728219914759	0.04728219914759	0.04728219914759	0.04728219914759
TAS1R2	4.61511044732056e-15	4.61511044732056e-15	4.61511044732055e-15	4.61511044732056e-15	4.61511044732056e-15	0.133974596215561	0.133974596215562	0.133974596215561	0.133974596215561	0.133974596215561	0.164526322794661	0.15665024620534	0.156728199956561	0.158360793338038	0.154205431780042	0.04728219914759	0.04728219914759	0.04728219914759	0.04728219914759	0.04728219914759	0.04728219914759
ALDH4A1	-1.25618656830846	-2.13559442177837	-1.01605325762842	1.19980268705463	1.98035413114735	0.0041630343882424	0.00026484135022471	0.0109792403407115	0.00517598432186135	0.000400277771506891	0.0113103882624032	0.000785054115380968	0.0227946242992149	0.0118725005531278	0.00113420512129653	0.820356946700642	0.343441698109009	0.186691644162239	0.405639606054438	1.8844276054017	3.23704588475357
IFFO2	-0.19638964806615	-0.153361073175069	-0.118980973864182	-0.355027330207132	-0.201871587046459	0.00305559028705711	0.00968491285818843	0.0274301532311477	0.000131978444418841	0.00266805111771514	0.00859047697949741	0.020498629151253	0.0534555987987936	0.000460078053859645	0.00621534817222322	15.5042652196097	13.5310660503894	13.9407104105207	14.2769141119501	12.1220846730255	13.4797483934234
UBR4	-0.329597126488495	-0.554119487647868	-0.589898187782454	-0.247491899654326	-0.116552057948659	0.0179585535327049	0.00162252626456632	0.00117537988248749	0.0515970130289617	0.297187125324611	0.0412819032861889	0.0039800171268099	0.0029097437144173	0.0991741038285062	0.327062769320378	12.8348170427163	10.2134169248102	8.74144230147406	8.52732142469134	10.8115309725311	11.8387000375886
KIAA0090	-0.100323008951259	1.03362465402714	1.38407584266027	1.06724957029414	0.665937918446177	0.00152345090663348	2.042173889034e-09	3.55020510329394e-10	1.68580025449262e-09	2.83575333509489e-08	0.00468269541253297	1.61834569227883e-07	5.35532768973427e-08	1.41332833558873e-07	6.96446028332775e-07	11.1425052174096	10.393997575043	22.8105034788801	29.0824634548038	23.3483921876861	17.6786922140751
MRTO4	1.24672697416736	2.64590556485963	3.00652694795638	2.54282363326944	2.38664227579561	1.04579934133664e-07	1.16091404803546e-09	5.398258311875e-10	1.47299966952259e-09	2.15336586613982e-09	3.9683577335182e-06	1.20411084982283e-07	6.30946276562577e-08	1.308680981289e-07	1.40423135721167e-07	11.8476823075233	28.1148399675332	74.1532757461193	95.2112340766572	69.0398099935827	61.9561345299237
AKR7L	-0.407643194970949	-0.398278936202452	-0.374577501587056	-0.201761755630898	-0.40764319497095	0.174084277253952	0.18270969073284	0.206352791627534	0.474351460514591	0.174084277253952	0.209706103217542	0.209632954483553	0.23562044307701	0.518531253405656	0.197410596631738	0.0627206422884802	0.04728219914759	0.0475900970703944	0.0483783924681846	0.0545348542345481	0.04728219914759
AKR7A3	-1.59806278420204	-1.09572448220031	-0.644714191623013	0.433769188501956	1.06810992285588	0.0161853699353196	0.063651401417141	0.230062472547705	0.403430216822902	0.0688608164267655	0.0376286227645566	0.11834469331351	0.260955907315047	0.445569503003849	0.126158084646473	0.14314049042811	0.04728219914759	0.0669755925692338	0.0915554476806268	0.193348157477644	0.300120475809299
AKR7A2	-1.03863806506421	-3.1109691276601	-3.5346165838007	-0.889375577733869	-0.0454841744908589	2.63604836941411e-05	4.04995306598134e-08	1.88829771648478e-08	6.4158823322429e-05	0.633344352813739	0.000176263504161723	9.18549969987576e-07	4.90063490313767e-07	0.0002478179452885	0.667213674780158	37.8154891987397	18.4080807505834	4.37698138903971	3.26320312423239	20.4146057272728	36.6418693743919
PQLC2	-1.73069029084481	-2.38607913840763	-2.83889758440863	-0.00561823366076646	0.0464516906761505	1.57160464291002e-05	2.39656164538827e-06	8.57836924393075e-07	0.968843835020532	0.747853846512443	0.000119620545272839	1.59437126169924e-05	6.7580984671846e-06	0.999999999999999	0.779852269218026	4.2809852627637	1.2898940576652	0.818959339650022	0.598343262684556	4.26434640009463	4.42106688255222
CAPZB	-0.247226652082039	-0.359785588686091	-0.489104586259307	-0.425320502277766	-0.0339013256386216	0.000297106999364712	3.59179727836648e-05	6.03604590331244e-06	1.36480464099028e-05	0.345209922092889	0.00117996190308692	0.000140225979179924	3.12813905749169e-05	6.84859214538327e-05	0.376697067071415	200.484373061019	168.910982775573	156.233539748864	142.838531065711	149.295355697188	195.828190470907
C1orf151	-0.390288089509248	-0.173417177904373	0.305781607595511	0.6724846179225	0.656033584821942	0.00142347065321169	0.0482209174196408	0.00476194360756878	7.34003290350903e-05	8.44678455550965e-05	0.00441616521516705	0.0912763312501478	0.0105181599097448	0.000278419346399475	0.000289033751093855	12.2108358825266	9.31658975645059	10.827834819575	15.0936692931176	19.4618192983082	19.2411569179195
NBL1	3.31656604504373	2.35899750512757	0.984430250838969	0.658462448932402	0.735571208576902	2.25122518879972e-08	1.72014239094743e-07	2.94690328354136e-05	0.000285211935788809	0.000154369608373112	1.50757722853555e-06	2.3432605570023e-06	0.00011498239304445	0.000892913964353564	0.000489539571490387	9.68512186655387	96.4919208485353	49.6860072615017	19.1623215678581	15.2869919859991	16.1262759644005
HTR6	-0.678647393057299	-0.678647393057299	-0.678647393057299	0.307603982704943	-0.207155815059838	0.053218500701444	0.053218500701444	0.0532185007014441	0.318233125233845	0.491239175815603	0.110871876461342	0.100149583598498	0.0997874855496681	0.356738485533341	0.525024376740376	0.0756817018836125	0.04728219914759	0.04728219914759	0.04728219914759	0.0936674970307203	0.0655587667861128
TMCO4	-0.944022077315357	-2.21302923212105	-1.50571768735194	-0.858015946190633	-0.613607839424015	1.99886364723599e-05	1.31371513997716e-07	1.29450560716094e-06	3.46883082869601e-05	0.000230594904983216	0.000142622525365133	1.95827858432425e-06	9.25536230833247e-06	0.000148894447010351	0.000696029558896281	9.51618841133361	4.94634119324577	2.05246070851551	3.351172960323	5.25018365393059	6.21940254204534
RNF186	4.61511044732056e-15	4.61511044732056e-15	4.61511044732055e-15	4.61511044732056e-15	4.61511044732056e-15	0.133974596215561	0.133974596215562	0.133974596215561	0.133974596215561	0.133974596215561	0.164526322794661	0.15665024620534	0.156728199956561	0.158360793338038	0.154205431780042	0.04728219914759	0.04728219914759	0.04728219914759	0.04728219914759	0.04728219914759	0.04728219914759
OTUD3	-0.60565770086525	-0.322512113696614	0.0738426313083067	-0.23045972275817	-0.226636577651311	0.000702861059949907	0.014636306983606	0.46685548976476	0.0515836489036386	0.0544879639693072	0.00241693163251857	0.0299990483211777	0.510262089974716	0.0991651181509604	0.101408913079248	1.90690178299775	1.25316192090248	1.52490400353596	2.00704528598634	1.62537297873442	1.62968593293309
PLA2G2E	4.61511044732056e-15	4.61511044732056e-15	4.61511044732055e-15	4.61511044732056e-15	4.61511044732056e-15	0.133974596215561	0.133974596215562	0.133974596215561	0.133974596215561	0.133974596215561	0.164526322794661	0.15665024620534	0.156728199956561	0.158360793338038	0.154205431780042	0.04728219914759	0.04728219914759	0.04728219914759	0.04728219914759	0.04728219914759	0.04728219914759
PLA2G2A	4.61511044732056e-15	4.61511044732056e-15	4.61511044732055e-15	4.61511044732056e-15	4.61511044732056e-15	0.133974596215561	0.133974596215562	0.133974596215561	0.133974596215561	0.133974596215561	0.164526322794661	0.15665024620534	0.156728199956561	0.158360793338038	0.154205431780042	0.04728219914759	0.04728219914759	0.04728219914759	0.04728219914759	0.04728219914759	0.04728219914759
PLA2G5	4.61511044732056e-15	4.61511044732056e-15	4.61511044732055e-15	4.61511044732056e-15	4.61511044732056e-15	0.133974596215561	0.133974596215562	0.133974596215561	0.133974596215561	0.133974596215561	0.164526322794661	0.15665024620534	0.156728199956561	0.158360793338038	0.154205431780042	0.04728219914759	0.04728219914759	0.04728219914759	0.04728219914759	0.04728219914759	0.04728219914759
PLA2G2D	4.61511044732056e-15	4.61511044732056e-15	4.61511044732055e-15	4.61511044732056e-15	4.61511044732056e-15	0.133974596215561	0.133974596215562	0.133974596215561	0.133974596215561	0.133974596215561	0.164526322794661	0.15665024620534	0.156728199956561	0.158360793338038	0.154205431780042	0.04728219914759	0.04728219914759	0.04728219914759	0.04728219914759	0.04728219914759	0.04728219914759
PLA2G2F	4.61511044732056e-15	4.61511044732056e-15	4.61511044732055e-15	4.61511044732056e-15	4.61511044732056e-15	0.133974596215561	0.133974596215562	0.133974596215561	0.133974596215561	0.133974596215561	0.164526322794661	0.15665024620534	0.156728199956561	0.158360793338038	0.154205431780042	0.04728219914759	0.04728219914759	0.04728219914759	0.04728219914759	0.04728219914759	0.04728219914759
PLA2G2C	-0.195485538537521	-0.195485538537521	-0.195485538537521	0.0262752610268597	0.0483703274191798	0.410945329143551	0.410945329143551	0.410945329143551	0.909344220535235	0.834192300435255	0.463910136676177	0.451210282614534	0.452681329771843	0.950875744065261	0.863384772101837	0.0541432945723714	0.04728219914759	0.04728219914759	0.04728219914759	0.055138420408913	0.0559893722369274
UBXN10	0.354305589297308	-0.352164586831111	-0.74066742693834	0.00872247746252858	0.851889419573204	0.00630893831730954	0.00648752173845773	0.000137245827440703	0.922762235763458	6.22467443450891e-05	0.016275951466451	0.014151592953889	0.000429133756579876	0.963596247132996	0.000223311196733508	0.412295100625753	0.527065735938128	0.322995201202742	0.246743125537471	0.414795371237433	0.744136217368836
VWA5B1	-0.128476864551679	-0.128476864551679	-0.128476864551679	-0.128476864551679	-0.128476864551679	0.133974596215561	0.133974596215561	0.133974596215561	0.133974596215561	0.133974596215561	0.164526322794661	0.15665024620534	0.156728199956561	0.158360793338038	0.154205431780042	0.0516860160182504	0.04728219914759	0.04728219914759	0.04728219914759	0.04728219914759	0.04728219914759
LOC339505	4.61511044732056e-15	4.61511044732056e-15	4.61511044732055e-15	4.61511044732056e-15	4.61511044732056e-15	0.133974596215561	0.133974596215562	0.133974596215561	0.133974596215561	0.133974596215561	0.164526322794661	0.15665024620534	0.156728199956561	0.158360793338038	0.154205431780042	0.04728219914759	0.04728219914759	0.04728219914759	0.04728219914759	0.04728219914759	0.04728219914759
CAMK2N1	0.173855443714441	-0.764592660670899	-1.56961554576721	-2.27539528664445	-4.38982846535397	0.232825349655647	0.00111573280881771	2.05147060322171e-05	2.33743982399577e-06	4.70742736063522e-08	0.274631344157294	0.00283671663854006	8.5175562189246e-05	1.67067013061236e-05	9.71996575390422e-07	7.03423116125707	7.93509881980054	4.14048590747511	2.36981953532331	1.45296249091296	0.335541770872123
MUL1	-0.160930394244315	-0.213925438408795	-0.115427607017426	-0.331408354274005	-0.73656783124953	0.0334778842231741	0.0107064561422765	0.0964273771939514	0.0013135783505411	1.55355013650734e-05	0.0726575978760858	0.0224625055953304	0.156728199956561	0.00343812173909232	7.01582989957749e-05	19.7667039766371	17.6802899297495	17.0426170161745	18.246815734259	15.7097908417012	11.8632927427422
FAM43B	4.61511044732056e-15	4.61511044732056e-15	4.61511044732055e-15	4.61511044732056e-15	4.61511044732056e-15	0.133974596215561	0.133974596215562	0.133974596215561	0.133974596215561	0.133974596215561	0.164526322794661	0.15665024620534	0.156728199956561	0.158360793338038	0.154205431780042	0.04728219914759	0.04728219914759	0.04728219914759	0.04728219914759	0.04728219914759	0.04728219914759
CDA	-0.250354536221132	-0.250354536221133	-0.250354536221133	-0.250354536221133	-0.250354536221133	0.133974596215574	0.133974596215574	0.133974596215574	0.133974596215574	0.133974596215574	0.164526322794661	0.15665024620534	0.156728199956561	0.158360793338038	0.154205431780042	0.0562421472116221	0.04728219914759	0.04728219914759	0.04728219914759	0.04728219914759	0.04728219914759
PINK1	-1.00442322589203	-2.22532335269212	-2.61712399391386	-1.53304125516614	-1.88446018153484	3.65667310125071e-05	3.42976648204193e-07	1.30597855219757e-07	3.1143470867524e-06	9.20188102548328e-07	0.000225820576454973	3.72002882050267e-06	1.71112348495922e-06	2.08558378482218e-05	7.76691698971526e-06	17.1904522273267	8.56891396619198	3.67619231270618	2.8019119097502	5.94012931256551	4.65594950359215
DDOST	-0.287290563190295	-0.125736160926172	0.081080070823023	0.451007883492995	0.171834078006957	2.00721441517908e-05	0.00189679597085256	0.0146124376650819	1.42808696182205e-06	0.0003655535708916	0.000142885853876274	0.00458322138368319	0.0297477962325475	1.15720709479039e-05	0.00104739106140083	110.580792263756	90.6142750257375	101.351304095705	116.973431521179	151.16338146843	124.568119667594
KIF17	4.61511044732056e-15	4.61511044732056e-15	4.61511044732055e-15	4.61511044732056e-15	4.61511044732056e-15	0.133974596215561	0.133974596215562	0.133974596215561	0.133974596215561	0.133974596215561	0.164526322794661	0.15665024620534	0.156728199956561	0.158360793338038	0.154205431780042	0.04728219914759	0.04728219914759	0.04728219914759	0.04728219914759	0.04728219914759	0.04728219914759
SH2D5	1.18515312541414e-15	0.116893872262162	0.037424301934449	1.22364332492214	0.620431629834778	0.999999999999996	0.6462112564242	0.882178422828267	0.0023196595671473	0.0427004328933555	1	0.692047784577614	0.928521207772235	0.00572914036409179	0.0806350794751314	0.04728219914759	0.04728219914759	0.0512727049472329	0.0485247722050293	0.110420831367999	0.0726885823221226
HP1BP3	-0.646759247128573	-1.26571726522879	-1.32419878488599	-1.5750407757523	-1.49017557365496	7.61449067236012e-07	1.39139846771858e-08	1.06194391365842e-08	3.75969435288612e-09	5.23808825458211e-09	1.44023021199008e-05	4.75163642115226e-07	3.44205658060795e-07	2.20634694919369e-07	2.45694582901119e-07	71.4472612348437	45.634327245178	29.7143834151072	28.5339588965499	23.9801043096147	25.4330262375518
EIF4G3	-0.534688094682301	0.08224533846681	1.16694014282287	1.67243261634	1.59935315004968	0.0120427250237432	0.604519412998656	0.000242185093566227	3.16829716803983e-05	4.0955884582413e-05	0.0288766417235992	0.649738910250146	0.000707920774220326	0.000138237188118349	0.000157035114543984	2.90702515124999	2.00674243489293	3.07756407081965	6.52728800191933	9.26618939154602	8.80850207697086
ECE1	0.639597931021457	0.0939367650376626	0.22534779408893	0.4929891986363	0.927859569340238	1.27312589621298e-05	0.104703209779278	0.00376244843368219	5.71322789418184e-05	1.43257840310828e-06	0.000102753193939738	0.15665024620534	0.00846133522298434	0.000224517330889649	1.0756396764079e-05	28.0039039896226	43.6271398898667	29.8879662399435	32.7382171863405	39.4115137881051	53.2760652504481
NBPF3	-1.57070449289335	-3.18515391500551	-2.7629334622029	-1.33415251605352	-0.988472671928647	5.990340137058e-05	9.67761962492743e-07	2.24327477248854e-06	0.00015060012435254	0.000773718679853641	0.000328864069562761	7.9651346920698e-06	1.41692876625013e-05	0.000514150270577292	0.00203682287341945	3.6835704839191	1.24005177311272	0.404987962784081	0.542679150143066	1.46099610540206	1.85656030335672
ALPL	4.61511044732056e-15	4.61511044732056e-15	4.61511044732055e-15	4.61511044732056e-15	4.61511044732056e-15	0.133974596215561	0.133974596215562	0.133974596215561	0.133974596215561	0.133974596215561	0.164526322794661	0.15665024620534	0.156728199956561	0.158360793338038	0.154205431780042	0.04728219914759	0.04728219914759	0.04728219914759	0.04728219914759	0.04728219914759	0.04728219914759
RAP1GAP	-0.0892245368744234	-0.0359387047754014	0.551832596968783	3.39052790069129	4.84507616601971	0.749626381058549	0.897331403761207	0.0842681716703746	1.46276579905367e-05	1.80323970352603e-06	0.806166488117556	0.942690455734438	0.15341499128495	7.24398785673927e-05	1.29009449434169e-05	0.0566609329443256	0.0532628571225333	0.0552668984558959	0.0830619046254057	0.594202288787245	1.62853455597356
USP48	-0.732646999741289	-0.669346809752737	-0.136730336864007	0.493846047976777	0.939605120887769	0.000102971885159489	0.000170920181495366	0.142728811517454	0.000891674833802346	2.48584660909889e-05	0.000503039909566825	0.000533228881833612	0.166145664605065	0.00243643518953444	0.000103480267655227	11.9481971861867	7.19041005715251	7.51292259044375	10.8678202975574	16.8253789734437	22.9166803346383
LDLRAD2	4.61511044732056e-15	4.61511044732056e-15	4.61511044732055e-15	4.61511044732056e-15	4.61511044732056e-15	0.133974596215561	0.133974596215562	0.133974596215561	0.133974596215561	0.133974596215561	0.164526322794661	0.15665024620534	0.156728199956561	0.158360793338038	0.154205431780042	0.04728219914759	0.04728219914759	0.04728219914759	0.04728219914759	0.04728219914759	0.04728219914759
HSPG2	-0.602761373235873	-0.616807232045272	-0.795153460513183	-1.14623242658861	2.81173788045497	0.0058404287322851	0.00524488728685948	0.00150262736101423	0.00021200102641909	1.18569388267034e-06	0.0152275880661707	0.0116251850210681	0.00363788841066304	0.000690163925422729	9.3795578515603e-06	0.11540966164061	0.0759963814928053	0.0752600823810338	0.0665084956979182	0.052142497063336	0.810325693779976
CELA3B	4.61511044732056e-15	4.61511044732056e-15	4.61511044732055e-15	4.61511044732056e-15	4.61511044732056e-15	0.133974596215561	0.133974596215562	0.133974596215561	0.133974596215561	0.133974596215561	0.164526322794661	0.15665024620534	0.156728199956561	0.158360793338038	0.154205431780042	0.04728219914759	0.04728219914759	0.04728219914759	0.04728219914759	0.04728219914759	0.04728219914759
CELA3A	4.61511044732056e-15	4.61511044732056e-15	4.61511044732055e-15	4.61511044732056e-15	4.61511044732056e-15	0.133974596215561	0.133974596215562	0.133974596215561	0.133974596215561	0.133974596215561	0.164526322794661	0.15665024620534	0.156728199956561	0.158360793338038	0.154205431780042	0.04728219914759	0.04728219914759	0.04728219914759	0.04728219914759	0.04728219914759	0.04728219914759
HSPC157	-0.772073008823739	-1.26808812464065	-2.01681235094072	-0.785291250002574	-1.05449636957798	1.35328516570125e-05	7.30836915370671e-07	4.61208977137122e-08	1.22599133960061e-05	2.17632559670467e-06	0.000107183041892508	6.48534150925824e-06	8.42339081913008e-07	6.28352260930673e-05	1.4755964073523e-05	7.88246313026582	4.61577694435076	3.27287474859641	1.94778463131836	4.5736794815553	3.79513221508816
CDC42	0.514966173852015	0.376783955261165	0.238100992047072	0.412004285813951	0.123190671115949	0.000287572255533302	0.00151789423959409	0.013234806132659	0.000954658351215725	0.122368240878906	0.0011498765103806	0.00374519158474753	0.0271489446010758	0.00258799917725634	0.154205431780042	182.192716187668	260.346219456726	236.567065617131	214.885222842568	242.413420097506	198.43354801346
WNT4	1.36026770434205	1.76388522943794	1.53854474261779	2.09003904080104e-15	2.11289319373975e-15	3.88181026441097e-05	8.61239050824328e-06	1.90783792981821e-05	0.999999999999987	0.999999999999987	0.000235722197530846	4.38885530927388e-05	8.02580377946541e-05	0.999999999999999	0.999999999999999	0.04728219914759	0.12138892041698	0.160575776504428	0.137355414891441	0.04728219914759	0.04728219914759
ZBTB40	-0.866388021587813	-0.614205298504944	-0.478488163444753	-0.388428280922554	-0.910380384033418	3.8634876362305e-06	2.86832421454167e-05	0.000119010544889681	0.000377790803308663	2.8866875268747e-06	4.29894527605221e-05	0.000116170777305266	0.000378700792100439	0.00114094459829133	1.83086268058322e-05	6.06796191072423	3.328388889538	3.96413674839807	4.35515439909999	4.63568889378914	3.22842753674293
EPHA8	4.61511044732056e-15	4.61511044732056e-15	4.61511044732055e-15	4.61511044732056e-15	4.61511044732056e-15	0.133974596215561	0.133974596215562	0.133974596215561	0.133974596215561	0.133974596215561	0.164526322794661	0.15665024620534	0.156728199956561	0.158360793338038	0.154205431780042	0.04728219914759	0.04728219914759	0.04728219914759	0.04728219914759	0.04728219914759	0.04728219914759
C1QA	-0.349904586260983	-0.349904586260983	0.0654997447669959	-0.349904586260983	-0.349904586260983	0.307173778276496	0.307173778276496	0.841453989327409	0.307173778276496	0.307173778276496	0.354553584656618	0.342824446001995	0.888256755597691	0.345104300245144	0.337387344508982	0.0602600439307416	0.04728219914759	0.04728219914759	0.0630589640599361	0.04728219914759	0.04728219914759
C1QC	-0.606439377380668	-0.606439377380669	-0.236161619948028	-0.59257137336528	-0.606439377380668	0.189883746863435	0.189883746863434	0.585830900346573	0.198799622506034	0.189883746863435	0.227155600829065	0.217427859052867	0.632212014988801	0.229226038360112	0.214205157580666	0.0719870059564632	0.04728219914759	0.04728219914759	0.0611170494433396	0.047738893985029	0.04728219914759
C1QB	-1.08819658917287	-0.535165329547433	1.01294110456763	-0.972701626069632	-1.18935134569845	0.216939547913969	0.52278155618676	0.246449030463273	0.263647865953482	0.182338536450783	0.257135745640561	0.56630859336271	0.278360304960377	0.299036031268127	0.206162823244561	0.107827143013215	0.0507163842720367	0.0744093107089616	0.21759742645537	0.0549434254483646	0.04728219914759
EPHB2	4.39546655992961e-15	4.4124722166736e-15	4.39649252281734e-15	0.448544530090625	4.38148028738382e-15	0.999999999999986	0.999999999999986	0.999999999999986	0.12281147007032	0.999999999999987	1	0.999999999999999	0.999999999999999	0.158360793338038	0.999999999999999	0.04728219914759	0.04728219914759	0.04728219914759	0.04728219914759	0.0645242590038816	0.04728219914759
MIR4253	4.61511044732056e-15	4.61511044732056e-15	4.61511044732055e-15	4.61511044732056e-15	4.61511044732056e-15	0.133974596215561	0.133974596215562	0.133974596215561	0.133974596215561	0.133974596215561	0.164526322794661	0.15665024620534	0.156728199956561	0.158360793338038	0.154205431780042	0.04728219914759	0.04728219914759	0.04728219914759	0.04728219914759	0.04728219914759	0.04728219914759
KDM1A	-0.890198779717219	-0.0809624897888578	0.155472790855399	0.290943778809275	0.787569256027335	2.60001031545789e-07	0.0621432298528152	0.00460300069036854	0.000174876667087971	5.38510933932131e-07	7.1418491472539e-06	0.115704602631525	0.0101903023324946	0.000583882269211223	5.16729510614738e-06	20.4396469448472	11.0280024809573	19.3241879115268	22.7654040886605	25.0066890833233	35.2821758059222
MIR3115	4.61511044732056e-15	4.61511044732056e-15	4.61511044732055e-15	4.61511044732056e-15	4.61511044732056e-15	0.133974596215561	0.133974596215562	0.133974596215561	0.133974596215561	0.133974596215561	0.164526322794661	0.15665024620534	0.156728199956561	0.158360793338038	0.154205431780042	0.04728219914759	0.04728219914759	0.04728219914759	0.04728219914759	0.04728219914759	0.04728219914759
LUZP1	1.41602218267435	1.64460834101785	0.535263582435073	-0.133802474489619	-0.123836345314997	1.32986121227842e-09	5.42412401020848e-10	4.44419078732335e-07	0.00120922059183184	0.00179921644925924	2.94080891035483e-07	8.4354755976184e-08	4.12767407568974e-06	0.00319044240391032	0.00434744033139897	6.77944890680651	18.0908737787869	21.1968259508352	9.82482415109807	6.17896640142993	6.22179843775094
HTR1D	4.61511044732056e-15	4.61511044732056e-15	4.61511044732055e-15	4.61511044732056e-15	4.61511044732056e-15	0.133974596215561	0.133974596215562	0.133974596215561	0.133974596215561	0.133974596215561	0.164526322794661	0.15665024620534	0.156728199956561	0.158360793338038	0.154205431780042	0.04728219914759	0.04728219914759	0.04728219914759	0.04728219914759	0.04728219914759	0.04728219914759
HNRNPR	0.148597190854871	0.894249089939458	1.14540773736796	1.04964863533429	0.614824186145435	0.00615421754781068	2.79608820770621e-07	6.39490926010859e-08	1.07659204324624e-07	2.57405266556604e-06	0.0159302439136597	3.27311113028076e-06	1.0363842768926e-06	1.85246933367216e-06	1.67693176868602e-05	53.0751237865725	58.8333025080183	98.6476662471039	117.406759644707	109.866866918102	81.277724778564
ZNF436	-1.38404438677215	-1.64128033752268	-1.80557983296162	-1.14353589882257	-1.27795344715446	5.27514996069743e-06	1.93417399639733e-06	1.10033998413245e-06	1.60751172333237e-05	8.41417490847149e-06	5.36761334603808e-05	1.34712928242539e-05	8.14660745224226e-06	7.84237834835086e-05	4.25189441329967e-05	6.5441959078255	2.50736417378888	2.09788500638143	1.87207223685412	2.96222256084853	2.69869603697786
C1orf213	-0.641516014290211	-1.52880745608091	-1.42236807870024	-0.965499784474523	0.420131292266404	0.324086474020025	0.0429333259761063	0.0546658816366994	0.157120575629203	0.508170937651801	0.372474791045021	0.0818721711362384	0.102217772974878	0.183790853783636	0.542237040510798	0.16929004696083	0.108521518603455	0.0586697886304745	0.0631620139007616	0.0866935983795805	0.226518431921113
TCEA3	-1.06732057548448	-3.96664335754445	-4.83840034774462	-4.12246718823558	-1.97386473108336	0.000123219339726355	5.61723705377927e-08	1.71380402973576e-08	4.46267696943706e-08	3.53818901056247e-06	0.000581666231138383	1.13274949879249e-06	4.58797477348229e-07	1.03085376319012e-06	2.1453030093824e-05	4.85881962414741	2.31865038330491	0.310779342942867	0.169834978729354	0.278961646109281	1.236910526271
ASAP3	-0.837309221772706	-1.72217800647174	-2.23126611871387	-2.01542321618841	-1.79218034609845	0.00245516144427227	4.94256959880669e-05	1.10704814962028e-05	1.99933793273092e-05	3.93402024021461e-05	0.00709657812148691	0.000184190010115958	5.15243483363816e-05	9.41212495248036e-05	0.000151937394105968	0.324114563079168	0.18140253581469	0.0982361440611347	0.0690272409994779	0.0801670131662644	0.0935833318492134
E2F2	-3.6561264964164	-5.49231940137714	-5.49231940137714	-0.81054815654178	1.10377252013701	2.27469000326401e-08	1.99144066830434e-09	1.99144066830434e-09	0.000156231277907799	2.69937116924082e-05	1.51419662903843e-06	1.6160091246173e-07	1.30215191380612e-07	0.000530342345293405	0.000110573065896529	2.12838678345831	0.168828907477363	0.04728219914759	0.04728219914759	1.21353203501185	4.57424256024973
ID3	2.92201590203649	1.27561264226744	-1.31227504071543	-1.92617072652476	-1.17494576794658	9.97422486905905e-08	1.33675985135445e-05	1.13346484526546e-05	1.18773089229451e-06	2.15368022197671e-05	3.86341408164931e-06	6.21943348324729e-05	5.25166549956777e-05	1.00517642877296e-05	9.20058792147137e-05	12.7360761304257	96.5272827041661	30.834244696441	5.12863151337664	3.35120103097382	5.64081331724424
MDS2	-0.675294243174277	-1.48341188804881	-3.24193439019837	-2.84038589973137	-2.04510260256966	0.180497710253167	0.0158371654158291	0.000343541986200061	0.000701158700624355	0.00373590879351136	0.216752769986301	0.0322852901337406	0.00096171055639736	0.00197073847037095	0.00844436528883323	0.447318812481657	0.280113048607165	0.159979998749844	0.04728219914759	0.0624562361151885	0.108387683802174
RPL11	-0.333730269287062	-0.54572715959743	-0.744615328346815	-1.301824979794	-1.3457870621977	0.000661485796175096	4.29680493036556e-05	7.09281667068605e-06	2.61188382472654e-07	2.14338923021945e-07	0.0022962536199727	0.000163095744590897	3.5760753279742e-05	3.40017567375375e-06	2.6600289773395e-06	3864.40010741087	3066.33262625364	2647.29196215127	2306.37826382499	1567.45007686762	1520.40683045316
TCEB3	0.0817538592557343	0.706200915563374	0.867103537481518	0.61170335452282	0.317277475796491	0.0326399561298051	3.5378305854142e-07	1.04203922494502e-07	8.30075771943378e-07	3.86949408208536e-05	0.0709564263691416	3.80393548962086e-06	1.46701229269407e-06	7.7776007203098e-06	0.000149782534335191	15.7888474683873	16.7093975953653	25.7595390717691	28.798814025581	24.1263424167444	19.6725413269359
C1orf128	-0.253642953717661	0.0811003313260536	0.452436179851528	0.707421295830887	0.381331097245829	0.000246932852556428	0.0484583442124957	9.08746177696587e-06	6.52462896994217e-07	2.4536386420332e-05	0.00101410729502916	0.0916905156193539	4.38257780333778e-05	6.51878252821283e-06	0.000102483876601125	37.5167112204681	31.4681073549078	39.6860972941407	51.3359521680469	61.26039460916	48.8671328758912
LYPLA2	-0.314076019659291	0.465560763753166	0.584443016837743	0.988312460499839	0.4016126754131	0.00118828565778651	0.000140853410836213	3.87528475847912e-05	1.80619583543728e-06	0.000319400756360482	0.00376563452730413	0.000450779429053895	0.000144706714859485	1.37969515595397e-05	0.000926702688893931	44.884773536802	36.1037851007342	61.9793179883419	67.3029215870307	89.0452451738441	59.292054653891
GALE	-0.716691223485897	-1.26148193351564	0.0710518776220303	2.23094898276476	2.7279643452221	0.0014082961945108	6.42625946538605e-05	0.600205842578083	2.3373104271716e-06	7.11237638492729e-07	0.0043745654182464	0.000230135837607369	0.646754785672445	1.67067013061236e-05	6.41350559578967e-06	5.13121890782297	3.12230257342238	2.14030980935004	5.3902547296023	24.0881310636587	33.9953594787583
HMGCL	-1.66576077820205	-2.3142435573518	-2.03755225688132	-0.787197941025546	0.535731732833894	9.03297131099267e-06	1.30611797342484e-06	2.76999424148326e-06	0.000621698764590972	0.00439368993893292	7.96501622123909e-05	9.96115964684467e-06	1.67446114353691e-05	0.00177537232044803	0.00976764885237805	18.7112415828026	5.89737366630265	3.76223464180532	4.55762153979463	10.842574459048	27.1252610980982
FUCA1	-2.42207919601356	-3.1570926610288	-2.71585659746461	-1.16947875679147	-1.78914211721353	6.68025048083743e-08	1.37089745966505e-08	3.37191570595156e-08	5.00924467398371e-06	4.05877416384288e-07	3.02169545076419e-06	4.71616869456659e-07	6.95594081801294e-07	3.02973030186701e-05	4.19613647907724e-06	15.9864262863843	2.98286020121628	1.79213944769931	2.43330803228856	7.10727638410102	4.62557732829103
CNR2	-2.26881790868945	-3.1426222769482	-3.1426222769482	-3.1426222769482	-3.1426222769482	0.00013776364498421	2.1485373523034e-05	2.1485373523034e-05	2.1485373523034e-05	2.1485373523034e-05	0.000634606338183823	9.22811690222762e-05	8.83829237343033e-05	0.000100151302166317	9.18213548416365e-05	0.417562258830944	0.0866440996259988	0.04728219914759	0.04728219914759	0.04728219914759	0.04728219914759
PNRC2	0.185016766878571	-0.101029622022508	-0.305574724724855	-0.308306823798475	-0.582925040241752	0.00282968185563572	0.0379000752518391	0.000200266500396449	0.000190605041629078	4.91485390561577e-06	0.00803845928416263	0.0728156869230647	0.000598491417695098	0.000628678069564923	2.76770813371797e-05	73.5735598758141	83.6406437069922	68.5975844982897	59.5298258342824	59.4171980967632	49.1183588503321
SRSF10	1.14769221795828	1.58493827864681	1.87325531493238	1.64355348691473	1.15583120940344	4.50988033508948e-06	6.70328571030403e-07	2.48290208712435e-07	5.40365882008101e-07	4.32653047010613e-06	4.79820283742822e-05	6.07678068645299e-06	2.70751670136298e-06	5.69478221586987e-06	2.49822966036682e-05	26.6571205946929	59.0613024604097	79.9700191191674	97.6605747892157	83.2860251482804	59.3954395529657
MYOM3	4.61511044732056e-15	4.61511044732056e-15	4.61511044732055e-15	4.61511044732056e-15	4.61511044732056e-15	0.133974596215561	0.133974596215562	0.133974596215561	0.133974596215561	0.133974596215561	0.164526322794661	0.15665024620534	0.156728199956561	0.158360793338038	0.154205431780042	0.04728219914759	0.04728219914759	0.04728219914759	0.04728219914759	0.04728219914759	0.04728219914759
IL22RA1	4.61511044732056e-15	4.61511044732056e-15	4.61511044732055e-15	4.61511044732056e-15	4.61511044732056e-15	0.133974596215561	0.133974596215562	0.133974596215561	0.133974596215561	0.133974596215561	0.164526322794661	0.15665024620534	0.156728199956561	0.158360793338038	0.154205431780042	0.04728219914759	0.04728219914759	0.04728219914759	0.04728219914759	0.04728219914759	0.04728219914759
IL28RA	-0.447739237791258	-0.937663560082726	-0.997178265455347	-1.55714979325602	-0.473920927085248	0.0950270656041509	0.00603461784387475	0.00452089361626093	0.000462887514217375	0.0809513457639302	0.164526322794661	0.0132335507835979	0.0100264473040894	0.00136629934706121	0.146634311634769	1.20892452204428	0.886372444291902	0.631152533069463	0.605645671989819	0.410818877365683	0.870431846843853
LOC284632	4.61511044732056e-15	4.61511044732056e-15	4.61511044732055e-15	4.61511044732056e-15	4.61511044732056e-15	0.133974596215561	0.133974596215562	0.133974596215561	0.133974596215561	0.133974596215561	0.164526322794661	0.15665024620534	0.156728199956561	0.158360793338038	0.154205431780042	0.04728219914759	0.04728219914759	0.04728219914759	0.04728219914759	0.04728219914759	0.04728219914759
GRHL3	1.48072163118859	5.31273099438215e-15	5.17534097170519e-15	5.19199925323562e-15	2.46826160263678	2.09098296756475e-08	0.999999999999895	0.999999999999897	0.999999999999897	9.81316358091656e-10	1.42943808549147e-06	0.999999999999999	0.999999999999999	0.999999999999999	8.32066721879998e-08	0.04728219914759	0.131959084567907	0.04728219914759	0.04728219914759	0.04728219914759	0.261648619335169
C1orf201	-1.44726115809235	-1.61844077749831	-1.02430405996998	0.464971638756537	0.961770797849049	0.000246657785712515	0.000132401741232414	0.00156016077027528	0.0476535013544495	0.00214729324075931	0.00101316423307959	0.000426670351081333	0.0037620658712304	0.0921819118844746	0.00510339639969378	1.57354796558605	0.577046705215444	0.512484536352074	0.773630777567697	2.17195286551067	3.0647979248231
NIPAL3	-1.36542352935736	-2.44404074452898	-1.66013100476295	-0.359416481107479	-0.296530199897966	3.36768827115711e-07	1.04314567343156e-08	1.05163647860139e-07	0.000721373322638602	0.00195704914909031	8.39099982645849e-06	4.09503114675918e-07	1.47772485650984e-06	0.0020214407005329	0.00469069174814209	14.3699439609207	5.57726956135348	2.64073912380606	4.54679993731855	11.2010808692733	11.7001273732383
RCAN3	-1.11537279812306	-1.41995971092618	-1.66277530618819	-1.4972437992238	-1.40805725898534	5.37203624852129e-06	1.29508065970958e-06	5.08056141978812e-07	9.46319774560353e-07	1.36119613550713e-06	5.43540872695213e-05	9.90747811716078e-06	4.57660367973991e-06	8.50581659520188e-06	1.03634939644278e-05	56.1280535082057	25.9071305022382	20.9763304357554	17.7269793241827	19.8822113913418	21.1501041735023
C1orf130	0.821661490900745	-0.287139145219051	-0.287139145219051	-0.287139145219051	-0.287139145219051	0.00265132077731139	0.136211595383739	0.136211595383739	0.136211595383739	0.136211595383739	0.00758297464846018	0.159024060366336	0.159074028649247	0.160712834047255	0.156524712823734	0.0576945995738799	0.101971760796801	0.04728219914759	0.04728219914759	0.04728219914759	0.04728219914759
SRRM1	0.247690316516578	0.398921319487541	0.659004879152673	0.569939711105885	0.783864120968504	0.0148912220136296	0.00160119098025741	0.000106067138972575	0.000238577699520474	3.95231036153213e-05	0.0349331212817105	0.00393157441750057	0.000341904770033018	0.000763311721564789	0.000152404775927816	19.3533231836292	22.9782930540978	25.5177766637299	30.5587640303073	28.7292638415954	33.3213172848854
CLIC4	-0.41323420929947	0.209591744321097	0.216723166452854	1.32203402989408	1.02558659706974	0.00322063692423927	0.0533209090625486	0.0477218537853316	5.24485121730139e-06	2.30276131653317e-05	0.00899551645923542	0.10032536889089	0.0900259994427624	3.13987066163278e-05	9.72751986336231e-05	5.52552396158048	4.14932616216176	6.38949991157367	6.42116220010054	13.8148242692406	11.2487896451129
RUNX3	0.749857433745837	0.754346284876746	0.967438749085805	0.508056431832599	-0.787833633490682	6.04350066524586e-06	5.83577344886032e-06	1.34792992147442e-06	5.75796252045144e-05	4.52301902499564e-06	5.94184793608963e-05	3.2045739450772e-05	9.527365213591e-06	0.000225981281601667	2.59318240699585e-05	85.1058968152031	143.116343728101	143.562334333731	166.413185868789	121.031907507607	49.2944581583975
SYF2	-0.288761105155877	-0.859560062387039	-0.929450558034207	-0.659102668207822	-0.877228043147882	0.00197295794129073	4.48782068221055e-06	2.83362828480715e-06	2.11233000532564e-05	3.98217755356472e-06	0.00587801764739923	2.59808933575533e-05	1.70599111099351e-05	9.87525348401713e-05	2.34369383595918e-05	54.6217074720298	44.7135876898734	30.1031477506921	28.6795791810131	34.5904011553783	29.7367374225889
C1orf63	0.836734125041532	0.678553506383893	0.684895260632167	0.70105954044068	0.207113491104582	2.56845540658423e-05	8.51687541428135e-05	8.07968113755685e-05	7.07788531776721e-05	0.0291035229074031	0.000172988690929714	0.000292329262334114	0.000270666886666917	0.000269806568523434	0.0564208085573407	6.99651805972085	12.4957989636517	11.1981664499149	11.2474993523005	11.3742274849767	8.07661409998026
RHD	-1.8930856489633	-3.1154242639379	-3.69506804916793	-3.53869622219053	-2.49203081724524	0.00507646756441065	0.000397744482484139	0.000155182088671598	0.000197449061864781	0.00130182434393924	0.0134591875741716	0.00112788682087949	0.000477845978649081	0.000648184024670194	0.00324800658646733	0.619580632363537	0.166810071638376	0.0714926970246226	0.0478378348040895	0.0533143507885072	0.110134100078041
TMEM50A	0.0318901517521957	-0.20239381630134	-0.22377028534967	-0.112287313880874	-0.475642148945969	0.506452818604632	0.00417904831745572	0.00256128274361188	0.0473449583266109	4.29875408731695e-05	0.56311816189087	0.00942960411608445	0.0059298657002642	0.0916088998423794	0.00016355008497831	75.6000394523707	77.2897521080253	65.7045450479645	64.7381752744854	69.9391214456544	54.3675131397418
RHCE	-0.0649925335345119	-1.12875435927349	-1.17767448252105	-0.46551296970009	-0.00613667503520821	0.929031245142647	0.157894891115167	0.14340472559261	0.530659833031761	0.993287908584168	0.975716891945605	0.182703200076185	0.16686279054084	0.576382751770896	0.999999999999999	0.106957935656968	0.102246466931626	0.0489129765692915	0.04728219914759	0.0774603838864046	0.106503943588958
TMEM57	-0.0501522731572651	-0.650365285488171	-0.681032719585005	-0.249204959304582	-0.293705456311136	0.104425259296322	2.83250298726837e-07	2.15316516499065e-07	7.75206918345934e-05	3.02964351077682e-05	0.164526322794661	3.30359919540192e-06	2.452276975449e-06	0.000291175918462427	0.000121600162509581	11.6089969566712	11.2123684005655	7.39631226355405	7.24074779563548	9.76734503332405	9.47066653198179
LDLRAP1	-1.54406742996805	-4.39365921541556	-5.1639074874803	-3.821850567475	-3.96030866848871	7.24251935715562e-06	1.45776290778919e-08	5.54507580583338e-09	3.35493604549761e-08	2.71221653913894e-08	6.76332419030864e-05	4.89821926018922e-07	2.34622296781452e-07	8.55680010129265e-07	6.72774514157934e-07	47.3176675338081	16.2260465184838	2.25112760633421	1.31987341059664	3.34604416288847	3.0398463119046
MAN1C1	-0.607389628999204	-0.716559670518465	-1.84900876707508	-0.646521380144803	-1.74346916201157	0.000763055304060297	0.000312791640606867	1.33417310712206e-06	0.000546727272767056	1.88825034559885e-06	0.00258637120216756	0.000909552021486976	9.45109920229414e-06	0.00158153044269106	1.3393124270628e-05	11.703476611674	7.68196623918642	7.12211426473909	3.24868640068567	7.47640059386868	3.49525106966581
SEPN1	-0.672370913539459	-0.944468879141388	-1.04295538190106	0.0927206949177185	0.743813712071211	9.93199619689447e-05	1.41352179550151e-05	7.92756352792094e-06	0.256491403538074	5.59912163033256e-05	0.000488710315954869	6.50062611665985e-05	3.91983739850636e-05	0.291348731606512	0.00020425390537611	12.6625955135588	7.94545772123922	6.57974816539357	6.14556590152607	13.5031298705152	21.2047410255348
FAM54B	-0.680007602769262	-1.67029694847819	-1.22405031114467	0.239709289212257	0.30405864089473	2.39019568977655e-07	1.11039160791227e-09	7.14404611696644e-09	0.000105732728318749	2.72154333321713e-05	6.69615124145942e-06	1.17354184153761e-07	2.75626692748013e-07	0.000378952079959515	0.000111297297507321	12.2606334053343	7.65262128619991	3.85215207643727	5.24852230632585	14.4768006292827	15.1371348022008
LOC646471	-0.557623353026505	-1.51111475441804	-1.59783460988559	-1.18511567959357	-0.212214313534081	0.0572097645715398	0.000707124132490697	0.000524549111026421	0.00247607764335426	0.405949342156598	0.11846349111408	0.00188105310205685	0.00140459236021724	0.00607776900900386	0.438683384865871	0.678645518661989	0.46108567533594	0.238096010046368	0.224205798319312	0.298461019230318	0.585814492821746
C1orf135	-0.896870748678213	-1.65206115230977	-1.65206115230977	3.02580549876015	4.43140097457979	0.131417327837883	0.0182249999378154	0.0182249999378154	0.001062158270668	0.000133569545355362	0.164526322794661	0.0367599039990306	0.0364991018063118	0.00284825991292647	0.000431306235364113	0.148599596230945	0.0798054648829288	0.04728219914759	0.04728219914759	1.21025210183664	3.20628590272296
PAQR7	-1.24165526006317	-1.3551002296189	-0.22094274799722	1.08659537305903	1.94382544302114	0.00283184643507442	0.00182874299202052	0.420658469685134	0.00537817836892756	0.000269476433653531	0.00804255928453382	0.00443657188011941	0.462718091746583	0.0122932941397176	0.000799112296605551	1.35015908692272	0.570964972655941	0.527787533009259	1.15844267877181	2.86736344400217	5.19439184890782
STMN1	-0.234400524312518	-1.62633228322087	-2.58583183858919	1.05779361870862	3.29907074988567	0.0399022391899103	1.8083737557721e-06	1.15174597961616e-07	2.24182221796186e-05	2.6900647709683e-08	0.0851832626453195	1.2842909157235e-05	1.57957781952278e-06	0.000103870009267711	6.70261948520594e-07	31.294235701803	26.6012938386463	10.1365355792795	5.21256402166918	65.1466304350425	308.023323715461
MIR3917	4.61511044732056e-15	4.61511044732056e-15	4.61511044732055e-15	4.61511044732056e-15	4.61511044732056e-15	0.133974596215561	0.133974596215562	0.133974596215561	0.133974596215561	0.133974596215561	0.164526322794661	0.15665024620534	0.156728199956561	0.158360793338038	0.154205431780042	0.04728219914759	0.04728219914759	0.04728219914759	0.04728219914759	0.04728219914759	0.04728219914759
PAFAH2	-0.316364659286368	-1.56830494893095	-1.47170623113511	-0.379465273536085	-0.836886925175149	0.00282476333328412	3.36248554707396e-07	4.90609044746767e-07	0.00112238478897252	1.36235880075199e-05	0.00802653189758356	3.66667128116134e-06	4.4437781063578e-06	0.00298641937645713	6.29066002410176e-05	6.96013555255931	5.58962208024836	2.34698798250012	2.50951604896243	5.35041252615161	3.89663413217099
EXTL1	4.61511044732056e-15	4.61511044732056e-15	4.61511044732055e-15	4.61511044732056e-15	4.61511044732056e-15	0.133974596215561	0.133974596215562	0.133974596215561	0.133974596215561	0.133974596215561	0.164526322794661	0.15665024620534	0.156728199956561	0.158360793338038	0.154205431780042	0.04728219914759	0.04728219914759	0.04728219914759	0.04728219914759	0.04728219914759	0.04728219914759
SLC30A2	4.61511044732056e-15	4.61511044732056e-15	4.61511044732055e-15	4.61511044732056e-15	4.61511044732056e-15	0.133974596215561	0.133974596215562	0.133974596215561	0.133974596215561	0.133974596215561	0.164526322794661	0.15665024620534	0.156728199956561	0.158360793338038	0.154205431780042	0.04728219914759	0.04728219914759	0.04728219914759	0.04728219914759	0.04728219914759	0.04728219914759
TRIM63	4.61511044732056e-15	4.61511044732056e-15	4.61511044732055e-15	4.61511044732056e-15	4.61511044732056e-15	0.133974596215561	0.133974596215562	0.133974596215561	0.133974596215561	0.133974596215561	0.164526322794661	0.15665024620534	0.156728199956561	0.158360793338038	0.154205431780042	0.04728219914759	0.04728219914759	0.04728219914759	0.04728219914759	0.04728219914759	0.04728219914759
PDIK1L	-2.19761439674014	-1.79039352447572	-1.45976303492305	-0.81879419274106	-1.20642632537187	2.5071591517277e-07	8.46935497363397e-07	2.83054548848143e-06	8.0902676130064e-05	8.66175123685404e-06	6.93668102773296e-06	7.22915655740454e-06	1.70505576426623e-05	0.000301693926036861	4.34549049677942e-05	8.5439935393234	1.86257195297256	2.47001025503944	3.1061931041067	4.84372299992475	3.70246020910421
GRRP1	4.97173079822258e-15	0.147377880907879	4.96239473036766e-15	4.95993847631763e-15	4.96824803519758e-15	0.999999999999955	0.133974596215551	0.999999999999955	0.999999999999955	0.999999999999955	1	0.15665024620534	0.999999999999999	0.999999999999999	0.999999999999999	0.04728219914759	0.04728219914759	0.0523676192943714	0.04728219914759	0.04728219914759	0.04728219914759
ZNF593	1.50112746274063	2.37802401594845	2.80578128022568	2.28732782818376	1.77966979454214	3.68099742222783e-07	2.3682663099785e-08	8.80570560111836e-09	2.987910122977e-08	1.33631759447488e-07	8.87418838007358e-06	6.56053897049944e-07	3.10697989352754e-07	7.96045768081152e-07	1.91270104985815e-06	15.3042296624169	43.3207401304502	79.55510137829	107.012818074285	74.7077678368856	52.5467021605543
CNKSR1	-0.598338307421692	-0.448095230498822	-0.582258210532456	-0.0958868539040194	0.816187062518129	0.300219337713139	0.428476353127648	0.312239960061204	0.861828221031152	0.172986862620205	0.34726340738643	0.469027227309374	0.348673726756824	0.905136783732619	0.19625595423436	0.387347570019485	0.255848607578779	0.283929639171398	0.258716215185674	0.362439912261329	0.682020806134241
CATSPER4	4.61511044732056e-15	4.61511044732056e-15	4.61511044732055e-15	4.61511044732056e-15	4.61511044732056e-15	0.133974596215561	0.133974596215562	0.133974596215561	0.133974596215561	0.133974596215561	0.164526322794661	0.15665024620534	0.156728199956561	0.158360793338038	0.154205431780042	0.04728219914759	0.04728219914759	0.04728219914759	0.04728219914759	0.04728219914759	0.04728219914759
CCDC21	-1.09032825535142	-0.330297621406725	-0.0160856654627493	0.383776277467276	0.658810196519942	4.08452720493403e-06	0.00304799813096188	0.823492278605298	0.00143352274655953	7.55505471224038e-05	4.48032251205257e-05	0.00705013570381183	0.870532249959618	0.00371748010786357	0.000263246437629626	5.12973695232026	2.40920405528465	4.08005111487589	5.07285942541285	6.6930376287602	8.09872637579515
SH3BGRL3	-0.205931633635997	-0.700740662089996	-1.43132343276176	-1.49898828016949	-1.13808311974434	0.00260517407691297	2.83284454472637e-06	4.06738872939317e-08	3.08647395325478e-08	1.59714441443677e-07	0.00746231472749052	1.81996990469794e-05	7.77230237064847e-07	8.14906606749039e-07	2.16836482817075e-06	625.825864828149	542.577661473811	385.043281315634	232.05034659638	221.41807601892	284.352042139599
UBXN11	-0.367372264436363	-1.5266478737547	-2.57446305658996	-1.64496094671141	-1.32316669181224	0.00693833565247785	2.92578893459598e-06	1.31888207344491e-07	1.88396333218286e-06	6.77757318900804e-06	0.0177051018480668	1.86675434764426e-05	1.72397832578086e-06	1.4236659541741e-05	3.56714378368844e-05	9.55967392906264	7.41059378727508	3.31799919529827	1.60491662711806	3.05675402347	3.82058807384413
CD52	-0.45974125899898	-1.32134863583251	-2.5026201591782	-4.43412639266813	-3.35329404728533	0.000318649868885552	7.18817700756032e-07	1.5967742515335e-08	5.19577127710549e-10	2.77113848859388e-09	0.00124774224339733	6.39905577918544e-06	4.37983589289017e-07	7.37910381769968e-08	1.66567084354834e-07	1347.32915406007	979.665463825285	539.148167223816	237.74422242023	62.3259143563093	131.835270559513
AIM1L	-1.41612687408883	-2.1665709920696	-2.42229671856093	-2.30670140204179	1.3698461093231	0.00015769575434984	1.38845045905223e-05	7.24233003442566e-06	9.6376050108936e-06	0.000189772171879	0.000706005886770011	6.40646497762566e-05	3.63665750433894e-05	5.15887162128966e-05	0.000587684964991208	0.253443780748315	0.0949696793718922	0.0564519284218667	0.04728219914759	0.0512265756486928	0.65500770224479
ZNF683	-0.706480063684178	-1.4140796797487	-1.41407967974869	-1.4140796797487	-1.4140796797487	0.163090237882395	0.0190480920796583	0.0190480920796584	0.0190480920796583	0.0190480920796583	0.197475826941272	0.0382850341033241	0.0380041561578582	0.0393964523669829	0.0379058052272337	0.12600218252078	0.0772158358920701	0.04728219914759	0.04728219914759	0.04728219914759	0.04728219914759
LIN28A	4.61511044732056e-15	4.61511044732056e-15	4.61511044732055e-15	4.61511044732056e-15	4.61511044732056e-15	0.133974596215561	0.133974596215562	0.133974596215561	0.133974596215561	0.133974596215561	0.164526322794661	0.15665024620534	0.156728199956561	0.158360793338038	0.154205431780042	0.04728219914759	0.04728219914759	0.04728219914759	0.04728219914759	0.04728219914759	0.04728219914759
DHDDS	-0.469527937394219	-0.133391694722327	0.33898677206226	0.480452292687365	0.370663464866902	3.26946688914342e-05	0.0200884769584031	0.000206654872786247	2.86384841053449e-05	0.000125511007769168	0.000207718266746149	0.0402310764411665	0.000615027847742335	0.000126940607344304	0.000408359421250723	8.76209320025757	6.32799132900797	7.9882742610654	11.082890818735	12.224705905665	11.3289246841878
HMGN2	-0.193141023421557	-1.35802368860713	-1.61290682855459	0.490349342811662	1.12749914015772	2.70038904079946e-05	2.50872577929551e-10	8.94437513415851e-11	1.11382859642836e-07	7.65107649047908e-10	0.000179489346079964	6.14775658003185e-08	2.90944426304263e-08	1.89539285564827e-06	7.02135826081002e-08	201.392164061713	176.15757665014	78.5663728296018	65.8429427911603	282.91269070883	440.000965959144
RPS6KA1	-1.71784012999996	-2.4051175865963	-1.59377799298294	-0.0271383889535956	0.135069332709837	7.58918411642186e-09	1.01132680655067e-09	1.1884773298764e-08	0.499641434152771	0.0117213176429626	7.90835541103773e-07	1.13901958515555e-07	3.69439482384325e-07	0.544601592531736	0.0241821984862675	50.16769925759	15.2511564925418	9.47134480947663	16.620695841029	49.2328203177514	55.0914375471361
MIR1976	4.61511044732056e-15	4.61511044732056e-15	4.61511044732055e-15	4.61511044732056e-15	4.61511044732056e-15	0.133974596215561	0.133974596215562	0.133974596215561	0.133974596215561	0.133974596215561	0.164526322794661	0.15665024620534	0.156728199956561	0.158360793338038	0.154205431780042	0.04728219914759	0.04728219914759	0.04728219914759	0.04728219914759	0.04728219914759	0.04728219914759
ARID1A	-0.405160438345232	-0.821378670577801	-0.702083761403578	-0.321106645334662	-0.560858149324528	0.00074158636497694	1.40612064256452e-05	3.48455123648703e-05	0.0024571277189966	0.000124969155603274	0.00252710512515064	6.47861370437786e-05	0.000132535378771381	0.00603590528019653	0.000406952711733794	23.2325465547796	17.5441111886582	13.1473189358135	14.2806687147346	18.5966228762106	15.7493157425966
PIGV	0.0309975280334411	0.637418114828116	0.386835455321411	0.252686176974687	0.201789003136484	0.640092536818499	5.40914108054704e-05	0.000852860976248555	0.00702231418456963	0.0185089253342785	0.698818347745645	0.000198950760508328	0.00217876609907773	0.0157163394536233	0.03690861441066	5.92893734829438	6.05770397840634	9.22271595952082	7.75221727830174	7.06387458339968	6.81901120177992
ZDHHC18	0.633960907252673	1.05378690397591	1.18066502466416	1.18791593723621	0.823216365319547	6.0343644093903e-06	2.99306502383436e-07	1.52110144301757e-07	1.46660504602701e-07	1.29539279596699e-06	5.935876767949e-05	3.39325622935975e-06	1.91641594233287e-06	2.28388914290519e-06	1.0019861030199e-05	27.1310820490079	42.1025464740555	56.3233634904735	61.5010742883407	61.8109536551572	48.0042770594454
SFN	-1.10073180740856	-2.26470725312992	-2.26470725312992	0.053940313844907	4.51957755609401	0.160407737499585	0.0165144819271745	0.0165144819271745	0.940001930217546	0.0005934912843563	0.194407203600041	0.033564796479766	0.0333278685046147	0.980084301657532	0.00160929664897197	0.227217869015621	0.105947128689917	0.04728219914759	0.04728219914759	0.235874034179263	5.21159782984067
GPN2	0.108078724808053	0.310546096789679	0.419456084994945	0.579411988536041	0.97034444455693	0.259714297207025	0.0117002758993705	0.00291017886523036	0.000548806642896884	3.06637892319513e-05	0.303861385564144	0.0243801301210954	0.00667664492743179	0.00158672095104718	0.000122743223814847	11.5012553906085	12.3959605468878	14.2635929779281	15.3820461746804	17.1856370554018	22.5345054429868
GPATCH3	-0.588605105982638	-0.859843780086515	-0.793615299473891	-0.856221206019948	-1.35275856485612	0.000611674784118737	7.52051730486289e-05	0.000118281539315971	7.70285630379426e-05	5.47281195438975e-06	0.00215045683207439	0.000262740930437792	0.000376649768205932	0.000289473703361328	2.99273434484775e-05	12.8827548928791	8.56684583262708	7.09855537556762	7.43201767489825	7.11640208181072	5.04414821352426
NR0B2	4.61511044732056e-15	4.61511044732056e-15	4.61511044732055e-15	4.61511044732056e-15	4.61511044732056e-15	0.133974596215561	0.133974596215562	0.133974596215561	0.133974596215561	0.133974596215561	0.164526322794661	0.15665024620534	0.156728199956561	0.158360793338038	0.154205431780042	0.04728219914759	0.04728219914759	0.04728219914759	0.04728219914759	0.04728219914759	0.04728219914759
NUDC	-0.0606268366599866	0.720113092372508	1.28843844987946	1.63345883470284	1.67205978560537	0.422984260233289	5.14128308495872e-05	1.73224341474762e-06	4.24596242312546e-07	3.6956451833097e-07	0.476367304843308	0.000190639529089756	1.15448380600335e-05	4.81122774571635e-06	3.92816432735016e-06	45.4989432261893	43.6265442855608	74.9509170190732	111.137322769266	141.163174288906	144.991138391144
C1orf172	-1.85571339155579	-2.58281172939122	-4.11294586349857	-4.51726096691994	-4.69760422501897	0.018932817529695	0.00440288091640176	0.000403915348105628	0.000241627410547084	0.000194523033568608	0.0432894320631805	0.00989261908672637	0.00111393918658861	0.000772072109929787	0.000600728936238742	1.92754285036676	0.532572389445792	0.321736429395243	0.111399685816433	0.0841730360626252	0.0742821152130427
TRNP1	-0.140411445778843	-0.43570149716245	-0.340752019634194	1.52283002600125	1.51637623490042	0.694670620175431	0.248339278531053	0.356012383498464	0.00424614531162918	0.00433312563677839	0.753131159993782	0.280318177325495	0.394880684009737	0.0099057475101298	0.00964550825515652	0.0639524059458793	0.0580214837737575	0.04728219914759	0.0504987128548837	0.183769910485912	0.182949665208767
FAM46B	4.61511044732056e-15	4.61511044732056e-15	4.61511044732055e-15	4.61511044732056e-15	4.61511044732056e-15	0.133974596215561	0.133974596215562	0.133974596215561	0.133974596215561	0.133974596215561	0.164526322794661	0.15665024620534	0.156728199956561	0.158360793338038	0.154205431780042	0.04728219914759	0.04728219914759	0.04728219914759	0.04728219914759	0.04728219914759	0.04728219914759
SLC9A1	-0.922397699066869	-1.67729499308354	-1.3295154452174	0.0964975797631783	0.119631174987812	1.01794943518427e-05	2.98657119460797e-07	1.18590898027222e-06	0.207151122982433	0.130200714704945	8.7032665630415e-05	3.38934033790116e-06	8.65372063483983e-06	0.238252103899544	0.154205431780042	8.76840827630648	4.62648744513589	2.74160358184767	3.48896597862461	9.37496012791521	9.52649920170049
WDTC1	-0.685286691815695	-1.39759944000585	-1.61003985812413	-0.927096518637967	-0.902904996314471	8.48193877618904e-06	1.25218777139613e-07	5.38291998034791e-08	1.43409213251719e-06	1.67667083177314e-06	7.60238081627876e-05	1.89264863720957e-06	9.20545364737411e-07	1.16122928667877e-05	1.21870141944397e-05	28.5518938291316	17.7559155241289	10.8371620288708	9.35329492318081	15.0158893382976	15.2698029561616
TMEM222	0.136446979117163	0.105387783239599	0.193337771866941	-0.0618025551674765	-0.47303022342608	0.049112545463907	0.106152958182302	0.0130494571352242	0.307791637742931	0.000142423555474455	0.102952600474255	0.15665024620534	0.0267958466036372	0.345693957273602	0.000456000759092657	25.94749435803	28.5213487924397	27.913886617775	29.6685208562881	24.8594206561617	18.6938666369481
LOC644961	1.3251747595026	0.468831074951205	0.139438291406566	-0.200541640747154	-0.734667954021081	0.00164413694294228	0.103994244016713	0.589664616366619	0.44403415244143	0.0239853168729063	0.00500604230306018	0.15665024620534	0.636164535315704	0.487565197668221	0.0470011042412838	0.378968758606828	0.94955639116379	0.524488083754054	0.417425059142357	0.329787628633944	0.227743671701323
SYTL1	-0.542639975262588	-1.94485772924108	-3.00933530454223	-1.63772020776789	-2.25981507475872	0.00383450329651474	3.32399509093755e-06	2.50508868601961e-07	9.10606891906338e-06	1.37105635761293e-06	0.010498394538033	2.06132064871822e-05	2.72504769259694e-06	4.92108498773244e-05	1.04136773756023e-05	29.904147560163	20.5296014184397	7.76731491250355	3.71390878724828	9.6101135680074	6.24394839264387
MAP3K6	-0.846009824446865	-2.02242811159393	-3.19723759927094	0.064747204355945	2.21617892453286	0.00715420745794035	7.51821944326729e-05	5.31803577369796e-06	0.770090473341422	4.46236738151704e-05	0.0181997292165263	0.000262740930437792	2.82429620751285e-05	0.816440884069302	0.000168743422330705	0.900622057247101	0.501035208343685	0.221682317743207	0.0981924640692961	0.941962101148449	4.1848405107005
FCN3	4.61511044732056e-15	4.61511044732056e-15	4.61511044732055e-15	4.61511044732056e-15	4.61511044732056e-15	0.133974596215561	0.133974596215562	0.133974596215561	0.133974596215561	0.133974596215561	0.164526322794661	0.15665024620534	0.156728199956561	0.158360793338038	0.154205431780042	0.04728219914759	0.04728219914759	0.04728219914759	0.04728219914759	0.04728219914759	0.04728219914759
CD164L2	4.61511044732056e-15	4.61511044732056e-15	4.61511044732055e-15	4.61511044732056e-15	4.61511044732056e-15	0.133974596215561	0.133974596215562	0.133974596215561	0.133974596215561	0.133974596215561	0.164526322794661	0.15665024620534	0.156728199956561	0.158360793338038	0.154205431780042	0.04728219914759	0.04728219914759	0.04728219914759	0.04728219914759	0.04728219914759	0.04728219914759
GPR3	0.903795402952574	-0.149112815996932	-0.233106414597342	3.31132357203642	3.28055782225171	0.0921349472806908	0.752368395286701	0.624030573505193	0.000328022908834208	0.000345198604113325	0.164526322794661	0.799171916494877	0.670968263701341	0.00100881407626574	0.000993922384987367	0.0697587987281891	0.13051743178595	0.062908823456279	0.0593508537132825	0.692479169361794	0.677868261537594
WASF2	-1.09009563123428	-1.30614147514127	-1.2469430263953	-0.797319663949791	-0.497785082356198	3.24262805409851e-07	1.10470784280233e-07	1.45655326132002e-07	2.06971451261574e-06	3.23943431233841e-05	8.17993276090462e-06	1.73800611320976e-06	1.84867033166969e-06	1.5245402350797e-05	0.00012847125229441	58.7982566102091	27.619319000475	23.7780746781568	24.7740605918771	33.8335301793945	41.6405261193948
AHDC1	-0.538284474884765	-1.61652216360675	-1.68530315309303	-0.77716384973458	-0.206839321884317	0.00110658588607142	2.19500355765445e-06	1.71632953067949e-06	0.000151188191472264	0.0658236516975712	0.00354196429731487	1.48779876400286e-05	1.14661918915975e-05	0.000515834863805308	0.121001354616754	2.37150028462996	1.63298955906031	0.77339528702986	0.737388533949369	1.38380071542112	2.05474693332293
FGR	-0.53339354698296	-0.664458974765823	-0.73978414312357	-2.86143596334046	-4.00881384424834	0.391629989546827	0.294001111338068	0.247773203490101	0.00257452429842013	0.000444857032875502	0.443677543532526	0.328797632038059	0.279764174067304	0.00629930786205495	0.00124445374478245	1.49005103939429	1.02951739179093	0.940110844528452	0.892285688554961	0.205032680321943	0.0925609771207246
IFI6	-0.421668739940342	-1.36814503125692	-1.67449966241769	-1.44336225190118	-0.941919306797592	0.00325050821346202	4.88288158780324e-06	1.48473113510314e-06	3.56538426877915e-06	4.26829583921423e-05	0.00906759233927983	2.78557839365598e-05	1.02601500814379e-05	2.32865175043096e-05	0.000162539271199585	24.3375198609061	18.1694332162564	9.42808796999689	7.62433013057541	8.94913349436693	12.6686504711433
FAM76A	-1.14330783675551	-1.98693231886859	-1.75079787724759	-1.08210473637758	-1.33477010941638	3.04300088515958e-05	1.19848870437642e-06	2.53044842788403e-06	4.17454091697145e-05	1.24116101959197e-05	0.000196521632606599	9.34485947817978e-06	1.56226467170027e-05	0.000173422441786286	5.83060685420287e-05	6.46694287279546	2.92771684423204	1.6314463521673	1.92157060760202	3.05459080729318	2.56385337334256
STX12	0.389162957477843	0.827699554198467	0.763196008300993	1.07353078485615	1.5267524506635	0.0106677055660453	0.000239210344095195	0.000373368527858628	5.54364623512812e-05	7.22310342302787e-06	0.0259059322734215	0.000716217866987494	0.00103842830771357	0.000219229138221949	3.75791221350797e-05	7.12218611101957	9.32745240191554	12.6408335089107	12.0881045950141	14.9891941744712	20.5216181201678
PPP1R8	-0.334196508739367	-0.111413067088177	0.0816393088657498	0.114266274564738	-0.0967208036769446	5.97341131761115e-05	0.0160887647717158	0.0511852250991902	0.0144836951500259	0.0281123012830173	0.000328257940815004	0.0327592635508823	0.0962176953310244	0.0306496870227347	0.0545988781232613	32.2110560435388	25.5506404078254	29.8171608638381	34.086377094376	34.8660332180189	30.1223673354204
SCARNA1	4.61511044732056e-15	4.61511044732056e-15	4.61511044732055e-15	4.61511044732056e-15	4.61511044732056e-15	0.133974596215561	0.133974596215562	0.133974596215561	0.133974596215561	0.133974596215561	0.164526322794661	0.15665024620534	0.156728199956561	0.158360793338038	0.154205431780042	0.04728219914759	0.04728219914759	0.04728219914759	0.04728219914759	0.04728219914759	0.04728219914759
C1orf38	-1.26072859154951	-3.07233708251446	-3.5282183240675	-2.2450336706649	-1.43065114887138	1.18882108818827e-05	6.11293552518523e-08	2.67503910528235e-08	3.96248255351807e-07	5.67822897371537e-06	9.80743398662171e-05	1.18540594664047e-06	6.04390800889529e-07	4.57841248411673e-06	3.08313869281356e-05	30.0593380303027	12.544758059046	3.57366462892085	2.60543273565064	6.34098807048239	11.1509149436268
RPA2	-1.11626150981168	-0.743123981290735	-0.350118063567599	0.728375928387479	0.444077417206378	1.71483030925192e-07	1.91774566764962e-06	0.000148948915103996	2.15860542395334e-06	3.86801723499801e-05	5.43191987163605e-06	1.34030482090116e-05	0.000461456072078231	1.57258742091341e-05	0.00014975136170218	68.2061662326068	31.4626603325275	40.7493823408405	53.509094285738	113.002133140043	92.7906596512817
SMPDL3B	3.14764318142466e-15	3.19179731399903e-15	3.01986536748666e-15	3.0767402982137e-15	2.95212816125162	0.999999999999986	0.999999999999985	0.999999999999986	0.999999999999986	2.11161516825922e-06	1	0.999999999999999	0.999999999999999	0.999999999999999	1.44267825527514e-05	0.04728219914759	0.04728219914759	0.04728219914759	0.04728219914759	0.04728219914759	0.365912120597282
XKR8	-2.45043691558941	-2.91774292367384	-2.26509596732493	-0.59029683070251	-0.472367485084824	6.15756887317624e-09	2.16518860179367e-09	9.85885625646246e-09	2.81524775298637e-05	0.000100468312884218	6.76422590501626e-07	1.65444928557908e-07	3.32103466040956e-07	0.000125109655025102	0.000336503961747983	11.5469409351568	2.11257399870395	1.52805436094401	2.4021776120845	7.66955015629991	8.32281348823822
EYA3	0.280591732672602	1.00609561265669	0.903296638248372	0.941535823551994	1.08238426537993	0.0182267430015356	2.55629999366818e-05	4.74976172815112e-05	3.74505686186561e-05	1.67447444460623e-05	0.0418164988615477	0.000105800834927246	0.000172311186819213	0.000158472045577994	7.46218627392463e-05	3.68390310540329	4.47481130775366	7.39900220435161	6.89013263079892	7.0752000452284	7.80078538033191
LOC653566	0.261712449650813	1.38840043218934	2.06596076090014	1.69093084758892	1.69805286719139	0.790711926432231	0.191402268401242	0.0710195692481051	0.123154773929317	0.121873620889106	0.845458187545011	0.219110399658506	0.130574358498866	0.158360793338038	0.154205431780042	0.240618328478942	0.288477538120388	0.629910549205203	1.00749955831256	0.776872254621054	0.780716850080745
PTAFR	-0.506736084362819	-0.7697771954872	-0.868937852148173	-1.13218392872119	-2.08199486181609	0.137336519732031	0.0404504336140537	0.0259706089108229	0.00866127433329609	0.000409738159599949	0.168274966484852	0.0774287270037252	0.0507932449317094	0.0190761893958027	0.00115762839973126	0.846880392971758	0.596045367400838	0.496702164279561	0.463709208448571	0.386367648749219	0.200022648717589
DNAJC8	-0.0103129036748349	0.0874534650852885	0.0931545307155081	0.203779938313143	0.280111064209161	0.829944394787266	0.105828646583194	0.0891152194809288	0.0044102873126529	0.000889550475338188	0.882751121041497	0.15665024620534	0.156728199956561	0.0102591487054591	0.0023079669109996	65.2445067097607	64.7797784821776	69.3218378507091	69.5963173724012	75.1428782066537	79.2256451417721
ATPIF1	-0.390981271698635	-1.60679418798496	-1.88428076001011	0.19811811743837	0.57663309155037	0.000977366855383227	2.97086641324922e-07	1.15035103882327e-07	0.0230187095538553	0.0001174474437584	0.00318411700146764	3.380118419156e-06	1.57957781952278e-06	0.0469198481226784	0.000385271844044177	75.8392283768104	57.8358090399019	24.9000751713725	20.5432370068595	87.0028344543441	113.103947489864
SESN2	1.76973255637373	1.09382524635492	2.45864835393066	3.21215466303792	1.48345656286655	1.12675036935002e-07	1.96129138015979e-06	1.58128039436576e-08	3.1926816193167e-09	3.22253872607163e-07	4.16002205902407e-06	1.36294165713815e-05	4.35878279287472e-07	2.0055436650919e-07	3.56461376941455e-06	2.86825971627396	9.78049999539901	6.1219909408623	15.7668660043777	26.58112622219	8.02016671647167
MED18	-0.639405907575662	-0.778248602497549	-0.80290637386306	0.050154182268149	0.604203489326644	0.00101794201825496	0.000355663804150244	0.000299849869578333	0.657775953539323	0.00136613788770033	0.00329943415800662	0.00101892379657637	0.000850935618681194	0.70477123739619	0.00339063716145992	7.87599442356329	5.0562092915543	4.5922891633694	4.51446715571173	8.15461221211653	11.972608287253
PHACTR4	-1.22756839504912	-1.32905427744812	-1.07464018915038	-0.606719486974686	-0.433253052270591	4.89232515932411e-05	3.10130019773898e-05	0.000104166485987265	0.00224173444923859	0.0108965936919701	0.000281545422072072	0.000124029760418901	0.000336458956766512	0.00556007988188417	0.0225914874796331	5.6221535642492	2.40086530234414	2.23778057905595	2.66933924970207	3.69200209913266	4.16371063115582
SNHG3	1.17966313845852	2.0188501884272	2.49935600958151	1.80129834466353	2.24868700424755	0.000138331658023625	6.2956862814566e-06	1.79266842416576e-06	1.22534041668442e-05	3.34279393194564e-06	0.000636434077558662	3.40141684334655e-05	1.18589456715801e-05	6.28327337742899e-05	2.05243129632125e-05	3.36424887604945	7.62082704566899	13.6339777042505	19.0225723568081	11.7255426006646	15.9885969656502
RCC1	-0.919304937140633	-0.0511581952349241	1.20825291180399	1.80119406137221	2.26560753313591	2.62264269902141e-07	0.211693619842525	5.1414107977311e-08	4.72177613593985e-09	1.1950816404975e-09	7.17684581190505e-06	0.241163102042825	8.99948671816354e-07	2.55571863668589e-07	9.48409985163496e-08	11.5402435351252	6.10206195314338	11.1381951446363	26.6646165490899	40.2187357185678	55.4920539410824
TRNAU1AP	-0.3843027485627	-0.249318161593733	0.26167833196938	1.0283016351151	1.00955927231771	0.004685310862958	0.0295920925014037	0.0246329426869308	2.33854710304743e-05	2.60068082616104e-05	0.0125459212588813	0.0576939729656672	0.0483594173711204	0.000107327585643942	0.000107332382724168	8.04619518219637	6.16458590012338	6.76921515760875	9.64636277256874	16.4111947828304	16.1993723026542
SNHG12	-0.494228685577145	-0.37802827106389	-0.585934715885804	-1.21390509687205	-0.101909865768913	0.0340169131659905	0.0814858943679058	0.0176648247366441	0.000530345695137748	0.593387476732496	0.0737485090026821	0.149239113370918	0.0354792030646819	0.00154093928359242	0.627521256278022	11.3677093048688	8.07040445330964	8.74732193416934	7.57336754687107	4.90062096065386	10.5924161020987
SNORD99	4.61511044732056e-15	4.61511044732056e-15	4.61511044732055e-15	4.61511044732056e-15	4.61511044732056e-15	0.133974596215561	0.133974596215562	0.133974596215561	0.133974596215561	0.133974596215561	0.164526322794661	0.15665024620534	0.156728199956561	0.158360793338038	0.154205431780042	0.04728219914759	0.04728219914759	0.04728219914759	0.04728219914759	0.04728219914759	0.04728219914759
SNORA61	0.0637967145034664	1.90210708155093	2.06194313718467	1.7055829701988	0.804678889491315	0.895787669913488	0.00654747181361885	0.00448947217736681	0.010669034864234	0.135582631916917	0.944698143853151	0.0142739878232183	0.00996072326686696	0.0231214263821592	0.155850138749858	0.800205536096821	0.836385078776517	2.99083764353734	3.34124471866399	2.60995599962911	1.39776459033701
SNORA44	2.24479008165302	3.13296183254204	2.89279818309107	3.17915720102477	1.90987150167282	0.070062953455211	0.0219134917749752	0.0297381481113053	0.020682158503693	0.110355580316837	0.142321357446821	0.0436352233754751	0.0576260603825259	0.0424511027955207	0.154205431780042	0.141889958760456	0.672513196896537	1.24470704987158	1.05383031366535	1.28520776530489	0.533187884333468
SNORA16A	-0.663312416879602	2.08322292237767	2.2115023769892	1.33699363309776	1.59697321761826	0.639535115698941	0.172512412853149	0.15134927767683	0.3587368154508	0.280114477267826	0.698243969649272	0.198578064551486	0.175602960051681	0.399272858083093	0.30926590964811	0.316970424487838	0.200143646209012	1.34317106877717	1.46807178639193	0.800744434885438	0.958860839746832
RAB42	-0.989625917204165	-0.989625917204166	-0.989625917204165	-0.897813442311053	0.597249329831876	0.00201908930890142	0.00201908930890142	0.00201908930890142	0.00327287608819026	0.0201460669372069	0.00600262519510755	0.00484772734587659	0.00476311134967753	0.00783186358693452	0.0398843477183695	0.0938868467891003	0.04728219914759	0.04728219914759	0.04728219914759	0.050389027518157	0.142034784471974
TAF12	-0.385110539482687	-0.176020989977133	-0.236362830378863	0.513124054444022	0.0070815967074666	0.00376473697339616	0.0811448399473028	0.0306799798579458	0.000880922127229952	0.935601410621633	0.010318784968871	0.148651107436528	0.0593479832435974	0.00241011457567126	0.960452582832133	20.6399551939921	15.8044332343808	18.269268236577	17.5209015113378	29.4560482166227	20.7415173061182
RNU11	2.02094138392615e-15	1.12943377053386	1.99428526808209e-15	1.57292928961926	2.22044604925031e-15	0.999999999999999	0.351374186918614	0.999999999999999	0.209079700791158	0.999999999999998	1	0.389290757565833	0.999999999999999	0.240371053649678	0.999999999999999	0.04728219914759	0.04728219914759	0.103440619038652	0.04728219914759	0.140668405632773	0.04728219914759
GMEB1	0.984380206952432	0.33403490395684	0.576395167236694	0.0475501289052108	0.341510491978036	1.78003600977217e-05	0.00590685854697197	0.000366602918133771	0.574843299564957	0.00532762099032423	0.000131396236404897	0.0129737954887693	0.00102075728235524	0.621316672174221	0.0116791874805555	6.7520142439127	13.3586114847315	8.51114276698494	10.0680551190386	6.97826350749239	8.55535926773388
YTHDF2	0.344930954243428	0.55531784490682	0.610400799717806	0.325002124158339	0.0897009521671872	3.85177552447199e-05	2.39882494119989e-06	1.37224655205772e-06	5.41530936453589e-05	0.0314639563054911	0.000234684683594878	1.59540101964681e-05	9.66558148998994e-06	0.000215166001999978	0.0606330993443183	41.5221680358818	52.7368985390685	61.0165081316524	63.39119980644	52.013419895254	44.1857976028497
OPRD1	4.61511044732056e-15	4.61511044732056e-15	4.61511044732055e-15	4.61511044732056e-15	4.61511044732056e-15	0.133974596215561	0.133974596215562	0.133974596215561	0.133974596215561	0.133974596215561	0.164526322794661	0.15665024620534	0.156728199956561	0.158360793338038	0.154205431780042	0.04728219914759	0.04728219914759	0.04728219914759	0.04728219914759	0.04728219914759	0.04728219914759
EPB41	-0.58381027765749	-1.87577162782683	-3.15587327248647	-2.30423326662988	-2.63821914783733	6.01681235546125e-05	6.28878407068453e-08	2.80062582184324e-09	1.83967938246917e-08	8.18629581715277e-09	0.000329992413986193	1.20688368998507e-06	1.56526205080462e-07	5.82739349844638e-07	3.25989994147334e-07	111.871449706348	74.640555110476	30.4828620723186	12.5518213256085	22.6504031187085	17.969507211941
TMEM200B	3.34966890111989e-15	3.4210409502163e-15	3.29731216254057e-15	3.36518470117124e-15	1.48035368044882	0.999999999999985	0.999999999999984	0.999999999999985	0.999999999999985	0.0001225788589502	1	0.999999999999999	0.999999999999999	0.999999999999999	0.000399869595463642	0.04728219914759	0.04728219914759	0.04728219914759	0.04728219914759	0.04728219914759	0.131925433484222
SRSF4	-0.780072075001389	-0.564320964925753	0.0622533882423143	0.553141673097976	0.760484611757114	5.6968623731123e-06	3.73546016783931e-05	0.278619640220277	4.18990002075702e-05	6.61212754529319e-06	5.66637069225711e-05	0.000144921297395297	0.312677669815922	0.000173896836893507	3.49823118054657e-05	37.3785327657467	21.766928790484	25.2781165674977	39.0267500585176	54.8446772764687	63.321461372192
MECR	-0.905423575865642	-0.273416358200197	0.821725463796027	1.41393829855399	1.67180334093524	9.58172873249138e-05	0.0327028499693612	0.000165181649384767	7.34348698645021e-06	2.74587294566538e-06	0.000475144653623655	0.0634040648858247	0.000504250620298467	4.13743708433147e-05	1.76463880946219e-05	3.48352875687858	1.8597721715307	2.88212541364875	6.15720215682415	9.28233503920215	11.0989616937802
PTPRU	3.38838877370379e-15	3.34654540057918e-15	3.44656144516892e-15	3.26903656685206e-15	2.98932449966177	0.999999999999974	0.999999999999974	0.999999999999973	0.999999999999975	9.01032194990531e-08	1	0.999999999999999	0.999999999999999	0.999999999999999	1.47093835639011e-06	0.04728219914759	0.04728219914759	0.04728219914759	0.04728219914759	0.04728219914759	0.375468933468536
MATN1	0.664631018721815	1.09275178407785	0.697119706969548	0.569717053888434	0.370277757432643	0.173299397125587	0.0440684146617194	0.156246785596329	0.233592701914702	0.422434617897406	0.20882830195075	0.0838860987585439	0.180946370938831	0.266792176834718	0.455526691446429	0.04728219914759	0.0749499833222129	0.100843690928089	0.076656963154041	0.0701777742593764	0.0611170494433396
LOC100129196	-0.41023814637598	-1.67287265283843	-1.71206563895532	-2.62106471173465	-2.72781526619243	0.43957153997981	0.0149544713590537	0.0135695424838957	0.00185173173862319	0.00151074794070606	0.493676739602627	0.030606159260912	0.0277793810144932	0.00468181607384321	0.00371113450955552	1.67424388904365	1.25986710013398	0.525090154164025	0.511017308904503	0.272144538802453	0.252734485181583
LAPTM5	-0.24532939105361	-1.0310269525965	-2.29767217901038	-2.32773604877213	-1.42026979295705	0.000146674336585762	3.24514348606014e-08	2.67553705264695e-10	2.47494042342259e-10	4.77710855063297e-09	0.000666565662494904	7.98632752272776e-07	4.66128720890836e-08	5.20958528799321e-08	2.31083558956866e-07	731.414091524938	617.0378679429	357.926030653346	148.763051136094	145.695101581865	273.287340075862
SDC3	-0.0315244370930304	0.884887276131748	1.40786658218391	1.65618095807591	0.637401779134414	0.939662270940205	0.0686420594155279	0.0124497535784746	0.00603671234121305	0.161664797910261	0.985721546804336	0.127019153035189	0.0256470674180124	0.0136765909995988	0.184000663165356	0.120159893475319	0.117562749202288	0.221889702329784	0.318837654614382	0.378721256335052	0.186911743879297
PUM1	-0.763329282719834	-0.223506049246858	-0.0296322545207786	-0.641974110602216	-0.958788901357299	7.26213747846971e-06	0.0057336504820921	0.598425346788805	1.99014108612954e-05	1.90080141973553e-06	6.77533293922545e-05	0.0126207092834522	0.644898527685224	9.37674756405847e-05	1.34308845564329e-05	26.2979481960095	15.4930475885153	22.5237055121932	25.7633105238826	16.8526577785226	13.5299953303761
SNORD103A	4.61511044732056e-15	4.61511044732056e-15	4.61511044732055e-15	4.61511044732056e-15	4.61511044732056e-15	0.133974596215561	0.133974596215562	0.133974596215561	0.133974596215561	0.133974596215561	0.164526322794661	0.15665024620534	0.156728199956561	0.158360793338038	0.154205431780042	0.04728219914759	0.04728219914759	0.04728219914759	0.04728219914759	0.04728219914759	0.04728219914759
SNORD103B	4.61511044732056e-15	4.61511044732056e-15	4.61511044732055e-15	4.61511044732056e-15	4.61511044732056e-15	0.133974596215561	0.133974596215562	0.133974596215561	0.133974596215561	0.133974596215561	0.164526322794661	0.15665024620534	0.156728199956561	0.158360793338038	0.154205431780042	0.04728219914759	0.04728219914759	0.04728219914759	0.04728219914759	0.04728219914759	0.04728219914759
SNORD85	4.61511044732056e-15	4.61511044732056e-15	4.61511044732055e-15	4.61511044732056e-15	4.61511044732056e-15	0.133974596215561	0.133974596215562	0.133974596215561	0.133974596215561	0.133974596215561	0.164526322794661	0.15665024620534	0.156728199956561	0.158360793338038	0.154205431780042	0.04728219914759	0.04728219914759	0.04728219914759	0.04728219914759	0.04728219914759	0.04728219914759
PRO0611	1.18985159269866	0.62405828237287	0.449238607455564	-0.0301452540893609	-0.030145254089361	0.171934633396938	0.447078556851836	0.579544588951642	0.969934279026305	0.969934279026305	0.207262139831975	0.488430914060158	0.625791416503081	0.999999999999999	0.992590263057529	0.0482805594207046	0.110142090047357	0.0744102143526008	0.0659183897077555	0.04728219914759	0.04728219914759
NKAIN1	4.61511044732056e-15	4.61511044732056e-15	4.61511044732055e-15	4.61511044732056e-15	4.61511044732056e-15	0.133974596215561	0.133974596215562	0.133974596215561	0.133974596215561	0.133974596215561	0.164526322794661	0.15665024620534	0.156728199956561	0.158360793338038	0.154205431780042	0.04728219914759	0.04728219914759	0.04728219914759	0.04728219914759	0.04728219914759	0.04728219914759
SNRNP40	-0.241224966099845	0.275890232670373	0.420628273903466	0.78938678787053	0.671838140968882	0.000362010821301298	0.00017261149898869	1.55660757746354e-05	3.82071659930762e-07	9.94652119346303e-07	0.00138809594699292	0.000537753063348392	6.80367482897628e-05	4.47489391620588e-06	8.21466260603046e-06	32.5853060872535	27.5680377219707	39.4523648170804	43.6157688291746	56.3184775657155	51.9116983469045
ZCCHC17	-0.154427222850867	-1.05079870682717	-0.853211821463131	0.345557490905677	0.424474868807929	0.0404569882062849	2.07645349572436e-06	7.06471999432572e-06	0.00112455769050673	0.000375372997179772	0.0862927629842327	1.428723016188e-05	3.56433286176229e-05	0.00299113030752624	0.00107153326127866	17.8443471827915	16.0329499980509	8.61348167699914	9.87775644162175	22.6737750881938	23.9486111392707
FABP3	-1.15078372092829	-0.395865255151426	-0.502554084271756	-1.57310431724825	-0.617107608584671	0.0450569347067387	0.418668018270156	0.312633365627906	0.0136336632595962	0.224698325299518	0.095283987099125	0.459011642449581	0.349092386635737	0.0290022599150049	0.251065871038143	0.492021991378434	0.221597111894537	0.373953152146094	0.347296703122849	0.165360938555634	0.320786891876835
SERINC2	-0.644187405579844	-1.2574248153933	-1.57899184535925	-0.111840234352734	0.51457533733708	0.236942095306793	0.0426623810638337	0.0181360453812908	0.827160646407775	0.334422611900394	0.279108801718952	0.0814111841283152	0.0363406350981921	0.872012594662382	0.365659438361304	0.189628294302301	0.121334249080793	0.0793196066556056	0.0634715684381598	0.175483332541868	0.27089796972292
LOC149086	4.61511044732056e-15	4.61511044732056e-15	4.61511044732055e-15	4.61511044732056e-15	4.61511044732056e-15	0.133974596215561	0.133974596215562	0.133974596215561	0.133974596215561	0.133974596215561	0.164526322794661	0.15665024620534	0.156728199956561	0.158360793338038	0.154205431780042	0.04728219914759	0.04728219914759	0.04728219914759	0.04728219914759	0.04728219914759	0.04728219914759
LOC284551	4.61511044732056e-15	4.61511044732056e-15	4.61511044732055e-15	4.61511044732056e-15	4.61511044732056e-15	0.133974596215561	0.133974596215562	0.133974596215561	0.133974596215561	0.133974596215561	0.164526322794661	0.15665024620534	0.156728199956561	0.158360793338038	0.154205431780042	0.04728219914759	0.04728219914759	0.04728219914759	0.04728219914759	0.04728219914759	0.04728219914759
TINAGL1	4.61511044732056e-15	4.61511044732056e-15	4.61511044732055e-15	4.61511044732056e-15	4.61511044732056e-15	0.133974596215561	0.133974596215562	0.133974596215561	0.133974596215561	0.133974596215561	0.164526322794661	0.15665024620534	0.156728199956561	0.158360793338038	0.154205431780042	0.04728219914759	0.04728219914759	0.04728219914759	0.04728219914759	0.04728219914759	0.04728219914759
HCRTR1	4.61511044732056e-15	4.61511044732056e-15	4.61511044732055e-15	4.61511044732056e-15	4.61511044732056e-15	0.133974596215561	0.133974596215562	0.133974596215561	0.133974596215561	0.133974596215561	0.164526322794661	0.15665024620534	0.156728199956561	0.158360793338038	0.154205431780042	0.04728219914759	0.04728219914759	0.04728219914759	0.04728219914759	0.04728219914759	0.04728219914759
PEF1	0.199385262960834	0.446222001266238	0.456694361353186	0.468147407375702	0.127661362884765	0.00127051289332962	1.43740654293666e-05	1.25596688457764e-05	1.08722312071379e-05	0.010785400752508	0.00399217099073561	6.57926229628234e-05	5.69572210290518e-05	5.70069964540737e-05	0.0223838470712824	37.4800652874298	43.0349481024434	51.0653773894798	51.4374038020972	51.8473723152871	40.94776839829
COL16A1	4.61511044732056e-15	4.61511044732056e-15	4.61511044732055e-15	4.61511044732056e-15	4.61511044732056e-15	0.133974596215561	0.133974596215562	0.133974596215561	0.133974596215561	0.133974596215561	0.164526322794661	0.15665024620534	0.156728199956561	0.158360793338038	0.154205431780042	0.04728219914759	0.04728219914759	0.04728219914759	0.04728219914759	0.04728219914759	0.04728219914759
BAI2	0.219513609209783	5.13431082730036e-15	4.81274365023572e-15	5.19199925323562e-15	2.70286566069574	0.297052130238788	0.99999999999998	0.999999999999981	0.999999999999979	8.08175397592925e-06	0.344010308699884	0.999999999999999	0.999999999999999	0.999999999999999	4.12362679902728e-05	0.04728219914759	0.0550526018037342	0.04728219914759	0.04728219914759	0.04728219914759	0.307851522653373
MIR4254	4.61511044732056e-15	4.61511044732056e-15	4.61511044732055e-15	4.61511044732056e-15	4.61511044732056e-15	0.133974596215561	0.133974596215562	0.133974596215561	0.133974596215561	0.133974596215561	0.164526322794661	0.15665024620534	0.156728199956561	0.158360793338038	0.154205431780042	0.04728219914759	0.04728219914759	0.04728219914759	0.04728219914759	0.04728219914759	0.04728219914759
SPOCD1	4.24884691198833e-15	4.28431353229698e-15	4.12965254770232e-15	4.23051791004384e-15	2.72914065562108	0.999999999999962	0.999999999999962	0.999999999999963	0.999999999999962	6.71599266624129e-08	1	0.999999999999999	0.999999999999999	0.999999999999999	1.21860566686071e-06	0.04728219914759	0.04728219914759	0.04728219914759	0.04728219914759	0.04728219914759	0.313509617077371
PTP4A2	-0.775756344983056	-1.06058004265042	-0.890675999166802	-0.597579923804796	-0.507890100525143	2.71094456178891e-06	4.25728185297717e-07	1.19897710682403e-06	1.25079830587627e-05	3.20702062113814e-05	3.36229497930438e-05	4.3569245214039e-06	8.72623677616706e-06	6.38279227026105e-05	0.000127344301729666	112.015999125125	65.426566207008	53.7048677276092	60.4170985110175	74.027072513777	78.7752703222274
KHDRBS1	0.221015077276653	0.141893776579637	0.0934262322693809	0.48386392274483	0.50157408786896	0.000159365820980598	0.00171751010639715	0.0123165646541293	1.7153593426492e-06	1.38700314472243e-06	0.000711745700692457	0.00419317663374824	0.0253938047140426	1.32891119939244e-05	1.04987532377728e-05	93.5408525069661	109.026856714343	103.208533362896	99.7988235894091	130.815401413901	132.431155720095
TMEM39B	-1.15155696534881	-1.6971880878242	-1.07287975804339	-0.216724509002906	-0.141283049893511	1.86546683685593e-06	1.86772528614944e-07	2.83177922624878e-06	0.0145764402363137	0.0688076838209525	2.60324846444851e-05	2.46597240267214e-06	1.70533828639881e-05	0.0308342456146647	0.126071099269348	12.5922983736092	5.66828681525556	3.88329588880374	5.98599041095122	10.8358860089981	11.4175933168948
KPNA6	-0.0411896719399382	0.361035687617916	0.421646926103733	0.629005139324972	0.407551923069224	0.446424073014915	0.000380246517857033	0.000161525977736668	1.6484511475712e-05	0.000195195743737358	0.500792636864661	0.00108267330799436	0.000494241122877017	8.00707048373728e-05	0.000602472676172053	11.6772831643324	11.3486051213354	14.9976903638527	15.6412041301173	18.0588972077478	15.4891350087731
TXLNA	0.265619250555166	1.00174143994141	1.27633758140358	1.42469750039545	1.43060558737524	0.00321153864666492	1.98491245998165e-06	4.72718071637618e-07	2.45834649913815e-07	2.39853596588908e-07	0.00897332359519216	1.37379105703261e-05	4.32210455002824e-06	3.25171759867951e-06	2.86334861024232e-06	13.3185467105086	16.0109167741888	26.6692657821696	32.2606218703236	35.7547314592069	35.9014535209927
CCDC28B	-0.828159775119289	-1.70582511653592	-1.69589284753036	-0.985648443792669	-0.00440523939675627	0.0170289395257514	0.000521303686888384	0.000537946827614359	0.00805676596980115	0.986685152117079	0.0393600074030117	0.00143271779857172	0.00143684444314291	0.0178381534081181	0.999999999999999	4.7155194390438	2.65600327371786	1.44552301953307	1.45550909306675	2.38133114874853	4.70114265897133
IQCC	-1.76005435261331	-3.16923156190984	-2.83295492917473	-0.247250825828319	1.10142101505298	0.000282464180782547	9.91780063503546e-06	1.90409015711992e-05	0.330346685531115	0.00326601748729991	0.00113270117451012	4.91591362883509e-05	8.01457351902117e-05	0.369574629375602	0.00747456793583621	0.986984224797945	0.291394303307391	0.109717637597608	0.138517868883404	0.831534545283598	2.11773188104632
DCDC2B	-0.755505408682557	-0.319925367536183	-0.343274712635476	-0.404316502868172	-0.567867573480821	0.261269592692096	0.618351225680465	0.593570199071872	0.531603185746465	0.387288180026326	0.305426290471469	0.663965347297494	0.640037495251814	0.57729491317975	0.419452472782277	0.0833071425509242	0.0493460561352261	0.0667382948538543	0.0656668604568561	0.0629463921807123	0.0562000970022207
C1orf91	0.0522048064910809	-0.17143891140932	0.134903325791038	1.18779401176536	0.484761193054701	0.769517716260365	0.352881813305493	0.458379397123718	0.000431555672828561	0.0293003447889565	0.825289524003565	0.390863976392614	0.501489503795266	0.00128401487712834	0.0567826269917208	1.62241379432006	1.68219695636391	1.44063305529201	1.78144155110405	3.69592590834827	2.2703315793073
EIF3I	0.00373895303866287	0.65686988997329	0.913177009896477	1.22790482989743	0.973354720349344	0.881763919954137	1.60934946033387e-07	2.25222185279553e-08	3.82890085708183e-09	1.53773868787068e-08	0.931141832047582	2.24162979172051e-06	5.47174357662304e-07	2.21777893799805e-07	4.70391944300634e-07	115.65566448203	115.95579162198	182.349446017475	217.801356084897	270.896312737734	227.078426067427
MTMR9LP	-0.602420959059605	-0.905671281194293	-1.1172641321644	-0.733444280175487	-0.0632363101597843	0.0290959696566546	0.0051600331078884	0.00184771673176893	0.0132618260929015	0.774734707753137	0.0638873693721345	0.0114496257020807	0.00438714683969838	0.0282760036209679	0.806149222289905	0.10257173099836	0.0675586411941507	0.054751177393342	0.04728219914759	0.0616934356313539	0.0981729086866637
FAM167B	-0.436449395513473	-2.14631147929216	-2.36357087566607	-2.36357087566607	-0.224771848168616	0.389855272932303	0.00386310982597671	0.00240814393851983	0.00240814393851983	0.650083572483234	0.441891460119465	0.00877711147420077	0.00560150305924608	0.00592667584471826	0.683685326654222	0.24333433789747	0.179812151980894	0.0549666492114173	0.04728219914759	0.04728219914759	0.208228576328995
LCK	-0.566784330155987	-0.913302227835221	-1.66705603790601	-0.69283145882379	-0.69740497998688	4.87141489688504e-06	2.8978325784641e-07	7.97733550453189e-09	1.49221153857146e-06	1.43527886240006e-06	5.08341376698814e-05	3.33431307251322e-06	2.95850873282978e-07	1.19441196375246e-05	1.07657983960718e-05	233.041643475646	157.331053213598	123.737736894449	73.3837097112159	144.168534353374	143.712225982621
HDAC1	-0.292903856935431	-1.20067232993234	-1.1622010502674	0.751905456152232	0.815965265867127	5.55356022500172e-06	1.24916388373731e-09	1.51829832575679e-09	2.05772168732119e-08	1.26191587022322e-08	5.55854546757354e-05	1.24058341134901e-07	1.10647230929335e-07	6.25166125712025e-07	4.18762000988674e-07	68.5357493484969	55.9428153658716	29.8180184619971	30.6238499710601	115.415267314684	120.65551730957
MARCKSL1	0.160500735529086	-0.313868593653754	-0.988918695069916	-1.65878994898244	-1.94611845864724	0.0439166199621014	0.00252045792647169	4.28372204994806e-06	2.00315091363133e-07	7.72921564221229e-08	0.0930401505942297	0.00593581283771452	2.37157402467333e-05	2.80592119183284e-06	1.33200547775374e-06	88.8390964436266	99.2932368705946	71.4694222661692	44.7620473529753	28.1357568193927	23.0549455917814
LOC100128071	-0.364474043714229	-2.52796119254859	-3.95935665522345	-3.3357616082181	-1.62542379337557	0.658053771668978	0.017955171862942	0.00232028178325524	0.0053240607075682	0.0832462845374169	0.716813164723437	0.0362418838290738	0.00541860757844716	0.0121858312407647	0.150461350720084	1.6040898042192	1.24597996372333	0.278122760665142	0.1031201560719	0.158878223806789	0.519909030504376
TSSK3	-0.618342245263526	-2.68008063294068	-3.47804580455681	-2.82112647653032	-1.50752621157843	0.0262679476279039	1.46029558162695e-05	3.1772776456663e-06	1.08339836639126e-05	0.000378894628050456	0.0583383360324925	6.66215046446013e-05	1.86800135772102e-05	5.68331770654552e-05	0.00107965118905254	1.6669548074258	1.08588607137213	0.260099288734129	0.149598663095631	0.235874034179263	0.586290985774129
BSDC1	0.749077469428948	-0.0638810505628676	-0.284436619255531	0.147740848459549	-0.0707235935814584	3.61625225209843e-06	0.218222773347839	0.000866888060778628	0.0190667259097024	0.178723552018755	4.14188111051849e-05	0.248195432532096	0.00221150736960071	0.0394313259562611	0.202321702117785	21.4589566573028	36.0664494093888	20.5295055795311	17.6191376420641	23.7729474058225	20.4323669460981
ZBTB8B	4.61511044732056e-15	4.61511044732056e-15	4.61511044732055e-15	4.61511044732056e-15	4.61511044732056e-15	0.133974596215561	0.133974596215562	0.133974596215561	0.133974596215561	0.133974596215561	0.164526322794661	0.15665024620534	0.156728199956561	0.158360793338038	0.154205431780042	0.04728219914759	0.04728219914759	0.04728219914759	0.04728219914759	0.04728219914759	0.04728219914759
ZBTB8A	4.43776974955041e-15	4.44008050900016e-15	4.41915485540918e-15	0.505589537855383	0.465114983807181	0.999999999999991	0.999999999999991	0.999999999999991	0.249551331160376	0.285377627909197	1	0.999999999999999	0.999999999999999	0.284000749419565	0.314813527347652	0.04728219914759	0.04728219914759	0.04728219914759	0.04728219914759	0.0671266979581547	0.0652696418191326
ZBTB8OS	0.0546495278935357	-0.100663879249036	-0.0276270689774292	0.520152620876735	0.214064365325727	0.645020591752587	0.40626411918154	0.814566858601959	0.00363762106403052	0.106330282092792	0.703819503649395	0.44642208819101	0.861995963879073	0.00860861187815775	0.154205431780042	12.5911825862387	13.0772874159743	11.7425839737257	12.3523601400704	18.0571024851719	14.605159921069
RBBP4	-0.0723881234615998	-0.101872814586429	0.0439713704315023	0.778370488595197	0.402424434515391	0.207849909543706	0.0942199856200573	0.424206515316842	5.16603564487243e-06	0.000226643473660042	0.24707105452157	0.15665024620534	0.466344850459234	3.1011433332289e-05	0.0006855872846743	20.4405143501821	19.4402042417254	19.0469326853433	21.0731045254372	35.0594165724417	27.0167836918091
SYNC	4.61511044732056e-15	4.61511044732056e-15	4.61511044732055e-15	4.61511044732056e-15	4.61511044732056e-15	0.133974596215561	0.133974596215562	0.133974596215561	0.133974596215561	0.133974596215561	0.164526322794661	0.15665024620534	0.156728199956561	0.158360793338038	0.154205431780042	0.04728219914759	0.04728219914759	0.04728219914759	0.04728219914759	0.04728219914759	0.04728219914759
KIAA1522	0.663993434821741	1.0387542528041	0.9647817607965	-0.0273022830338393	0.210885541095828	0.125020017179768	0.0316668376352163	0.0412491316037013	0.943968854609279	0.591926266925537	0.164526322794661	0.061480975036159	0.0785261767767235	0.983668479335837	0.626094756554545	0.152770219611022	0.242058670573892	0.313859220033441	0.298172064419187	0.149906304070242	0.1768160060628
YARS	0.901724168491753	2.49846734018914	2.5748775543065	2.43857564525348	1.81022903143767	1.54124762552002e-08	3.4348923283804e-11	2.86713161060386e-11	3.97292753770229e-11	2.37170124995699e-10	1.16507871352869e-06	2.66291676094474e-08	1.82677242618475e-08	2.06037869978514e-08	3.45679332510071e-08	25.8691042071426	48.3311815896322	146.182371411774	154.133403812055	140.238031236359	90.7224202806561
S100PBP	-1.18879373774701	-1.39688942595024	-1.3107278517769	-0.942453818184659	-0.0112457713446583	7.62533496779832e-05	3.03116863401106e-05	4.36966915844369e-05	0.000279399300617825	0.931114564039026	0.000398231779348718	0.000121530134013748	0.000160453848564621	0.000876685578131068	0.956286776496582	6.57349610481363	2.88359216082996	2.4962656008526	2.64989100153195	3.42049957754712	6.52245505925491
FNDC5	3.45871053096354e-15	3.48708382721046e-15	3.46533553619802e-15	3.46133283549042e-15	0.543841723925255	0.999999999999929	0.999999999999929	0.999999999999929	0.999999999999929	6.68333392142093e-06	1	0.999999999999999	0.999999999999999	0.999999999999999	3.52750997345215e-05	0.04728219914759	0.04728219914759	0.04728219914759	0.04728219914759	0.04728219914759	0.0689303271427026
HPCA	3.86199838724838e-15	3.85881001084039e-15	3.86548103972569e-15	3.84592537276713e-15	0.874315372321313	0.999999999999991	0.999999999999991	0.999999999999991	0.999999999999991	0.0364559815860738	1	0.999999999999999	0.999999999999999	0.999999999999999	0.0695915416340905	0.04728219914759	0.04728219914759	0.04728219914759	0.04728219914759	0.04728219914759	0.0866747944906707
TMEM54	2.95616425840261e-15	0.482516754723298	0.195485538537528	4.14580992618682	5.12813119796248	0.999999999999993	0.200554107699165	0.581461546992172	1.71672350036154e-05	4.96196445279326e-06	1	0.229175331882725	0.627774318995313	8.27023850897869e-05	2.78579575270115e-05	0.04728219914759	0.04728219914759	0.0660616907240691	0.0541432945723714	0.836971773717609	1.6535562766353
RNF19B	0.230079940781807	-0.184832751011511	-0.557039629995242	-0.547620665678074	-0.103907806279875	0.00433699505140043	0.0117344153627595	3.78925194377296e-05	4.17873409574427e-05	0.0912899069958507	0.0117173479096474	0.0244488689140887	0.000142059908203306	0.0001735302985756	0.154205431780042	18.6558906107428	21.8814929531785	16.4125395015519	12.6803239611612	12.7633811883842	17.3594763342677
AK2	-0.130014792740457	0.711402450174258	1.35293172969292	1.71934245274277	1.93342752890281	0.0105553570705805	1.00323980164015e-06	2.18099606943186e-08	5.19904855576981e-09	2.57477706168996e-09	0.0256745705359888	8.15612379751194e-06	5.3978794759424e-07	2.74086956959023e-07	1.59051325417413e-07	25.7064331497001	23.4911062170346	42.0915867170626	65.6621129425486	84.6477604143193	98.1886981055356
ADC	-1.71294017652792	-4.14837685301917	-4.92053711113107	-2.56962792880641	-1.19172973122307	0.0224782274493218	0.000315266964790758	0.000122199517188248	0.0037819090041341	0.0779851072051783	0.0505714762025701	0.000915900640285813	0.000387521222027579	0.00891789899462731	0.141629439748797	1.44277536366546	0.440100988410615	0.0813603581645423	0.0476397476807374	0.24303209664569	0.631614835164596
TRIM62	-0.642849576199263	-1.82112259086152	-1.88376505559137	-1.73281531827147	-1.89745596773578	0.000183807965746174	4.33480000058486e-07	3.54547666600962e-07	5.82322853098083e-07	3.3960620009604e-07	0.000799638883636112	4.41397442981929e-06	3.48607273597948e-06	6.01013219070916e-06	3.69605576483245e-06	7.9201185824456	5.0724138405694	2.2413989203174	2.14615901787356	2.38288068102455	2.12588869417004
ZNF362	-1.59961885710961	-2.91135203439091	-2.93467361677144	-1.34985498903093	-1.97107435759043	1.59901313186322e-05	4.71189295674465e-07	4.49377820330478e-07	4.25896525957107e-05	4.72299174924802e-06	0.000120997600409059	4.69295278853978e-06	4.16549032057313e-06	0.000176173113130096	2.68338129957276e-05	11.965102559527	3.94805476152497	1.59042112347642	1.56491819275002	4.69428641648547	3.05185517349693
PHC2	-0.116591727886935	0.336337658673546	0.280370600164093	-0.82147004654171	-0.308033089392196	0.0879907667095047	0.00107984359568485	0.00272511488767205	7.19346926935659e-06	0.00169926094383839	0.164526322794661	0.00275457700569344	0.00628088086479378	4.06936490884455e-05	0.00412873382519025	28.647106587577	26.4230627785652	36.1683326092039	34.7921065358222	16.2103965651677	23.1394783644749
MIR3605	4.61511044732056e-15	4.61511044732056e-15	4.61511044732055e-15	4.61511044732056e-15	4.61511044732056e-15	0.133974596215561	0.133974596215562	0.133974596215561	0.133974596215561	0.133974596215561	0.164526322794661	0.15665024620534	0.156728199956561	0.158360793338038	0.154205431780042	0.04728219914759	0.04728219914759	0.04728219914759	0.04728219914759	0.04728219914759	0.04728219914759
ZSCAN20	-1.69057282401912	-1.52942314067018	-1.78759362984455	-0.246530247585218	0.63448534063133	0.00163490126052667	0.00270511527208785	0.00122683928528382	0.459504355479143	0.0882161175796815	0.0049847276606159	0.00633124166326187	0.00302404289397912	0.503411796963148	0.154205431780042	0.68152829728486	0.211140119352055	0.236092206563453	0.197407927905644	0.574474681774576	1.05799353022597
CSMD2	4.61511044732056e-15	4.61511044732056e-15	4.61511044732055e-15	4.61511044732056e-15	4.61511044732056e-15	0.133974596215561	0.133974596215562	0.133974596215561	0.133974596215561	0.133974596215561	0.164526322794661	0.15665024620534	0.156728199956561	0.158360793338038	0.154205431780042	0.04728219914759	0.04728219914759	0.04728219914759	0.04728219914759	0.04728219914759	0.04728219914759
HMGB4	4.61511044732056e-15	4.61511044732056e-15	4.61511044732055e-15	4.61511044732056e-15	4.61511044732056e-15	0.133974596215561	0.133974596215562	0.133974596215561	0.133974596215561	0.133974596215561	0.164526322794661	0.15665024620534	0.156728199956561	0.158360793338038	0.154205431780042	0.04728219914759	0.04728219914759	0.04728219914759	0.04728219914759	0.04728219914759	0.04728219914759
C1orf94	4.61511044732056e-15	4.61511044732056e-15	4.61511044732055e-15	4.61511044732056e-15	4.61511044732056e-15	0.133974596215561	0.133974596215562	0.133974596215561	0.133974596215561	0.133974596215561	0.164526322794661	0.15665024620534	0.156728199956561	0.158360793338038	0.154205431780042	0.04728219914759	0.04728219914759	0.04728219914759	0.04728219914759	0.04728219914759	0.04728219914759
GJB5	0.88206711327681	-0.573112984507251	-0.573112984507251	-0.573112984507251	-0.573112984507251	0.0337286864659366	0.125309760470121	0.125309760470121	0.125309760470121	0.125309760470121	0.0731805514876812	0.15665024620534	0.156728199956561	0.158360793338038	0.154205431780042	0.0703431588713501	0.129643434079787	0.04728219914759	0.04728219914759	0.04728219914759	0.04728219914759
GJB4	4.61511044732056e-15	4.61511044732056e-15	4.61511044732055e-15	4.61511044732056e-15	4.61511044732056e-15	0.133974596215561	0.133974596215562	0.133974596215561	0.133974596215561	0.133974596215561	0.164526322794661	0.15665024620534	0.156728199956561	0.158360793338038	0.154205431780042	0.04728219914759	0.04728219914759	0.04728219914759	0.04728219914759	0.04728219914759	0.04728219914759
GJB3	4.61511044732056e-15	4.61511044732056e-15	4.61511044732055e-15	4.61511044732056e-15	4.61511044732056e-15	0.133974596215561	0.133974596215562	0.133974596215561	0.133974596215561	0.133974596215561	0.164526322794661	0.15665024620534	0.156728199956561	0.158360793338038	0.154205431780042	0.04728219914759	0.04728219914759	0.04728219914759	0.04728219914759	0.04728219914759	0.04728219914759
GJA4	7.30978798441374e-16	1.77927040514857	1.45683227926428	1.45814951007558	0.324088202053325	0.999999999999999	0.00474733904244237	0.0117338086805924	0.0116882339378474	0.456913151026992	1	0.0105929218177371	0.024268589647302	0.02512266186159	0.490476714542309	0.04728219914759	0.04728219914759	0.162297350563711	0.129791987426035	0.129910546146185	0.0591913081189833
C1orf212	1.01036710934402	1.07033008493083	0.928548428158337	0.560060556060252	0.390025339745385	2.12043837605682e-08	1.50210663489848e-08	3.51251851013234e-08	7.13606259415719e-07	6.03249818884826e-06	1.43150086245978e-06	5.00908421856632e-07	7.10155554459633e-07	6.97039841654426e-06	3.23843788183236e-05	8.14203759509866	16.4015129015588	17.0975768388389	15.4972283605811	12.0040592434393	10.6694597571761
DLGAP3	0.583625895800085	-0.51684361141873	-0.528860506158832	0.16070386799255	1.40357761451909	0.0546097774325476	0.0794227967523678	0.0742208672942025	0.536197753141308	0.00122769652727607	0.113537016291797	0.145663982858607	0.136033972274243	0.581915996449833	0.00308271957642793	0.251003107550484	0.37615600487032	0.175425881784872	0.173970744667027	0.280579400526838	0.664045841791062
LOC100130633	-0.169878809435934	-0.83956413802075	-1.07127636824936	-0.266672423198686	-0.756761349942556	0.0367172889758985	1.15386951391416e-05	2.76541020884396e-06	0.00567832729529658	2.10875536385683e-05	0.0790114391742292	5.52292126213472e-05	1.67259689875835e-05	0.0129184552831171	9.03810198231929e-05	40.0725499700231	35.6211849136157	22.3930366196726	19.0704375974963	33.3096892201053	23.7158728492122
ZMYM6	-0.613641139999072	-1.31049488092008	-1.35566033943224	-0.751748358002001	-1.07162696527138	0.000202568893000782	2.56095266623125e-06	2.09706592918215e-06	6.46724834976164e-05	8.3452845045754e-06	0.000865214769951625	1.6811670431839e-05	1.34381477586211e-05	0.000249644518261528	4.22763411094807e-05	6.89917040665035	4.50891950582399	2.781625145486	2.69589172631246	4.09730286163959	3.28250208986986
ZMYM1	-1.51819464655798	-1.84812405783764	-2.63429625192736	-3.68379569774112	-3.22731772132368	0.000912714652429188	0.000317190586075953	4.33276564165497e-05	6.19465703847217e-06	1.34108811624281e-05	0.00300243940834502	0.000920529681089766	0.000159361164124865	3.6033277703342e-05	6.21137681417114e-05	3.12118581311655	1.08967627761643	0.866919650256008	0.50270989646117	0.242877129429677	0.333273041213957
SFPQ	2.99664243382591	3.25414490469732	3.02788395755089	2.1514710082701	1.90685326252526	4.21796747364832e-12	2.57236568287628e-12	3.96353764112339e-12	3.07783034079168e-11	6.34761087738853e-11	1.04511860735953e-08	6.37375052534901e-09	7.74830930691948e-09	1.96101761713298e-08	1.44630223697055e-08	42.9569054560498	342.856389028992	409.853090766557	350.361907857061	190.849179100147	161.084226977938
ZMYM4	-1.10925705187031	-0.97095804167099	-0.945970156973947	0.0195893408470175	0.147130123770835	2.94172017551326e-06	6.43109115259251e-06	7.49128561557817e-06	0.77798263376335	0.0686523591553211	3.55750324912938e-05	3.46241749644647e-05	3.74061059622466e-05	0.824178897966775	0.125800852666615	6.74247743785621	3.12535860982384	3.43979061135994	3.49988770105556	6.83465317335123	7.46637987782566
KIAA0319L	-1.16928138209247	-2.50409451194798	-2.31061486340119	-0.517957873095345	0.249788772108629	5.72541436767314e-05	6.6814618980399e-07	1.07610334431421e-06	0.00438195674822864	0.0760880027611394	0.000317209292917046	6.06416769744769e-06	7.99636940293464e-06	0.0102001707187368	0.138477308542676	9.255356590105	4.11532735028454	1.63149443149525	1.86564399069061	6.46356766422384	11.0049245376786
NCDN	-0.889099800406489	0.300598148601125	0.812238285478266	1.01950318485073	0.790695239510495	5.87671443880151e-05	0.0149992738714032	9.81603133438022e-05	2.68015350031034e-05	0.000114219101614386	0.000323661970820631	0.0306894033702441	0.000319511748294671	0.000120353248201612	0.000375731813836968	10.1652628495283	5.4887430965568	12.5200963862105	17.8495265231322	20.6072316093162	17.5849686118571
TFAP2E	-1.18398393915788	-3.53017511427856	-2.88517851815079	-1.79216847131076	-1.21859644830361	0.0663714185028955	0.000546122523235462	0.00157571552492397	0.0146714557706336	0.0606657581275892	0.13563807117069	0.00149118798434564	0.00379752039401325	0.0310028867322212	0.112055529383355	0.583219204073391	0.256694838280788	0.0504827746271449	0.0789417117096682	0.168397387153127	0.250609616734873
PSMB2	0.291678814243739	0.738793569591147	1.09081269844072	2.00565641938619	1.62796463659484	0.000276402848741241	1.30338370766484e-06	1.28726807721581e-07	3.37765355212739e-09	1.17755258054536e-08	0.00111279717041518	9.94711043152836e-06	1.69749156821379e-06	2.08070923238787e-07	4.00559151945222e-07	51.7571181442707	63.3540172980372	86.3712314596128	110.239549179503	207.841768874594	159.969163618492
C1orf216	0.92713348184778	1.90015419434107	1.85201731565581	1.54305691526345	0.750666003424709	0.000117696118971668	1.8402140105092e-06	2.14116205898919e-06	6.2624729176679e-06	0.00037910724648262	0.000559382662631755	1.30046745581743e-05	1.36696003193412e-05	3.63774800896052e-05	0.00108011902345246	4.69827323279522	8.93373895186108	17.5364499024175	16.9609836112178	13.6912999941569	7.90517072680913
CLSPN	0.455092432286705	-0.401732437088936	-0.673643719668148	5.29868236906239	6.17277005307373	0.110861945611059	0.150100241942542	0.0325825511483607	6.15386010443579e-07	2.48333890243548e-07	0.164526322794661	0.174298864576062	0.0628158459936408	6.2777255411216e-06	2.93473542789143e-06	0.0808975277743393	0.110900045085654	0.0612352839464308	0.0507163842720367	3.18417978135657	5.83611971775768
EIF2C4	-0.474549544822254	-2.14932048486064	-3.34149284228933	-2.43153009307011	-1.95301723938708	7.75260629236903e-05	1.05456729616163e-08	7.50583938626687e-10	5.03975028106834e-09	1.8701119887898e-08	0.00040262869946895	4.09937801555557e-07	7.64293234309366e-08	2.68225372954234e-07	5.3397563828441e-07	9.42673310007237	6.78433935914176	2.12496252202245	0.929975773878008	1.7474216720643	2.43469430524655
EIF2C1	-1.24660431714199	-2.05456857148066	-1.30664742715064	-0.265758986772395	-0.44271630615429	1.39286724867975e-06	7.14254405025082e-08	1.05442100360767e-06	0.00679340565204912	0.000522936436869941	2.15252526996248e-05	1.31097875864669e-06	7.8844358372081e-06	0.0152300136765553	0.00143862355566243	10.6311678643506	4.48038859921771	2.55914095743083	4.29774759845201	8.84259122655797	7.82186089111792
EIF2C3	1.03655307430031	0.993554834790148	0.791407660850404	1.13289864418659	1.26521074164189	0.000440900731534494	0.000554134186096349	0.00182124369430262	0.00027133814019652	0.000146968859544503	0.00163291098714291	0.00150992086387446	0.00432889942261229	0.000854023067299896	0.000468535463594341	1.80475260354432	3.70212641599392	3.59341589577382	3.12359789665699	3.95780279574412	4.33794519674926
TEKT2	4.05506549774989e-15	4.05392193711564e-15	4.05656938657225e-15	4.06225867498528e-15	0.103801906360337	0.999999999999948	0.999999999999948	0.999999999999948	0.999999999999948	0.133974596215549	1	0.999999999999999	0.999999999999999	0.999999999999999	0.154205431780042	0.04728219914759	0.04728219914759	0.04728219914759	0.04728219914759	0.04728219914759	0.0508095273886543
ADPRHL2	-0.0865434344103675	0.254706560591323	0.616303809602002	0.146896991016911	0.714057341454092	0.0879155556754229	0.00097087091032047	6.74574924790543e-06	0.013532207776663	2.8412025741676e-06	0.164526322794661	0.00249975999308931	3.4336956911274e-05	0.0288084232381465	1.80766954076855e-05	22.8844436329573	21.5520302839431	27.3032705866898	35.0805417401157	25.3373248110372	37.5398935446013
COL8A2	4.14880672308065e-15	4.14928955465697e-15	4.14793555010873e-15	4.14939292171203e-15	0.0316069516927501	0.999999999999826	0.999999999999826	0.999999999999826	0.999999999999826	0.133974596215519	1	0.999999999999999	0.999999999999999	0.999999999999999	0.154205431780042	0.04728219914759	0.04728219914759	0.04728219914759	0.04728219914759	0.04728219914759	0.0483295006997894
TRAPPC3	-0.589033563303469	-0.504798759185512	-0.3721828375076	0.160985395786462	0.124288672642162	7.18302154943213e-05	0.000171241314437955	0.000896537551737125	0.0389753713133897	0.0884509825175092	0.000380359729032706	0.00053415600950712	0.00227760166367486	0.0763887133317446	0.154205431780042	37.2628235688065	24.7718812365957	26.2612982453267	28.789728032755	41.6617197532699	40.6153667135975
MAP7D1	-1.29823809290364	-2.40442546942641	-2.11277017571654	-1.06841816256134	-0.505818264343871	3.6776982528153e-06	9.50843013617962e-08	2.05496209393786e-07	1.15077851387204e-05	0.000768109213753437	4.18859402644439e-05	1.57090701446748e-06	2.36458486557349e-06	5.97354768606762e-05	0.00202325011418635	65.0543083029863	26.4525446469711	12.2877360811502	15.0407283207962	31.0205967876184	45.8152007242138
THRAP3	-0.810796949450432	-0.461221887193462	0.0669711489134267	0.177912355758015	0.130351547023871	5.5430463155101e-07	1.53214252415245e-05	0.117120526901991	0.00282479155007436	0.0119229384637575	1.16393533743762e-05	6.93038099160237e-05	0.156728199956561	0.00685151746428739	0.0245708832586445	45.4940871026115	25.9346715716625	33.045576444662	47.6557467779071	51.4649921014276	49.7960254709148
C1orf113	-0.509511726292426	-2.0026118340832	-3.22859057524604	-1.16156066957801	3.4606843254407	0.184317669098299	0.0010578451435684	7.73538346396829e-05	0.0141560133139342	5.21008095717265e-05	0.221054319720989	0.00270402873699855	0.00026092731999167	0.0300137248988764	0.000192199843415964	0.509147640670169	0.357655924038733	0.127056680265148	0.0543176695635004	0.227603602783436	5.60548923823782
FAM176B	-0.683060841827038	-2.50411444733665	-3.65304442001031	-1.22930324155143	-0.555771976274885	0.000245812670089197	1.27682721755226e-07	1.33849618494631e-08	8.58575935230075e-06	0.000751505954841363	0.00101099641146977	1.91868240912503e-06	3.99465012245669e-07	4.68925872045816e-05	0.00198467347145457	10.3016333452516	6.4162944539664	1.8159025028894	0.818898626204734	4.39388755887085	7.00812844274418
STK40	0.739790558684048	0.53089638850683	0.525789477220193	1.07565068116996	0.378826787672658	3.74656111357878e-07	2.67232039117956e-06	2.82892717521533e-06	4.02393417985521e-08	1.92348263303049e-05	8.96441124815523e-06	1.7395799638684e-05	1.70454136739535e-05	9.60746597545729e-07	8.36623029385212e-05	22.2212913603148	37.1080764319575	32.1059135018769	31.9924645818355	46.8352037236948	28.8939901251108
LSM10	-0.773553757499916	-0.108378993773254	0.453668254366876	0.921906690971646	0.248697314379536	2.12651473642125e-05	0.146374201737149	0.000429484418396735	7.6610451425227e-06	0.0086854125745688	0.000148927315992569	0.170202560159476	0.00117645283506291	4.28603378520462e-05	0.0183205354155206	32.914714691153	19.2542767869894	30.5326688086711	45.0772950595974	62.360797728541	39.1070850972046
OSCP1	-0.217098946971676	-2.79679379873232	-2.21717340315269	1.8355152241462	2.39680959121096	0.572412719129586	0.000253330893120117	0.000887568530801524	0.00234202010975514	0.000586651770186532	0.630890309721236	0.0007539408670197	0.00225919167182673	0.00577860682092715	0.00159249354536332	0.328561364131573	0.282659247151053	0.04728219914759	0.0706611649351007	1.1726317068884	1.73032655877438
MRPS15	-0.0885415737118702	0.339870447982051	0.677665006353374	1.27919546437732	1.51919846572986	0.189844542433538	0.00129046001221247	2.85449136802839e-05	6.87626877846077e-07	2.47516714473627e-07	0.227120884992913	0.00323667284583716	0.000111930996143895	6.77599618911512e-06	2.92818182109383e-06	33.1718878220701	31.1972647498142	41.9837654919136	53.0600533086804	80.5093634972355	95.0811652712566
CSF3R	-1.04499479173823	-1.47492594500038	-2.26930219323749	-2.64049247137429	-2.64049247137429	0.0209772670992733	0.00465449496483042	0.000518309809194618	0.000226573044749828	0.000226573044749828	0.0474675856229117	0.0104076243573367	0.00139072419023463	0.000729719655967816	0.000685467222618526	0.294825541634371	0.142886213470719	0.106064037260515	0.0611557188869068	0.04728219914759	0.04728219914759
GRIK3	4.61511044732056e-15	4.61511044732056e-15	4.61511044732055e-15	4.61511044732056e-15	4.61511044732056e-15	0.133974596215561	0.133974596215562	0.133974596215561	0.133974596215561	0.133974596215561	0.164526322794661	0.15665024620534	0.156728199956561	0.158360793338038	0.154205431780042	0.04728219914759	0.04728219914759	0.04728219914759	0.04728219914759	0.04728219914759	0.04728219914759
MIR4255	4.61511044732056e-15	4.61511044732056e-15	4.61511044732055e-15	4.61511044732056e-15	4.61511044732056e-15	0.133974596215561	0.133974596215562	0.133974596215561	0.133974596215561	0.133974596215561	0.164526322794661	0.15665024620534	0.156728199956561	0.158360793338038	0.154205431780042	0.04728219914759	0.04728219914759	0.04728219914759	0.04728219914759	0.04728219914759	0.04728219914759
ZC3H12A	4.23341653099445	3.46961041996225	2.73638349243359	1.96818281809894	1.8682092874198	4.5981136738016e-09	1.51243676063132e-08	6.24854099773991e-08	4.44885663004054e-07	6.06290833475408e-07	6.02580669832611e-07	5.0120449280352e-07	1.02523281167326e-06	4.98289818432466e-06	5.65939120406094e-06	8.20410792956797	154.318049383732	90.8841552298309	54.6719892398292	32.100620720634	29.9514877001127
MEAF6	-0.879599571114919	-0.471214311643257	-0.454745955260763	-0.116235437678884	-0.596400130317052	1.19323268095336e-05	0.00040900844198074	0.00049587500335875	0.132913687852085	0.000110940390440879	9.82247648034695e-05	0.00115585961933475	0.00133712364871827	0.158360793338038	0.000366297113833522	37.5452907672853	20.4065513781727	27.0835650031527	27.3944950126846	34.6389818906388	24.8325399828531
SNIP1	0.318629936843532	0.469655761392613	0.424368460457761	-0.183944077034698	-0.809848213148974	0.000666221385068906	7.82584068526981e-05	0.000138614002516031	0.00991434364595684	3.32781334223787e-06	0.00231014240647823	0.000271874508928987	0.000433047388078942	0.0216076879695893	2.045486150273e-05	15.3483022318431	19.1415680219777	21.2540067591972	20.5971901501151	13.5110050973271	8.75531424678749
DNALI1	1.76832371093538e-15	0.14363709022315	0.148620512602673	1.80158569573232e-15	1.77635683940025e-15	0.999999999999989	0.274040917359816	0.259398024106038	0.999999999999988	0.999999999999989	1	0.307663115195283	0.292238857106428	0.999999999999999	0.999999999999999	0.04728219914759	0.04728219914759	0.0522320102122821	0.052412744351684	0.04728219914759	0.04728219914759
GNL2	1.25103157609348	2.21677842427701	2.4849308283148	1.89292487058576	1.62374137177884	1.43758802704289e-07	4.70889277061416e-09	2.37652078677923e-09	1.21173336019357e-08	3.03195023468869e-08	4.84995658140036e-06	2.50711472586734e-07	1.42083669182519e-07	4.6669523199165e-07	7.29368826683471e-07	14.7624963674847	35.13644620661	68.6240907483662	82.6415625868728	54.8260514556721	45.4940564188334
RSPO1	4.61511044732056e-15	4.61511044732056e-15	4.61511044732055e-15	4.61511044732056e-15	4.61511044732056e-15	0.133974596215561	0.133974596215562	0.133974596215561	0.133974596215561	0.133974596215561	0.164526322794661	0.15665024620534	0.156728199956561	0.158360793338038	0.154205431780042	0.04728219914759	0.04728219914759	0.04728219914759	0.04728219914759	0.04728219914759	0.04728219914759
C1orf109	0.50711511936798	1.29433649269084	1.50944589891838	0.787873533327314	0.43958841082886	0.000201497773583332	8.87817851818552e-07	3.56432691005041e-07	1.63980543713588e-05	0.000441339258386085	0.000861629980998714	7.48519398697683e-06	3.50306258678379e-06	7.97202120081321e-05	0.0012357942569073	7.15912152432126	10.1745824793944	17.55876002171	20.3820670965925	12.360422070868	9.70932485397414
CDCA8	-1.66803653928303	-1.82677648357602	-1.42874399632352	1.97292216481957	4.91990888889096	0.0010205604838546	0.000630927975556111	0.00225624267896493	0.000416773181627272	2.22770831154796e-06	0.00330599924316642	0.00169800794773127	0.00528177742398886	0.00124501566648201	1.50129632358778e-05	1.17810249978514	0.370726853626764	0.332099759108615	0.437611048763625	4.62478798649192	35.6634397746488
EPHA10	5.10074728974168e-15	5.07309056474053e-15	5.1112422154924e-15	4.99970298459727e-15	2.88366584644323	0.999999999999948	0.999999999999948	0.999999999999947	0.999999999999949	1.98510598877614e-08	1	0.999999999999999	0.999999999999999	0.999999999999999	5.51280990656388e-07	0.04728219914759	0.04728219914759	0.04728219914759	0.04728219914759	0.04728219914759	0.348953521260354
MANEAL	-0.329335083458928	0.210129681723157	0.514949263013103	0.766879019446849	-0.250561007696539	0.0783834980248604	0.22509422876063	0.0161364549702625	0.00261858539535056	0.158042479512721	0.157842875740869	0.255567501724049	0.0326358557805963	0.0063944868940339	0.180162932886908	1.46763815022641	1.16809792825773	1.69775230820046	2.09717256085426	2.49731071354768	1.23365184715948
YRDC	2.19220718007188	3.04566856952542	3.22733055532957	2.53044434518995	1.73654528088483	4.24904537100203e-09	5.92647987664481e-10	4.18780397028873e-10	1.79919832543605e-09	1.71336729547204e-08	5.74264919838456e-07	8.58185073046619e-08	5.80290327984283e-08	1.44852322454491e-07	5.05398024987123e-07	8.84630129658718	40.4279616310296	73.046485120367	82.8485725367674	51.1094699779796	29.4790813323618
C1orf122	-0.0118812050457525	0.287277728716669	0.384069698642426	0.904602241158419	0.763896442140342	0.930981077827088	0.071705103838222	0.0266552687785649	0.00046657659331788	0.00114488988629217	0.977580545064937	0.132270974902171	0.0520501308022765	0.00137591351904109	0.00289533278116528	15.158026869616	15.0337067119191	18.4978769441252	19.7814978098222	28.3762552018408	25.739399775053
MTF1	0.138850993926286	0.493162107929548	0.798111750760338	0.424212086598972	-0.108308366405965	0.127578663646621	0.000759905749475554	5.2931000353935e-05	0.00166427607309408	0.217199455239144	0.164526322794661	0.00200852177471908	0.000189221113801339	0.00424832376717011	0.24322325257773	5.35472259598945	5.89569883898423	7.53691407540248	9.31091911252589	7.18517813279532	4.96744319947395
INPP5B	-1.60344408423106	-1.97395904299995	-1.9835789426757	-0.28061682751607	-0.310291462988151	6.75644552866286e-07	1.96350131216355e-07	1.90746899281636e-07	0.00952683727993368	0.0060456229554917	1.32982114112252e-05	2.55155103952809e-06	2.25299568537101e-06	0.020840540645725	0.0130984243267236	8.12270088086469	2.67310300961261	2.06766215325425	2.05392083343054	6.6869238607898	6.55078616045433
SF3A3	-0.211440659076552	0.516848549675338	0.711281347219509	0.562276042001157	0.504073741959593	0.000188491373508932	1.06802885830106e-06	1.60189929561842e-07	6.48226810006858e-07	1.2385643940658e-06	0.000815850815752728	8.56211422159116e-06	1.98838493357831e-06	6.49975623343207e-06	9.68103259294334e-06	43.6015672453411	37.6575550332201	62.3862694743002	71.3869982991301	64.381939350644	61.8362887502153
FHL3	0.717658673737862	0.624604194299421	0.465120688159347	1.65902732453277	1.85566134985707	0.000185604267936069	0.000398506937387357	0.00188082517026937	1.46173530162642e-06	7.53050261104082e-07	0.000805404782053772	0.00112990523887325	0.00446148295894129	1.17805194167941e-05	6.70647796430553e-06	5.33783917517192	8.77813533388498	8.22981518747535	7.36852842906913	16.8570848568191	19.3185805379174
UTP11L	1.35726397241147	1.95212150769764	2.19623087305042	1.88111179274089	1.79016861262402	1.04323653677918e-07	1.18964497217885e-08	5.87754074012544e-09	1.48482732465641e-08	1.99696294998878e-08	3.9683577335182e-06	4.34902998026039e-07	2.44532012135816e-07	5.19496660458196e-07	5.53884002297883e-07	10.3997636963539	26.6440744857088	40.2411701062481	47.6600881819369	38.308446987316	35.968135120548
POU3F1	0.924477697302584	2.88754521960351	3.50407031002019	1.6707319065868	1.06761747008818	0.150059346213396	0.00210843571253234	0.000775368470541095	0.0245824635741793	0.105386218871075	0.182689491759499	0.0050426980254688	0.00199892680844698	0.0498081898695438	0.154205431780042	0.0794541377147849	0.150803713482129	0.587968749169546	0.901460681338903	0.252962961715742	0.166533420069366
MIR3659	4.61511044732056e-15	4.61511044732056e-15	4.61511044732055e-15	4.61511044732056e-15	4.61511044732056e-15	0.133974596215561	0.133974596215562	0.133974596215561	0.133974596215561	0.133974596215561	0.164526322794661	0.15665024620534	0.156728199956561	0.158360793338038	0.154205431780042	0.04728219914759	0.04728219914759	0.04728219914759	0.04728219914759	0.04728219914759	0.04728219914759
RRAGC	-1.25382969663739	-1.18874474540393	-0.916372204897151	0.773758930188052	0.02069302394471	7.94495463124228e-07	1.08954290938398e-06	5.05380009176045e-06	1.35798580987238e-05	0.742606838205233	1.4826149646586e-05	8.68363362375363e-06	2.71023550258456e-05	6.81897850937944e-05	0.774706796967473	25.8830484593681	10.85363162172	11.3544891562765	13.7138660938482	44.2527304963208	26.2569723208903
MYCBP	-0.754734957800552	-0.601805148350245	0.0382644235490652	1.57404856836638	1.33277254154396	0.000200620779170279	0.000688423877959693	0.698391557864125	2.91486231181693e-06	7.74057786173079e-06	0.000858373633057796	0.00183590677810346	0.746461007383427	1.97933707532027e-05	3.97363918776696e-05	8.81119166458204	5.22199903485246	5.80594940728904	9.04801657602372	26.2343604932539	22.1941829002556
GJA9-MYCBP	-1.40161318655528	-1.40188470912538	-1.36156923089393	-0.795908878043018	-1.40188470912538	0.00853413266339784	0.00852674694442	0.00970553447229906	0.0718661160760354	0.00852674694442	0.0212495710578129	0.0182237355626381	0.020318571041332	0.13483210402958	0.0180114101411922	0.124941586351383	0.0472910987362422	0.04728219914759	0.048622113871977	0.071963879828703	0.04728219914759
GJA9	3.6441443039945e-15	0.233996748649452	3.65839990943415e-15	3.69287882204767e-15	3.63598040564739e-15	0.999999999999979	0.133974596215556	0.999999999999979	0.999999999999979	0.999999999999979	1	0.15665024620534	0.999999999999999	0.999999999999999	0.999999999999999	0.04728219914759	0.04728219914759	0.0556080553899558	0.04728219914759	0.04728219914759	0.04728219914759
RHBDL2	4.61511044732056e-15	4.61511044732056e-15	4.61511044732055e-15	4.61511044732056e-15	4.61511044732056e-15	0.133974596215561	0.133974596215562	0.133974596215561	0.133974596215561	0.133974596215561	0.164526322794661	0.15665024620534	0.156728199956561	0.158360793338038	0.154205431780042	0.04728219914759	0.04728219914759	0.04728219914759	0.04728219914759	0.04728219914759	0.04728219914759
AKIRIN1	0.936532152048578	0.5724676991447	0.421531890807245	0.191411077269084	-0.252798032992539	1.23702395152777e-06	2.21415403572915e-05	0.000126976539555349	0.00751325235024765	0.00197518450932843	1.98345907030861e-05	9.44988229603062e-05	0.000401016404487225	0.0167394872025699	0.00473110790096928	37.745831949104	72.242584016285	56.1305051904933	50.5548405872276	43.1012115184713	31.678835682834
NDUFS5	0.554424459279636	0.622535476581807	0.441344312981939	1.13274823613751	1.41112426905648	1.40207182429979e-05	7.13212755366247e-06	5.22462268750582e-05	2.07075375035357e-07	5.58565467083297e-08	0.000109898775683252	3.76619570084473e-05	0.000187081152180201	2.87891575017984e-06	1.08407397005722e-06	115.997043569998	170.351245432078	178.58656018861	157.508790674679	254.353733684528	308.487558287575
MACF1	-0.309536097666439	0.660422686868315	-0.152862363955969	0.148766588795476	0.999476565431496	0.0379077567104656	0.00130805506390942	0.238156544839278	0.24953116873025	0.000139121452975893	0.0813082267453426	0.00327674993542801	0.269574689097807	0.283992296758425	0.000446904120046445	8.36630632477678	6.75078243465156	13.2233289076541	7.52519234571449	9.27506511890887	16.7265428711375
KIAA0754	0.406840766987852	-0.0903715975456689	-1.17940986147718	0.657795450627617	0.976895646258139	0.0439065668022431	0.592642109509593	0.000319372651082751	0.00627565495705367	0.000879652202330823	0.0930365298071095	0.63749549187516	0.000900570484508076	0.0141704238094671	0.00228574273036324	0.294953453955027	0.391043220117674	0.277044112011066	0.130231409421844	0.465339209609506	0.580534960187584
BMP8A	0.274491104932312	-0.0465064313804467	0.173692083400871	-0.49016623969738	0.112083064711542	0.544880270218343	0.916987630520804	0.698855027145065	0.29557841381665	0.802111189162712	0.602689848016917	0.961664040660926	0.74691910401797	0.332831681888068	0.832615534065469	0.148312103349659	0.179393478142323	0.143607381425886	0.167287357561772	0.105589772231973	0.160293886346298
PPIEL	-0.306949662782982	-1.82230933268036	-1.67618235332126	-2.05011722541281	-1.42377222035913	0.433891772229175	0.00250706098463088	0.00377567449446859	0.0013806701939762	0.00808407425718321	0.487789197454658	0.00590863030620044	0.00848936693150328	0.00359264239506059	0.0171429113669823	0.429746239076039	0.347384973768296	0.121518475961477	0.134471707061374	0.10376844414368	0.160182083892051
PABPC4	-0.3410486998417	-0.1377236608422	0.228525884830197	0.386844589491504	0.122527981608516	6.53528847347426e-05	0.00750706604105377	0.000600872470813597	3.177045177229e-05	0.0125591245228242	0.000352617790850414	0.0162012554645794	0.00158911955635	0.000138564653730113	0.0257700107525746	77.4145964957514	61.1162875889071	70.3661680950441	90.7018197927693	101.221945342302	84.2766865200572
SNORA55	2.77639240514667	2.71148286042602	2.13222835717417	2.14638454344108	2.64906484554487	0.000830013131719145	0.000940183055371275	0.0031873026450243	0.00308575585290246	0.0010621672346154	0.00276926897376522	0.00242747274919294	0.00725940649413153	0.00742873318792237	0.00270639046297114	0.04728219914759	0.323947819872275	0.309695818505836	0.207282367798132	0.209326300306483	0.296582585463139
HEYL	0.34960447882376	-0.369096126405782	-0.369096126405782	-0.369096126405782	0.499863616645336	0.247687095638621	0.225190139345854	0.225190139345854	0.225190139345854	0.116882482742481	0.290859517258623	0.255650364374716	0.255689414837706	0.257825730036545	0.154205431780042	0.0610670123716561	0.0778122740960576	0.04728219914759	0.04728219914759	0.04728219914759	0.0863536333920004
NT5C1A	-0.698433222844548	-0.698433222844548	-0.698433222844548	-0.274469087607576	-0.698433222844548	0.0560352898511989	0.056035289851199	0.0560352898511989	0.388877364650854	0.0560352898511989	0.116240647784348	0.105077948510069	0.10456794675161	0.430434567514471	0.104054206318739	0.0767267880208731	0.04728219914759	0.04728219914759	0.04728219914759	0.0634342178953914	0.04728219914759
HPCAL4	-1.96646373484203	-6.07543834112782	-7.75936166776351	-6.64113125633919	-5.93153117856332	0.000105792858817589	1.43864427887444e-07	3.34096242444313e-08	8.46062165837234e-08	1.65953465398303e-07	0.000513870780142066	2.07514666357697e-06	6.94082364167172e-07	1.58475756672425e-06	2.21337456841038e-06	19.4859319027857	4.98604978916176	0.288956190451079	0.0899333086236685	0.195227713196667	0.319265782695233
PPIE	-0.80514038272015	-0.953370613606371	-0.514229292714807	0.00181163784240555	0.278703750694592	4.28193998892917e-06	1.58172335630431e-06	5.76872604988891e-05	0.973020015989493	0.0016271767157779	4.62856334237132e-05	1.15194091592378e-05	0.00020373380795764	0.999999999999999	0.00396655452140875	31.4029763971506	17.9721240197145	16.2172667808111	21.9873237416471	31.4424348783614	38.0950897984241
BMP8B	-0.893463803572921	-1.73985473955029	-1.20476777419333	-0.0599840542546046	0.19388408836943	0.0224656205246851	0.00101452129787237	0.0062522045084478	0.84444386713593	0.532434438066578	0.0505533135923792	0.00260163580296157	0.013510093075425	0.888468895358869	0.566473662637628	0.615077409762381	0.331108532055578	0.184154065933935	0.266844673920991	0.59002821118994	0.70354957181424
OXCT2	-0.135051811727145	1.53302744883123	2.27993407063287	2.88638960302198	4.47101762384638	0.834958922089049	0.0484602877618702	0.0104126578544208	0.00350205431197581	0.00036233929660328	0.887153800390022	0.0916905156193539	0.0217052037907631	0.0083293313947377	0.00103951708661432	0.104165253323745	0.0948567472443915	0.30144641314834	0.505884552047204	0.770216333246705	2.31011335219725
TRIT1	-0.805501541915292	0.123687987089835	0.756119424373492	0.504236978525888	0.936599650944609	2.85443959432303e-05	0.133025225289614	4.10679634712471e-05	0.000397525393665066	1.19118055516081e-05	0.000187493381306049	0.15665024620534	0.000152195378896339	0.00119295064980904	5.65297433072698e-05	6.09466994594457	3.48714547875479	6.64024320036548	10.2935414722048	8.64451529468252	11.6652696016852
MYCL1	-5.17298964471562	-5.17298964471562	-5.17298964471562	-3.71315294201835	-4.43159780087708	1.52366678652279e-07	1.52366678652279e-07	1.52366678652279e-07	1.09264050107417e-06	3.825879917036e-07	5.03374360584567e-06	2.16143570861694e-06	1.91800577330869e-06	9.42952135214936e-06	4.02439255424069e-06	1.70577882212202	0.04728219914759	0.04728219914759	0.04728219914759	0.130062561869279	0.0790458095030976
MFSD2A	5.18276069391986	7.11140600074497	7.51130238525041	5.72912650970836	4.17080731137822	1.7065772727591e-08	2.56914691672757e-09	1.85126570800624e-09	9.37018157544281e-09	6.24916447989715e-08	1.24368213014797e-06	1.83474235594778e-07	1.23755425598856e-07	3.87859814886817e-07	1.16552283412219e-06	0.227987236484852	8.28088900662242	31.5251420348902	41.5946868328156	12.0934290980681	4.10628076974773
CAP1	0.226505703439786	0.282267053250729	0.207127090074286	0.747813410079026	0.881032865645067	0.000264484588086148	7.71919373882331e-05	0.000431240542401356	2.57849607495712e-07	9.7087536750708e-08	0.0010736827347753	0.000268629869500249	0.00118024841624328	3.37048431837888e-06	1.54315899468338e-06	162.483722841859	190.105583290733	197.597165732406	187.569114494631	272.850107168588	299.245191686683
PPT1	-0.261326470894372	-0.669202261679083	-0.413347306916554	0.429291720368963	-0.176197625450586	0.00166434809133779	8.9043127089153e-06	0.00014128328985818	0.000114238547287956	0.010825625529701	0.00505304738774067	4.51286757747298e-05	0.000440769077201652	0.000405655987981118	0.0224568790057983	64.2964103327705	53.6438106084942	40.4330751525283	48.2788358003794	86.5797667902264	56.9044141539125
RLF	0.48695443758741	0.0643906764856234	-0.197410960654658	-0.764514629725107	-0.2485199808968	0.00071872114762771	0.433707359887781	0.0422381743272293	5.92773618743137e-05	0.0177423476485553	0.00246046693154712	0.474380720301035	0.0802993424976312	0.000231422473703991	0.0354878780664439	7.83689748114648	10.9832800619851	8.19459870280418	6.83466991595059	4.61320049423391	6.59678297733069
TMCO2	4.61511044732056e-15	4.61511044732056e-15	4.61511044732055e-15	4.61511044732056e-15	4.61511044732056e-15	0.133974596215561	0.133974596215562	0.133974596215561	0.133974596215561	0.133974596215561	0.164526322794661	0.15665024620534	0.156728199956561	0.158360793338038	0.154205431780042	0.04728219914759	0.04728219914759	0.04728219914759	0.04728219914759	0.04728219914759	0.04728219914759
ZMPSTE24	0.314847703724205	1.15215734914494	1.58163466254604	1.29043635333218	0.587013503489463	0.00930123427159867	9.03985480105912e-06	1.40308928830249e-06	4.65490162343227e-06	0.000414794126773435	0.0229418785816448	4.56496290904933e-05	9.8547688595734e-06	2.85176665391592e-05	0.00117043009326175	14.6237443693467	18.190188084789	32.5006845589443	43.7701527646409	35.7699749995719	21.9668234301184
COL9A2	0.581515520840326	-1.50896095399863	-0.207090395992366	1.95512043833361	3.10219174001174	0.0572130851703426	0.000889751902889466	0.435082707745065	0.000219031997338562	1.58360149295659e-05	0.11846349111408	0.00231064020431293	0.477477577889515	0.00070973750953937	7.12125696570517e-05	0.417786165400436	0.62518373299375	0.146795095285912	0.361920875330506	1.61995873404232	3.58762317419207
SMAP2	-0.244230602595947	-0.312735399881615	-0.0530733375136624	0.797631694930264	0.628682604357552	1.47560047292536e-05	3.47403370491272e-06	0.0330595890902122	1.32667760080913e-08	5.5026234528337e-08	0.000114019024761731	2.13536250329531e-05	0.0636859741457958	4.91443695980792e-07	1.07606576378234e-06	106.593873862103	89.9935758217219	85.8201975035598	102.743789359455	185.286301054045	164.810382532898
ZNF643	1.39940522446261	0.133770053573855	-0.46637022378934	-0.336013270400656	-1.34671802175448	7.4142826871778e-05	0.395325735900302	0.0188103421261212	0.0611726907942545	9.21485321044912e-05	0.000389581771734366	0.435281879749999	0.0375652747083899	0.116097957847819	0.00031187012686753	3.95009124704734	10.4200565665451	4.33387046530004	2.85901017836593	3.12937100708753	1.55311855310533
ZNF642	0.618912447452147	0.553007195322781	-0.397337284340809	-0.663107757618743	-0.62568387524377	0.000566568410803673	0.00102914204989841	0.00533299011236281	0.000390253076004724	0.000534388176426344	0.00201506787255533	0.00263700651645805	0.0116754054099441	0.00117444582927198	0.0014654274882326	2.55171805652584	3.91871697498046	3.74372931713819	1.93741316192494	1.61145195398436	1.65380032349737
DEM1	1.27672148410967	0.74318124129916	0.327376082776566	0.189736821141735	-0.552182560712438	6.38579321757303e-09	1.61867380646951e-07	2.03260914077634e-05	0.000438993535428272	9.45871020501062e-07	6.87938109912457e-07	2.25180448435871e-06	8.45025798644898e-05	0.00130284214001204	7.92967058540364e-06	4.18689992715374	10.1443457669778	7.00829584421206	5.25342578704601	4.77539230430339	2.85541388418562
ZNF684	1.08073449530724	0.264191116472334	0.0284565522072444	-0.449238297539619	-0.978082522570626	0.000344313637290026	0.125814308255617	0.854482890136219	0.0233224241712715	0.000590955867312813	0.00133094021694706	0.15665024620534	0.901412954730011	0.0475054858439308	0.00160320144052016	1.71122332849923	3.61943009049767	2.05511506490513	1.74531157103825	1.2533503580404	0.86870938753993
RIMS3	-1.17612392371455	-2.62887596011046	-3.27134839977966	-1.67091454722811	-0.10032038449213	0.000504847384381105	5.2244386924314e-06	1.44093377097384e-06	7.19128281712587e-05	0.584293192141745	0.00183088252914273	2.94353165339111e-05	1.00270299540133e-05	0.000273241790461589	0.618454427947164	1.47139864074968	0.651151088457971	0.237881041699418	0.152389960299227	0.462098917981854	1.3725586326274
LOC100130557	0.690339176957808	-0.21650724490407	-0.41966226183461	-1.50941850324837	-1.4110974995667	0.0153482659333767	0.333390515179498	0.0875949058973243	0.000328769951305777	0.00047421617704244	0.0359070845902538	0.370563150501062	0.156728199956561	0.00101013638937983	0.00131759540842841	0.374895132003604	0.60495434538484	0.322652196645242	0.280271457697711	0.131682952579292	0.140970138681921
NFYC	-0.090536869661562	-0.170575134533145	-0.0666987121822458	-0.0902537374178843	-0.24541744095962	0.168556559154285	0.025644997290693	0.292713201125595	0.169690459117721	0.00542198598912176	0.203553085082885	0.0505018932870412	0.327784693436816	0.197510164326174	0.0118586001919787	27.2832659679885	25.6237119313342	24.2408656565726	26.0506187872764	25.6287411376369	23.0153903725312
MIR30E	4.61511044732056e-15	4.61511044732056e-15	4.61511044732055e-15	4.61511044732056e-15	4.61511044732056e-15	0.133974596215561	0.133974596215562	0.133974596215561	0.133974596215561	0.133974596215561	0.164526322794661	0.15665024620534	0.156728199956561	0.158360793338038	0.154205431780042	0.04728219914759	0.04728219914759	0.04728219914759	0.04728219914759	0.04728219914759	0.04728219914759
MIR30C1	4.61511044732056e-15	4.61511044732056e-15	4.61511044732055e-15	4.61511044732056e-15	4.61511044732056e-15	0.133974596215561	0.133974596215562	0.133974596215561	0.133974596215561	0.133974596215561	0.164526322794661	0.15665024620534	0.156728199956561	0.158360793338038	0.154205431780042	0.04728219914759	0.04728219914759	0.04728219914759	0.04728219914759	0.04728219914759	0.04728219914759
KCNQ4	-0.386198582276986	1.268282789085	2.46384752142735	0.648191634921577	1.67673055665862	0.321196921942555	0.0120690379568096	0.000458948173127766	0.119538652455533	0.00334850650269137	0.369344163322796	0.0250969364450629	0.00124750661393822	0.158360793338038	0.00764139326750078	0.103563507086232	0.0792408985309985	0.249458273063853	0.571345429665802	0.162304990681125	0.331095243094793
CITED4	0.883136780395917	1.16152688803033	0.510447749584901	-0.0343998240880709	-1.42707669983399	0.0105696204496311	0.00295582347288939	0.0787272249931435	0.891278613448991	0.00103889964449047	0.0257008544353694	0.00685970063954974	0.143785185695913	0.933736403265644	0.0026525603471648	4.01889011170995	7.41236493030396	8.99001808785722	5.72487772620516	3.92419655853271	1.4945596006851
CTPS	1.54608877595046	3.26008165776278	3.61602819037603	3.33091843815412	3.11423881020977	3.38905078597337e-08	3.89343712536383e-10	2.09190908362299e-10	3.42272226888553e-10	5.12241772924429e-10	1.99408529095531e-06	7.34635348277691e-08	4.06525330244848e-08	6.19519253787199e-08	5.38820355481829e-08	4.13975817530445	12.0891027822581	39.6604228076303	50.7583998927271	41.6563616835412	35.8471198625496
SLFNL1	0.786614389894774	1.70204038042962	1.56648209626094	-1.19856996243576	0.0349617126745275	0.147901278657357	0.011466612541609	0.0162742877217762	0.0446818194777658	0.943570025767	0.180288537993827	0.0239379760042951	0.032899702311269	0.0868477795131332	0.968142614088713	0.168058650476552	0.289904794717162	0.546796945858332	0.497758827144231	0.073224322348088	0.172181067484204
SCMH1	-0.143389165786191	-0.139782846723277	0.257705336120621	0.425200294077626	1.11214633532093	0.24606100422606	0.256826451321353	0.0602661262949139	0.00884875687119654	5.89503430166766e-05	0.289102233627036	0.289341712865826	0.1120038850218	0.0194506927774946	0.000213234817400144	4.13102404253473	3.74018670924327	3.74954778606701	4.93895146969476	5.54696933829636	8.92991097044086
EDN2	4.61511044732056e-15	4.61511044732056e-15	4.61511044732055e-15	4.61511044732056e-15	4.61511044732056e-15	0.133974596215561	0.133974596215562	0.133974596215561	0.133974596215561	0.133974596215561	0.164526322794661	0.15665024620534	0.156728199956561	0.158360793338038	0.154205431780042	0.04728219914759	0.04728219914759	0.04728219914759	0.04728219914759	0.04728219914759	0.04728219914759
HIVEP3	4.37046596233399	6.2376446035017	5.49772467592532	3.51910964066998	3.02065609776054	3.47816142854293e-08	4.14177097266934e-09	8.81936445113423e-09	1.2675069246954e-07	3.14724600787994e-07	2.01986978792988e-06	2.39434548206972e-07	3.10697989352754e-07	2.06080429060845e-06	3.49694000875548e-06	0.61864752484755	12.7963063682455	46.6832848756383	27.9526711355105	7.09252441659526	5.0205508681817
GUCA2B	4.61511044732056e-15	4.61511044732056e-15	4.61511044732055e-15	4.61511044732056e-15	4.61511044732056e-15	0.133974596215561	0.133974596215562	0.133974596215561	0.133974596215561	0.133974596215561	0.164526322794661	0.15665024620534	0.156728199956561	0.158360793338038	0.154205431780042	0.04728219914759	0.04728219914759	0.04728219914759	0.04728219914759	0.04728219914759	0.04728219914759
GUCA2A	0.676028316277922	3.48332847199948e-15	3.62542507148819e-15	3.35536397159502e-15	3.44169137633799e-15	0.133974596215559	0.999999999999993	0.999999999999993	0.999999999999993	0.999999999999993	0.164526322794661	0.999999999999999	0.999999999999999	0.999999999999999	0.999999999999999	0.04728219914759	0.0755444335283157	0.04728219914759	0.04728219914759	0.04728219914759	0.04728219914759
FOXJ3	-1.17035575345383	-0.738367543966371	-0.641963513473865	-0.882548757167213	-1.25926024362808	3.15309349495492e-07	4.80683249461243e-06	1.08977336820375e-05	1.68104357521321e-06	2.0394275097625e-07	8.01755814566643e-06	2.75063804541589e-05	5.08728199936019e-05	1.31074376668722e-05	2.57235483414614e-06	32.3723737581908	14.3834265041401	19.4045585636468	20.7455174722155	17.5590452246129	13.5238218222513
RIMKLA	3.27463061890522e-15	3.5594022440451e-15	3.35402522359261e-15	2.37634261079045	5.72999082034391	0.999999999999957	0.999999999999954	0.999999999999956	1.54929051072012e-08	7.94575580808573e-11	1	0.999999999999999	0.999999999999999	5.2827489891527e-07	1.63005249897695e-08	0.04728219914759	0.04728219914759	0.04728219914759	0.04728219914759	0.245498065165492	2.50955535503802
ZMYND12	-1.70733476855502	-2.72908847273231	-2.7290884727323	-2.19967517966003	-1.21261768590096	0.0117401025711835	0.00124719939461172	0.00124719939461172	0.00367854853849702	0.0442139255152384	0.0282206197668252	0.00313805105492964	0.00306981749446374	0.00869624005178453	0.0833097202357259	0.31349827750723	0.0960010937437694	0.04728219914759	0.04728219914759	0.0682443888978253	0.135269804465002
PPCS	-0.817060874397058	-1.05460627254736	-0.824599519389548	-0.219765550244717	-0.516801901642902	2.50961830966651e-05	5.67981328658619e-06	2.37994734774343e-05	0.0208063841710906	0.000332632623249642	0.000170053139792048	3.13902940002161e-05	9.61464236497799e-05	0.0426885975724833	0.000960718494815051	34.7660650456735	19.7331177280733	16.7373777032127	19.630273416588	29.8537929007354	24.2986790217082
CCDC30	-1.7302295814204	-2.04648761138771	-2.04648761138771	-2.04648761138771	-2.04648761138771	0.00509202041451445	0.002251897039667	0.002251897039667	0.002251897039667	0.002251897039667	0.0134919282710719	0.00535840747602005	0.005272711464151	0.00558156096305147	0.0053275306582404	0.19532229775425	0.0588709197950767	0.04728219914759	0.04728219914759	0.04728219914759	0.04728219914759
PPIH	-0.206596260932876	-0.431382721621994	0.294767829222795	1.28719655095097	1.21699290061783	0.00632254309237316	0.000138505003609959	0.00109447343846772	2.35477945787516e-07	3.28746809920942e-07	0.0163053904197897	0.000444092247376287	0.00272701203104249	3.15195569691573e-06	3.60575582201299e-06	22.0980564367095	19.1497190564248	16.386829671416	27.1074107621883	53.9310468661605	51.3695127045215
YBX1	-0.0350800062483215	0.62541810467168	1.10932868975127	1.05502946299658	0.967754565011193	0.331955759060776	1.45694542843983e-06	4.82110579190736e-08	6.50542334174036e-08	1.08892902814831e-07	0.380792871762104	1.0765368805238e-05	8.67721220012381e-07	1.3200267563313e-06	1.67124000878922e-06	426.649040619523	416.399921791083	658.173485446847	920.474971288459	886.474583091794	834.437716457664
CLDN19	4.61511044732056e-15	4.61511044732056e-15	4.61511044732055e-15	4.61511044732056e-15	4.61511044732056e-15	0.133974596215561	0.133974596215562	0.133974596215561	0.133974596215561	0.133974596215561	0.164526322794661	0.15665024620534	0.156728199956561	0.158360793338038	0.154205431780042	0.04728219914759	0.04728219914759	0.04728219914759	0.04728219914759	0.04728219914759	0.04728219914759
LEPRE1	-1.09917435820038	-0.805475803366502	-0.516094762812121	0.41124846830645	0.167760162724171	7.8682049421374e-06	4.75973164311745e-05	0.000567086878512487	0.00185779557688858	0.0745319240240471	7.20283128939507e-05	0.000178180318350712	0.00150781416368528	0.00469608267565351	0.13590040112316	5.85354102573818	2.73233669228373	3.34924015113876	4.0931594435106	7.78425028374602	6.57535957952111
C1orf50	-0.872437203412285	-0.698926810025498	-0.694636555160583	-0.341878194914703	-0.192164377352775	0.000536991400112542	0.00171718833458496	0.00177181232270328	0.0393167460231334	0.190522570141161	0.00192275340759629	0.00419285008882563	0.00422220718062441	0.0770171676314015	0.214849725114937	10.5097947054165	5.74069488825177	6.47435185945281	6.49363380088529	8.29236941651781	9.19913497400707
CCDC23	-0.309980815540702	-1.23852970806514	-1.42868107723547	-1.01121045743074	-0.628373951856706	0.0237561143668301	2.01202267484205e-05	8.76641935259398e-06	6.44882585261798e-05	0.000885778004484349	0.0532262986416469	8.73600187869506e-05	4.24980764267056e-05	0.000248976482883277	0.0022992491560937	25.8538217677774	20.8550495947624	10.9569620607174	9.60392792299068	12.8268516207213	16.7249698107351
ERMAP	-0.986588430893079	-2.52571771174511	-2.77091679125497	-1.86942688242862	-1.99986687041463	2.23868165301636e-05	8.7327792855023e-08	5.0232062771562e-08	5.23695444547565e-07	3.50777085932423e-07	0.000155183714212822	1.49593213080512e-06	8.87142721420643e-07	5.56644824280777e-06	3.77595754114519e-06	4.69745994022301	2.3706660161229	0.815729734654806	0.688230659009027	1.28561081980512	1.17447335857396
ZNF691	-1.18153613820445	-1.55419152493934	-1.39260694000698	-0.651014287650734	-0.0429643178948795	5.38447589190917e-05	1.10593395130774e-05	2.09248048305138e-05	0.00140551429550224	0.725287234073722	0.000302605373965661	5.34575713876922e-05	8.65399012834677e-05	0.00365004877019913	0.757772925404985	5.81661117834087	2.56443806710164	1.9806683669913	2.21540724924335	3.70420663570487	5.64594294604542
SLC2A1	-1.35613191477989	-1.67013115112798	-0.676649046760763	-0.0117952161552586	1.75173997167755	4.86041808718858e-07	1.40761853766577e-07	2.87849512142731e-05	0.850388600242143	1.05916967202942e-07	1.06470848078885e-05	2.0449441947848e-06	0.000112693892569925	0.894175112476415	1.64252320488567e-06	23.1109868964958	9.02780369303631	7.26204470586625	14.4586195980114	22.9228059237956	77.8295944406753
FLJ32224	-0.713501427170579	-2.76137478253444	-2.76137478253443	-2.71674415173126	-0.563841201048225	0.0670287154173553	0.000132398072671405	0.000132398072671405	0.000145054094201423	0.128134821570438	0.136805816749682	0.000426670351081333	0.000415628652791044	0.000498106914181051	0.154205431780042	0.320593200177421	0.195509999744259	0.04728219914759	0.04728219914759	0.0487677620680279	0.216880842860775
FAM183A	4.61511044732056e-15	4.61511044732056e-15	4.61511044732055e-15	4.61511044732056e-15	4.61511044732056e-15	0.133974596215561	0.133974596215562	0.133974596215561	0.133974596215561	0.133974596215561	0.164526322794661	0.15665024620534	0.156728199956561	0.158360793338038	0.154205431780042	0.04728219914759	0.04728219914759	0.04728219914759	0.04728219914759	0.04728219914759	0.04728219914759
EBNA1BP2	0.549963422654831	2.15440909152158	2.70848371976368	2.76389788410941	2.43404671026081	1.53490498763897e-06	4.42936576785963e-10	1.12311337372877e-10	9.9467496805837e-11	2.13115225285895e-10	2.3024278507069e-05	7.57356731844309e-08	3.23376444258363e-08	3.37832764949615e-08	3.28449736754717e-08	21.1477373612403	30.9613147850669	94.1468226484569	138.228867719012	143.64154781288	114.283880605491
WDR65	3.37258679929104e-15	3.42100743940274e-15	3.32745673699446e-15	0.000271522570108174	2.58188375027107	0.999999999999975	0.999999999999974	0.999999999999975	0.997979522170239	2.63352417754788e-07	1	0.999999999999999	0.999999999999999	0.999999999999999	3.06671483860666e-06	0.04728219914759	0.04728219914759	0.04728219914759	0.04728219914759	0.0472910987362422	0.283088431413225
TMEM125	3.4583673828506e-15	3.46027368570405e-15	3.45683716147608e-15	3.46133283549042e-15	0.0474931247199891	0.999999999999903	0.999999999999903	0.999999999999904	0.999999999999903	0.133974596215538	1	0.999999999999999	0.999999999999999	0.999999999999999	0.154205431780042	0.04728219914759	0.04728219914759	0.04728219914759	0.04728219914759	0.04728219914759	0.0488646196849346
C1orf210	0.179010327636887	3.87530910646191e-15	3.97352028759341e-15	3.92780483444499e-15	3.91353616180368e-15	0.133974596215554	0.999999999999971	0.999999999999971	0.999999999999971	0.999999999999971	0.164526322794661	0.999999999999999	0.999999999999999	0.999999999999999	0.999999999999999	0.04728219914759	0.0535285089306993	0.04728219914759	0.04728219914759	0.04728219914759	0.04728219914759
TIE1	4.61511044732056e-15	4.61511044732056e-15	4.61511044732055e-15	4.61511044732056e-15	4.61511044732056e-15	0.133974596215561	0.133974596215562	0.133974596215561	0.133974596215561	0.133974596215561	0.164526322794661	0.15665024620534	0.156728199956561	0.158360793338038	0.154205431780042	0.04728219914759	0.04728219914759	0.04728219914759	0.04728219914759	0.04728219914759	0.04728219914759
MPL	-0.433406300165329	-0.938238517719709	-0.938238517719708	-0.938238517719708	-0.938238517719708	0.194295295199478	0.0194913076009074	0.0194913076009074	0.0194913076009074	0.0194913076009074	0.231972646051417	0.0391264883878149	0.038839796220198	0.0402422145634881	0.0387014655418249	0.0906015452406856	0.0670914700900984	0.04728219914759	0.04728219914759	0.04728219914759	0.04728219914759
CDC20	-1.83396765728053	-2.41213867186523	-0.611926450513226	5.14808762422364	8.1106621334377	0.0348176767345749	0.0117485705669216	0.399709798261025	0.000265390167575515	2.01868957459653e-05	0.0752796384701396	0.0244716162565246	0.440892738844579	0.000837916004096558	8.71742399564344e-05	0.349711824221029	0.0980914243271784	0.0657028521616449	0.22882427755813	12.4004975771136	96.6635862333382
ELOVL1	-0.879581391309834	-0.749348108874215	-0.0323363061477428	0.730865730661822	0.636395616521458	3.64768739997689e-07	9.44171379005206e-07	0.415953168355693	1.09467291112595e-06	2.47996992595245e-06	8.8443691308955e-06	7.8126240266479e-06	0.457881116316119	9.43975480205282e-06	1.62848437422672e-05	42.245713552383	22.961606369111	25.1308045195533	41.3093586023797	70.1124523246763	65.6684581774233
MED8	0.471936236538429	0.343017146812606	0.804989799926225	1.46783242685509	0.909816025755317	1.8188681103322e-05	0.000112863864664715	7.89957077401193e-07	2.2038477682329e-08	3.81941582655492e-07	0.000133819725702435	0.000372152030463278	6.38493759552251e-06	6.5353464403715e-07	4.01948904823855e-06	15.8761777163145	22.0197769241652	20.1374466070056	27.737800976285	43.9144593974468	29.828256291644
C1orf84	-1.13655438610132	-0.726327847861822	-0.343825868964416	-0.658796760836927	-0.905730310908533	0.00161047701242199	0.013254249491233	0.151267894320617	0.0198110379127875	0.00492384817472878	0.00491630901807125	0.0273625035784573	0.17552680004942	0.0408418365032043	0.0108574917726146	1.42280763984454	0.647156364412806	0.860002511624239	1.12109983498349	0.90121539600697	0.759441274885689
KIAA0467	-0.672789191907824	-1.44040138928568	-1.44053687364134	-1.17275043540713	-1.13548499704307	0.00287392148070463	4.713790857333e-05	4.71125461362046e-05	0.000150916979235773	0.000180708504546342	0.00814442102169439	0.000176608763639997	0.000171192729157139	0.000515067131459709	0.000562428423082126	6.10257771109881	3.82810279250701	2.24858492390214	2.24837376785978	2.70695016208278	2.77778273808446
HYI	-0.60812104326479	-1.48367642548405	-2.61429187267196	-1.74210912843833	-0.706138374397706	0.05420173112772	0.00112570052839136	4.99045177510817e-05	0.00047998485447375	0.0323172492196186	0.112751735461582	0.00286042864438553	0.000179793888554225	0.00140986147809345	0.0621485561915742	5.68555883796835	3.73001418361914	2.03302186904126	0.928523473047397	1.69959738761861	3.48501239022188
PTPRF	-0.496701792222858	-0.558339439158556	-0.558339439158556	-0.558339439158555	5.10596322972376	0.00202770967478449	0.00111304600914469	0.00111304600914469	0.0011130460091447	2.89925982043967e-09	0.00602362767581732	0.00283085378694419	0.0027674128669781	0.00296546308290642	1.72409317322146e-07	0.0696265035744292	0.0493460561352261	0.04728219914759	0.04728219914759	0.04728219914759	2.39785366525983
KDM4A	-1.42343015634943	-1.45336759128024	-0.698658394675317	0.0399359885326173	-0.487178422791444	7.11339528980823e-07	6.28712207205174e-07	4.57342076426171e-05	0.573121795030913	0.000345305570054697	1.3813043232444e-05	5.78633191113305e-06	0.000167000627219643	0.619576111556591	0.000994102015520235	13.6710316359081	5.09690001863878	4.99222382511041	8.42333658356355	14.0547530351835	9.75317394492685
LOC100132774	-0.850521953042846	-0.512885234437835	0.0640909300356952	1.36542750737746	2.4958263272681	0.211963470667038	0.431915026462734	0.919605489470648	0.0661313328756619	0.00636621768096087	0.251617237248079	0.472536186533825	0.964908597148423	0.124765543411782	0.0137338351828797	0.151093116984196	0.0837938337434033	0.105888998484262	0.157956671274119	0.389295440507592	0.852242659105961
ST3GAL3	-0.90546738394741	-2.48123501214665	-1.30507197654831	-0.756485441617358	-0.0974390344379348	6.59642810689686e-05	1.78868730311476e-07	7.98480740197671e-06	0.00018151316261656	0.333384630878841	0.000355057559217475	2.40432349966602e-06	3.9420235790144e-05	0.000603060716083029	0.364649660025415	4.44536320225918	2.37320037080732	0.796124676165737	1.79904256481052	2.6313731624382	4.15503970378142
ARTN	4.08844408811543e-15	4.10458321006576e-15	4.08157848054273e-15	4.08629570856507e-15	0.700124445331536	0.999999999999992	0.999999999999992	0.999999999999992	0.999999999999992	0.133974596215559	1	0.999999999999999	0.999999999999999	0.999999999999999	0.154205431780042	0.04728219914759	0.04728219914759	0.04728219914759	0.04728219914759	0.04728219914759	0.0768167849732025
IPO13	-1.6643201574199	-1.18695284992514	-0.697215617331506	0.398727356442438	-0.000316430390490688	3.97651203244444e-08	2.98400025316374e-07	6.91989770780005e-06	0.000170740832786978	0.994984594727098	2.19495589909681e-06	3.38814692696291e-06	3.50155931209306e-05	0.000572043355040508	0.999999999999999	7.61984695384363	2.40400827785596	3.34686224395328	4.69962747672621	10.0455829218617	7.6181758544943
DPH2	0.383531248436873	2.20646859058285	2.72847356919614	2.00832661331999	1.15468680324034	0.00056714604076665	2.16608389641126e-08	6.08084851676242e-09	3.80090382287082e-08	1.02501521113806e-06	0.00201647906713908	6.20072797047126e-07	2.47902965125781e-07	9.25329205786237e-07	8.40670805751332e-06	9.91141200737816	12.9297444023461	45.7455401465542	65.688283943029	39.8751271950323	22.0663698521075
ATP6V0B	0.0913579566116585	0.482005163703017	0.96752466368542	1.63677075271095	1.1223256985389	0.256377183624346	0.000573345032209482	1.1251992746395e-05	5.08092066937141e-07	4.72241888938489e-06	0.300273697207086	0.00155675078756501	5.21847928133839e-05	5.47894250130476e-06	2.68338129957276e-05	50.5114104791185	53.8134680255789	70.548455167849	98.7741818795276	157.074826434665	109.962143268308
B4GALT2	-0.524914459019659	2.50838115539541	3.58067403637748	2.99013019150972	3.39183700164154	0.00758910366096302	1.44114561629427e-06	1.7416771751475e-07	5.08808668938866e-07	2.40477359597748e-07	0.0191661394835193	1.06769259944725e-05	2.1108370111842e-06	5.48136875233657e-06	2.86925902569812e-06	1.99144070461563	1.38405192099141	11.3309245606879	23.8263583554013	15.8229063752523	20.9031654318192
CCDC24	-1.02661142048052	-1.98766425803088	-2.07797948854419	-0.990589389480666	0.65398024047509	0.00805863138190614	0.000283154967578375	0.000221595155059106	0.00944974126275904	0.0478522808828328	0.0202077453971109	0.000831492728074501	0.000654426163133104	0.0206840626383517	0.0897029138943487	1.1370255933795	0.558122343218761	0.286697349133193	0.26929983290006	0.57223329158657	1.7891135682231
SLC6A9	0.260782572996535	5.05939610769249	6.2710573220264	7.16168640631397	4.06198165096378	0.0338326758523272	2.98894568727695e-09	8.25867568617782e-10	3.72589736544347e-10	1.11262570151144e-08	0.073391894115457	1.98373478649631e-07	8.07756437727041e-08	6.31044272434155e-08	3.9011876012115e-07	0.0931450481775602	0.111599731182472	3.10591638651139	7.1934317943524	13.3365101402128	1.55574384138264
KLF17	4.61511044732056e-15	4.61511044732056e-15	4.61511044732055e-15	4.61511044732056e-15	4.61511044732056e-15	0.133974596215561	0.133974596215562	0.133974596215561	0.133974596215561	0.133974596215561	0.164526322794661	0.15665024620534	0.156728199956561	0.158360793338038	0.154205431780042	0.04728219914759	0.04728219914759	0.04728219914759	0.04728219914759	0.04728219914759	0.04728219914759
DMAP1	-0.364456496433012	-0.882762403524992	-0.623877057123406	-0.394820832304898	-0.367028513570163	0.0140682233463112	0.000166421499176317	0.00108957288873939	0.00997365119294885	0.0136576100097567	0.0332020767345525	0.000521748830540119	0.00271601558449457	0.0217263281823542	0.0278395523964875	18.2807103395902	14.1997510273948	9.91414130926123	11.8628041229719	13.9040126366456	14.1744584563221
ERI3	-0.165517015350458	-0.624202759743658	0.364349012568132	1.2573492261022	1.0034675882786	0.102184349663136	0.000344778548594957	0.00542076525024314	6.36876546608778e-06	2.36701846742408e-05	0.164526322794661	0.000990538731469665	0.0118450033473199	3.68509262827601e-05	9.9405860308017e-05	12.6125162810599	11.245432250474	8.18272556303827	16.2361001499744	30.1509896726459	25.2857350864079
RNF220	-0.702193519630797	-0.203244323979723	0.268275932590079	-0.546854291471514	-0.987346522475415	1.1019348689056e-05	0.0083748558560081	0.00223592771013724	4.67453533311364e-05	1.48812664334647e-06	9.24497651489649e-05	0.0179265968121502	0.00523696963932996	0.000190500983056349	1.10695037733852e-05	30.2212995445265	18.5751283494893	26.2500719132348	36.397557291115	20.6868130885354	15.2437639853154
TMEM53	-2.13436370574917	-1.89479776310555	-1.88929996671712	-0.0802168797718001	0.499134244699648	8.32866304673836e-06	1.66615864846267e-05	1.69448965347693e-05	0.617972962671467	0.017015985483656	7.50783752664824e-05	7.44925288075468e-05	7.3043260219387e-05	0.664711415568866	0.0341391341687386	1.80049356011067	0.410094623227372	0.484173047577	0.486021645608506	1.70311465262912	2.54475485656281
C1orf228	0.478698045554376	0.784718249548854	1.49466308195039	1.18768911236794	1.66900239857588	0.000433411660980697	2.6957734242186e-05	6.14620124265013e-07	2.39525787519777e-06	3.19119163290217e-07	0.00161111519251034	0.000110442855491628	5.27763911093946e-06	1.70163270522173e-05	3.53519987152103e-06	1.33242226790158	1.85671118109414	2.29543824573871	3.75474375157613	3.03509249282456	4.23703124840967
KIF2C	-0.0749997496938407	-0.742333066365651	-0.81774078833301	2.07183055880472	5.81957800701665	0.615829824689229	0.00194698443084292	0.00118585352818627	6.44850383882997e-06	1.39890442903782e-08	0.674940044752042	0.00469076845373779	0.00293241668646637	3.72157442044276e-05	4.46288537446973e-07	0.709090769930056	0.673169852266128	0.423874521527303	0.402288230004309	2.98115787907987	40.046943450281
RPS8	-0.310376194725428	-0.426419295389251	-0.51679801170363	-0.603847442628576	-0.571816475338899	8.00248507660782e-06	1.23422588418411e-06	3.94682147628917e-07	1.56281284660926e-07	2.16216829923422e-07	7.28686881210104e-05	9.55999903345109e-06	3.76450465873604e-06	2.37726647199089e-06	2.67376082037622e-06	3289.31786561247	2652.60936962364	2447.6022583	2298.974428567	2164.36075646661	2212.95168819766
SNORD55	4.61511044732056e-15	4.61511044732056e-15	4.61511044732055e-15	4.61511044732056e-15	4.61511044732056e-15	0.133974596215561	0.133974596215562	0.133974596215561	0.133974596215561	0.133974596215561	0.164526322794661	0.15665024620534	0.156728199956561	0.158360793338038	0.154205431780042	0.04728219914759	0.04728219914759	0.04728219914759	0.04728219914759	0.04728219914759	0.04728219914759
SNORD46	3.61189523935738e-15	1.33399797369968	3.63928446417247e-15	3.89161579442217e-15	3.5527136788005e-15	0.999999999999996	0.13397459621556	0.999999999999996	0.999999999999996	0.999999999999996	1	0.15665024620534	0.999999999999999	0.999999999999999	0.999999999999999	0.04728219914759	0.04728219914759	0.119198577356656	0.04728219914759	0.04728219914759	0.04728219914759
SNORD38A	4.61511044732056e-15	4.61511044732056e-15	4.61511044732055e-15	4.61511044732056e-15	4.61511044732056e-15	0.133974596215561	0.133974596215562	0.133974596215561	0.133974596215561	0.133974596215561	0.164526322794661	0.15665024620534	0.156728199956561	0.158360793338038	0.154205431780042	0.04728219914759	0.04728219914759	0.04728219914759	0.04728219914759	0.04728219914759	0.04728219914759
SNORD38B	4.61511044732056e-15	4.61511044732056e-15	4.61511044732055e-15	4.61511044732056e-15	4.61511044732056e-15	0.133974596215561	0.133974596215562	0.133974596215561	0.133974596215561	0.133974596215561	0.164526322794661	0.15665024620534	0.156728199956561	0.158360793338038	0.154205431780042	0.04728219914759	0.04728219914759	0.04728219914759	0.04728219914759	0.04728219914759	0.04728219914759
BEST4	-0.142055346870834	-0.52352439113963	-1.34733189117283	-0.703502164938985	0.905573908074832	0.788005986611928	0.34000814806373	0.0371743225429454	0.213166457288122	0.123214593461722	0.842847786533935	0.377429523710547	0.0711577161122475	0.244867459822033	0.154205431780042	0.368050213965432	0.333537104382706	0.256041598182795	0.144650440718305	0.226012167814036	0.689464618381538
PLK3	2.98755748640371	2.44869127320419	1.71504429069299	1.16504612873532	0.157941464029606	2.97141624966767e-08	9.74358346485094e-08	8.10355207496661e-07	7.90963628734219e-06	0.104282069952374	1.82715843740195e-06	1.59297588904821e-06	6.50033134071063e-06	4.39891307467807e-05	0.154205431780042	19.0891698090828	151.401946409153	104.211720167935	62.6710277289275	42.8056279407276	21.2976732362951
TCTEX1D4	4.04576390256574	3.06801539377534	1.79130174972698	-0.837046618447002	-1.40283720839897	0.000272696834264652	0.00120063478369353	0.0152436667838461	0.167531078398801	0.0390197878610217	0.00110099502269954	0.0030338986602114	0.0309621795500291	0.195139360057104	0.0741618741413777	0.268779965771261	4.4390821720261	2.25403966912741	0.930320202940901	0.150459894988665	0.101648462851142
BTBD19	5.90945624085548	5.1332455922044	4.04191111859318	2.84632404015431	3.21029977985881	6.77237872828106e-07	1.55916167471577e-06	6.36596091079864e-06	4.85885019074012e-05	2.4326547723837e-05	1.33060833163584e-05	1.1373668742611e-05	3.27005833943904e-05	0.000196575397774863	0.000101721735278748	0.151594426018901	9.11185540930057	5.32039812044174	2.49700676811257	1.0902149833863	1.40307136668097
PTCH2	1.22301970756755	0.753521529019655	0.00308073057744064	0.0998150476284117	-0.327971643575168	0.0149257063349956	0.0827124580079075	0.993489989732028	0.792135797367739	0.400143967466183	0.0350029710033022	0.151336381159857	0.999999999999999	0.838059981084571	0.432577587477986	0.0593508537132825	0.138545552075843	0.100059782130484	0.059477726923614	0.0636025156735172	0.04728219914759
EIF2B3	-0.20614397415497	0.622820877078229	1.91742906576856	2.36455905415653	2.14466181746825	0.00160472222515112	3.23773181491858e-06	4.0040460390351e-09	1.14084739622849e-09	2.04737465551492e-09	0.00490209666039315	2.01736293581124e-05	1.9754474927098e-07	1.13600229360716e-07	1.36287924829799e-07	4.56618228939669	3.95819991915517	7.03138715332899	17.2487214413127	23.5156207285711	20.1911373394368
HECTD3	-1.40771835413996	-0.496581348133393	-0.00635826832549687	0.0783669494175775	0.143615772067317	1.01334978135091e-06	0.000405493535821811	0.930951281612934	0.308079714660318	0.0873581529972269	1.73162453058432e-05	0.00114665303687882	0.975849091847722	0.34596523501486	0.154205431780042	12.8159075121507	4.83040910793278	9.0837146586625	12.7595493251133	13.5313200723359	14.1573516612395
UROD	-0.45960368554217	-1.07997885738464	-0.853079925077393	0.323379256965965	1.51871178075126	0.00074278956962817	5.94953429034041e-06	2.34898546120688e-05	0.00439553779204237	7.96574552077868e-07	0.00252953935369517	3.25023553832903e-05	9.51023525506779e-05	0.0102275138525193	6.98154096205113e-06	23.9914874593052	17.4462736150159	11.348831398871	13.2817263704686	30.019539864395	68.7440279881097
ZSWIM5	-1.22752043427487	-1.97760017992162	-3.39867646558442	-1.34357145303999	-0.495341441740231	0.0230083676603165	0.00274850390302398	0.000155303123603981	0.0160090350969396	0.266860736989493	0.0516600560573996	0.0064193168241972	0.000478020656503628	0.0335763519253273	0.295584087561004	0.943688608599256	0.403002965249637	0.239613751692176	0.0894798301294767	0.371854810376308	0.669446816408891
LOC400752	-1.08407293273578	-1.310261189253	-1.74456619653079	-1.66805034897392	-1.13566081032494	0.0394128812905464	0.0193037507598116	0.00555167801512309	0.00683049568066614	0.0333751526225899	0.0842187861996151	0.0387729726719298	0.0121054482973741	0.0153070097154914	0.0640228734179574	0.369200081256762	0.174149935400505	0.148879145618183	0.110178037738925	0.116179258045488	0.16803270514992
HPDL	0.698626958596198	3.50676380575161	4.5779644770779	5.55504894375028	5.7256271629207	0.0576952428242628	2.28804433914954e-05	4.83793817270105e-06	1.54773405778025e-06	1.29426890138896e-06	0.119373159675363	9.69657711194121e-05	2.61221945405985e-05	1.23002385917675e-05	1.00146413952026e-05	0.199312317732748	0.323475810533029	2.26555824908564	4.76034869731199	9.37066687061278	10.5467744751654
MUTYH	-0.771371056331092	-1.08783712474358	-0.975569939180582	0.0627827282575681	0.0737006034044569	8.19857215047003e-05	1.13384106163136e-05	2.13434692869924e-05	0.47291919356408	0.403388141643527	0.000421360126654717	5.45045390695825e-05	8.79127013483432e-05	0.517143040086255	0.435979041276143	8.0270265665438	4.70271732512172	3.77644440313902	4.08205531809651	8.38405627605159	8.4477449357802
TOE1	0.854254402981698	0.696398175446382	0.740468712968719	1.37366783600694	1.1919415454971	9.60695498408249e-06	3.14145769202833e-05	2.20468151516745e-05	5.8459827678812e-07	1.35526150509814e-06	8.35580491634632e-05	0.000125276299235035	9.0309327311231e-05	6.02706498954002e-06	1.03394907847036e-05	7.5013508276843	13.5611236698881	12.1555948653285	12.5326459444923	19.4381397432985	17.1375855411432
TESK2	-0.603303300480703	0.309559877588527	0.837228230919251	-0.445818952403467	-0.0304021236906872	0.000887493730921477	0.0203819429540153	0.000149074905728132	0.00408412937670445	0.769087057325127	0.00293288532891952	0.0407894936618991	0.000461782247220077	0.00956480624874073	0.800720919667134	2.74828773966628	1.80904683466183	3.40603423646915	4.91013023248875	2.0177033875176	2.6909786323938
CCDC163P	-0.508809898230704	-1.97820555636793	-1.93880589184881	-1.11722624197885	-0.662129022087334	0.0298133780415171	3.32556782455767e-05	3.73321496792671e-05	0.00079639531198793	0.0102384935121734	0.0653211171473601	0.000131653048975033	0.000140365357924069	0.00220863268963199	0.0213381687216323	2.59174087825153	1.8214805461492	0.657797727268801	0.676009578334508	1.19473879990565	1.637837769744
MMACHC	-1.69640995354907	-0.441817100182816	0.382121292614445	0.471999135536584	1.287373433904	3.27368928267056e-05	0.028161861596317	0.0472632115710871	0.0218379221042559	0.000156767206312414	0.000207868083723102	0.055107889926103	0.0891985120205859	0.0446693875366819	0.000496225507560941	0.772069828448179	0.238224431996384	0.568403026029947	1.00620518782205	1.07088412071522	1.88449331121127
PRDX1	1.60975056597351	2.28253462890216	2.14497160704381	2.11988247783096	1.88627993269199	1.46398190392239e-09	1.80526929044248e-10	2.62054297726903e-10	2.81205796107411e-10	5.6619846360298e-10	3.1030902395545e-07	5.09588673124902e-08	4.66128720890836e-08	5.45294717669154e-08	5.79184666896626e-08	112.347129000077	342.882392870996	546.604708046464	496.892878196358	488.326386390506	415.325712305054
AKR1A1	-0.26924321760953	0.444408901163605	1.23454817752536	1.56543800932965	0.975684468595388	0.00353797063470115	0.000258733903396764	7.02465159308519e-07	1.71202459860191e-07	2.82414554804678e-06	0.00977775996453533	0.000768584793625662	5.83642811198956e-06	2.51668744553874e-06	1.80144295541886e-05	31.2458851546888	25.9264197223604	42.5180405469255	73.52395569799	92.4776168254243	61.4473451084748
NASP	-0.0604130365196801	0.00432124787376576	0.452122813135857	1.42304854076269	1.69938093820398	0.331300409164143	0.942203812214082	0.000216839256710241	2.76642655333331e-07	9.61091845969592e-08	0.380099764591264	0.986022103917313	0.0006419109816326	3.53329393696064e-06	1.53526849320357e-06	24.9331303602255	23.9106108663079	25.0079235443489	34.1098128187476	66.8585731214779	80.9732263918142
CCDC17	-1.34595644066528	-2.44171633411016	-1.99106302657086	-2.68339290076441	-0.743793579835172	0.00655911664409338	0.000315676307335856	0.000944486446957476	0.00018747628911911	0.0654067927662029	0.0168356700233981	0.000916970386034856	0.00238954365854097	0.000619825240527229	0.120314400617531	0.303724217012737	0.11948301134471	0.0559048599287727	0.0764028795268869	0.04728219914759	0.181374088557324
GPBP1L1	-0.311198514346045	-0.0438966544847285	0.0354603844629374	-0.152258440797081	-0.484956198436199	0.000747144065295065	0.408574734695843	0.499985207178384	0.0216316084161397	6.44706181003016e-05	0.00254177157224713	0.448762083619036	0.544258035735525	0.044283931669872	0.000230141633365892	46.4616397606671	37.4467771157946	45.0692492191738	47.6177831121946	41.8080753806008	33.1977133685439
RPS15AP10	-0.0971086199361342	0.337691009872499	-0.742197537186838	-0.287514990111058	-0.904285066403657	0.885816022247362	0.621033120327956	0.295793083021331	0.672893982394627	0.21242936710017	0.934997742041756	0.666620389088492	0.331117200510802	0.720069859753355	0.238204600308433	0.10479064843773	0.0979692808996779	0.132427338567231	0.0626467876271401	0.0858562452423193	0.0559893722369274
TMEM69	0.160972061061657	0.47024591246583	0.355578664420181	0.50167513241164	0.329464335515927	0.110582640917454	0.00156574866995975	0.00613246556924145	0.00112105766510998	0.00867284013622321	0.164526322794661	0.00385388469537555	0.0132719315017551	0.00298395630603396	0.0182957463851838	11.6062808931199	12.9762885995958	16.0787099939641	14.8502211380841	16.4328291514273	14.583834410744
IPP	-0.26963148292539	-0.766615375116357	-1.13412350587551	0.456263532818644	0.372240334864948	0.122959181111062	0.00221949390886247	0.000280926305732164	0.0229242928096295	0.0480132387074948	0.164526322794661	0.00528676716167839	0.000803470131823425	0.0467567005412478	0.0899819500106844	3.26546391191206	2.70880488776877	1.91942287159448	1.48778335116374	4.48016385414641	4.22668998626585
MAST2	-0.910926867925325	-1.05338974554387	0.105569011099406	0.837902533668592	1.6022377217334	0.000236102580359879	0.000104882188063295	0.401539550772141	0.000373488043974772	9.40616646916112e-06	0.00097610076789494	0.00034866917021638	0.44280150243392	0.00113009272464551	4.63450093376697e-05	2.9112898584648	1.5483499927342	1.40276052838679	3.13231107810192	5.20378378586198	8.83907994589935
PIK3R3	-1.45624216596949	-1.61025247181103	-1.13642629863227	0.255150363510927	-0.205035513392375	0.000205333379278504	0.000117092079559506	0.000789187319790313	0.211216820609772	0.303754829297958	0.000874509999600963	0.000384219154528692	0.00202962486810333	0.242702895841599	0.333796515712042	0.662478799660789	0.24143454599539	0.216988985895598	0.30135165504772	0.790642030251365	0.57471184083852
TSPAN1	4.61511044732056e-15	4.61511044732056e-15	4.61511044732055e-15	4.61511044732056e-15	4.61511044732056e-15	0.133974596215561	0.133974596215562	0.133974596215561	0.133974596215561	0.133974596215561	0.164526322794661	0.15665024620534	0.156728199956561	0.158360793338038	0.154205431780042	0.04728219914759	0.04728219914759	0.04728219914759	0.04728219914759	0.04728219914759	0.04728219914759
POMGNT1	-0.197609894631367	-0.152007927569864	0.568016187448926	1.51435932453581	1.19875386494827	0.0245332586784789	0.0615364659154738	0.000138147647661763	4.58805351803464e-07	1.83204161852117e-06	0.0547890135438378	0.114680193039868	0.000431832428211006	5.08264249638214e-06	1.30818213554345e-05	9.14513581364432	7.97450351495314	8.23059465348646	13.557514262209	26.1250867022485	20.9918652691942
C1orf190	-0.0630369636120315	-0.0630369636120315	-0.0630369636120315	0.102679593044659	0.106387209387428	0.573493517583029	0.573493517583029	0.573493517583029	0.369776670043427	0.353949868735215	0.632019048287697	0.618179884092302	0.619557477090473	0.410699259984482	0.385649194937963	0.049393941693447	0.04728219914759	0.04728219914759	0.04728219914759	0.0530375338793198	0.0531740115942542
RAD54L	-0.0637516184100271	-1.00063868072105	-1.02409698377081	4.82984601170945	6.90212321664549	0.907908846434508	0.10710511546846	0.100711288109325	9.6471810911332e-05	1.24114018518136e-05	0.956144853624063	0.15665024620534	0.156728199956561	0.000350949654701909	5.83060685420287e-05	0.168274002745522	0.161	0.0840997621875354	0.0827433528240851	4.78570086821147	20.1262631802329
LRRC41	-0.316448487940484	-0.00267091090000445	0.269328534637422	0.430570624842179	0.212357156505918	0.000785839953582381	0.959721008590112	0.00181419956786071	0.000146343193044271	0.00577514976254403	0.00264996687810178	0.999999999999999	0.00431445562155207	0.000501838106241311	0.0125607958358268	21.4758019063317	17.2460206749267	21.4360797971551	25.88364036491	28.9443674334058	24.8814257891303
UQCRH	-0.105345146427067	0.314827383536231	0.448827111298446	0.901595458561653	1.09369466753079	0.171377281795822	0.00353439757777384	0.000573588156392744	1.12086006202536e-05	3.61671578560985e-06	0.206657296493096	0.00808131508093476	0.00152255872962245	5.84409150880654e-05	2.18098328878041e-05	143.330380298386	133.237416858629	178.283330733078	195.635955834734	267.759895692092	305.895546517958
NSUN4	0.752504898911653	0.879235751446101	1.15578529551665	0.688030745472524	0.511557166550739	1.42889890946115e-05	5.75893019291153e-06	1.14929705528205e-06	2.40141950933206e-05	0.000130120734931672	0.00011145311535846	3.17488611376829e-05	8.43624895746865e-06	0.000109736998069887	0.000421427866086961	5.60219810342333	9.43810943356772	10.3046868050417	12.4820093815058	9.02560565502393	7.98642676921288
FAAH	-0.160859762734076	-1.16074006161824	-1.45428694962205	0.078191919162314	-0.977096952066402	0.342373738232146	0.000304053623527692	8.6450202006504e-05	0.634170500864737	0.000770242661738384	0.391735985765872	0.000887073268223737	0.000286497177105816	0.681115550223168	0.00202839057118162	1.0392100653862	0.929564930491679	0.464821030075017	0.379244551707734	1.09708798188659	0.527919681391024
DMBX1	4.29539150085823e-15	4.26064145179535e-15	4.1937513039151e-15	4.4228141786822e-15	3.22533617908775	0.999999999999927	0.999999999999928	0.999999999999929	0.999999999999925	5.02386668000915e-10	1	0.999999999999999	0.999999999999999	0.999999999999999	5.33486795067638e-08	0.04728219914759	0.04728219914759	0.04728219914759	0.04728219914759	0.04728219914759	0.442201899588864
KNCN	4.61511044732056e-15	4.61511044732056e-15	4.61511044732055e-15	4.61511044732056e-15	4.61511044732056e-15	0.133974596215561	0.133974596215562	0.133974596215561	0.133974596215561	0.133974596215561	0.164526322794661	0.15665024620534	0.156728199956561	0.158360793338038	0.154205431780042	0.04728219914759	0.04728219914759	0.04728219914759	0.04728219914759	0.04728219914759	0.04728219914759
MKNK1	-0.735313133947973	-1.06850273034613	-1.12205055242211	-0.254294070675675	-0.169291063351873	0.000537216203473778	6.75429424191167e-05	5.1110718222256e-05	0.0597318214192242	0.173968117942013	0.00192324953242338	0.000239916310762844	0.000183655980721287	0.113603033591342	0.197294544887479	9.18325268518731	5.51626631518095	4.37869970767578	4.2191567593537	7.69921400793613	8.16647893954304
MOBKL2C	-0.497366451240737	0.358890500221234	0.208033516219475	-0.928030058715434	-1.04790663499387	0.000451306414501015	0.00247168791216525	0.0275595896736392	1.32939137885683e-05	6.54146807395928e-06	0.00166569563776442	0.00583327764221452	0.0536796968924931	6.69801801818964e-05	3.46441510527788e-05	12.7050806880555	9.0002631361533	16.2934943090793	14.6757990337835	6.67747918604019	6.14505957660298
ATPAF1	-1.05674434362403	-1.5768278676406	-1.41468251130677	0.107618727214639	0.510372214034676	1.8135724157974e-06	1.68643119107542e-07	3.2171763926222e-07	0.114394026125668	0.000122933500568607	2.55158768910296e-05	2.31727978095706e-06	3.22771939854109e-06	0.158360793338038	0.000400950475664353	11.4091470776741	5.48455547423855	3.82455307846551	4.27948302952588	12.2927668232176	16.2513904309754
C1orf223	-0.24058444302331	-0.240584443023311	-0.24058444302331	-0.24058444302331	-0.240584443023311	0.133974596215561	0.133974596215561	0.133974596215561	0.133974596215562	0.133974596215561	0.164526322794661	0.15665024620534	0.156728199956561	0.158360793338038	0.154205431780042	0.0558625558289355	0.04728219914759	0.04728219914759	0.04728219914759	0.04728219914759	0.04728219914759
KIAA0494	-0.794761582304183	-0.464187938601773	-0.352326020248952	-0.972992852130598	-1.24695720505041	5.55865399996893e-06	0.000123100234834668	0.000561378555786788	1.68909002756849e-06	3.88185565907569e-07	5.56114778821477e-05	0.00040063269655766	0.00149388326897916	1.31357981859203e-05	4.0621952697038e-06	46.5264727209145	26.8196467448772	33.7260621330152	36.4451236952216	23.7028241684404	19.6032738503037
CYP4B1	4.61511044732056e-15	4.61511044732056e-15	4.61511044732055e-15	4.61511044732056e-15	4.61511044732056e-15	0.133974596215561	0.133974596215562	0.133974596215561	0.133974596215561	0.133974596215561	0.164526322794661	0.15665024620534	0.156728199956561	0.158360793338038	0.154205431780042	0.04728219914759	0.04728219914759	0.04728219914759	0.04728219914759	0.04728219914759	0.04728219914759
CYP4Z2P	4.61511044732056e-15	4.61511044732056e-15	4.61511044732055e-15	4.61511044732056e-15	4.61511044732056e-15	0.133974596215561	0.133974596215562	0.133974596215561	0.133974596215561	0.133974596215561	0.164526322794661	0.15665024620534	0.156728199956561	0.158360793338038	0.154205431780042	0.04728219914759	0.04728219914759	0.04728219914759	0.04728219914759	0.04728219914759	0.04728219914759
CYP4A11	4.61511044732056e-15	4.61511044732056e-15	4.61511044732055e-15	4.61511044732056e-15	4.61511044732056e-15	0.133974596215561	0.133974596215562	0.133974596215561	0.133974596215561	0.133974596215561	0.164526322794661	0.15665024620534	0.156728199956561	0.158360793338038	0.154205431780042	0.04728219914759	0.04728219914759	0.04728219914759	0.04728219914759	0.04728219914759	0.04728219914759
CYP4X1	4.61511044732056e-15	4.61511044732056e-15	4.61511044732055e-15	4.61511044732056e-15	4.61511044732056e-15	0.133974596215561	0.133974596215562	0.133974596215561	0.133974596215561	0.133974596215561	0.164526322794661	0.15665024620534	0.156728199956561	0.158360793338038	0.154205431780042	0.04728219914759	0.04728219914759	0.04728219914759	0.04728219914759	0.04728219914759	0.04728219914759
CYP4Z1	4.61511044732056e-15	4.61511044732056e-15	4.61511044732055e-15	4.61511044732056e-15	4.61511044732056e-15	0.133974596215561	0.133974596215562	0.133974596215561	0.133974596215561	0.133974596215561	0.164526322794661	0.15665024620534	0.156728199956561	0.158360793338038	0.154205431780042	0.04728219914759	0.04728219914759	0.04728219914759	0.04728219914759	0.04728219914759	0.04728219914759
CYP4A22	4.61511044732056e-15	4.61511044732056e-15	4.61511044732055e-15	4.61511044732056e-15	4.61511044732056e-15	0.133974596215561	0.133974596215562	0.133974596215561	0.133974596215561	0.133974596215561	0.164526322794661	0.15665024620534	0.156728199956561	0.158360793338038	0.154205431780042	0.04728219914759	0.04728219914759	0.04728219914759	0.04728219914759	0.04728219914759	0.04728219914759
PDZK1IP1	-1.20502081384073	-1.20502081384073	-1.20502081384073	-1.20502081384073	-1.20502081384073	0.133974596215563	0.133974596215563	0.133974596215563	0.133974596215563	0.133974596215563	0.164526322794661	0.15665024620534	0.156728199956561	0.158360793338038	0.154205431780042	0.109004663413036	0.04728219914759	0.04728219914759	0.04728219914759	0.04728219914759	0.04728219914759
TAL1	-0.667712761243642	-2.13109623946267	-2.01680182053767	-2.13109623946267	-2.13109623946267	0.0248129074593533	7.78419828483401e-05	0.000106310226156416	7.78419828483401e-05	7.78419828483401e-05	0.0553715437149584	0.000270554273303925	0.000342638826895229	0.000292087534497389	0.000270007188912426	0.20711977211266	0.130382705908414	0.04728219914759	0.0511804047734725	0.04728219914759	0.04728219914759
STIL	1.32094775419698	-0.429488785133376	-0.428460017289872	2.23515257238572	4.00313699353697	1.38611071870461e-05	0.00589775130092138	0.00596373176015296	6.27671489650914e-07	1.94581627115279e-08	0.000108920688221162	0.0129576837567626	0.0129305997327575	6.36519973588694e-06	5.43075129495709e-07	0.633570635367518	1.58285064361739	0.470441941157461	0.470777527076219	2.98292964047092	10.1591963053186
CMPK1	-0.438537818918292	-1.09904803807528	-1.29548685130705	-0.739153810480824	-0.91311677545417	0.00190619097495459	1.17997904604864e-05	4.50929415272011e-06	0.00011489388397228	3.45014013324122e-05	0.0057011881359291	5.62735943688725e-05	2.47190903652061e-05	0.000407658490466483	0.000135765175527226	127.355636219211	93.9734415270613	59.4527220475228	51.8845158457704	76.2975691306086	67.6305050721936
FOXE3	-0.131025798371516	-0.131025798371516	-0.131025798371516	-0.131025798371516	-0.131025798371516	0.133974596215561	0.133974596215561	0.133974596215561	0.133974596215561	0.133974596215561	0.164526322794661	0.15665024620534	0.156728199956561	0.158360793338038	0.154205431780042	0.0517774148801227	0.04728219914759	0.04728219914759	0.04728219914759	0.04728219914759	0.04728219914759
MGC12982	-0.85021350302829	-0.889079992000322	-0.770197583045211	-0.541989070094682	0.27009000456303	0.0103604382608222	0.00850240750130135	0.0157778220724696	0.0574999538435788	0.28701386670436	0.0252417538748317	0.0181804283516176	0.0319568966590438	0.109687679273893	0.31650723111004	1.14898526100207	0.637345157665766	0.620404174711937	0.673692763802611	0.789149871697385	1.38554185790253
FOXD2	-0.429889189908988	-1.16093309376941	-1.09300729859511	-0.927360736855866	-0.24588763518901	0.135265275151159	0.00347191529911858	0.0046372058347044	0.00983572786009714	0.361879691877655	0.165910325937563	0.00794659870372005	0.0102639890931919	0.0214447332108101	0.393712110497717	0.349776928913272	0.259645989762985	0.156428354207286	0.163969539854206	0.18391949325724	0.294965760724868
LOC388630	4.61511044732056e-15	4.61511044732056e-15	4.61511044732055e-15	4.61511044732056e-15	4.61511044732056e-15	0.133974596215561	0.133974596215562	0.133974596215561	0.133974596215561	0.133974596215561	0.164526322794661	0.15665024620534	0.156728199956561	0.158360793338038	0.154205431780042	0.04728219914759	0.04728219914759	0.04728219914759	0.04728219914759	0.04728219914759	0.04728219914759
SKINTL	4.61511044732056e-15	4.61511044732056e-15	4.61511044732055e-15	4.61511044732056e-15	4.61511044732056e-15	0.133974596215561	0.133974596215562	0.133974596215561	0.133974596215561	0.133974596215561	0.164526322794661	0.15665024620534	0.156728199956561	0.158360793338038	0.154205431780042	0.04728219914759	0.04728219914759	0.04728219914759	0.04728219914759	0.04728219914759	0.04728219914759
SLC5A9	4.61511044732056e-15	4.61511044732056e-15	4.61511044732055e-15	4.61511044732056e-15	4.61511044732056e-15	0.133974596215561	0.133974596215562	0.133974596215561	0.133974596215561	0.133974596215561	0.164526322794661	0.15665024620534	0.156728199956561	0.158360793338038	0.154205431780042	0.04728219914759	0.04728219914759	0.04728219914759	0.04728219914759	0.04728219914759	0.04728219914759
SPATA6	-1.45434306753081	-2.35928456289652	-2.68637407881786	-1.06536688154355	-0.655220285176099	0.00363389826397417	0.00029338995133379	0.000142783721805976	0.0148437420999155	0.0828225182061862	0.0100130892483163	0.000858721080816841	0.000444952067673736	0.0313431918216188	0.149743972433756	0.395016556615036	0.144149921956274	0.0769838944195472	0.0613671736354218	0.188759105740624	0.250827032036023
AGBL4	4.61511044732056e-15	4.61511044732056e-15	4.61511044732055e-15	4.61511044732056e-15	4.61511044732056e-15	0.133974596215561	0.133974596215562	0.133974596215561	0.133974596215561	0.133974596215561	0.164526322794661	0.15665024620534	0.156728199956561	0.158360793338038	0.154205431780042	0.04728219914759	0.04728219914759	0.04728219914759	0.04728219914759	0.04728219914759	0.04728219914759
BEND5	-1.3765273873594	-2.83272000625209	-3.60589214428152	-2.283323124118	2.21312512000505	0.0265969710683163	0.000955280938263932	0.000260253277448063	0.00286556075814376	0.00333911384510303	0.0589985531506469	0.00246331694302563	0.000752157605895776	0.00693908186628362	0.00762307931468034	0.5756776441725	0.221719214322981	0.0808063840440975	0.04728219914759	0.118258022983644	2.66929399654665
ELAVL4	4.61511044732056e-15	4.61511044732056e-15	4.61511044732055e-15	4.61511044732056e-15	4.61511044732056e-15	0.133974596215561	0.133974596215562	0.133974596215561	0.133974596215561	0.133974596215561	0.164526322794661	0.15665024620534	0.156728199956561	0.158360793338038	0.154205431780042	0.04728219914759	0.04728219914759	0.04728219914759	0.04728219914759	0.04728219914759	0.04728219914759
DMRTA2	4.61511044732056e-15	4.61511044732056e-15	4.61511044732055e-15	4.61511044732056e-15	4.61511044732056e-15	0.133974596215561	0.133974596215562	0.133974596215561	0.133974596215561	0.133974596215561	0.164526322794661	0.15665024620534	0.156728199956561	0.158360793338038	0.154205431780042	0.04728219914759	0.04728219914759	0.04728219914759	0.04728219914759	0.04728219914759	0.04728219914759
FAF1	-0.285186867296513	-1.45972818798872	-1.20239947617987	-0.087716117210578	-0.0823153341105782	0.00030774938541319	2.22143074391955e-08	7.07517976614625e-08	0.0625605595194007	0.0759165326125782	0.00121528446329834	6.31861040681198e-07	1.11110217454269e-06	0.118469809551854	0.138199075694734	17.4060266023007	14.28399999965	6.32816322877342	7.56382258914102	16.379266928651	16.4406982433837
CDKN2C	-1.23931554885011	-2.91874833730312	-3.14372247461041	-3.68469517788605	-1.72435728197669	0.000591884823658495	4.57351539621495e-06	2.95535768137242e-06	1.15725650765915e-06	9.5697762219526e-05	0.00209010792835858	2.6367475009202e-05	1.76215177258302e-05	9.84241804759687e-06	0.000322658012926433	7.13741553224975	3.02322052454001	0.943865652516289	0.807581234304017	0.555056519644621	2.16001972213218
C1orf185	4.61511044732056e-15	4.61511044732056e-15	4.61511044732055e-15	4.61511044732056e-15	4.61511044732056e-15	0.133974596215561	0.133974596215562	0.133974596215561	0.133974596215561	0.133974596215561	0.164526322794661	0.15665024620534	0.156728199956561	0.158360793338038	0.154205431780042	0.04728219914759	0.04728219914759	0.04728219914759	0.04728219914759	0.04728219914759	0.04728219914759
RNF11	0.540507583181196	-0.0506258010859976	-0.159011668950055	-0.590561550262858	-0.965445892830617	0.000523196941371237	0.551615640870343	0.0949814664896753	0.000323441412637476	2.00776034995453e-05	0.00188303611887969	0.595720315337724	0.156728199956561	0.000996507826907915	8.67863070439739e-05	33.109132832498	48.1567091984076	31.9674446235541	29.6538116120002	21.9872576361856	16.9558526296969
TTC39A	4.55786780204621e-15	0.0971657278138195	4.55676581475613e-15	4.54237725088617e-15	4.56579218877096e-15	0.999999999999938	0.133974596215546	0.999999999999938	0.999999999999938	0.999999999999938	1	0.15665024620534	0.999999999999999	0.999999999999999	0.999999999999999	0.04728219914759	0.04728219914759	0.0505763479690321	0.04728219914759	0.04728219914759	0.04728219914759
EPS15	-0.0289071881974774	-0.395844558627294	-0.269492923172162	-0.185293947150722	-0.469399236101814	0.70079715452374	0.00148573812233438	0.00941371453776088	0.0415286855194173	0.000607496867707471	0.759035239490962	0.00367398094123493	0.0197540071696686	0.0810652962350028	0.00164148553857707	28.3894351176631	27.8262588286676	21.5772287335515	23.5521900803301	24.9676527236743	20.5047038515556
OSBPL9	-0.512413366832634	-1.33156338821376	-1.18693405977931	-0.399699517262239	-0.061752377511124	0.000107089284387507	4.0813250002499e-07	8.07604577994851e-07	0.000423809062024675	0.321086232930422	0.000518699183718813	4.22140758374642e-06	6.4899394916343e-06	0.00126298838475882	0.351853709795991	20.4581392995551	14.3421525581065	8.12878450323294	8.98593714645279	15.5075998955351	19.6009361273894
NRD1	-0.642369050460255	-1.1979164883485	-1.04334154678759	0.604284895752787	0.352149357410277	1.00972796338616e-06	2.46833627140395e-08	5.63442440585549e-08	1.44969144100285e-06	3.40426307830435e-05	1.73162453058432e-05	6.69633805989148e-07	9.49000485276264e-07	1.17003688506564e-05	0.000134244149683796	38.8742893872029	24.9052044253807	16.9454719146443	18.8618966981054	59.0976678558469	49.6215107964278
MIR761	4.61511044732056e-15	4.61511044732056e-15	4.61511044732055e-15	4.61511044732056e-15	4.61511044732056e-15	0.133974596215561	0.133974596215562	0.133974596215561	0.133974596215561	0.133974596215561	0.164526322794661	0.15665024620534	0.156728199956561	0.158360793338038	0.154205431780042	0.04728219914759	0.04728219914759	0.04728219914759	0.04728219914759	0.04728219914759	0.04728219914759
RAB3B	2.72592233350695e-15	2.73536667844655e-15	2.69571920626111e-15	2.71618479451678e-15	0.431108235173206	0.99999999999999	0.99999999999999	0.99999999999999	0.99999999999999	0.0867345258146287	1	0.999999999999999	0.999999999999999	0.999999999999999	0.154205431780042	0.04728219914759	0.04728219914759	0.04728219914759	0.04728219914759	0.04728219914759	0.0637491176409525
TXNDC12	-0.487942004523226	-0.621034503433406	-0.815116181973953	-0.390747452036194	-0.439004591933202	3.78710027270121e-05	9.36489436470803e-06	1.89576016636187e-06	0.000133706958714836	6.92728767459542e-05	0.000231948190280794	4.69086128331063e-05	1.24120527627333e-05	0.000465085818022281	0.000244428030290313	55.393768760755	39.4980571836135	36.0172789845374	31.4837527426449	42.2507293127586	40.860846858576
KTI12	0.503837641889945	0.835193962630446	1.03121501741105	0.276962733654054	0.0446958928172777	7.63157590728215e-05	4.0884809585392e-06	1.1788193222061e-06	0.00194423557514673	0.430448387261055	0.000398371120628258	2.41152816913292e-05	8.61608354152606e-06	0.00488909036149887	0.463630169818466	12.0215813136209	17.0463672798635	21.4476657743914	24.5690435739774	14.5658451567357	12.3998491773086
BTF3L4	0.78211716802549	0.620463907705943	0.792891128475001	0.304688292581931	-0.549358769997666	6.76956483358009e-05	0.000248018245570139	6.26251220465248e-05	0.00906871804597746	0.000482144560381829	0.000362539134939568	0.000740105295893765	0.00021841417291797	0.0199047650024899	0.00133779068016857	23.8135127375194	40.9509697577481	36.610167043596	41.2579339239134	29.4133017527784	16.2723394341441
ZFYVE9	-1.29693146464206	-1.02744387767629	-0.843002273308157	-2.16564423170453	-2.59440257290534	4.55717751558388e-05	0.000170120806201995	0.000503912038931383	2.29930254349353e-06	7.89994420220004e-07	0.000266937300025321	0.000531106534831932	0.0013566628598539	1.64991827733215e-05	6.93850948046715e-06	3.15684859313842	1.28480873284703	1.54868227212686	1.75988699637221	0.70360655909393	0.522709938684927
CC2D1B	-0.346302157619008	-0.554445422457432	-0.315015798455054	-0.0203120116352773	-0.375434101785552	0.00146342050420832	0.000114607665822109	0.00236407885800165	0.756375474736552	0.000962045102700478	0.00452186188774359	0.000377288300536319	0.0055093487860212	0.802931074719146	0.00247360841579853	9.40340150158441	7.39669383643801	6.40295245023731	7.55885083858651	9.2719366358922	7.2488323197602
ORC1	-0.801430540997651	-2.37873533158873	-3.22399745622674	4.29111443245613	5.14201845673186	0.0336983485839413	0.000185387093478613	3.31038594385856e-05	6.28699650527595e-06	2.17013536914175e-06	0.0731289580986659	0.000573786562744353	0.00012684124836434	3.64724302985572e-05	1.47365470551397e-05	0.61590372624299	0.35339320876327	0.118424659594191	0.0659163105763665	12.0577698634532	21.7477646913424
PRPF38A	0.723944517039593	0.422250298803821	0.439060627942822	0.532077509336174	0.269992473784988	2.30510711263331e-06	5.31270772769612e-05	4.24927774024029e-05	1.40078070956535e-05	0.000635577104085679	2.96960650558768e-05	0.000196050607856402	0.000156729893495466	6.98823485980027e-05	0.00170845822337399	19.6659260651514	32.4820489809372	26.3526568975502	26.6615148223052	28.4371253540157	23.7132038813822
ZCCHC11	-0.415980871357026	-1.23469695150021	-1.84014567195224	-0.986455409801169	-0.889833012615371	0.000317562890899258	5.91629650407519e-07	5.49627942127194e-08	2.23353753838207e-06	4.09825951654608e-06	0.00124435994852459	5.55509103330007e-06	9.3419993212168e-07	1.61399504555801e-05	2.39620312582532e-05	12.6966779442498	9.51628376626086	5.39522158025043	3.5461006655198	6.40822033797216	6.8520997365771
GPX7	0.046150695451364	-0.219989669638997	-0.23892106373264	0.295961308420749	0.128831722840288	0.444228579427318	0.00795868933112558	0.00544816063244316	0.00191881592472671	0.0623231763512441	0.498530387057984	0.0171063876707567	0.0118971780359854	0.00482898037709126	0.114907551271827	12.5989706436677	13.0085175635043	10.8171181846183	10.6761005943181	15.4677910042126	13.7758142104196
FAM159A	0.0256533226053209	-0.348521505593645	-1.12814556791385	-2.01171477229193	-1.67506804535054	0.86130165963232	0.0479621962842261	0.000200691782250105	7.313714806307e-06	2.12347128328177e-05	0.912231156960377	0.0908020186041466	0.000599521332106812	4.12378862656501e-05	9.09243656243924e-05	13.7258389229948	13.9720881710645	10.7801169075293	6.27961824476616	3.40370888884464	4.29826484293372
C1orf163	-1.03517272540742	0.682851728798657	1.50772363744583	1.40267846035614	1.25644428199133	8.36807989510043e-06	9.19209928762598e-05	9.13874514801586e-07	1.4013331912694e-06	2.68421228714445e-06	7.5275587600137e-05	0.00031214224777533	7.0810985684765e-06	1.14258611207706e-05	1.73400446970924e-05	4.11906260452545	2.00992731211853	6.61237150498972	11.7130078075616	10.8904715187176	9.84069585852545
ZYG11B	-2.12621071762611	-2.97755388338374	-2.60953268165432	-0.901758626730721	-0.937433462384956	4.37806896575084e-07	5.88876324992431e-08	1.2937034030112e-07	6.60203999536279e-05	5.29208851394166e-05	9.98520515224448e-06	1.16624707347524e-06	1.70204046531856e-06	0.000254228888650529	0.000194555957544379	7.38872864639107	1.69245259904081	0.938073104827124	1.21065975401844	3.95469797709003	3.85810573857172
ZYG11A	4.65507064245047e-15	4.66686600826794e-15	4.65249675970375e-15	4.71125858163973e-15	1.30092211174388	0.999999999999987	0.999999999999987	0.999999999999987	0.999999999999987	0.00286333906509487	1	0.999999999999999	0.999999999999999	0.999999999999999	0.00662851252482254	0.04728219914759	0.04728219914759	0.04728219914759	0.04728219914759	0.04728219914759	0.11649686691066
ECHDC2	-0.338756007313288	-1.32814912488246	-1.80666417688305	-0.602346630169893	-0.132238384286539	0.0445925443969554	6.04609606953754e-05	1.02378971074815e-05	0.00409869566361847	0.361220642418527	0.0943735161860212	0.00021905433363231	4.8390230075633e-05	0.00959186832812382	0.393071796512621	5.3951996385676	4.26610755138686	2.14879405713996	1.54222383265206	3.55371926015548	4.92265952915698
SCP2	-0.502567393283286	-1.04124970020314	-1.11332490494922	-0.159060619669695	-0.240798748823777	0.000288497206636961	4.46133496279585e-06	3.00970672270654e-06	0.0550070346418558	0.0113910193450142	0.00115234648515899	2.5874582489037e-05	1.78890520882872e-05	0.105310514467152	0.023555242154471	55.3421471255859	39.0632294292216	26.8911027323165	25.5806639974415	49.5648717685217	46.8347663836386
PODN	4.61511044732056e-15	4.61511044732056e-15	4.61511044732055e-15	4.61511044732056e-15	4.61511044732056e-15	0.133974596215561	0.133974596215562	0.133974596215561	0.133974596215561	0.133974596215561	0.164526322794661	0.15665024620534	0.156728199956561	0.158360793338038	0.154205431780042	0.04728219914759	0.04728219914759	0.04728219914759	0.04728219914759	0.04728219914759	0.04728219914759
SLC1A7	4.61511044732056e-15	4.61511044732056e-15	4.61511044732055e-15	4.61511044732056e-15	4.61511044732056e-15	0.133974596215561	0.133974596215562	0.133974596215561	0.133974596215561	0.133974596215561	0.164526322794661	0.15665024620534	0.156728199956561	0.158360793338038	0.154205431780042	0.04728219914759	0.04728219914759	0.04728219914759	0.04728219914759	0.04728219914759	0.04728219914759
CPT2	-1.22067696774434	-1.46729440395071	-1.63780434896916	-0.0335606839805045	0.690286809289529	2.1609849936486e-09	7.17499322159417e-10	3.71235749851777e-10	0.174103303458325	6.5383602380663e-08	3.88978293925276e-07	9.46759460600888e-08	5.48248822628783e-08	0.202350740976737	1.19905783971117e-06	7.76267948777998	3.33082083577007	2.80744997818305	2.49449948687106	7.58418437671448	12.5258927897376
C1orf123	-0.555160781275992	-1.52713740924671	-1.16596996971886	-0.069396288774219	-0.346248106678108	5.55174763236744e-05	1.45990491311522e-07	7.26377128369058e-07	0.254681012220419	0.00075607994502269	0.000309664762885928	2.09443042990741e-06	5.97719924820295e-06	0.289498754843274	0.00199496628607391	26.1508152454183	17.797753393055	9.07342105162105	11.6544906426665	24.9226872668258	20.5709413700492
MAGOH	0.935097686061257	1.06840080582363	1.28656438172984	1.4339416092932	1.01112030219565	2.1515427540126e-06	9.78503133052569e-07	3.24757283479783e-07	1.70298478990074e-07	1.35585031132472e-06	2.82397901203538e-05	8.02523717067756e-06	3.24175802220195e-06	2.5086558963247e-06	1.0340445260787e-05	43.1645912421281	82.5315658581612	90.5207872994927	105.298480178966	116.623768024833	86.9971795058897
LRP8	-0.497179749747255	0.446450279649797	1.55230048773386	2.42140995799807	2.01231436510617	0.000385653573494391	0.000688567063937093	5.41150962148039e-07	3.82688277304712e-08	1.15491054989661e-07	0.00146284651963343	0.00183606905725185	4.79446422562625e-06	9.28364264839451e-07	1.73197748908503e-06	2.56079641127521	1.8142997244116	3.48955444147244	7.51041718415162	13.7180405306297	10.330992282448
FLJ40434	4.61511044732056e-15	4.61511044732056e-15	4.61511044732055e-15	4.61511044732056e-15	4.61511044732056e-15	0.133974596215561	0.133974596215562	0.133974596215561	0.133974596215561	0.133974596215561	0.164526322794661	0.15665024620534	0.156728199956561	0.158360793338038	0.154205431780042	0.04728219914759	0.04728219914759	0.04728219914759	0.04728219914759	0.04728219914759	0.04728219914759
DMRTB1	4.61511044732056e-15	4.61511044732056e-15	4.61511044732055e-15	4.61511044732056e-15	4.61511044732056e-15	0.133974596215561	0.133974596215562	0.133974596215561	0.133974596215561	0.133974596215561	0.164526322794661	0.15665024620534	0.156728199956561	0.158360793338038	0.154205431780042	0.04728219914759	0.04728219914759	0.04728219914759	0.04728219914759	0.04728219914759	0.04728219914759
GLIS1	4.61511044732056e-15	4.61511044732056e-15	4.61511044732055e-15	4.61511044732056e-15	4.61511044732056e-15	0.133974596215561	0.133974596215562	0.133974596215561	0.133974596215561	0.133974596215561	0.164526322794661	0.15665024620534	0.156728199956561	0.158360793338038	0.154205431780042	0.04728219914759	0.04728219914759	0.04728219914759	0.04728219914759	0.04728219914759	0.04728219914759
TMEM48	-0.920314610444783	0.496540106639188	0.913806342938002	1.19935542521511	1.64376982453191	2.39025456994457e-05	0.000749031405562303	2.4902814754002e-05	5.10925404067557e-06	7.9537781007496e-07	0.000163455004323103	0.00198189372852864	9.9933915604507e-05	3.07852918419523e-05	6.97480344658734e-06	6.19263036600765	3.27214736831947	8.7367241601186	11.6669752746802	14.2205736677533	19.3508114455183
YIPF1	-0.776296958562663	-1.22966657774899	-1.06641101939488	-0.0274777843174316	-0.304025203157352	1.92823422375583e-05	1.29988728848207e-06	3.01345122977296e-06	0.68319693583389	0.00318538086964149	0.000138720364581339	9.9272214154624e-06	1.79008956909795e-05	0.730359140416862	0.00730501783144851	14.6122286568477	8.53154703673373	6.23088785808251	6.97741822094677	14.3365555654069	11.8357492031557
DIO1	0.00710674300432858	-0.196477409297098	-0.196477409297098	-0.196477409297098	0.182874021490671	0.978640141502867	0.469651107009859	0.469651107009859	0.469651107009859	0.499655997015507	1	0.511837537206522	0.513066167947869	0.513745692451675	0.533585323888794	0.0541805315588542	0.0544480843240044	0.04728219914759	0.04728219914759	0.04728219914759	0.0615026497950064
HSPB11	0.346352586531205	-0.536822785609266	-0.655173854175858	1.32310707643498	1.91563425930101	0.0107351414786958	0.00131444515534089	0.000457740842882625	8.51119044122841e-06	9.63175891951201e-07	0.0260493639798603	0.00329127857220996	0.00124452826094642	4.65884102761742e-05	8.03246910639932e-06	18.932881038553	24.0701736657632	13.050193322706	12.0223598665154	47.370898647693	71.4299060422174
LRRC42	-0.207082385041293	0.280843054009107	0.524127640303537	1.26302415119524	1.63796055911606	0.00167011683755307	0.000332432423752418	9.57148857748517e-06	5.23530547748192e-08	1.10698194603439e-08	0.00506853640139268	0.000959891628859112	4.57053951344581e-05	1.14122494768179e-06	3.89529089950291e-07	8.02270131314883	6.94996494667419	9.74681688450132	11.5371559979052	19.2543462916818	24.9686972587678
LDLRAD1	4.61511044732056e-15	4.61511044732056e-15	4.61511044732055e-15	4.61511044732056e-15	4.61511044732056e-15	0.133974596215561	0.133974596215562	0.133974596215561	0.133974596215561	0.133974596215561	0.164526322794661	0.15665024620534	0.156728199956561	0.158360793338038	0.154205431780042	0.04728219914759	0.04728219914759	0.04728219914759	0.04728219914759	0.04728219914759	0.04728219914759
TMEM59	-0.48309127083153	-0.945387966261605	-1.18428801760923	-0.236524497765819	-0.397942827401328	5.22823786348499e-07	9.5257860251157e-09	2.47234680508632e-09	3.44482923815553e-05	1.64899835384816e-06	1.11564360748783e-05	3.84981370578329e-07	1.45996450714845e-07	0.000148014820830189	1.20211387024564e-05	83.9728521373426	60.0777889752943	43.6062528653862	36.9515523018993	71.2751164781931	63.7303313714906
C1orf83	-1.89767185538256	-1.76020546371037	-1.59560556821621	0.122355759462169	0.349925426767326	2.19299383792048e-05	3.38383152362851e-05	5.93692781514533e-05	0.474100139836688	0.071707537191474	0.000152585842700863	0.000133580178751842	0.000208592232988405	0.518307339854797	0.131050490031951	2.64217109211345	0.709095592991523	0.779985076780319	0.874250318844666	2.8760318443995	3.36743317676832
CDCP2	4.61511044732056e-15	4.61511044732056e-15	4.61511044732055e-15	4.61511044732056e-15	4.61511044732056e-15	0.133974596215561	0.133974596215562	0.133974596215561	0.133974596215561	0.133974596215561	0.164526322794661	0.15665024620534	0.156728199956561	0.158360793338038	0.154205431780042	0.04728219914759	0.04728219914759	0.04728219914759	0.04728219914759	0.04728219914759	0.04728219914759
CYB5RL	-1.41030198421734	-2.77203466343467	-2.29808079355922	0.310690406199943	0.321720417988356	0.00497762739080815	0.000145792683697215	0.000410284847377415	0.377900061787773	0.362345608524694	0.0132348981536928	0.000464586574228052	0.00112871355742862	0.419074612256569	0.39412286948106	1.00299233795678	0.377358741782935	0.1468358266909	0.203941854458569	1.2440125079757	1.25355995867769
MRPL37	-0.132752038355178	0.302950043971429	0.622418921025607	1.53692307384823	1.86814105044505	0.0570648052683067	0.00172371040909942	3.32433541583657e-05	1.62973277955955e-07	5.08789348527687e-08	0.118200367590864	0.00420647210800144	0.000127353856335948	2.44569589395544e-06	1.03051793571003e-06	33.278489141486	30.352974382752	41.0544890407858	51.2307089673762	96.5658454477047	121.487079861029
SSBP3	-1.017875276979	-1.93948290153957	-2.26248053100276	-1.04199039615983	-0.748916057650919	4.37662201837638e-07	9.34240582907661e-09	3.71538287722738e-09	3.80808979087884e-07	2.69130409461135e-06	9.98520515224448e-06	3.81567124520895e-07	1.88302359459478e-07	4.4671437315412e-06	1.73657642678915e-05	24.6154543813434	12.156172848804	6.4174918745566	5.1301888503251	11.9546672538386	14.6474376940132
ACOT11	-0.096452893512889	-0.331551777625703	-0.331551777625702	1.77360875489481	2.5934032405083	0.725163616982218	0.252229695688336	0.252229695688336	0.000505000466224029	6.10622225803739e-05	0.78280320741134	0.284510930209378	0.28446478601375	0.00147614502514037	0.000219733348966006	0.0594983193039938	0.0556505529547294	0.04728219914759	0.04728219914759	0.203429594700476	0.359084669681121
FAM151A	4.57241909752226e-15	4.57938258875015e-15	4.57243227978805e-15	4.57304563855591e-15	0.0971657278138195	0.999999999999938	0.999999999999937	0.999999999999938	0.999999999999938	0.133974596215546	1	0.999999999999999	0.999999999999999	0.999999999999999	0.154205431780042	0.04728219914759	0.04728219914759	0.04728219914759	0.04728219914759	0.04728219914759	0.0505763479690321
C1orf175	4.61511044732056e-15	4.61511044732056e-15	4.61511044732055e-15	4.61511044732056e-15	4.61511044732056e-15	0.133974596215561	0.133974596215562	0.133974596215561	0.133974596215561	0.133974596215561	0.164526322794661	0.15665024620534	0.156728199956561	0.158360793338038	0.154205431780042	0.04728219914759	0.04728219914759	0.04728219914759	0.04728219914759	0.04728219914759	0.04728219914759
C1orf175-TTC4	4.61511044732056e-15	4.61511044732056e-15	4.61511044732055e-15	4.61511044732056e-15	4.61511044732056e-15	0.133974596215561	0.133974596215562	0.133974596215561	0.133974596215561	0.133974596215561	0.164526322794661	0.15665024620534	0.156728199956561	0.158360793338038	0.154205431780042	0.04728219914759	0.04728219914759	0.04728219914759	0.04728219914759	0.04728219914759	0.04728219914759
TTC4	0.162115202088434	0.904411980972746	1.25087161725459	1.08380743212474	0.972708468515778	0.00107918551174975	5.37914131566107e-08	7.73861149533184e-09	1.82441733045084e-08	3.48236039053506e-08	0.00346506908413017	1.10037517156591e-06	2.90035355203193e-07	5.79836761476818e-07	7.99414640428876e-07	11.5003913085599	12.8680919743371	21.5262189088098	27.3692247095163	24.3764896160214	22.569765346587
PARS2	-2.26545751819915	-1.79385663198059	-1.10465157507767	-0.11516258742131	0.0413377065553059	9.9717831672224e-08	4.00276191616369e-07	7.00907913896563e-06	0.183832099509251	0.609244341304528	3.86341408164931e-06	4.14977176803581e-06	3.54025967834504e-05	0.212903444251171	0.643283561131201	3.54963996202432	0.738267309312826	1.02371637673723	1.65063498690655	3.27730538705199	3.65281934948883
TTC22	-2.81978131120637	-3.2649340536941	-2.09660288380378	-0.742484210464523	0.281554650068207	4.69054823844712e-06	1.9788796463142e-06	2.636009751467e-05	0.00663458176895477	0.174397596540037	4.95027097573927e-05	1.37089208178959e-05	0.000104764455482873	0.0149009138329833	0.1977256801486	4.48682683864666	0.635478048401359	0.466762787719844	1.04905667625729	2.68181793192603	5.4537560038931
C1orf177	-0.913985824786508	-1.16218063627921	-1.16218063627921	-0.858406741001404	-1.06434038978408	0.00305547186510046	0.000898893321392349	0.00089889332139235	0.00414111186199126	0.00142082016420248	0.00859047697949741	0.00233275003689624	0.00228280618005346	0.00968401788196361	0.00351344972962024	0.105815405305655	0.0561580153063145	0.04728219914759	0.04728219914759	0.0583636873406744	0.0506
DHCR24	-1.16366238798114	-0.286004312645122	0.895117316768908	2.43874559100669	3.3130082765474	1.49153754359191e-07	0.00050059515481607	7.09887713945831e-07	1.78851634319067e-09	2.85161714736515e-10	4.95381531996427e-06	0.00138279102593811	5.87838693687042e-06	1.44852322454491e-07	3.79245371258834e-08	10.8600453562589	4.84768459370038	8.90708838959174	20.1970900144055	58.879920337582	107.931075870113
TMEM61	4.61511044732056e-15	4.61511044732056e-15	4.61511044732055e-15	4.61511044732056e-15	4.61511044732056e-15	0.133974596215561	0.133974596215562	0.133974596215561	0.133974596215561	0.133974596215561	0.164526322794661	0.15665024620534	0.156728199956561	0.158360793338038	0.154205431780042	0.04728219914759	0.04728219914759	0.04728219914759	0.04728219914759	0.04728219914759	0.04728219914759
BSND	4.61511044732056e-15	4.61511044732056e-15	4.61511044732055e-15	4.61511044732056e-15	4.61511044732056e-15	0.133974596215561	0.133974596215562	0.133974596215561	0.133974596215561	0.133974596215561	0.164526322794661	0.15665024620534	0.156728199956561	0.158360793338038	0.154205431780042	0.04728219914759	0.04728219914759	0.04728219914759	0.04728219914759	0.04728219914759	0.04728219914759
PCSK9	4.61511044732056e-15	4.61511044732056e-15	4.61511044732055e-15	4.61511044732056e-15	4.61511044732056e-15	0.133974596215561	0.133974596215562	0.133974596215561	0.133974596215561	0.133974596215561	0.164526322794661	0.15665024620534	0.156728199956561	0.158360793338038	0.154205431780042	0.04728219914759	0.04728219914759	0.04728219914759	0.04728219914759	0.04728219914759	0.04728219914759
USP24	-0.852044873432825	-0.786440290632589	-0.60164400202417	-0.43454273050411	-0.669334554325186	2.05905544868851e-05	3.26968026619086e-05	0.000149683836505755	0.000880154737153262	8.21240699382747e-05	0.000145490926824315	0.000129786169341502	0.000462896901134146	0.00240857168223313	0.000282313358967709	15.7697060701841	8.73640048074721	9.14284761439236	10.392276838114	11.668450880901	9.91593841096242
PPAP2B	4.61511044732056e-15	4.61511044732056e-15	4.61511044732055e-15	4.61511044732056e-15	4.61511044732056e-15	0.133974596215561	0.133974596215562	0.133974596215561	0.133974596215561	0.133974596215561	0.164526322794661	0.15665024620534	0.156728199956561	0.158360793338038	0.154205431780042	0.04728219914759	0.04728219914759	0.04728219914759	0.04728219914759	0.04728219914759	0.04728219914759
PRKAA2	4.61511044732056e-15	4.61511044732056e-15	4.61511044732055e-15	4.61511044732056e-15	4.61511044732056e-15	0.133974596215561	0.133974596215562	0.133974596215561	0.133974596215561	0.133974596215561	0.164526322794661	0.15665024620534	0.156728199956561	0.158360793338038	0.154205431780042	0.04728219914759	0.04728219914759	0.04728219914759	0.04728219914759	0.04728219914759	0.04728219914759
C1orf168	4.61511044732056e-15	4.61511044732056e-15	4.61511044732055e-15	4.61511044732056e-15	4.61511044732056e-15	0.133974596215561	0.133974596215562	0.133974596215561	0.133974596215561	0.133974596215561	0.164526322794661	0.15665024620534	0.156728199956561	0.158360793338038	0.154205431780042	0.04728219914759	0.04728219914759	0.04728219914759	0.04728219914759	0.04728219914759	0.04728219914759
C8A	4.61511044732056e-15	4.61511044732056e-15	4.61511044732055e-15	4.61511044732056e-15	4.61511044732056e-15	0.133974596215561	0.133974596215562	0.133974596215561	0.133974596215561	0.133974596215561	0.164526322794661	0.15665024620534	0.156728199956561	0.158360793338038	0.154205431780042	0.04728219914759	0.04728219914759	0.04728219914759	0.04728219914759	0.04728219914759	0.04728219914759
C8B	4.61511044732056e-15	4.61511044732056e-15	4.61511044732055e-15	4.61511044732056e-15	4.61511044732056e-15	0.133974596215561	0.133974596215562	0.133974596215561	0.133974596215561	0.133974596215561	0.164526322794661	0.15665024620534	0.156728199956561	0.158360793338038	0.154205431780042	0.04728219914759	0.04728219914759	0.04728219914759	0.04728219914759	0.04728219914759	0.04728219914759
DAB1	-0.973218553817638	-3.22370041394974	-3.22370041394974	-3.22370041394974	-3.22370041394974	9.55875053413225e-05	8.53115779919857e-08	8.5311577991986e-08	8.5311577991986e-08	8.5311577991986e-08	0.000474744180203005	1.47519652195973e-06	1.26408517556232e-06	1.58802019133663e-06	1.4239881655848e-06	0.441700803712196	0.224988444147694	0.04728219914759	0.04728219914759	0.04728219914759	0.04728219914759
OMA1	-0.609714857276301	-1.43630605633428	-1.89763740434408	-0.746936196656629	-0.987407928361349	0.00208484617939622	1.87463809782706e-05	3.68350761268357e-06	0.000728667854302915	0.000158794982816268	0.00616605700272357	8.23732602591987e-05	2.10297541635544e-05	0.00203983092530191	0.000502002851829144	9.00933641951504	5.9040543053058	3.32905981472247	2.41794837827444	5.368372021386	4.544157754744
TACSTD2	1.25870835638732	-0.278979259118383	-0.599162999566325	-0.599162999566325	-0.290821071214769	0.0386054563116361	0.579961638880487	0.255781607880142	0.255781607880142	0.564436960329051	0.0826518505903884	0.624819776174446	0.288353968744106	0.290601684110819	0.598665598827008	0.071624846300104	0.171384946830228	0.0590313313180161	0.04728219914759	0.04728219914759	0.058548778281022
MYSM1	-0.0675006957187725	-0.392316729443476	-0.480456293902887	-0.695286036825255	-0.624260511256552	0.674281536323911	0.0425453112548202	0.0199946912782664	0.00389936174808594	0.00647602548570708	0.732771845030372	0.0812155830322282	0.0397717969409813	0.00916288377052861	0.0139572212555589	4.36438823891734	4.16489102618544	3.32524978009172	3.12817917645393	2.69538882909312	2.83140658507393
JUN	4.59632609083847	3.02903014191034	1.67625990129847	2.22773054645654	3.46923332038297	3.990286939939e-09	4.83262007651305e-08	1.62998336212305e-06	3.01751068108462e-07	2.1481156646172e-08	5.56146242253999e-07	1.02929730378454e-06	1.09914209178543e-05	3.77595330647855e-06	5.79939216960817e-07	4.75199892045442	114.949836135768	38.788703509656	15.1873095234146	22.2582004933013	52.6283342997857
LOC100131060	-2.5374446618029	-3.51456832219752	-3.61572307872309	-3.61572307872309	-1.92174661574791	0.0014259090998935	0.000249898386812722	0.000213609936149651	0.000213609936149651	0.00559316345293288	0.00442188470694271	0.000744818768500895	0.000633191755434962	0.000694691785932217	0.0122042607632488	0.579613871469619	0.0998370672646187	0.0507163842720367	0.04728219914759	0.04728219914759	0.152980260164506
LOC729467	4.61511044732056e-15	4.61511044732056e-15	4.61511044732055e-15	4.61511044732056e-15	4.61511044732056e-15	0.133974596215561	0.133974596215562	0.133974596215561	0.133974596215561	0.133974596215561	0.164526322794661	0.15665024620534	0.156728199956561	0.158360793338038	0.154205431780042	0.04728219914759	0.04728219914759	0.04728219914759	0.04728219914759	0.04728219914759	0.04728219914759
FGGY	-1.06138968329415	-2.82014105321119	-3.47880290372714	-0.021593193119588	1.49578146384106	0.079227189146938	0.00136840623754519	0.000450677071414659	0.967132420990557	0.0247828594234497	0.159397899492667	0.0034110730043883	0.00122726812706642	0.999999999999999	0.0484787513283269	0.69682106741975	0.333895941874111	0.0986675225188106	0.0625024799507987	0.686469227278252	1.96515296096767
HOOK1	-0.248749249329705	0.575329315338094	0.410679463040415	-0.0836452983678428	-0.0970680699553062	0.0783215200439236	0.00270403325860833	0.012834270452002	0.502758244533452	0.439807428797084	0.157732312560236	0.00632937353489721	0.0263879984399451	0.547757907616571	0.473162179765292	2.72699953061969	2.29511302553927	4.06327713674566	3.62503246330292	2.57338828395561	2.54955662812184
CYP2J2	0.123351816204806	0.211592850970113	0.62783822128691	1.51863144202159	3.54926661338311	0.791555193560819	0.652235118212769	0.209185521219477	0.014456851076509	0.000210454526607683	0.846238113831261	0.698163641153207	0.238549584412904	0.0305957842845354	0.000643247799253197	0.04728219914759	0.0515027316962877	0.054751177393342	0.0730627147303117	0.135472543343661	0.553520080936546
C1orf87	4.61511044732056e-15	4.61511044732056e-15	4.61511044732055e-15	4.61511044732056e-15	4.61511044732056e-15	0.133974596215561	0.133974596215562	0.133974596215561	0.133974596215561	0.133974596215561	0.164526322794661	0.15665024620534	0.156728199956561	0.158360793338038	0.154205431780042	0.04728219914759	0.04728219914759	0.04728219914759	0.04728219914759	0.04728219914759	0.04728219914759
NFIA	-0.635352085704478	-4.33413418565304	-4.43263204223039	-1.37664030403981	-0.806134965004223	8.75660557486163e-05	1.03244015271299e-09	9.02367671565413e-10	9.71232944267389e-07	2.24073892421474e-05	0.000443139149856803	1.13977303987623e-07	8.52660977792742e-08	8.65755003658868e-06	9.4906890807196e-05	1.02106378351208	0.657344202073769	0.0506230697785049	0.04728219914759	0.393226563192264	0.583958611547086
TM2D1	0.349307350092041	-0.0614159979624919	0.0181956300576977	0.56261429557878	0.418201622539443	0.0289456190305663	0.633432621513205	0.886601090442353	0.00369066087956015	0.0141519800711252	0.0636073417798215	0.679112858641561	0.932735968149478	0.00872210021345816	0.0287474180712418	8.73519143579578	11.1281870580971	8.37113545882516	8.84605952953065	12.9013811562949	11.6724940119925
INADL	-0.0091022139874049	-0.847353084853647	-1.12294954879566	-1.00560817585499	-0.575356134863026	0.921257662343219	7.32334647006736e-05	1.45012218012738e-05	2.74760746392827e-05	0.00062307942969925	0.968672421007217	0.000256979742380019	6.40224205441309e-05	0.000122715094022833	0.00167891146475269	3.03640118067425	3.01730430351332	1.68764250953808	1.39417616533923	1.51231035835902	2.03779126752472
L1TD1	4.61511044732056e-15	4.61511044732056e-15	4.61511044732055e-15	4.61511044732056e-15	4.61511044732056e-15	0.133974596215561	0.133974596215562	0.133974596215561	0.133974596215561	0.133974596215561	0.164526322794661	0.15665024620534	0.156728199956561	0.158360793338038	0.154205431780042	0.04728219914759	0.04728219914759	0.04728219914759	0.04728219914759	0.04728219914759	0.04728219914759
KANK4	4.61511044732056e-15	4.61511044732056e-15	4.61511044732055e-15	4.61511044732056e-15	4.61511044732056e-15	0.133974596215561	0.133974596215562	0.133974596215561	0.133974596215561	0.133974596215561	0.164526322794661	0.15665024620534	0.156728199956561	0.158360793338038	0.154205431780042	0.04728219914759	0.04728219914759	0.04728219914759	0.04728219914759	0.04728219914759	0.04728219914759
USP1	-0.530944227256682	-0.504535478049799	-0.367162246514824	0.277862654942713	0.0653841557829222	0.000450889913475853	0.000593490732602865	0.00304717679000931	0.0110810515568011	0.426849507979584	0.00166470944876019	0.00160597540796553	0.00696372642111167	0.0239375617278567	0.460020492361527	30.3731684761402	21.0213189024856	21.4096607838611	23.5485000615751	36.8243502753273	31.7813756234685
DOCK7	-0.86473533682271	-2.34074937997116	-2.51860847769944	-0.769896545695631	0.283816196781204	0.000132053635310555	3.99600483012479e-07	2.58509703910616e-07	0.000252033792783567	0.0296755949393941	0.000613067627018929	4.14469338194338e-06	2.78895326425096e-06	0.000800734232664702	0.0574499320382402	2.333646335673	1.28151520864951	0.460679899713456	0.407247418653575	1.36858912753244	2.84100650298446
ANGPTL3	4.61511044732056e-15	4.61511044732056e-15	4.61511044732055e-15	4.61511044732056e-15	4.61511044732056e-15	0.133974596215561	0.133974596215562	0.133974596215561	0.133974596215561	0.133974596215561	0.164526322794661	0.15665024620534	0.156728199956561	0.158360793338038	0.154205431780042	0.04728219914759	0.04728219914759	0.04728219914759	0.04728219914759	0.04728219914759	0.04728219914759
ATG4C	-2.06547752241896	-3.21135898999036	-2.92339800385391	0.0434292786193482	0.0430287999152435	4.82512775967071e-06	3.54993357898939e-07	6.20257502211569e-07	0.757790260402743	0.759936796738335	5.05255559852725e-05	3.81143566737907e-06	5.31376961172416e-06	0.804318077438418	0.792008931616916	7.27335076563753	1.73765615413407	0.785270259210165	0.958747057361847	7.4956283992738	7.49354797142181
FOXD3	4.61511044732056e-15	4.61511044732056e-15	4.61511044732055e-15	4.61511044732056e-15	4.61511044732056e-15	0.133974596215561	0.133974596215562	0.133974596215561	0.133974596215561	0.133974596215561	0.164526322794661	0.15665024620534	0.156728199956561	0.158360793338038	0.154205431780042	0.04728219914759	0.04728219914759	0.04728219914759	0.04728219914759	0.04728219914759	0.04728219914759
ALG6	-0.00696772308433587	-0.715841464683322	-0.425535661711394	0.742398930259931	0.22759676219664	0.958895371275758	0.00148699917892976	0.0167940229141325	0.00123225936330971	0.129784892685391	1	0.00367669161660201	0.0338399485845446	0.00324733525455738	0.154205431780042	4.16191317304914	4.14186101891408	2.53398046559164	3.09880335290899	6.96269485544211	4.87311284088518
ITGB3BP	-0.549881886786056	-2.30892187310973	-2.1387983378007	0.715456857375827	1.75917923465917	0.00266120025259844	8.38718540632639e-07	1.31958884414654e-06	0.000686053876962851	4.17670317374775e-06	0.00760537814083623	7.18257429190009e-06	9.37757527867043e-06	0.0019338897050021	2.42996297350834e-05	6.50545381045781	4.44371968850421	1.31287342116443	1.47718586508266	10.6819753720929	22.0213183365574
EFCAB7	-1.23872967116922	-1.53839674253955	-1.4063609257097	0.38641187473385	0.39245454505373	0.00228393644961072	0.000746352200639216	0.00119561923556766	0.164711607520442	0.15921160996215	0.00665774938906132	0.00197597697664188	0.00295459983966743	0.192015727309627	0.181412237604412	1.88540808845194	0.798933401479748	0.649085341076195	0.711293012759158	2.46448926554773	2.47483332772128
DLEU2L	-0.348925684440953	-0.219907739183801	0.76926441012947	0.0779577804319097	1.59891631693508	0.716561764910025	0.818383285557074	0.433488652927137	0.934988582629119	0.131710696833063	0.774567491880444	0.865097848823021	0.475938996616374	0.975221954753478	0.154205431780042	0.108749712643299	0.0853868555959193	0.0933747156505207	0.185353068493618	0.11478780423024	0.329419944751377
PGM1	-0.668922008514854	-1.33855714472193	-1.0397449576083	0.155200614747964	0.866155700409702	2.02111375850034e-06	3.26615947403521e-08	1.47494157728323e-07	0.00614999627686237	4.37376288238301e-07	2.72495990414495e-05	7.98911374354336e-07	1.86988045329255e-06	0.0139092207884413	4.43743913908741e-06	17.2037526653344	10.8207559181418	6.80263765461604	8.36813677648734	19.1576939306379	31.3589878542022
ROR1	-0.210029565902262	-0.349095225146401	-0.961517783102324	1.34999441659248	0.279875448214846	0.636155706383249	0.439424848857684	0.0627817210586303	0.0185656209258906	0.531532360051454	0.694894550690495	0.480375220820939	0.116388093740748	0.038487807627346	0.565621856706787	0.149884555575283	0.129578123153563	0.117670812013855	0.0769681752414594	0.382072427688783	0.181973349697147
UBE2U	4.61511044732056e-15	4.61511044732056e-15	4.61511044732055e-15	4.61511044732056e-15	4.61511044732056e-15	0.133974596215561	0.133974596215562	0.133974596215561	0.133974596215561	0.133974596215561	0.164526322794661	0.15665024620534	0.156728199956561	0.158360793338038	0.154205431780042	0.04728219914759	0.04728219914759	0.04728219914759	0.04728219914759	0.04728219914759	0.04728219914759
CACHD1	-0.154801763111528	0.778313853831069	0.3439430974698	0.421544674315684	2.53459012486814	0.650152251427381	0.053373764613027	0.329897165257726	0.241535679438157	0.000232093955376467	0.708863990946589	0.100416346146166	0.367394465903281	0.275370432079289	0.000699796539331423	0.0526377893727384	0.04728219914759	0.0902803965432142	0.0668089784350314	0.0705009929008096	0.304989786714244
RAVER2	-0.2234530212595	-1.38982218210574	-1.36223036500728	-0.782250794387845	0.160117891506928	0.127747932637568	3.3783550782802e-05	3.79094830186111e-05	0.00082273803761635	0.252519780615693	0.164526322794661	0.000133434853428354	0.000142080919548744	0.00227292594633853	0.280465739004381	1.04530219075634	0.895314871986387	0.398899686638132	0.406602139689402	0.607800296149977	1.16799813356015
JAK1	-0.673566125181984	-0.779636184436719	-0.682395383568124	-1.3078590425438	-1.47388519904835	1.35528062685757e-05	5.76931226461591e-06	1.25637923875294e-05	2.70797297785079e-07	1.32904228276032e-07	0.000107287035778927	3.17749385085134e-05	5.69572210290518e-05	3.48659338372244e-06	1.90713205123922e-06	174.729205899558	109.547354835432	101.782151280075	108.878975021719	70.5765949116278	62.9045193207929
MIR3671	4.61511044732056e-15	4.61511044732056e-15	4.61511044732055e-15	4.61511044732056e-15	4.61511044732056e-15	0.133974596215561	0.133974596215562	0.133974596215561	0.133974596215561	0.133974596215561	0.164526322794661	0.15665024620534	0.156728199956561	0.158360793338038	0.154205431780042	0.04728219914759	0.04728219914759	0.04728219914759	0.04728219914759	0.04728219914759	0.04728219914759
MIR101-1	4.61511044732056e-15	4.61511044732056e-15	4.61511044732055e-15	4.61511044732056e-15	4.61511044732056e-15	0.133974596215561	0.133974596215562	0.133974596215561	0.133974596215561	0.133974596215561	0.164526322794661	0.15665024620534	0.156728199956561	0.158360793338038	0.154205431780042	0.04728219914759	0.04728219914759	0.04728219914759	0.04728219914759	0.04728219914759	0.04728219914759
AK4	0.15201840453169	3.97951359218203	5.23394726754599	4.62465513663725	7.83699041131626	0.410028025279732	4.229190765179e-07	8.27156305106225e-08	1.72995528041969e-07	7.4084456527585e-09	0.462968352594331	4.33613581901112e-06	1.24380213107679e-06	2.53469137669902e-06	3.06508975986112e-07	0.108091812825949	0.120103288880863	1.70508392462072	4.0678780402072	2.66656832652006	24.7150782644927
DNAJC6	0.0304798049887596	0.561001383478694	1.64243789143261	1.95891769696523	1.96454541858522	0.831407815294031	0.00640957246678366	2.04823444802474e-05	7.34332238063183e-06	7.22110366147507e-06	0.884012505652834	0.0139979890323451	8.50686365875544e-05	4.13743708433147e-05	3.75791221350797e-05	0.356614245368858	0.364228582074499	0.526110454182389	1.11332448100273	1.38640997183373	1.39182869635598
LEPROT	-0.562926067961549	-1.08021504481143	-0.842678759911535	-0.436832679439509	-0.767660210985849	0.00016635070109809	3.90297844815658e-06	1.66584043015706e-05	0.000664993621171506	2.85668301999332e-05	0.000736035840176074	2.33029235325011e-05	7.19927162645398e-05	0.00188165940262969	0.000115701104602532	11.1512415228081	7.54858570726994	5.27407245684016	6.21801318750612	8.23803215215867	6.54989702514475
LEPR	-1.33990294194591	-4.39467333201766	-4.79215751001104	-0.610797043757844	0.0764961976955209	0.0101435508959077	1.91670953804261e-05	1.15896848728395e-05	0.143056847655476	0.839890866229786	0.0247891709565744	8.39572239213323e-05	5.3531477353836e-05	0.168311053219221	0.868758584207256	1.7306223158159	0.683677555577189	0.0822761204724676	0.0624624687312309	1.13327176352365	1.82486167146992
PDE4B	-0.804508467107743	0.269705637986566	0.122262245037375	-0.179022713114863	0.0754530669634471	1.89077539086877e-05	0.00655494272093881	0.114378387130076	0.0354146192897312	0.297966357166523	0.000137118021832633	0.0142888780720367	0.156728199956561	0.0698519379233155	0.327807092492031	28.5644902237026	16.3548022549953	34.4362589454778	31.0907415736582	25.2310469235821	30.0981716222099
SGIP1	4.11573301686263e-15	4.11135906465868e-15	4.10658757451321e-15	4.11033274214487e-15	0.142385836621567	0.999999999999962	0.999999999999962	0.999999999999962	0.999999999999962	0.133974596215552	1	0.999999999999999	0.999999999999999	0.999999999999999	0.154205431780042	0.04728219914759	0.04728219914759	0.04728219914759	0.04728219914759	0.04728219914759	0.0521867288771885
MIR3117	4.61511044732056e-15	4.61511044732056e-15	4.61511044732055e-15	4.61511044732056e-15	4.61511044732056e-15	0.133974596215561	0.133974596215562	0.133974596215561	0.133974596215561	0.133974596215561	0.164526322794661	0.15665024620534	0.156728199956561	0.158360793338038	0.154205431780042	0.04728219914759	0.04728219914759	0.04728219914759	0.04728219914759	0.04728219914759	0.04728219914759
TCTEX1D1	-0.534521491093841	-0.534521491093842	-0.257702228904304	-0.534521491093841	-0.534521491093841	0.174957911871891	0.17495791187189	0.48638084137586	0.17495791187189	0.17495791187189	0.210701595006921	0.201267033001968	0.530184751818351	0.203269846553254	0.198320613772335	0.0684864523496503	0.04728219914759	0.04728219914759	0.0572833712419472	0.04728219914759	0.04728219914759
INSL5	4.61511044732056e-15	4.61511044732056e-15	4.61511044732055e-15	4.61511044732056e-15	4.61511044732056e-15	0.133974596215561	0.133974596215562	0.133974596215561	0.133974596215561	0.133974596215561	0.164526322794661	0.15665024620534	0.156728199956561	0.158360793338038	0.154205431780042	0.04728219914759	0.04728219914759	0.04728219914759	0.04728219914759	0.04728219914759	0.04728219914759
WDR78	-2.11234668338384	-2.28861838957103	-2.283683267559	-1.8049329772009	-1.96356737629722	0.00394278596864721	0.00266650473911459	0.00269514005732259	0.00819597357290934	0.00557291301448073	0.0107675325438754	0.0062509688939593	0.00621719491861941	0.0181247729746012	0.0121696004918645	0.314085099933123	0.0726386260883285	0.0642842453910705	0.0645045232909129	0.0898893764579553	0.0805294356120791
MIER1	0.779291985657811	0.812745342535351	0.936722314372629	0.172319190823384	-0.190890657298662	0.000690302297820736	0.000551295579621816	0.000254428894803233	0.207259844019379	0.16845243349203	0.00237924903267425	0.0015034721078105	0.000737618870789403	0.238364854132654	0.191462246017954	19.9318641391115	34.2088268866385	35.0113329226409	38.1530650033519	22.4605901698954	17.4616027769503
SLC35D1	-0.158576436542116	0.298220644696292	0.456842359918963	0.967983191436542	0.309321504941788	0.0243185074455194	0.00135182959314891	0.000134688567469317	1.74220666582588e-06	0.00111848887313712	0.0543661870711862	0.00337483963021959	0.000421966149840654	1.34433247916668e-05	0.00283467460745059	5.35303163824015	4.79582741766215	6.58223175830204	7.34722033152675	10.4710874377975	6.63307429175944
C1orf141	3.50767000361851e-15	3.63800078470331e-15	3.58064854951103e-15	0.678764507500273	1.41151487574829	0.999999999999991	0.99999999999999	0.999999999999991	0.0594178654831852	0.00292417842821537	1	0.999999999999999	0.999999999999999	0.113036887926551	0.00675113147833139	0.04728219914759	0.04728219914759	0.04728219914759	0.04728219914759	0.0756878457878146	0.125778376519973
IL23R	1.29681103378243	2.52083938621824	3.09464859083526	5.06494378995623	5.08720908204392	0.00135796497541403	3.49722000696495e-05	1.06626812063968e-05	5.85348314441674e-07	5.70305061038194e-07	0.00423651636146233	0.000137206203651158	5.00374139104899e-05	6.02922282311748e-06	5.38661705258438e-06	0.29421752157205	0.722848946876178	1.68856118633587	2.51333618921146	9.84846486514523	10.0016363661153
IL12RB2	0.0736818505903102	2.19331863443773	3.57936007278565	4.83735571184836	4.19343776807222	0.406260208886569	1.87149864353385e-07	1.00456740748606e-08	1.65502325081989e-09	3.893805056152e-09	0.458969687328157	2.46803191903044e-06	3.34855802495352e-07	1.41332833558873e-07	2.06251431715415e-07	2.62673919527615	2.76437783235216	12.0135581132319	31.3987024840199	75.0941530541493	48.0582007979908
SERBP1	0.507893059195404	1.44669544331821	1.83266219100571	1.45318706827269	0.979322133329607	6.3500081246976e-06	1.26667896591452e-08	3.07546606405573e-09	1.23320418914903e-08	1.30243716006582e-07	6.15139796614928e-05	4.49583152869718e-07	1.65771600054429e-07	4.69291013959445e-07	1.88232979063304e-06	51.1841826473765	72.7824746691125	139.519366462294	182.314858160711	140.148569529339	100.911604153635
GADD45A	0.247700770815409	0.755798409521094	0.546891216408223	0.53301112904039	0.992098112092218	0.00063724087414528	1.07709706428437e-06	7.24008099329373e-06	8.41439582006686e-06	2.14092119146835e-07	0.00222629977963963	8.60905538836611e-06	3.6363469853705e-05	4.61979268519402e-05	2.6600289773395e-06	14.6113708761362	17.3482761417381	24.672261326437	21.3462516484745	21.1418653401255	29.0631213223907
GNG12	6.87980045591881e-16	2.18042441599193	3.15309301787777	2.94842800328051	2.14231838008748	0.999999999999998	5.24717521254554e-05	6.19226344724955e-06	9.16887112936555e-06	5.80263332361916e-05	1	0.000193953269086301	3.19351236988124e-05	4.94835010127909e-05	0.000210404427832044	0.04728219914759	0.04728219914759	0.214324007054739	0.420603851622878	0.364974848448492	0.208737155293445
DIRAS3	-0.431966819712021	-0.431966819712021	-0.431966819712021	-0.431966819712021	-0.431966819712021	0.0485592143308306	0.0485592143308305	0.0485592143308306	0.0485592143308306	0.0485592143308306	0.101898040799616	0.091862103798568	0.0915359661519461	0.0938200034290004	0.0909669421688107	0.0637870676548154	0.04728219914759	0.04728219914759	0.04728219914759	0.04728219914759	0.04728219914759
WLS	4.48524792212415e-15	4.59093121180434e-15	4.62044738159736e-15	4.61511044732055e-15	4.31822649157194	0.999999999999965	0.999999999999964	0.999999999999964	0.999999999999964	9.32975062391271e-09	1	0.999999999999999	0.999999999999999	0.999999999999999	3.50942060435004e-07	0.04728219914759	0.04728219914759	0.04728219914759	0.04728219914759	0.04728219914759	0.943220801297342
MIR1262	4.61511044732056e-15	4.61511044732056e-15	4.61511044732055e-15	4.61511044732056e-15	4.61511044732056e-15	0.133974596215561	0.133974596215562	0.133974596215561	0.133974596215561	0.133974596215561	0.164526322794661	0.15665024620534	0.156728199956561	0.158360793338038	0.154205431780042	0.04728219914759	0.04728219914759	0.04728219914759	0.04728219914759	0.04728219914759	0.04728219914759
RPE65	4.61511044732056e-15	4.61511044732056e-15	4.61511044732055e-15	4.61511044732056e-15	4.61511044732056e-15	0.133974596215561	0.133974596215562	0.133974596215561	0.133974596215561	0.133974596215561	0.164526322794661	0.15665024620534	0.156728199956561	0.158360793338038	0.154205431780042	0.04728219914759	0.04728219914759	0.04728219914759	0.04728219914759	0.04728219914759	0.04728219914759
DEPDC1	-0.0557456044017478	-0.335676363236366	-0.335676363236367	2.27360884748511	7.39009359510705	0.876350977731302	0.365993144352907	0.365993144352906	0.000571394172240944	6.56286910851193e-07	0.926190843763414	0.404542608132333	0.405265758928934	0.00164392853063773	6.00295246594815e-06	0.0596686651083592	0.0574070490496335	0.04728219914759	0.04728219914759	0.288516585311833	10.0088957302991
LRRC7	4.61511044732056e-15	4.61511044732056e-15	4.61511044732055e-15	4.61511044732056e-15	4.61511044732056e-15	0.133974596215561	0.133974596215562	0.133974596215561	0.133974596215561	0.133974596215561	0.164526322794661	0.15665024620534	0.156728199956561	0.158360793338038	0.154205431780042	0.04728219914759	0.04728219914759	0.04728219914759	0.04728219914759	0.04728219914759	0.04728219914759
PIN1P1	4.61511044732056e-15	4.61511044732056e-15	4.61511044732055e-15	4.61511044732056e-15	4.61511044732056e-15	0.133974596215561	0.133974596215562	0.133974596215561	0.133974596215561	0.133974596215561	0.164526322794661	0.15665024620534	0.156728199956561	0.158360793338038	0.154205431780042	0.04728219914759	0.04728219914759	0.04728219914759	0.04728219914759	0.04728219914759	0.04728219914759
LRRC40	-0.0355607163189767	-0.112292653357104	0.0196114399859776	0.630268022438124	0.522682985233105	0.749970961407056	0.332592490503444	0.860056429463255	0.00104018237904092	0.00269833798100941	0.806459274731283	0.36976829884469	0.906692118235266	0.00279571737406442	0.00627520460699864	8.03779712359052	7.84209678593678	7.43590073091351	8.1478058518843	12.4413245757837	11.5472959605269
SRSF11	0.352164760485699	0.352436324134979	0.731593306790749	0.426748694019655	0.519507254935873	0.000820370296079351	0.000817034095498098	1.36291925298171e-05	0.000291058984818723	9.72459598007224e-05	0.00274153418291166	0.0021427567128787	6.0814947425379e-05	0.000908667977244507	0.000326988073515698	35.8405930665217	45.7496044786182	45.7582169009021	59.5122975973034	48.176954757228	51.3762562269771
ANKRD13C	-0.0733078447396767	-0.00946574801255441	-0.17225641881841	0.336676997998153	-0.687587582934135	0.464586399890707	0.922975639190874	0.116218367977322	0.0115584314828765	0.000331024926942443	0.520068104892463	0.967306925178893	0.156728199956561	0.0248748332434034	0.000956694643703535	6.86620787989994	6.52603032784862	6.82130508333999	6.09344083831131	8.67095281961561	4.26316813180057
HHLA3	-0.47991052693607	-1.35593093462418	-1.55737111811073	0.687811083196599	0.330081960533451	0.00256947400479407	8.29980121931342e-06	3.68446658582227e-06	0.000392350345888324	0.0143739812446579	0.00737157729408308	4.25777702302023e-05	2.10298451148801e-05	0.00117964307851013	0.0291558833687349	2.65339372690899	1.90254191806646	1.03663487303872	0.901542650128101	4.2741864723009	3.3355408916696
CTH	-0.666244111135151	-1.29441690059872	1.14581477398596	4.64762036442951	2.99469627956706	0.000151569639877006	3.28984621111892e-06	6.73082724005152e-06	1.61980427708326e-09	2.24881891542055e-08	0.00068545994103777	2.04355349604323e-05	3.42766493384675e-05	1.40551110423956e-07	6.00109226660914e-07	0.593898139414496	0.374241980542002	0.242132814793865	1.31412470869397	14.8862429591889	4.73375059545811
PTGER3	-2.68511116926555	-2.68511116926555	-2.68511116926555	-2.68511116926555	-2.68511116926555	4.52399602823137e-14	4.52399602823137e-14	4.52399602823137e-14	4.52399602823137e-14	4.52399602823137e-14	2.01770222859119e-10	2.52212778573899e-10	2.52212778573899e-10	2.01770222859119e-10	1.12094568255066e-10	0.304086171997347	0.04728219914759	0.04728219914759	0.04728219914759	0.04728219914759	0.04728219914759
ZRANB2	0.781342381664457	1.11891024726664	1.02831225591979	1.04820180827048	0.679948382077481	7.70902721659905e-05	9.73318708905999e-06	1.5911717821366e-05	1.42357771191842e-05	0.000168516477614906	0.000401006081012733	4.84378647815304e-05	6.93165281141748e-05	7.07883552351154e-05	0.000528762832533052	16.2213109984982	27.880043338919	35.2299070742459	33.0855824642699	33.5448718085194	25.9878773996646
MIR186	4.61511044732056e-15	4.61511044732056e-15	4.61511044732055e-15	4.61511044732056e-15	4.61511044732056e-15	0.133974596215561	0.133974596215562	0.133974596215561	0.133974596215561	0.133974596215561	0.164526322794661	0.15665024620534	0.156728199956561	0.158360793338038	0.154205431780042	0.04728219914759	0.04728219914759	0.04728219914759	0.04728219914759	0.04728219914759	0.04728219914759
NEGR1	-0.406571719505882	-0.38822791506823	-0.406571719505882	-0.406571719505882	-0.406571719505882	0.00315384348647592	0.00394526051012418	0.00315384348647592	0.00315384348647592	0.00315384348647592	0.00883773683694559	0.00894553221919362	0.00718907387799376	0.00757710727735542	0.00724162991643462	0.0626740775759803	0.04728219914759	0.047887228554784	0.04728219914759	0.04728219914759	0.04728219914759
LRRIQ3	-0.540805386455323	-1.67846790661138	-1.67846790661138	0.197601525834899	1.20578203900764	0.00638091471282654	1.45176414752372e-05	1.45176414752372e-05	0.185067804153872	9.68464868449274e-05	0.0164426159112586	6.63001033990969e-05	6.40743508954364e-05	0.214290047906503	0.000325792224565075	0.151344573738208	0.104032302675659	0.04728219914759	0.04728219914759	0.173560479372465	0.349094829523441
FPGT	-1.1891626894156	-1.6751552252724	-1.60587911527061	-0.0112163304181474	-0.0596146068785116	0.00028805328188747	4.19169326592653e-05	5.33748816973188e-05	0.945817462747978	0.719442409136841	0.00115159343601481	0.000159785914239592	0.00019050253870842	0.985364607301093	0.752089148872659	3.09738398975652	1.35838041063614	0.969891334119447	1.01760039308169	3.07339653478037	2.97200314266321
FPGT-TNNI3K	-0.216129642782837	-0.216129642782837	-0.216129642782837	-0.216129642782837	-0.131065089131835	0.158151060531389	0.158151060531389	0.158151060531389	0.158151060531389	0.366130616991145	0.191809163188832	0.182990123481034	0.183056610082527	0.184928354561899	0.39788930667834	0.0549236224735427	0.04728219914759	0.04728219914759	0.04728219914759	0.04728219914759	0.0501538931156076
TNNI3K	4.61511044732056e-15	4.61511044732056e-15	4.61511044732055e-15	4.61511044732056e-15	4.61511044732056e-15	0.133974596215561	0.133974596215562	0.133974596215561	0.133974596215561	0.133974596215561	0.164526322794661	0.15665024620534	0.156728199956561	0.158360793338038	0.154205431780042	0.04728219914759	0.04728219914759	0.04728219914759	0.04728219914759	0.04728219914759	0.04728219914759
C1orf173	4.61511044732056e-15	4.61511044732056e-15	4.61511044732055e-15	4.61511044732056e-15	4.61511044732056e-15	0.133974596215561	0.133974596215562	0.133974596215561	0.133974596215561	0.133974596215561	0.164526322794661	0.15665024620534	0.156728199956561	0.158360793338038	0.154205431780042	0.04728219914759	0.04728219914759	0.04728219914759	0.04728219914759	0.04728219914759	0.04728219914759
CRYZ	-0.318700943284492	-1.50470934413312	-1.2422777860407	0.296198453660475	0.741699634024432	0.0181558686538616	5.11886601535156e-06	1.56734373703708e-05	0.0242610479680259	0.000292301667948159	0.0416927908497733	2.89502186513669e-05	6.8438937411253e-05	0.0492061273021354	0.00085846532269774	18.425842643418	14.7736843028406	6.49328867061984	7.78869112495803	22.6251765703607	30.8106737686796
TYW3	-0.406177775928369	0.44781268563622	0.912839589703809	1.12306701627757	0.816173612736683	0.00225080312423298	0.00137070719178063	2.68812331989893e-05	8.06320618975033e-06	5.11231112518172e-05	0.00657166653806564	0.00341642677732291	0.000106474511605233	4.46123792882375e-05	0.000189124980244778	7.81241101069318	5.8954015232213	10.65589995167	14.7087979134938	17.0161749658964	13.7555456511183
LHX8	4.61511044732056e-15	4.61511044732056e-15	4.61511044732055e-15	4.61511044732056e-15	4.61511044732056e-15	0.133974596215561	0.133974596215562	0.133974596215561	0.133974596215561	0.133974596215561	0.164526322794661	0.15665024620534	0.156728199956561	0.158360793338038	0.154205431780042	0.04728219914759	0.04728219914759	0.04728219914759	0.04728219914759	0.04728219914759	0.04728219914759
SLC44A5	0.00546759748318541	-0.833705439557008	-0.833705439557007	-0.833705439557007	-0.833705439557008	0.990129431707199	0.0968475605816153	0.0968475605816152	0.0968475605816153	0.0968475605816153	1	0.15665024620534	0.156728199956561	0.158360793338038	0.154205431780042	0.0842690334583232	0.0845890063778976	0.04728219914759	0.04728219914759	0.04728219914759	0.04728219914759
ACADM	-0.27313754265214	-0.519649252080265	-0.538983409076039	0.578940267604323	0.788530011413465	0.0724129303495751	0.00607335920068294	0.00512165412207479	0.00364110570692177	0.000756119060533483	0.146734061498912	0.0133106545626761	0.0112458533795065	0.00861594410699867	0.00199496628607391	12.297919850121	10.1767490423023	8.57830821432758	8.46411362754542	18.3700375699126	21.242363889172
RABGGTB	0.437934505300484	1.4676608496038	1.90778526825274	2.38176714059663	1.82535300452327	0.000262903670429968	2.34343888859451e-07	4.90526371425439e-08	1.30211238954255e-08	6.38543643649441e-08	0.00106809106405325	2.90326040086987e-06	8.76501448941289e-07	4.85570339244129e-07	1.18123456251716e-06	14.6416793008862	19.8345482025682	40.4949464866914	54.9403575196776	76.3087329022701	51.8891907055795
SNORD45C	4.61511044732056e-15	4.61511044732056e-15	4.61511044732055e-15	4.61511044732056e-15	4.61511044732056e-15	0.133974596215561	0.133974596215562	0.133974596215561	0.133974596215561	0.133974596215561	0.164526322794661	0.15665024620534	0.156728199956561	0.158360793338038	0.154205431780042	0.04728219914759	0.04728219914759	0.04728219914759	0.04728219914759	0.04728219914759	0.04728219914759
SNORD45A	4.61511044732056e-15	4.61511044732056e-15	4.61511044732055e-15	4.61511044732056e-15	4.61511044732056e-15	0.133974596215561	0.133974596215562	0.133974596215561	0.133974596215561	0.133974596215561	0.164526322794661	0.15665024620534	0.156728199956561	0.158360793338038	0.154205431780042	0.04728219914759	0.04728219914759	0.04728219914759	0.04728219914759	0.04728219914759	0.04728219914759
SNORD45B	4.61511044732056e-15	4.61511044732056e-15	4.61511044732055e-15	4.61511044732056e-15	4.61511044732056e-15	0.133974596215561	0.133974596215562	0.133974596215561	0.133974596215561	0.133974596215561	0.164526322794661	0.15665024620534	0.156728199956561	0.158360793338038	0.154205431780042	0.04728219914759	0.04728219914759	0.04728219914759	0.04728219914759	0.04728219914759	0.04728219914759
MSH4	4.61511044732056e-15	4.61511044732056e-15	4.61511044732055e-15	4.61511044732056e-15	4.61511044732056e-15	0.133974596215561	0.133974596215562	0.133974596215561	0.133974596215561	0.133974596215561	0.164526322794661	0.15665024620534	0.156728199956561	0.158360793338038	0.154205431780042	0.04728219914759	0.04728219914759	0.04728219914759	0.04728219914759	0.04728219914759	0.04728219914759
ASB17	4.61511044732056e-15	4.61511044732056e-15	4.61511044732055e-15	4.61511044732056e-15	4.61511044732056e-15	0.133974596215561	0.133974596215562	0.133974596215561	0.133974596215561	0.133974596215561	0.164526322794661	0.15665024620534	0.156728199956561	0.158360793338038	0.154205431780042	0.04728219914759	0.04728219914759	0.04728219914759	0.04728219914759	0.04728219914759	0.04728219914759
ST6GALNAC3	-0.811775522493377	-1.28167822865805	-0.100160092055207	-1.28167822865805	-1.28167822865805	0.0765672568098105	0.0149957940532605	0.800941385827287	0.0149957940532605	0.0149957940532605	0.154408557321285	0.0306850988610487	0.848462918813762	0.0316343020894625	0.0303343802057065	0.114953251367676	0.0654866052157723	0.04728219914759	0.107243274847423	0.04728219914759	0.04728219914759
ST6GALNAC5	4.61511044732056e-15	4.61511044732056e-15	4.61511044732055e-15	4.61511044732056e-15	4.61511044732056e-15	0.133974596215561	0.133974596215562	0.133974596215561	0.133974596215561	0.133974596215561	0.164526322794661	0.15665024620534	0.156728199956561	0.158360793338038	0.154205431780042	0.04728219914759	0.04728219914759	0.04728219914759	0.04728219914759	0.04728219914759	0.04728219914759
PIGK	-1.12904360183161	-2.36404713849053	-2.09409114495776	-0.593421082208719	-1.26893404476486	2.3244399382875e-05	3.00670025167642e-07	6.17976293160615e-07	0.000838614896908478	1.18014878226265e-05	0.000159885905687265	3.40007178561786e-06	5.30033512980066e-06	0.00230934949383293	5.60897652268906e-05	13.0717856718201	5.97666519473862	2.53913515591431	3.06161565680606	8.66357965277633	5.42435005415395
AK5	-0.696010286506148	-4.14449919936215	-5.24282457425092	-5.06025202939735	-5.0154762369082	0.062798041015863	9.90835699997691e-06	2.4946621859502e-06	3.07398404154649e-06	3.23910010598724e-06	0.128914325200566	4.91341696907906e-05	1.54487549976922e-05	2.0635112620857e-05	1.99922314872725e-05	1.79037962454894	1.10515998841797	0.101234035778487	0.04728219914759	0.053660841663994	0.0553523848155057
ZZZ3	-0.254519048208901	0.133778219897641	0.299561604268819	-0.0213576246137174	-0.569422364845276	0.0112483625778235	0.106644968598211	0.0053958976744986	0.772251306517295	0.000193379838220932	0.027167603756684	0.15665024620534	0.0117992271172111	0.818420498780329	0.000597446715478911	13.6563668942365	11.4476754435125	14.9832640462617	16.8078515840068	13.4556874410043	9.20284196213322
USP33	-0.311199220299787	-0.815203269434164	-0.796377558908133	-0.42208199022246	-0.680798169423574	0.0050083920831191	2.86773034405068e-05	3.28075353020501e-05	0.00109829921573686	8.03572814916965e-05	0.0133040075584939	0.000116167823201326	0.000125857222989114	0.00293177789213934	0.000277179795400593	15.3807630916024	12.3964571309709	8.74132457068149	8.8561374786077	11.4793829241819	9.5948284195185
FAM73A	-0.974126558357929	-1.080921193916	-1.04563437869388	-1.20295308921867	-1.0520603617128	0.000260910874534091	0.000146407404933471	0.000176211636353183	8.01450903208501e-05	0.000170297281696593	0.00106195775199267	0.000466212356135427	0.000534265056516109	0.000299424419633231	0.000533899814682136	4.46749144710989	2.27416732893602	2.11190329324048	2.16419513907596	1.94061224102086	2.15457692134674
NEXN	-0.657304053573476	0.444381493085454	2.26446522187039	-0.657304053573476	-0.657304053573476	0.00955312091918288	0.0445207979585273	1.33119606904516e-05	0.00955312091918289	0.0095531209191829	0.0234901076208266	0.0847255328959855	5.96618405667621e-05	0.0208918894280453	0.0200070056816096	0.074570302399816	0.04728219914759	0.101470094116444	0.358292617841897	0.04728219914759	0.04728219914759
FUBP1	1.73051264020716	2.19690673454837	2.28934217149895	1.8007956314093	1.19932094152618	5.85701920089815e-10	1.40084178240734e-10	1.0941165511148e-10	4.61366757499542e-10	5.26736181779521e-09	1.76502065108147e-07	4.37491869130393e-08	3.23376444258363e-08	7.14477686961096e-08	2.46251925653738e-07	23.1322120027463	76.7632540412404	106.060089351603	113.077924305852	80.5954760755218	53.1188594835205
DNAJB4	-0.195048105606441	-0.0135185611865234	-0.345323177350164	0.0160022183276104	-0.0977950797436964	0.141061126038111	0.910328766993352	0.0239943864016943	0.893967890788595	0.428076985793403	0.172535273730248	0.95512992866998	0.0472013776250692	0.93603232251702	0.461276481429953	2.4090147820219	2.10437984926676	2.38654689457383	1.89621173659483	2.43588405512249	2.25112811718925
GIPC2	-1.17923986998563	-1.91279773493289	-1.91279773493289	-1.6781611211939	-1.64961890502645	0.00614297784895982	0.000536526738805467	0.000536526738805466	0.00107384186690998	0.00117420521137056	0.0159103839758193	0.00146840283202773	0.00143322308042189	0.00287553743196768	0.00296006966013606	0.178035726751683	0.0786177460882719	0.04728219914759	0.04728219914759	0.0556327241828045	0.0567443192042241
MGC27382	4.61511044732056e-15	4.61511044732056e-15	4.61511044732055e-15	4.61511044732056e-15	4.61511044732056e-15	0.133974596215561	0.133974596215562	0.133974596215561	0.133974596215561	0.133974596215561	0.164526322794661	0.15665024620534	0.156728199956561	0.158360793338038	0.154205431780042	0.04728219914759	0.04728219914759	0.04728219914759	0.04728219914759	0.04728219914759	0.04728219914759
PTGFR	4.61511044732056e-15	4.61511044732056e-15	4.61511044732055e-15	4.61511044732056e-15	4.61511044732056e-15	0.133974596215561	0.133974596215562	0.133974596215561	0.133974596215561	0.133974596215561	0.164526322794661	0.15665024620534	0.156728199956561	0.158360793338038	0.154205431780042	0.04728219914759	0.04728219914759	0.04728219914759	0.04728219914759	0.04728219914759	0.04728219914759
IFI44L	-0.0973272552160772	-0.553236939882613	0.127562658218975	-3.00412644175009	-3.64273503003038	0.699015118496792	0.0605772596764696	0.613989300095781	1.58553041312958e-05	5.14572325952843e-06	0.757436207117515	0.11303429761403	0.66096844760492	7.75014799974892e-05	2.85660016647956e-05	0.700377469654757	0.654687039737308	0.477299800963713	0.765124930975328	0.0872971362645992	0.0560737571713786
IFI44	0.0598135794107074	-1.21429728293522	-1.81385478893026	-3.01150472679729	-2.53321009048976	0.612248180514725	3.63104307861642e-05	3.5100952934099e-06	1.74011857407256e-07	4.86840195633599e-07	0.671113567905936	0.000141386870356463	2.02104634761272e-05	2.5428993579173e-06	4.78894413878662e-06	13.6489926012875	14.2267689989681	5.88248315934691	3.88218206682788	1.69257274585171	2.35791625169343
ELTD1	4.61511044732056e-15	4.61511044732056e-15	4.61511044732055e-15	4.61511044732056e-15	4.61511044732056e-15	0.133974596215561	0.133974596215562	0.133974596215561	0.133974596215561	0.133974596215561	0.164526322794661	0.15665024620534	0.156728199956561	0.158360793338038	0.154205431780042	0.04728219914759	0.04728219914759	0.04728219914759	0.04728219914759	0.04728219914759	0.04728219914759
LPHN2	4.61511044732056e-15	4.61511044732056e-15	4.61511044732055e-15	4.61511044732056e-15	4.61511044732056e-15	0.133974596215561	0.133974596215562	0.133974596215561	0.133974596215561	0.133974596215561	0.164526322794661	0.15665024620534	0.156728199956561	0.158360793338038	0.154205431780042	0.04728219914759	0.04728219914759	0.04728219914759	0.04728219914759	0.04728219914759	0.04728219914759
TTLL7	4.22927624795036e-15	4.21082644582623e-15	4.03424930029462e-15	0.00936425876850163	3.0563994906367	0.999999999999963	0.999999999999963	0.999999999999965	0.918229309828789	3.65985504295028e-08	1	0.999999999999999	0.999999999999999	0.959132212711696	8.25225151241569e-07	0.04728219914759	0.04728219914759	0.04728219914759	0.04728219914759	0.0475900970703944	0.393337717489691
PRKACB	-1.6361301411459	-2.72841291927808	-3.86744872338804	-3.84436183494366	-3.31658311965924	1.1165644399829e-06	5.32755351963529e-08	6.61635399255002e-09	6.85776492168405e-09	1.65915514957987e-08	1.84576627217335e-05	1.09598195099508e-06	2.61163164078972e-07	3.24688233022408e-07	4.9398077217131e-07	71.3502789067429	22.9546896698692	10.7661777521087	4.88852232274744	4.96738073435085	7.16151115896638
SAMD13	-0.439236105972698	-0.439236105972698	-0.439236105972698	-0.0659969531565398	0.327640595556659	0.363105762816024	0.363105762816024	0.363105762816024	0.887302280732667	0.490617399951479	0.41344184379869	0.401570051120678	0.402168397278104	0.929963851122737	0.524384970231882	0.0641092816992984	0.04728219914759	0.04728219914759	0.04728219914759	0.0612426322099238	0.0804545403523323
UOX	4.61511044732056e-15	4.61511044732056e-15	4.61511044732055e-15	4.61511044732056e-15	4.61511044732056e-15	0.133974596215561	0.133974596215562	0.133974596215561	0.133974596215561	0.133974596215561	0.164526322794661	0.15665024620534	0.156728199956561	0.158360793338038	0.154205431780042	0.04728219914759	0.04728219914759	0.04728219914759	0.04728219914759	0.04728219914759	0.04728219914759
DNASE2B	4.61511044732056e-15	4.61511044732056e-15	4.61511044732055e-15	4.61511044732056e-15	4.61511044732056e-15	0.133974596215561	0.133974596215562	0.133974596215561	0.133974596215561	0.133974596215561	0.164526322794661	0.15665024620534	0.156728199956561	0.158360793338038	0.154205431780042	0.04728219914759	0.04728219914759	0.04728219914759	0.04728219914759	0.04728219914759	0.04728219914759
RPF1	0.477677536066756	0.571170970456755	0.628573021310316	0.470885449106334	0.247676659162061	5.34611948600283e-05	1.91126627017394e-05	1.09548790099547e-05	5.80134680081318e-05	0.00190448676439238	0.000300980723397786	8.37953262985302e-05	5.10861149983251e-05	0.000227244042961767	0.00457208040111423	24.3918557317806	33.9656640152964	36.2396869498068	37.7106637517824	33.8061323502113	28.9602926587423
GNG5	0.434295424975475	0.595100400025338	0.410504594674431	1.03664187985383	1.13585419334433	0.000236754948349754	4.00508286767171e-05	0.000322764658583843	1.56805805684196e-06	9.12974522380146e-07	0.000978616375940596	0.000153855896553108	0.000908450320133749	1.24395925533887e-05	7.71479039373902e-06	45.802114828357	61.8901422819499	69.187653548303	60.877909063469	93.9606109135631	100.6495214007
SPATA1	1.4827977777983	1.35497651068891	3.59764529895491e-15	0.041756732498015	3.5527136788005e-15	0.00147676729353098	0.00233155745746094	0.99999999999999	0.881409626510447	0.99999999999999	0.00455994331843545	0.00553287720172926	0.999999999999999	0.924178797779903	0.999999999999999	0.04728219914759	0.132149120314893	0.120944532741253	0.04728219914759	0.0486707116990728	0.04728219914759
CTBS	-0.247550002286295	-0.478923028503561	-0.856226342909595	-0.406567819948943	-0.242132602991376	0.0392429274979436	0.00226249112156711	9.98630451182694e-05	0.00501720877496536	0.0423906207153555	0.0838877173672987	0.00538085939129355	0.000324202344757229	0.011548694847412	0.0800812020869449	8.06083165064251	6.78984523019487	5.78375188264503	4.45276770110456	6.08122037587851	6.81538940266805
C1orf180	4.61511044732056e-15	4.61511044732056e-15	4.61511044732055e-15	4.61511044732056e-15	4.61511044732056e-15	0.133974596215561	0.133974596215562	0.133974596215561	0.133974596215561	0.133974596215561	0.164526322794661	0.15665024620534	0.156728199956561	0.158360793338038	0.154205431780042	0.04728219914759	0.04728219914759	0.04728219914759	0.04728219914759	0.04728219914759	0.04728219914759
SSX2IP	-0.783773419746154	-1.86138513803725	-2.59932586474883	-1.14317680122712	-0.623716108629705	0.000800722241323963	6.07441792978823e-06	8.47904140355157e-07	0.000101023504006125	0.0025873059302562	0.00268755357939861	3.30237368687983e-05	6.70981629876508e-06	0.000365007151545136	0.00604156253871343	2.70337867861682	1.57024556359825	0.744002036287536	0.446099596502844	1.2239857924012	1.75448486741835
LPAR3	-1.34264015132746	-2.38761631763769	-2.75899497643349	-4.08794967589522	-4.10798839558289	0.0200265028245235	0.00139781881338999	0.000654688060648255	7.45819644984182e-05	7.25397243894043e-05	0.0455426282874642	0.00347623057194121	0.00171695028649143	0.000281751280419232	0.000254145460154551	0.94782245172817	0.37372489882265	0.181126861619143	0.140018927291991	0.0557354508728212	0.0549666492114173
MCOLN2	0.991042979758418	1.24337402763032	2.14197933273241	1.31785524359621	0.60344172736785	5.33699501115409e-06	1.40271400190656e-06	5.52335846430557e-08	9.941172948487e-07	9.36197897399833e-05	5.40977221585164e-05	1.04792369321663e-05	9.38087538111304e-07	8.79017274985171e-06	0.000316369345537449	2.87837174805479	5.72111328239531	6.81459046825266	12.7041880181301	7.17564329520357	4.37321615633163
MCOLN3	0.067547867139603	1.22217923433794	0.816390584670502	-1.7427862973839	-2.44162621272408	0.794547644819134	0.0026403511718101	0.016601727428355	0.000415509999179508	6.34460224903157e-05	0.84886755518932	0.00619852943797929	0.0334918148771772	0.00124144597514304	0.000227138593921021	0.256862317205152	0.269174757360344	0.599256848104383	0.452333184721174	0.0767484201791802	0.04728219914759
WDR63	0.0139713247455549	-0.710221996631993	-0.521751238046496	-0.0616014840293209	-0.451519135056454	0.976492986362037	0.169458138030762	0.295039335621791	0.896703514809695	0.359216210263495	1	0.19530293441966	0.330323184273819	0.938626003579431	0.391043275024453	0.0773563184232549	0.0781090903800576	0.04728219914759	0.0538806739718614	0.0741228139033453	0.0565685424949238
SYDE2	0.97106248543565	0.23811241923209	-0.584623987759168	-0.340565836916635	-0.512087039778644	0.000676714952126931	0.166733671043808	0.00833703671487878	0.0654307075025058	0.0147963812623666	0.00234074934432559	0.192262312646823	0.0176474531316371	0.123569171519807	0.0299554518520904	0.361527177401644	0.708695844491838	0.42640268526359	0.241074677226788	0.285509404398524	0.253505502898852
C1orf52	0.362196938874941	0.278786249515935	0.401744781390189	0.0138951419029431	-0.601825861766176	0.0161053981883843	0.0434004724655342	0.0103688724353683	0.902958680541778	0.00150347862048335	0.0374661359900865	0.0826993536684108	0.0216220175153088	0.944641516986379	0.0036953128223056	5.36852123773391	6.90059943773003	6.51294932346322	7.09237851147272	5.42047730001704	3.53742335606017
BCL10	0.89634829998722	0.698035245129018	0.350885740234108	0.245120770604176	-0.173686708149415	6.70645294189372e-06	2.86923627962709e-05	0.00128124264710329	0.00737388166993358	0.0306565436771544	6.41311752162221e-05	0.000116186615281794	0.003144932419417	0.0164454006640183	0.0592050683294832	9.89850973934966	18.4245775802323	16.0582923989445	12.6239988874366	11.731634370368	8.77576339699288
DDAH1	4.61511044732056e-15	4.61511044732056e-15	4.61511044732055e-15	4.61511044732056e-15	4.61511044732056e-15	0.133974596215561	0.133974596215562	0.133974596215561	0.133974596215561	0.133974596215561	0.164526322794661	0.15665024620534	0.156728199956561	0.158360793338038	0.154205431780042	0.04728219914759	0.04728219914759	0.04728219914759	0.04728219914759	0.04728219914759	0.04728219914759
CYR61	2.06181255200971	0.731305374430746	0.136096803581832	0.212729726730175	0.594494067276663	0.00751129130544483	0.210441383794388	0.80286803128052	0.69753051284636	0.297815476562192	0.0189889804003423	0.239822304712534	0.850423079729996	0.744682613772206	0.327673432373045	0.04728219914759	0.197408155859883	0.0784950953881833	0.0519597302853603	0.0547943395422553	0.0713934245439326
ZNHIT6	0.0573418772406399	1.13916560597266	1.51067204675669	1.0996824661112	0.203984814790806	0.390911405428323	1.67949956822914e-06	3.14999953178659e-07	2.06843113854412e-06	0.0166424017269777	0.442953472614411	1.20815614101644e-05	3.18715923588207e-06	1.52432301353384e-05	0.0334377474107219	4.62192336154549	4.80932764219698	10.1799526359409	13.1698351743672	9.9051292732604	5.32388036680014
COL24A1	-0.199559449425399	-0.273694286094531	-0.273694286094531	-0.273694286094531	-0.273694286094531	0.268601095888232	0.145594193351774	0.145594193351774	0.145594193351774	0.145594193351774	0.313293719902291	0.169380324069244	0.169295573664854	0.17107068400572	0.166670970828776	0.0571594258289783	0.0497753677568907	0.04728219914759	0.04728219914759	0.04728219914759	0.04728219914759
ODF2L	0.0260719690397751	-2.30272124938484	-2.36626700421165	-1.25660017759916	-0.933707740211671	0.760803959092	1.33210917326063e-07	1.13255661188952e-07	4.81683329664226e-06	2.71608040305999e-05	0.817005118354599	1.97601153282609e-06	1.56190553154831e-06	2.93509740788251e-05	0.000111155428497408	7.92627456501477	8.07081805519118	1.6065007936506	1.53727571372217	3.31737651767176	4.14949337148525
CLCA2	4.61511044732056e-15	4.61511044732056e-15	4.61511044732055e-15	4.61511044732056e-15	4.61511044732056e-15	0.133974596215561	0.133974596215562	0.133974596215561	0.133974596215561	0.133974596215561	0.164526322794661	0.15665024620534	0.156728199956561	0.158360793338038	0.154205431780042	0.04728219914759	0.04728219914759	0.04728219914759	0.04728219914759	0.04728219914759	0.04728219914759
CLCA1	4.61511044732056e-15	4.61511044732056e-15	4.61511044732055e-15	4.61511044732056e-15	4.61511044732056e-15	0.133974596215561	0.133974596215562	0.133974596215561	0.133974596215561	0.133974596215561	0.164526322794661	0.15665024620534	0.156728199956561	0.158360793338038	0.154205431780042	0.04728219914759	0.04728219914759	0.04728219914759	0.04728219914759	0.04728219914759	0.04728219914759
CLCA4	4.61511044732056e-15	4.61511044732056e-15	4.61511044732055e-15	4.61511044732056e-15	4.61511044732056e-15	0.133974596215561	0.133974596215562	0.133974596215561	0.133974596215561	0.133974596215561	0.164526322794661	0.15665024620534	0.156728199956561	0.158360793338038	0.154205431780042	0.04728219914759	0.04728219914759	0.04728219914759	0.04728219914759	0.04728219914759	0.04728219914759
CLCA3P	4.61511044732056e-15	4.61511044732056e-15	4.61511044732055e-15	4.61511044732056e-15	4.61511044732056e-15	0.133974596215561	0.133974596215562	0.133974596215561	0.133974596215561	0.133974596215561	0.164526322794661	0.15665024620534	0.156728199956561	0.158360793338038	0.154205431780042	0.04728219914759	0.04728219914759	0.04728219914759	0.04728219914759	0.04728219914759	0.04728219914759
SH3GLB1	-0.310010370679029	-0.496918999178015	-0.644988098621996	-0.552368350843713	-0.690261271436267	0.00283586010453471	0.000236950687858259	5.46621161771239e-05	0.000131463410636227	3.70669425106654e-05	0.00805088228276563	0.000710310571211072	0.000194598529813197	0.000458425966722107	0.000144332603105961	27.6955819176994	22.3402523293718	19.6256012407264	17.7112710757867	18.8856115389468	17.1641043856066
SEP15	-0.200279835796398	-0.146002607997198	0.0192662136473222	-0.0901863984282667	-0.53927047621556	0.0332074337062709	0.0916449923848655	0.80008086796633	0.261546847033169	0.000310519694002455	0.0721057226533438	0.15665024620534	0.847591608344378	0.296803963606924	0.000905318742899908	90.6457745907663	78.8964253121775	81.921217863628	91.8644063120205	85.1527647686204	62.375059851835
HS2ST1	-1.05502272247059	-2.0242680605965	-1.58992827533777	-0.338319143731697	-0.490514326047414	2.84379336631191e-05	6.21789742948167e-07	2.59493864067036e-06	0.010962187771101	0.00189536491826495	0.000187142247216324	5.73536281775257e-06	1.59281947940955e-05	0.0236968580162419	0.00455312266264229	7.5638534412031	3.64040430858991	1.85942086414023	2.51262110553899	5.98272299208312	5.38373382328659
LOC339524	-0.458681518461015	-0.458681518461015	-0.458681518461015	-0.458681518461015	-0.341787646198854	0.144275595993771	0.14427559599377	0.144275595993771	0.144275595993771	0.257616757276605	0.176148140742463	0.167919926443689	0.167849843001935	0.169592841213488	0.285827836572381	0.0649792304038743	0.04728219914759	0.04728219914759	0.04728219914759	0.04728219914759	0.0512727049472329
LMO4	-0.724443693179775	-0.534340127566269	-0.796812925898364	-0.153715023504364	-1.45896788468438	0.000261044542164408	0.00133025319878143	0.000153882527206985	0.155786152500822	4.73649527490101e-06	0.00106227979749385	0.0033271249812501	0.000474368310300768	0.182306423214123	2.68794966874821e-05	6.16179865785957	3.7293077306653	4.25456435255127	3.54685073128261	5.53904215546334	2.24137439978242
PKN2	-0.726319418096278	-1.19838325300327	-1.11436215368286	-1.2781403234548	-1.34722175804376	0.00121339811586051	7.87733492867899e-05	0.000118754955919409	5.45966639826296e-05	4.03972975351186e-05	0.00383594811223267	0.000273322808323543	0.000377941418153677	0.000216599467499136	0.000155080002587906	6.64111320939494	4.01418101236105	2.89395369693435	3.06749913773419	2.73830807799269	2.61027776299765
GTF2B	0.62994953368697	0.504980771457388	0.373263343604778	0.25776726404852	-0.0264698385598488	8.04763526593663e-06	2.90624569235398e-05	0.000161793131248981	0.0011970043716606	0.575987543029814	7.31603205994239e-05	0.000117365590256236	0.000494854865841759	0.00316157734075936	0.610307051675608	29.362322572644	45.4385130490644	41.668202388872	38.0324119239104	35.1063827837617	28.8285095764592
CCBL2	-0.451340710893644	-0.850270408290807	-0.179105634815154	-0.0826028525220245	0.0822529094359693	2.28027200550454e-05	5.52393351743314e-07	0.00344028797273306	0.0748326094285579	0.0757806291357256	0.000157479299234287	5.29794123392946e-06	0.0077931502995636	0.139833014098948	0.137985468255628	23.9892324845961	17.5448339011802	13.306365729229	21.1884986384123	22.6542879815279	25.3966799656963
RBMXL1	0.842831599193289	1.10593471269275	0.612258044275471	0.384543755375057	-0.333069937111587	1.53354168495898e-05	3.12843259613419e-06	9.59167593064064e-05	0.00120805618611542	0.00250813905887795	0.000117640108615705	1.96242044708277e-05	0.000313077244223194	0.00318812460951169	0.00587577487267342	7.21885397067983	12.9474979003667	15.5377374401809	11.0351005065654	9.42383040169973	5.73065435705208
GBP3	-1.4883314995221	-0.490679272961519	-0.735019973885151	-5.09320078531987	-4.9639068300807	0.00150791613801458	0.119463032390145	0.0347053899668294	1.44519432391169e-06	1.68239929606449e-06	0.00464326565558205	0.15665024620534	0.066706619226021	1.1676751240301e-05	1.22246674168257e-05	12.3843558572903	4.41408810967792	8.81382134774696	7.44064120892817	0.362799944873204	0.396815448287992
GBP1	1.15596260963361	3.9305610847126	4.53207391390011	1.297680869493	-0.113411589553601	1.15446831957311e-06	7.75359494926109e-10	3.30241011848503e-10	5.81669679571864e-07	0.103301322072587	1.87761406499054e-05	9.88029527820127e-08	5.23553769893969e-08	6.01013219070916e-06	0.154205431780042	17.8145043647024	39.6965864804519	271.638003746052	412.158190402799	43.7939996362515	16.4677192227703
GBP2	1.04991633982542	1.67486427174282	2.44493988895786	0.126948472830718	-0.32798833444521	2.75494210373455e-08	1.68362599103811e-09	1.74411530576046e-10	0.00441887647054347	2.66630391828884e-05	1.7141716164591e-06	1.43850036782183e-07	3.84806620862854e-08	0.0102775287122569	0.000109553440860497	119.626131074193	247.675112149445	381.953453869474	651.367823407604	130.629527305047	95.2997431627179
GBP7	2.87577559068115e-15	2.9842084482902e-15	0.715203798588712	2.95140224197126e-15	2.94931164865107e-15	0.999999999999988	0.999999999999987	0.00694687572037656	0.999999999999987	0.999999999999987	1	0.999999999999999	0.0148921580101667	0.999999999999999	0.999999999999999	0.04728219914759	0.04728219914759	0.04728219914759	0.0776239009584033	0.04728219914759	0.04728219914759
GBP4	-0.919904244222197	2.15254942462182	3.66127269515791	0.436678191443196	-1.90452538173528	4.72772616364356e-07	2.95204604528738e-09	1.22356520203658e-10	3.7328600107541e-05	6.14402686935764e-09	1.04403350071901e-05	1.97449403444548e-07	3.24827428635902e-08	0.000158045905144895	2.72389262796571e-07	17.3797693005402	9.18597452478505	77.2726758020583	219.885661723337	23.5232455154471	4.64220954180227
GBP5	-0.601326123001337	2.6743317267079	3.48745666336306	0.0315426413247802	-1.70738668305607	6.98793623295855e-05	1.05415168293347e-08	2.15109594192298e-09	0.629889017045774	1.53767216383021e-07	0.000372178117972237	4.09937801555557e-07	1.34522573163651e-07	0.67674528233382	2.10602100820618e-06	40.9403966048205	26.9857719122503	261.340136508344	459.178039827451	41.8453617544406	12.5365327551122
GBP6	-0.693343740654385	-0.70524567566802	1.94630137068393	-0.395759979224993	-0.807725221400572	0.0323093266288589	0.0303445427668089	0.000236904504556692	0.164594806775307	0.0179093373564582	0.0702856290921426	0.0590628701841528	0.000694214251197665	0.191889595937336	0.0357897860963364	0.0827650892586965	0.0511834934329418	0.0507629771934592	0.318964449429713	0.062908823456279	0.04728219914759
LOC400759	-0.41698390550399	3.59770544847186	4.62217765740915	0.302541037089195	-0.83495683575799	0.187382828156215	1.37374066457603e-05	3.16875535508836e-06	0.321866919700934	0.0246680821123586	0.224488936708048	6.35173034381136e-05	1.86495762519056e-05	0.360666916704228	0.0482626979387257	0.0843421602758668	0.0631713353353924	1.02108518743541	2.07710686292256	0.104020430685515	0.04728219914759
LRRC8B	2.36425639522355	3.0371629139539	2.51050932143186	1.43483059206764	0.529951147138992	1.53595086885397e-08	3.43069592073549e-09	1.072620346034e-08	3.02414915039045e-07	0.000101570456514398	1.16507871352869e-06	2.16114460543507e-07	3.46658459660263e-07	3.77595330647855e-06	0.000339532480928057	4.2259693160268	21.7589749298996	34.6899343712265	24.0804694655233	11.4249257503058	6.10179385099169
FLJ27354	0.585287839755127	0.371218688020265	-0.211155630070518	-1.79205332857422	-0.882786917864099	0.095460786653575	0.256581293154778	0.502542340962657	0.000921555142395565	0.0245910067266119	0.164526322794661	0.289080121121182	0.546854740812339	0.00250618044822208	0.048124567793194	1.54142676764094	2.31266161597411	1.99375071661429	1.33155379913844	0.445103583449965	0.835944711090393
LRRC8C	0.250832660152893	0.895826676437925	0.403911878086173	-1.01295252866425	-0.970857603381251	0.00820665701812144	8.84432034838467e-06	0.000783171436274049	4.3057107097197e-06	5.52373865738069e-06	0.0205442805909416	4.48756186050007e-05	0.00201647881640818	2.68354803875767e-05	3.01466891971585e-05	27.4162253492343	32.622393030555	51.0127060131101	36.2741506265826	13.5855919385207	13.9878317876646
LRRC8D	0.284581436277494	0.0370258972105333	0.0598876498605754	-1.1524169250349	-1.75987502113818	0.00160263067147641	0.50564591286854	0.295910303091794	5.71960766542563e-07	4.59320512152073e-08	0.00489704905096244	0.548652386968103	0.3312317919359	5.94071965249145e-06	9.56381645283961e-07	25.9776324152144	31.6422323861639	26.6529615573955	27.0786835010493	11.6865818544175	7.67051276903963
GEMIN8P4	-1.06802393963427	-1.00122670483955	-1.16577361157173	1.72910964179425	1.20474550889791	0.0461215638612523	0.0570797036372478	0.0339198222945391	0.00666586395314104	0.0300620590103071	0.0973009035103554	0.106928544280127	0.0652585658845848	0.0149666498343783	0.05813249357699	0.149724313322853	0.0714142842854285	0.0747985293973084	0.0667358973866389	0.496370768680026	0.345109460896105
ZNF326	1.27130685657759	1.19321500049565	1.11513667153205	1.42491832470924	1.28497270935921	1.75058100920712e-05	2.52646486972928e-05	3.73048222252181e-05	9.012434543283e-06	1.64528377478117e-05	0.000129565073034579	0.000104857931500024	0.000140309923363529	4.87572271507062e-05	7.35598840007249e-05	4.01282590576766	9.68616395690265	9.17579759203526	8.69240405871701	10.7744094501741	9.77835156659853
BARHL2	4.61511044732056e-15	4.61511044732056e-15	4.61511044732055e-15	4.61511044732056e-15	4.61511044732056e-15	0.133974596215561	0.133974596215562	0.133974596215561	0.133974596215561	0.133974596215561	0.164526322794661	0.15665024620534	0.156728199956561	0.158360793338038	0.154205431780042	0.04728219914759	0.04728219914759	0.04728219914759	0.04728219914759	0.04728219914759	0.04728219914759
ZNF644	0.350799590978724	-0.0592881649473716	-0.251539310901972	-0.493277960921715	-0.829567441102314	0.00376957491234847	0.468266848057356	0.0167337056088166	0.000662984285089179	3.66708485617325e-05	0.0103307755370985	0.510428717943056	0.033733649889406	0.0018769264386808	0.000142990019745871	12.0248529562735	15.334900899582	11.5407028338832	10.1008726751702	8.54256539219923	6.76635985593435
HFM1	4.61511044732056e-15	4.61511044732056e-15	4.61511044732055e-15	4.61511044732056e-15	4.61511044732056e-15	0.133974596215561	0.133974596215562	0.133974596215561	0.133974596215561	0.133974596215561	0.164526322794661	0.15665024620534	0.156728199956561	0.158360793338038	0.154205431780042	0.04728219914759	0.04728219914759	0.04728219914759	0.04728219914759	0.04728219914759	0.04728219914759
CDC7	-1.70263468990097	-1.94534326785956	-2.42020320657987	0.68761651760521	1.34416780463899	4.65168536473076e-05	2.16026314417428e-05	6.05314207234848e-06	0.00570765140062305	0.000176947187017256	0.000270983760798056	9.26449583363926e-05	3.13481347453254e-05	0.0129772253501115	0.000551722912539823	2.22058078889285	0.682216886334544	0.576580436712867	0.414870750957452	3.5765127330963	5.63769279138195
HSP90B3P	4.61511044732056e-15	4.61511044732056e-15	4.61511044732055e-15	4.61511044732056e-15	4.61511044732056e-15	0.133974596215561	0.133974596215562	0.133974596215561	0.133974596215561	0.133974596215561	0.164526322794661	0.15665024620534	0.156728199956561	0.158360793338038	0.154205431780042	0.04728219914759	0.04728219914759	0.04728219914759	0.04728219914759	0.04728219914759	0.04728219914759
TGFBR3	-2.11781315835431	-1.70115171777534	-1.71116301883685	-3.65422599539002	-5.23792264337352	6.51537482070087e-08	2.40490606808759e-07	2.32236175974935e-07	2.49452707659814e-09	2.88387194942303e-10	2.98956498974546e-06	2.94829056175663e-06	2.58297592231474e-06	1.73418486129741e-07	3.80534582675346e-08	21.3513572634154	4.91926480787526	6.56640693225755	6.52099836528119	1.69587505435984	0.565787901956201
BRDT	4.61511044732056e-15	4.61511044732056e-15	4.61511044732055e-15	4.61511044732056e-15	4.61511044732056e-15	0.133974596215561	0.133974596215562	0.133974596215561	0.133974596215561	0.133974596215561	0.164526322794661	0.15665024620534	0.156728199956561	0.158360793338038	0.154205431780042	0.04728219914759	0.04728219914759	0.04728219914759	0.04728219914759	0.04728219914759	0.04728219914759
EPHX4	-0.727205357296072	-1.40083915678452	-1.40083915678452	-0.247796049702593	2.53459040138808	0.343041151310733	0.0946643259019175	0.0946643259019175	0.737777894811858	0.0115393849131939	0.392419086602511	0.15665024620534	0.156728199956561	0.784421047692592	0.0238421461654985	0.124851071280947	0.0754191524578146	0.04728219914759	0.04728219914759	0.105147325215623	0.723402508980996
BTBD8	-2.53471498871228	-2.70284313073553	-2.70284313073553	-2.70284313073553	-0.821260296615211	0.000177030132928181	0.000123602225271514	0.000123602225271514	0.000123602225271514	0.0376369625965818	0.000774680526746159	0.000401973111208219	0.000391468487935628	0.00043440971214417	0.0716863910064719	0.307846715103475	0.0531262646908288	0.04728219914759	0.04728219914759	0.04728219914759	0.174225026904862
KIAA1107	-1.93324372758344	-3.66828722270616	-3.66828722270616	-1.93136898290484	-0.793643958720078	0.000313377558955507	8.15755523960556e-06	8.15755523960556e-06	0.000315047969063276	0.0228965593861805	0.00123207326599221	4.2070647974839e-05	4.00955437168181e-05	0.000974690581313963	0.0450099853942018	0.601121352141146	0.157397490450134	0.04728219914759	0.04728219914759	0.15760215734564	0.346777983730225
C1orf146	0.338544548010949	5.70309462497282e-15	5.69249469194042e-15	5.75714610579294e-15	5.74540415243519e-15	0.133974596215556	0.999999999999978	0.999999999999978	0.999999999999977	0.999999999999978	0.164526322794661	0.999999999999999	0.999999999999999	0.999999999999999	0.999999999999999	0.04728219914759	0.0597874088379636	0.04728219914759	0.04728219914759	0.04728219914759	0.04728219914759
GLMN	0.534651096033482	0.966161835183643	1.3202829633551	1.52889165492848	1.24005721091226	0.00207214801045805	8.51325281706705e-05	1.41579727312619e-05	6.01291748180202e-06	2.03683638801636e-05	0.0061309407765974	0.000292249904280473	6.27497680880066e-05	3.51660267097259e-05	8.78218318885633e-05	3.50216238629793	5.07320365252569	6.84195120195986	8.74542770652185	10.1059821680033	8.27238419441457
RPAP2	0.0429237765110493	0.350854558529838	0.520881466202993	0.75865543143468	0.763793062224223	0.538961608259255	0.00178844889734401	0.000217554450236219	2.5816292855238e-05	2.48296170969279e-05	0.596675960094394	0.00434733054401258	0.000643857231621458	0.000116562731458151	0.000103398778947058	4.24028256605618	4.36833707490619	5.40769942766793	6.08409159694362	7.17418942599092	7.19978322243107
GFI1	0.695070156958751	2.05429505901835	1.96920443707596	0.315235746226485	0.133148063372321	1.32236548845444e-05	2.15346332624088e-08	2.77304660929716e-08	0.00109148349828885	0.0481262743293275	0.000105354592327739	6.17867293760957e-07	6.16539774549618e-07	0.00291463082407391	0.0901862115583196	9.82024523930029	15.8986152636008	40.7874698900287	38.4513804974542	12.2184959385352	10.7697071575786
EVI5	-0.238150277632072	1.82837577722564	1.93011364839754	3.46526475222181	5.27760688981985	0.0125416936363238	1.70040485885349e-07	1.2314101246407e-07	3.72611685414342e-09	2.99595293337085e-10	0.029947507023238	2.32786736825691e-06	1.6472972873118e-06	2.19821179490471e-07	3.83017063880594e-08	0.196246630544323	0.166384103808026	0.696944445418715	0.747866899922707	2.16745875623967	7.61237524035698
RPL5	-0.25568207177636	-0.24454082869046	-0.273766767372276	-0.222695812164894	-0.455194237747732	0.00238917377245991	0.00297862503258046	0.00169281797209453	0.00467930898090681	0.00010874447163071	0.00692829325433757	0.00690686682193452	0.00405694151291866	0.0108324084163004	0.000360113115141793	1727.66037790985	1447.07286650784	1458.29117851893	1429.04651273634	1480.54037026136	1260.17614397948
SNORD21	2.70892142951803e-15	1.38294918148987	1.77225746846696	2.98166008111956e-15	2.88657986402541e-15	0.999999999999998	0.327616704932961	0.221069433695402	0.999999999999998	0.999999999999998	1	0.364508931796888	0.251266481723112	0.999999999999999	0.999999999999999	0.04728219914759	0.04728219914759	0.123312429405413	0.161510337965486	0.04728219914759	0.04728219914759
SNORA66	0.224708697509172	-1.14196676021133	0.711618298367356	-0.566532481082795	-1.06379807894627	0.890848060597456	0.494285872025264	0.666212473928225	0.730511054726483	0.523189789827817	0.939953241131926	0.537031666073734	0.714050666567308	0.777246442589901	0.557329335681681	0.45160465010892	0.52771867505329	0.204640767651562	0.739565865897014	0.304940518790141	0.216034580565242
FAM69A	0.515018194793877	0.87387005812037	0.55306460776951	-0.741929328103838	-1.0988948461419	0.000343153126249592	1.72293620330054e-05	0.000231916583465799	4.42744825188313e-05	4.52076505439656e-06	0.00132760491245071	7.66895755161717e-05	0.000681298881739865	0.000181927576961477	2.59292851628198e-05	9.94478668549507	14.2112211206497	18.2245398559196	14.5909815557419	5.9463776788899	4.64296234208291
MTF2	-0.0313786306912631	-0.310166928306477	-0.451664124215932	-0.425669722158106	-0.343117088425125	0.723725201937282	0.0105487329620916	0.00177266696479526	0.00238908122464624	0.00671460367691711	0.781367122098379	0.0221572885676366	0.00422378271461098	0.00588495651271525	0.014442097028863	10.8180756458808	10.5853227631471	8.72530194319945	7.91016539966137	8.05398208652093	8.52828054299341
TMED5	0.172677830462578	0.331277484916429	0.39786660913743	0.118114149248032	-0.178443598887484	0.189173514567254	0.0295366313647646	0.0142869982988284	0.350216905144728	0.176842578093351	0.226415273446209	0.0576009514153259	0.029125154224689	0.390511374805112	0.200314394853545	20.0059184033126	22.5496445093931	25.1699847834678	26.3589603471002	21.7127281542417	17.6783454995087
CCDC18	-0.201325785723061	-0.160220542942801	-0.0165542400664698	0.910446554456536	1.65820327103939	0.206054832903592	0.302296813597928	0.911002442530676	0.000679276792476219	2.37806771484813e-05	0.245094024629299	0.337651837877976	0.956827169764227	0.00191835437257928	9.97439751182803e-05	0.568149205754967	0.494148297578773	0.508430054186414	0.561667223540772	1.06790870396303	1.79321072381357
LOC100131564	-0.33827972380803	-1.22966537408877	-1.61730008550144	-1.45049064122907	-0.346869222914867	0.321490134126566	0.00773847787411718	0.00208440816909885	0.00356895306148473	0.310380689350135	0.369662266217511	0.0166668009071676	0.00490423107943704	0.00846137074963953	0.340758633935999	0.927811710424049	0.733884146170225	0.39563407335567	0.302415475794477	0.339483490025656	0.729527737649502
DR1	0.549038189858405	0.512427852223446	0.442199403430022	0.349221825000986	0.135398148619642	2.41715933069409e-05	3.59739664837098e-05	8.34269680600693e-05	0.000311322599674353	0.0283707813959326	0.000164839917658954	0.000140395423973876	0.000278025727805715	0.000964771258023635	0.0550625261209136	37.3188161548568	54.6015312554511	53.2333763706568	50.7041075328222	47.5394445205242	40.9908347477823
FNBP1L	-0.148824198363588	1.36053105310792	2.07794125612597	3.96872357346194	3.54808384471418	0.438051809797802	0.000271680203920138	2.47594477309474e-05	5.54075321107109e-07	1.07660006855007e-06	0.492093867235453	0.000802339895036296	9.94122586244379e-05	5.80088246980682e-06	8.71633181336297e-06	0.701911903304111	0.633114207706635	1.8023671546053	2.96350220516199	10.9897407517193	8.21036135623761
BCAR3	0.481401120780351	-0.78739329796478	-0.518078473348302	2.8624371251729	4.56046225513957	0.0302736164507821	0.00363139381176785	0.0228901729526398	2.86104900565164e-06	1.80884184843489e-07	0.0662513883074034	0.00828779879259267	0.0451926389414668	1.95051644225104e-05	2.35544816244574e-06	0.635091095827992	0.886649964754976	0.367965433159149	0.443484926463121	4.61865432241903	14.9855247996191
LOC100129046	5.30289426714761e-15	5.30827363552854e-15	5.29071468614633e-15	5.3001659043447e-15	0.160930495989179	0.999999999999956	0.999999999999956	0.999999999999956	0.999999999999956	0.133974596215551	1	0.999999999999999	0.999999999999999	0.999999999999999	0.154205431780042	0.04728219914759	0.04728219914759	0.04728219914759	0.04728219914759	0.04728219914759	0.0528618763346759
MIR760	4.61511044732056e-15	4.61511044732056e-15	4.61511044732055e-15	4.61511044732056e-15	4.61511044732056e-15	0.133974596215561	0.133974596215562	0.133974596215561	0.133974596215561	0.133974596215561	0.164526322794661	0.15665024620534	0.156728199956561	0.158360793338038	0.154205431780042	0.04728219914759	0.04728219914759	0.04728219914759	0.04728219914759	0.04728219914759	0.04728219914759
DNTTIP2	0.66257802512313	1.11411242524566	0.968669536066647	0.573569243257379	0.407428803901497	0.000153400224668286	7.77676619536928e-06	1.75652513414636e-05	0.000340619898894169	0.00206390101261527	0.000691593247746309	4.04551276332492e-05	7.52121937240088e-05	0.00104123697674297	0.00492088020756127	30.3917155455233	48.1073102752586	65.7864534627001	59.4776501433101	45.2289767576053	40.3091376129532
GCLM	-0.583301283132511	1.11965428675384	0.662463999463324	0.6743997299607	0.36553579603148	2.86825141206713e-05	6.25713294762035e-07	1.37265459883364e-05	1.23719358375094e-05	0.000397003156392826	0.000188234274541192	5.7634888365111e-06	6.11470186855576e-05	6.32059952294295e-05	0.00112592781222943	9.89254512044297	6.60262842207556	21.4959956168585	15.6577579340083	15.7878353152039	12.7451596184591
ABCA4	4.61511044732056e-15	4.61511044732056e-15	4.61511044732055e-15	4.61511044732056e-15	4.61511044732056e-15	0.133974596215561	0.133974596215562	0.133974596215561	0.133974596215561	0.133974596215561	0.164526322794661	0.15665024620534	0.156728199956561	0.158360793338038	0.154205431780042	0.04728219914759	0.04728219914759	0.04728219914759	0.04728219914759	0.04728219914759	0.04728219914759
ARHGAP29	4.61511044732056e-15	4.61511044732056e-15	4.61511044732055e-15	4.61511044732056e-15	4.61511044732056e-15	0.133974596215561	0.133974596215562	0.133974596215561	0.133974596215561	0.133974596215561	0.164526322794661	0.15665024620534	0.156728199956561	0.158360793338038	0.154205431780042	0.04728219914759	0.04728219914759	0.04728219914759	0.04728219914759	0.04728219914759	0.04728219914759
ABCD3	-0.609099223466958	-0.884767200612409	-0.511150706028335	0.468524479643913	-0.0546094649906754	0.000814786865536577	0.000105325711932145	0.00201672099632551	0.00310884713269463	0.598672943584501	0.00272614360112013	0.000349882820808408	0.0047585311837963	0.00747947902245012	0.632810667011157	10.7208226428759	7.02863474154121	5.80612852079593	7.52239988766883	14.8343333318353	10.3225982325188
F3	3.35145064155759	2.68376144689058	1.50083160237872	-0.398920627741245	0.257969494770411	0.000233522504551695	0.000778529864237072	0.0129124633362905	0.388813553387171	0.570050813172027	0.000966868149183585	0.00205045659294753	0.026538979944634	0.430406663714763	0.604246275013604	0.0623425759006788	0.636314639152676	0.400569095163369	0.176433103469842	0.04728219914759	0.0745489101194645
SLC44A3	-0.605770468079845	-2.13419266117327	-3.10943784064153	-2.93161883866015	-2.08058725150142	0.194104152521956	0.00211496315278383	0.000289808862093906	0.000399834654588178	0.00240218411754761	0.231784405992201	0.00505668256750073	0.000826014522583601	0.00119891257191292	0.00564653798053249	0.408067237106828	0.268149286778839	0.092955634579083	0.04728219914759	0.0534843252591747	0.0964745044040134
CNN3	0.0156483674366444	-0.611160747703205	-0.898299937244379	-1.28814371556636	-1.39759264759622	0.910615884782673	0.00379947749581924	0.000527534697615503	7.1446038809858e-05	4.48696701169342e-05	0.958633537773385	0.0086457498119152	0.00141113583655741	0.000271931501187888	0.000169505953516455	1.23704233961494	1.25053310232077	0.809854215275811	0.663696210626519	0.506541074346395	0.469534226654458
LOC729970	-1.54199042306464	-1.70899801919613	-1.70899801919612	-1.52288076194939	-1.70899801919612	0.0191809063138434	0.012524575611716	0.012524575611716	0.0201623857425782	0.012524575611716	0.0438027865641277	0.0259667196114975	0.0257940557943542	0.0414817974037727	0.0257062159356896	0.154581434849079	0.0530850173702182	0.04728219914759	0.04728219914759	0.0537928488540299	0.04728219914759
ALG14	-0.173236220686017	0.403264094208331	0.258405029249807	1.36580385420318	1.00653067619437	0.112631096333848	0.0049627799057434	0.0323993297915598	6.36681214287589e-06	3.74501998403081e-05	0.164526322794661	0.0110427052382836	0.0624896258737055	3.68491852546411e-05	0.000145596139546526	3.6045452598074	3.19669487126939	4.76699911789377	4.31159686891064	9.28962988606112	7.24179802535254
TMEM56	-0.382411012225249	-0.981675439874889	-0.981675439874889	-0.981675439874889	0.291306472750912	0.24543457412356	0.0163175366701851	0.0163175366701851	0.0163175366701851	0.364673168433144	0.288442213594487	0.0331917420181636	0.0329811536069181	0.034141590143097	0.3964418493667	0.0933708734027909	0.0716298820325708	0.04728219914759	0.04728219914759	0.04728219914759	0.114262417268321
TMEM56-RWDD3	-1.66494157593165	-1.55018943899085	-0.334626319858216	-2.09157801657015	-1.1140532504164	0.0887500965781046	0.107736769780404	0.697533761665515	0.0435317157160454	0.223352204315963	0.164526322794661	0.15665024620534	0.745649915399117	0.0847157047270977	0.249699411252117	0.302812681372495	0.0954941359456171	0.1034	0.240127278750249	0.071047097055404	0.139897712633195
RWDD3	-0.283958123664623	-0.239804941032852	-0.263731093099683	-0.144182244236378	-0.109132322506252	0.119690777359229	0.176520864509571	0.143100302421807	0.392658630186672	0.511901743035162	0.164526322794661	0.202887087855037	0.166552022129765	0.434404298911682	0.546061175301799	7.23535299622624	5.94264533099528	6.12732961982624	6.02654986538733	6.54721411288801	6.70822501262443
FLJ31662	4.61511044732056e-15	4.61511044732056e-15	4.61511044732055e-15	4.61511044732056e-15	4.61511044732056e-15	0.133974596215561	0.133974596215562	0.133974596215561	0.133974596215561	0.133974596215561	0.164526322794661	0.15665024620534	0.156728199956561	0.158360793338038	0.154205431780042	0.04728219914759	0.04728219914759	0.04728219914759	0.04728219914759	0.04728219914759	0.04728219914759
PTBP2	0.00591423610896978	-0.460979732247589	-0.575155861871189	-1.11476421586876	-0.816961582839545	0.975820533344716	0.0489485169029198	0.0218718628540583	0.00100326488866854	0.00474861058357466	1	0.092543613983477	0.043281794448975	0.00270660622033733	0.0104991092617207	3.00974065826277	3.02210422222663	2.18655471004043	2.02017926184782	1.38979776226615	1.70843764884762
DPYD	-0.679997069773879	-1.68404226938981	-2.52356953416225	-2.51206696561099	-2.70794070065498	0.000384236750378068	2.12448011378624e-06	1.92884222352944e-07	1.9820384231656e-07	1.26715520798426e-07	0.00145846460143505	1.45013488023976e-05	2.26989511932777e-06	2.78778360710843e-06	1.84208351617008e-06	13.9414582981839	8.70179181893017	4.3387134383363	2.42458870738936	2.44399715629949	2.13371704543972
MIR137	4.61511044732056e-15	4.61511044732056e-15	4.61511044732055e-15	4.61511044732056e-15	4.61511044732056e-15	0.133974596215561	0.133974596215562	0.133974596215561	0.133974596215561	0.133974596215561	0.164526322794661	0.15665024620534	0.156728199956561	0.158360793338038	0.154205431780042	0.04728219914759	0.04728219914759	0.04728219914759	0.04728219914759	0.04728219914759	0.04728219914759
SNX7	-0.397929092423365	-0.334796707357406	-1.66874300812267	-0.783070959229817	0.137895807564007	0.44031817856464	0.51300276626242	0.0133921088789936	0.155120979461811	0.784281121419472	0.494440575154412	0.556201949030142	0.0274514227412039	0.181547068436989	0.815321850154036	0.197122322429501	0.14960538091927	0.15629747278827	0.0620003450853224	0.114553393664265	0.216893522263806
LPPR5	4.61511044732056e-15	4.61511044732056e-15	4.61511044732055e-15	4.61511044732056e-15	4.61511044732056e-15	0.133974596215561	0.133974596215562	0.133974596215561	0.133974596215561	0.133974596215561	0.164526322794661	0.15665024620534	0.156728199956561	0.158360793338038	0.154205431780042	0.04728219914759	0.04728219914759	0.04728219914759	0.04728219914759	0.04728219914759	0.04728219914759
LOC100129620	4.61511044732056e-15	4.61511044732056e-15	4.61511044732055e-15	4.61511044732056e-15	4.61511044732056e-15	0.133974596215561	0.133974596215562	0.133974596215561	0.133974596215561	0.133974596215561	0.164526322794661	0.15665024620534	0.156728199956561	0.158360793338038	0.154205431780042	0.04728219914759	0.04728219914759	0.04728219914759	0.04728219914759	0.04728219914759	0.04728219914759
LPPR4	4.61511044732056e-15	4.61511044732056e-15	4.61511044732055e-15	4.61511044732056e-15	4.61511044732056e-15	0.133974596215561	0.133974596215562	0.133974596215561	0.133974596215561	0.133974596215561	0.164526322794661	0.15665024620534	0.156728199956561	0.158360793338038	0.154205431780042	0.04728219914759	0.04728219914759	0.04728219914759	0.04728219914759	0.04728219914759	0.04728219914759
PALMD	4.61511044732056e-15	4.61511044732056e-15	4.61511044732055e-15	4.61511044732056e-15	4.61511044732056e-15	0.133974596215561	0.133974596215562	0.133974596215561	0.133974596215561	0.133974596215561	0.164526322794661	0.15665024620534	0.156728199956561	0.158360793338038	0.154205431780042	0.04728219914759	0.04728219914759	0.04728219914759	0.04728219914759	0.04728219914759	0.04728219914759
MIR548AA1	4.61511044732056e-15	4.61511044732056e-15	4.61511044732055e-15	4.61511044732056e-15	4.61511044732056e-15	0.133974596215561	0.133974596215562	0.133974596215561	0.133974596215561	0.133974596215561	0.164526322794661	0.15665024620534	0.156728199956561	0.158360793338038	0.154205431780042	0.04728219914759	0.04728219914759	0.04728219914759	0.04728219914759	0.04728219914759	0.04728219914759
MIR548D1	4.61511044732056e-15	4.61511044732056e-15	4.61511044732055e-15	4.61511044732056e-15	4.61511044732056e-15	0.133974596215561	0.133974596215562	0.133974596215561	0.133974596215561	0.133974596215561	0.164526322794661	0.15665024620534	0.156728199956561	0.158360793338038	0.154205431780042	0.04728219914759	0.04728219914759	0.04728219914759	0.04728219914759	0.04728219914759	0.04728219914759
[truncated: 21,303 more rows]
